# Supplementary material for: Evaluation of sample preparation methods for mass spectrometry-based proteomic analysis of barley leaves
Source: Plant Methods. 2018 Aug 25;14:72. doi: 10.1186/s13007-018-0341-4 (PMC6109330; doi:10.1186/s13007-018-0341-4)
Supplement: Supplementary file 2 — Additional file 2. List of unique peptides identified using different sample preparation protocols. [file 13007_2018_341_MOESM2_ESM.xlsx]

## Sheet: Legend
				Additional file 2. List of unique peptides identified using different sample preparation protocols. Peptides were identified and quantified using label free proteomics. SSF1,SSF2 and SSF3 are the three independent replicates of FASP protocol (see Figure 1); SSI1, SSI2 and SSI3 are three independent replicates of SDS-ISD protocol; SCF1, SCF2 and SCF3 are the three independent replicates of SDC-FAS…

## Sheet: SSF1
Protein Accessions	Sequence	Modifications	Missed Cleavages	XCorr Sequest HT	Ions Score Mascot	Area
AGP50735	ANLGMEVMHER		0	2	56	150000000
AGP50735	ANLGMEVMHER	1xOxidation [M]	0		79	140000000
AGP50735	ANLGMEVMHER	2xOxidation [M5; M8]	0		59	52000000
AGP50735	ESTSLWGR		0	1	54	200000000
AGP50735	ETTENESANEGYK		0	3	77	900000000
AGP50735	EWELSFR		0	1	33	47000000
AGP50735	FGQEEETYNIVAAHGYFGR		0	3	39	49000000
AGP50735	LIFQYASFNNSR		0	2	86	650000000
AGP50735	RESTSLWGR		1	2	59	120000000
AGP50735	VINTWADIINR		0	3	96	5600000000
AGP50737	TVYDILR		0	1	50	3600000
AGP50740	AAEDPEFETFYTK		0	3	68
AGP50740	AFNPTQAEETYSMVTANR	1xOxidation [M13]	0		118	52000000
AGP50740	AFNPTQAEETYSMVTANR		0	2	65	21000000
AGP50740	AWMAAQDQPHENLIFPEEVLPR		0	4	73	240000000
AGP50740	AWMAAQDQPHENLIFPEEVLPR	1xOxidation [M3]	0		39	55000000
AGP50740	AYDFVSQEIR		0	2	67	860000000
AGP50740	NILLNEGIR		0	1	34	8500000000
AGP50740	QFELAR		0	1
AGP50741	AAAAGFEK		0	1	49	5200000000
AGP50741	APWLEPLR		0	1	43	1200000000
AGP50741	APWLEPLRGPNGLDLSR		1	2	51	2000000000
AGP50741	DIQPWQER		0	1	37	330000000
AGP50741	DLEPVLYMNPLN	1xOxidation [M8]	0		33	64000000
AGP50741	DQETTGFAWWAGNAR		0	3	92	650000000
AGP50741	GIDRDLEPVLYMNPLN	1xOxidation [M12]	1		65	2200000000
AGP50741	GPNGLDLSR		0	2	53	710000000
AGP50741	KDIQPWQER		1	2	55	72000000
AGP50741	LGANVGSAQGPTGLGK		0	3	72	16000000000
AGP50741	SAEYMTHAPLGSLNSVGGVATEINAVNYVSPR	1xOxidation [M5]	0		163	170000000
AGP50741	SPTGEVIFGGETMR	1xOxidation [M13]	0		76	3700000
AGP50741	SPTGEVIFGGETMR		0	3	95	600000000
AGP50745	QAVPLSR		0	1	32
AGP50745	STGPYSLVTQQPVR		0	2	79	2700000
AGP50747	FITAFR		0	0	36	3000000
AGP50747	GLMSDPQGQMIDLPIQSNLR	2xOxidation [M3; M10]	0		26
AGP50747	LFVQTLIGR		0	1	54	6600000
AGP50747	NQDIGIGLVNR		0	2	63	5800000
AGP50748	ATDLVASAAIR		0	2	70	2700000
AGP50748	FLSEACDLVFDAASQGK	1xCarbamidomethyl [C6]	0		110	81000000
AGP50748	LPDIVIVLDQQK		0	3	61	56000000
AGP50748	RATDLVASAAIR		1	3	54	36000000
AGP50748	SFLIVGTK		0	1	51	1900000
AGP50748	WFSGMLTNWSITK	1xOxidation [M5]	0		43	36000000
AGP50751	ANIGILGSLEWK		0	2	56	72000000
AGP50751	ANLINATSISLEQLEK		0	2	74	36000000
AGP50751	EKANLINATSISLEQLEK		1	2	53	35000000
AGP50751	GTIEQLEK		0	1	47	370000000
AGP50751	LQKVELEADEYR		1	3	90	360000000
AGP50751	MNGYSEIER		0	2	59	120000000
AGP50751	MNGYSEIER	1xOxidation [M1]	0		40	69000000
AGP50751	MNGYSEIEREK		1	2	58	22000000
AGP50751	MNGYSEIEREK	1xOxidation [M1]	1		40
AGP50751	RGTIEQLEK		1	2	53
AGP50751	SKNETLYFEK		1	2	67	450000000
AGP50751	VELEADEYR		0	2	71	530000000
AGP50752	DTKPQFQEIISSSK		0	2	73	760000000
AGP50752	EAIQEQLER		0	2	78	2200000000
AGP50752	EAYPGDVFYLHSR		0	2	79	830000000
AGP50752	ELIIGDR		0	1		4200000000
AGP50752	ERIEQYNR		1	2	37	820000000
AGP50752	FLDELR		0	1	37
AGP50752	GEIIASESR		0	1	61
AGP50752	GIALNLESK		0	1	50	4200000000
AGP50752	GYLDSLEIEQVNK		0	3	72	4900000000
AGP50752	HLKDTKPQFQEIISSSK		1	5	63	450000000
AGP50752	HTLIIYDDLSK		0	3	64	1400000000
AGP50752	IAQIPVSEAYLGR		0	3	73	11000000000
AGP50752	IEQYNR		0	1	32	2700000000
AGP50752	IIGLGEIMSGELVQFAEGTR	1xOxidation [M8]	0		113	500000000
AGP50752	IIGLGEIMSGELVQFAEGTR		0	4	142	38000000
AGP50752	KVGIENIGR		1	2	69	1200000000
AGP50752	LIESPAPSIISR		0	2	93	2800000000
AGP50752	NVGIVLMGDGLMIQEGSFVK	2xOxidation [M7; M12]	0		108	260000000
AGP50752	QMSLLLR	1xOxidation [M2]	0		49	1300000000
AGP50752	QSQANPLPVEEQIATIYTGTR		0	2	69	2400000000
AGP50752	RSVYEPLQTGLIAIDSMIPIGR		1	5	109	16000000
AGP50752	RSVYEPLQTGLIAIDSMIPIGR	1xOxidation [M17]	1		104	370000000
AGP50752	SVYEPLQTGLIAIDSMIPIGR	1xOxidation [M16]	0		108	400000000
AGP50752	SVYEPLQTGLIAIDSMIPIGR		0	1	38
AGP50752	TAVATDTILNQK		0	2	72	3200000000
AGP50752	TFTEQAEILLK		0	2	57	620000000
AGP50752	TSQNQLAR		0	2	74	2600000000
AGP50752	VGIENIGR		0	1	66	1800000000
AGP50752	VVNALAKPIDGK		0	2	61	1700000000
AGP50752	VVNALAKPIDGKGEIIASESR		1	5	124	640000000
AGP50752	VVQVGDGIAR		0	2	82
AGP50753	EKLQSLPR		1	2	31	5900000
AGP50753	EMVYECLLPGATR	1xOxidation [M2]; 1xCarbamidomethyl [C6]	0		77	59000000
AGP50753	HFGLSGHVLR		0	3	56	36000000
AGP50753	SKVSPLSLSEK		1	2	45	25000000
AGP50753	VSPLSLSEK		0	1	48	410000000
AGP50754	DFGYSFPCDGPGR	1xCarbamidomethyl [C8]	0		61	100000000
AGP50754	DKPVALSIVQAR		0	2	58	92000000
AGP50754	DLLEAHTPPGGR		0	1	43	1600000
AGP50754	DYNPEQNEDNVLAR		0	3	92	220000000
AGP50754	FSQGLAQDPTTR		0	2	76
AGP50754	FSQGLAQDPTTRR		1	1	39	640000000
AGP50754	QILIEPIFAQWIQSAHGK		0	3	75	7700000
AGP50754	TPLANLIR		0	1	48	390000000
AGP50755	ALSIIQGR		0	2	63
AGP50755	EIPLPHEFILNR		0	2	44	640000000
AGP50755	IVVDRDPVK		1	2	45	710000000
AGP50755	LIPDKANLGFR		1	2	45	28000000
AGP50755	SPEPEVK		0	1	37	4700000000
AGP50755	TSFEEWARPGHFSR		0	2	34	460000000
AGP50755	VAPATQPR		0	1	47	2600000000
AGP50755	YAEFLTFR		0	2	44	740000000
AGP50755	YNDLLDR		0	1	49
AGP50756	ALEYYFR		0	0	21	25000000
AGP50756	QAIALTPGNYIEAQNWLK		0	3	61	35000000
AGP50757	IVNIPSFR		0	2	44	540000000
AGP50757	LDNILFR		0	2	46	670000000
AGP50757	LGALPGLTR		0	1	60	310000000
AGP50757	LGMASTIPGAR	1xOxidation [M3]	0		72	280000000
AGP50757	LGMASTIPGAR		0	1	67	7400000
AGP50757	RLGALPGLTR		1	1	40
AGP50757	STGQVLLQLLEMR	1xOxidation [M12]	0		64	53000000
AGP50759	LYEQMPEPK	1xOxidation [M5]	0		59
AGP50759	VLTEYLDKK	1xAcetyl [N-Term]	1		69	3100000
AGP50761	AEGTKDLVEAK		1	3	89	440000000
AGP50761	ALEIAEANLSK		0	2	78	1700000000
AGP50761	ALEIAEANLSKAEGTKDLVEAK		2	3	60	6200000
AGP50761	EIILSTNSGQIGVLPNHAPINTAVDMGPLR	1xOxidation [M26]	0		42	87000000
AGP50761	IEAVNWIPPSN		0	1	26	11000000
AGP50761	IRIEAVNWIPPSN		1	2	44	63000000
AGP50761	IVNNEIIILGNDAELGSDIDPEEAQK		0	2	46	49000000
AGP50761	KLNLYVLTPK		1		68	680000000
AGP50761	LNLYVLTPK		0	1	58	14000000
AGP50761	RIIWDCEVK	1xCarbamidomethyl [C6]	1		37
AGP50762	AHGGVSVFGGVGER		0	2	47
AGP50762	AITLEEENKSQK		1	2	66
AGP50762	AVAMSATDGLMR	2xOxidation [M4; M11]	0		59	2100000000
AGP50762	AVAMSATDGLMR	1xOxidation [M]	0		77	1600000000
AGP50762	AVAMSATDGLMR		0	2	70	770000000
AGP50762	DTADKQINVTCEVQQLLGNNR	1xCarbamidomethyl [C11]	1		121	690000000
AGP50762	DVNKQDVLLFIDNIFR		1	2	44	9300000
AGP50762	EGNDLYMEMK		0	2	47	190000000
AGP50762	EGNDLYMEMK	1xOxidation [M]	0		47	120000000
AGP50762	EGNDLYMEMK	2xOxidation [M7; M9]	0		27	280000000
AGP50762	EGNDLYMEMKESGVINEK	2xOxidation [M7; M9]	1		54	6500000
AGP50762	ESGVINEK		0	2	54	890000000
AGP50762	FVQAGSEVSALLGR		0	3	119	2400000000
AGP50762	GIYPAVDPLDSTSTMLQPR		0	4	117	2100000000
AGP50762	GIYPAVDPLDSTSTMLQPR	1xOxidation [M15]	0		91	3100000000
AGP50762	GMEVIDTGAPLSVPVGGATLGR	1xOxidation [M2]	0		134	3900000000
AGP50762	GMEVIDTGAPLSVPVGGATLGR		0	2	45	100000000
AGP50762	IDQIIGPVLDVTFPPGK		0	2	59	110000000
AGP50762	IFNVLGEPVDNLGPVDSSATFPIHR		0	4	123	1300000000
AGP50762	IVGNEHYETAQR		0	3	87	2500000000
AGP50762	LPYIYNALVVQSR		0	3	98	150000000
AGP50762	LSIFETGIK		0	2	58	4900000000
AGP50762	MPSAVGYQPTLSTEMGSLQER		0	5	118	400000000
AGP50762	MPSAVGYQPTLSTEMGSLQER	1xOxidation [M]	0		139	550000000
AGP50762	MPSAVGYQPTLSTEMGSLQER	2xOxidation [M1; M15]	0		112	1000000000
AGP50762	MRVGLTALTMAEYFR	2xOxidation [M1; M10]	1		72	15000000
AGP50762	MRVGLTALTMAEYFR	1xOxidation [M1]	1		54	43000000
AGP50762	NIEESKVALVYGQMNEPPGAR	1xOxidation [M14]	1		57
AGP50762	QINVTCEVQQLLGNNR	1xCarbamidomethyl [C6]	0		52	440000000
AGP50762	RTNPTTSRPGVSTSEEK		1		30	330000000
AGP50762	SAPAFIELDTK		0	2	54	6300000000
AGP50762	TNPTTSRPGVSTSEEK		0	4	109	5900000000
AGP50762	TREGNDLYMEMK	2xOxidation [M9; M11]	1		63	710000000
AGP50762	TREGNDLYMEMK	1xOxidation [M]	1		57	110000000
AGP50762	TREGNDLYMEMK		1	2	41	200000000
AGP50762	TREGNDLYMEMKESGVINEK	2xOxidation [M9; M11]	2		71	270000000
AGP50762	TVLIMELINNIAK	1xOxidation [M5]	0		64	1000000000
AGP50762	TVLIMELINNIAK		0	2	55
AGP50762	VALVYGQMNEPPGAR		0	3	99
AGP50762	VALVYGQMNEPPGAR	1xOxidation [M8]	0		88	83000000
AGP50762	VGLTALTMAEYFR	1xOxidation [M8]	0		76	1800000000
AGP50762	VGLTALTMAEYFR		0	3	92	1400000000
AGP50762	VVDLLAPYR		0	2	51	620000000
AGP50762	VVDLLAPYRR		1	2	46	1800000000
AGP50763	AGVGFQAGVK		0	3	85	420000000
AGP50763	AGVGFQAGVKDYK		1	3	78	270000000
AGP50763	AIKFEFEPVDTIDK		1	3	97	4800000000
AGP50763	AIKFEFEPVDTIDKK		2	3	84	1400000000
AGP50763	AMHAVIDR	1xOxidation [M2]	0		56	970000000
AGP50763	AMHAVIDR		0	2	34	2300000000
AGP50763	DDFIEKDR		1	1	43	6300000000
AGP50763	DLAREGNEIIR		1	2	43	23000000
AGP50763	DNGLLLHIHR		0	3	71	1100000000
AGP50763	DTDILAAFR		0	2	56	17000000000
AGP50763	DYKLTYYTPEYETK		1	3	78	400000000
AGP50763	DYKLTYYTPEYETKDTDILAAFR		2	2	53	32000000
AGP50763	EGNEIIR		0	2	38	28000000000
AGP50763	EMTLGFVDLLR		0	2	56	990000000
AGP50763	EMTLGFVDLLR	1xOxidation [M2]	0		56	3800000000
AGP50763	EMTLGFVDLLRDDFIEK	1xOxidation [M2]	1		40	5200000
AGP50763	EMTLGFVDLLRDDFIEKDR	1xOxidation [M2]	2		59	59000000
AGP50763	EMTLGFVDLLRDDFIEKDR		2	2	43	5400000
AGP50763	FEFEPVDTIDK		0	2	72	2600000000
AGP50763	FEFEPVDTIDKK		1	2	51	410000000
AGP50763	FEFEPVDTIDKKV		2	2	63	1200000000
AGP50763	IPPTYSK		0	1	42
AGP50763	LEDLRIPPTYSK		1	3	71	57000000
AGP50763	LEGEREMTLGFVDLLR	1xOxidation [M7]	1		46	3400000000
AGP50763	LTYYTPEYETK		0	2	48
AGP50763	LTYYTPEYETKDTDILAAFR		1	4	100	9200000000
AGP50763	MSGGDHIHSGTVVGK	1xOxidation [M1]	0		84	1900000000
AGP50763	MSGGDHIHSGTVVGK		0	4	71
AGP50763	MSGGDHIHSGTVVGKLEGER		1	3	81	47000000
AGP50763	MSGGDHIHSGTVVGKLEGER	1xOxidation [M1]	1		48	540000000
AGP50763	NEGRDLAREGNEIIR		2	1	14	2800000
AGP50763	QKNHGMHFR		1	1	40	550000000
AGP50763	TFQGPPHGIQVER		0	3	82	9400000000
AGP50763	TFQGPPHGIQVERDK		1	3	56	53000000
AGP50763	VALEACVQAR	1xCarbamidomethyl [C6]	0		85	630000000
AGP50763	VSPQPGVPPEEAGAAVAAESSTGTWTTVWTDGLTSLDR		0	4	101	94000000
AGP50763	VSPQPGVPPEEAGAAVAAESSTGTWTTVWTDGLTSLDRYK		1	5	122	33000000
AGP50763	WSPELAAACEVWK	1xCarbamidomethyl [C9]	0		71	11000000000
AGP50765	AAELAYFLR		0	2	65	140000000
AGP50765	EGLYPR		0	1	34
AGP50765	ILYMEIR	1xOxidation [M4]	0		44	18000000
AGP50765	TDDKFFTPR		1	1	34	160000000
AGP50767	EKGGYEISIVDASDGR		1	3	128	560000000
AGP50767	EKIGNLAFQSYRPDKK		2	2	31	10000000
AGP50767	GGYEISIVDASDGR		0	3	73	320000000
AGP50767	GQIYPDGSK		0	1	38	860000000
AGP50767	GRGQIYPDGSK		1	3	65	170000000
AGP50767	IGNLAFQSYRPDK		0	2	38	350000000
AGP50767	IGNLAFQSYRPDKK		1	4	78	620000000
AGP50767	IPYDMQLK		0	1	45
AGP50767	IPYDMQLK	1xOxidation [M5]	0		53	1300000000
AGP50767	ISPELKEK		1	1	41	47000000
AGP50767	KGGLNVGAVLILPEGFELAPPDR		1	4	96	34000000
AGP50767	KNILVLGPVPGK		1	1	27
AGP50767	KYSEIVFPILSPDPATK		1	3	67	99000000
AGP50767	KYSEIVFPILSPDPATKK		2	3	57
AGP50767	NILVIGPVPGK		0	2	60	1000000000
AGP50767	NILVIGPVPGKK		1	2	32	790000000
AGP50767	SNNTVYNATSTGIVR		0	3	95	1600000000
AGP50767	YPIYVGGNR		0	1	44	830000000
AGP50767	YSEIVFPILSPDPATK		0	2	48	400000000
AGP50767	YSEIVFPILSPDPATKK		1	3	54	420000000
AGP50769	TQSNPNEQNVELNR		0		104	31000000
AGP50769	TQSNPNEQNVELNR	1xAcetyl [N-Term]	0		63	3800000
AGP50770	TYPIFTVR		0	1	37	71000000
AGP50771	FDSLEQLDEFSR		0	3	77	100000000
AGP50771	QGIPLITDR		0	2	52
AGP50771	SFADIITSIR		0	2	59	85000000
AGP50775	HNTPGQLEFK		0	1		350000
AGP50775	KGANEESTGISR		1	3	109	170000000
AGP50775	NRHNTPGQLEFK		1	1		10000000
AGP50776	FISEQGK		0	1	30	420000000
AGP50776	LITLAIK		0	1	43	200000000
AGP50776	NYENEKQFQAQSISIITGSRPR		1	3	82	20000000
AGP50776	QFQAQSISIITGSRPR		0	4	71	230000000
AGP50778	GTLDAVAVK		0	2	56
AGP50779	TLFLGQEIR		0	1	30	91000000
AGP50779	TPEFLLEVEELHK		0	1	20	9600000
AGP50779	VPYRIPGDEEATWVDLYNVMYR	1xOxidation [M20]	1		40	5700000
AGP50780	AGSMDNGDGIAVGWLGHPVFR	1xOxidation [M4]	0		114	540000000
AGP50780	AGSMDNGDGIAVGWLGHPVFR		0	3	78	120000000
AGP50780	IPEKLAFYDYIGNNPAK		1	4	72	140000000
AGP50780	LAFYDYIGNNPAK		0	3	76	6800000000
AGP50780	MPTFFETFPVVLVDEEGIVR	1xOxidation [M1]	0		127	11000000
AGP50780	QGMFVIPFMTR	1xOxidation [M]	0		48	1300000000
AGP50780	QGMFVIPFMTR	2xOxidation [M3; M9]	0		32	810000000
AGP50780	RMPTFFETFPVVLVDEEGIVR	1xOxidation [M2]	1		78	110000000
AGP50780	RSQLGEIFELDR		1	4	96	450000000
AGP50780	RVSNGLAENLSLSEAWSK		1	4	90	200000000
AGP50780	SQLGEIFELDR		0	3	62	3400000000
AGP50780	VHTVVLNDPGR		0	2	42	570000000
AGP50780	VSNGLAENLSLSEAWSK		0	3	108	410000000
AGP50780	VSNGLAENLSLSEAWSKIPEK		1	3	71	55000000
AGP50780	YQWDQGYFQQEIYR		0	4	84	1100000000
AGP50780	YQWDQGYFQQEIYRR		1	2		290000000
AGP50783	ATQTVEDSSKPRPK		0		79	3700000000
AGP50783	RTGAGSLLKPLNSEYGK		1	3	83	4600000000
AGP50783	TGAGSLLKPLNSEYGK		0	3	81	870000000
AGP50784	GSASVGQSTLTR		0	2	78	650000000
AGP50784	IVTGVPDAIPVIGSPLVELLR		0	4	95
AGP50784	LEIQAIADDITSK		0	3	79	380000000
AGP50784	VYDWFEER		0	1	31
AGP50785	FQNPFR		0	1	36
AGP50785	KPDLNDPVLR		0	2	67	480000000
AGP50786	FILSPLR		0	1	39	10000000
AGP50786	FTPPLFTFQK		0	1	32	61000000
AGP50787	KASPYAGQR		1	2	55	63000000
AGP50790	EGFLESVR		0	2	42	65000000
AGP50790	GKDTIADLLTSIR		1		75	140000000
AGP50790	IYTNYQGIPK		0	1	42	250000000
AGP50790	VLGGMGIAILSTSR	1xOxidation [M5]	0		85	180000000
AGP50790	VVSTNITENIVK		0	2	85	570000000
AGP50791	DALPQMPLER		0	1	41	130000000
AGP50791	IGDVIVAVIK		0	2	70	330000000
AGP50791	MIQPQTLLNVADNSGAR		0	3	85	9500000
AGP50791	MIQPQTLLNVADNSGAR	1xOxidation [M1]	0		91	450000000
AGP50791	VFGAIAEELR		0	2	84
AGP50791	VIGAAGNQR		0	1	52	920000000
AGP50791	YDDNAAVIIDQK		0	2	32
AGP50792	AAISIAASK		0	1	42	200000000
AGP50792	GSPEYWVAVVKPGR		0	3	85	210000000
AGP50792	IFPDKPVTLRPTETR		0	2	30	90000000
AGP50792	ILYEMGGVSETVAR		0	3	76	1300000
AGP50792	ILYEMGGVSETVAR	1xOxidation [M5]	0		93	43000000
AGP50792	YALQALEPAWITAR		0	3	87	210000000
AGP50793	FNISIEK		0	2	47	490000000
AGP50793	GAIEELEKDLQK		1	3	51	82000000
AGP50793	GRLPLQTIR		1	2	51
AGP50793	KIESDSSSEVITHNR		1	4	98	160000000
AGP50793	NYSEGLQEDK		0	2	59	190000000
AGP50793	NYSEGLQEDKK		1	2	73	130000000
AGP50794	ANLFITK		0	1	23	7000000
AGP50794	LVYSAAANATHYR		0	2	59	18000000
AGP50794	YYEETVMILNLMPYR	2xOxidation [M7; M12]	0		53	40000000
AGP50795	EHIPIYITNPMVGR	1xOxidation [M11]	0		42
AGP50795	ETIVTWSR		0	1	58	270000000
AGP50795	HFTSYENAR		0	2	52	250000000
AGP50795	KLGEFVPTR		1	2	51	330000000
AGP50795	LGEFVPTR		0	2	37	59000000
AGP50796	MIITLQPGYSIPLLDR	1xOxidation [M1]	0		77	91000000
AGP50796	NQYTFNVESGFTK		0	2	49
AGP50799	KVPIEIGSK		1	1	50	900000000
AGP50799	LSSELVDAAK		0	2	70	100000000
AGP50799	LVNMVVNR	1xOxidation [M4]	0		53
AGP50799	SLAYQILYR		0	2	51	96000000
AGP50799	WLLEASQK		0	1	46	570000000
AGP50800	GSVEFQVFSFTNK		0	2		13000000
AGP50800	KLIGQLNIR		1	2	50	33000000
AGP50800	LLAYLAK		0	1	34	49000000
AGP50801	ASGIQWDLR		0	2	58	58000000
AGP50801	IGGVAADLPYGWIDK		0		65	74000000
AGP50801	IIQQAIEK		0		39	180000000
AGP50801	IPGGPYENLEVR		0	2	64	66000000
AGP50801	KPSPNFELSR		0	2	57	94000000
AGP50801	KVDPYESYNQFDWK		1	2	46	2500000
AGP50801	TIIQYLPYVTR		0		32	86000000
AGP50801	VDPYESYNQFDWK		0		25	9800000
AGP50801	VGEMSESIK	1xOxidation [M4]	0		54
AGP50801	VIMLELSR	1xOxidation [M3]	0		37	17000000
AGP50802	DFVLSTTK		0	1	37	83000000
AGP50802	ESSLYSISLWGK		0	1	34	14000000
AGP50802	IGSFTTSFGAK		0	2	53
AGP50802	SGVSFFSQNIPK		0	2	34	80000000
AGP50803	GFSGQQTNK		0	1	36	430000000
AGP50803	SFSSGNEHPKPK		0	2	66	19000000
AGP50803	TYFSIVQSYSLVK		0	1	19	11000000
AGP50806	ACPTDVLEMIPWDGCK	1xOxidation [M9]; 2xCarbamidomethyl [C2; C15]	0		50	11000000
AGP50806	ACPTDVLEMIPWDGCK	2xCarbamidomethyl [C2; C15]	0		31	9600000
AGP50806	AKQIASAPR		1	1	31	7900000
AGP50806	CESACPTDFLSVR	2xCarbamidomethyl [C1; C5]	0		43	36000000
AGP50806	QIASAPR		0	1	43	4500000000
AGP50806	TEDCVGCK	2xCarbamidomethyl [C4; C7]	0		45	8900000
AGP50806	VYLGPETTR		0	1	60	5800000000
AGP50809	NSSESKINEEK		1	1		2100000
MLOC_10028.1	LPYDVLATDYDNYAVVSGAK		0	4	117	36000000
MLOC_10028.1	SSVAFDPFTSVTQTLK		0	2	63	71000000
MLOC_10028.1	SSVAFDPFTSVTQTLKK		1	3	51	30000000
MLOC_10028.1	SYAAGFGYDPSK		0	1	56	42000000
MLOC_10028.1	TPNPGPEFIEK		0	2	39
MLOC_10028.1	WFEVASLKR		1	1	46	15000000
MLOC_10110.1	FIFQQEGK		0	1	36	10000000
MLOC_10159.1	GLTPLPNDPTNR		0	1	45	12000000
MLOC_10186.1	FIAEVENLQGTHSFK		0	1	32	14000000
MLOC_10186.1	SPSAASFLER		0	1	42	11000000
MLOC_10186.1	YQGLGNDFIMVDNR	1xOxidation [M10]	0		25	3700000
MLOC_10208.1	AGSTIQEASISK		0	2	78	120000000
MLOC_10208.1	NYITGNTVEK		0	2	51
MLOC_10208.1	TGQYMSR		0	1	46	36000000
MLOC_10218.3	IYVQEGIYDAFVNK		0	0	26	11000000
MLOC_10226.1	FTLDSDNYIK		0	1		18000000
MLOC_10230.2	AMELDDEDISYLTNR	1xOxidation [M2]	0		46	6800000
MLOC_10230.2	AMETYQAGLK	1xOxidation [M2]	0		40	9200000
MLOC_10230.2	AYLDQPDFMQMLR	2xOxidation [M9; M11]	0		19	7300000
MLOC_10230.2	DLEQQEYYDPK		0	1	23
MLOC_10230.2	LDPNNQELLDGIRR		1	2		21000000
MLOC_10230.2	LINAGIVQTR		0	1	45	84000000
MLOC_10230.2	QVLMDFQENPR	1xOxidation [M4]	0		53	3500000
MLOC_10271.6	ELDNKETEDSNPR		1	1	50
MLOC_10271.6	ITVAGEDIR		0	2	61	15000000
MLOC_10271.6	LVQEALDLLMK	1xOxidation [M10]	0		60	18000000
MLOC_10271.6	NAPFLILDEATSALDTTSER		0	4	124	6200000
MLOC_10271.6	STVVQLLAR		0	2	54	11000000
MLOC_10282.1	LYAPPAPPR		0	1	52	560000000
MLOC_10305.1	LSIPSEK		0	1	33	29000000
MLOC_10305.1	VLSGGETLGGLSVQAAQR		0	2	67	910000
MLOC_10319.1	VQFEQWAVDAR		0	2	44	3600000
MLOC_10343.1	AGLLQEIK		0	2	64	690000000
MLOC_10343.1	RFPEDEGDSEAVR		1	3	83	6600000
MLOC_10400.1	APLGQNTLLLR		0	2	69	300000000
MLOC_10400.1	IAVIVGTITDDQR		0	2	53	28000000
MLOC_10400.1	IVNAGGECLTFDQLALR	1xCarbamidomethyl [C8]	0		41	84000000
MLOC_10400.1	VYEIPAMK	1xOxidation [M7]	0		59	36000000
MLOC_10400.1	GIDLVAGGR		0		48	190000000
MLOC_10404.1	LLSEPAPGISASPSEENMR	1xOxidation [M18]	0		47	4200000
MLOC_10405.1	ALLDEMAVVATEEYR	1xOxidation [M6]	0		66	2000000
MLOC_10405.1	DITPDDKQELDEALQR		1	3	76	3600000
MLOC_10405.1	GNPGIAALYDR		0	2	38	61000000
MLOC_10405.1	LADLEAAPAALAR		0	2	98	34000000
MLOC_10405.1	LATPETEYGR		0	2	67	110000000
MLOC_10405.1	LFSIDWYR		0	1	36	12000000
MLOC_10405.1	SPAEVFDALK		0	1	45
MLOC_10405.1	VIADGTLLDFLR		0	2	88	19000000
MLOC_10405.1	EIQAAFR		0	1	47
MLOC_10405.1	QEVMIGYSDSGK	1xOxidation [M4]	0		69	7100000
MLOC_10405.1	QVSTFGLSLVK		0	2	42
MLOC_10405.1	RTQPTPQDEMR	1xOxidation [M10]	1		46	7300000
MLOC_10405.1	TQPTPQDEMR	1xOxidation [M9]	0		32
MLOC_10405.1	TQPTPQDEMR		0	1	36	46000000
MLOC_10406.1	GTSVLEIVNAFEK		0	1		3300000
MLOC_10428.1	AEEIVNR		0		36	62000000
MLOC_10428.1	TEGGSYQQR		0	1	68	49000000
MLOC_10428.1	VLQLYASNFLQK		0	2	59	14000000
MLOC_10428.1	VLVEYIK		0	1	21
MLOC_10431.1	VFGPAGSTNVAR		0	1	60	24000000
MLOC_10431.1	YKSEQVDLLR		1	1	27	3400000
MLOC_10432.1	IAYSTEENDAIR		0	2	76	28000000
MLOC_10432.1	IGALFAK		0	1	38	6600000
MLOC_10432.1	LNTGDISPNVSSK		0	2	67	23000000
MLOC_10432.1	LVENYAELLASQGLLK		0	1	51	6300000
MLOC_10457.2	EAGSTMEVVAEQTK	1xOxidation [M6]	0		77	220000000
MLOC_10457.2	EAGSTMEVVAEQTK		0	3	76	43000000
MLOC_10457.2	IIYGGSVTGASCK	1xCarbamidomethyl [C12]	0		80	460000000
MLOC_10457.2	IKDWSNVVVAYEPVWAIGTGK		1	2	65	2200000
MLOC_10457.2	LRPEIQVAAQNCWVK	1xCarbamidomethyl [C12]	0		67	44000000
MLOC_10457.2	RSLLGESSEFVGEK		1	3	96	4900000
MLOC_10457.2	SLLGESSEFVGEK		0	3	75	660000000
MLOC_10457.2	TNVSPEVAESTR		0	3	75	1200000000
MLOC_10457.2	VATPAQAQEVHANLR		0	3	58	370000000
MLOC_10457.2	VATPAQAQEVHANLRDWLK		1	2		3900000
MLOC_10457.2	VAYALAQGLK		0	2	49	690000000
MLOC_10457.2	VIACVGETLEQR	1xCarbamidomethyl [C4]	0		92	55000000
MLOC_10464.2	GIVNEAVQQIAYADR		0	3	95	160000000
MLOC_10464.2	GLLSVSGMPQR	1xOxidation [M8]	0		63	8500000
MLOC_10464.2	GLLSVSGMPQR		0	1	48	4600000
MLOC_10464.2	TDLVSEPEVSSLVER		0	2	50	41000000
MLOC_10478.2	ILVATDLVGR		0	1	60
MLOC_10567.1	AGADDGFSAAR	1xAcetyl [N-Term]	0		55	34000000
MLOC_10567.1	YLGDTLK		0	1	36	18000000
MLOC_10585.1	YAFDDSQLR		0	1	40	6100000
MLOC_10588.1	EYELLR		0	1	37	82000000
MLOC_10588.1	VLEQLSGQSPVFSK		0	3	75	540000000
MLOC_10609.3	DASWSLYSSQVK		0	2		4600000
MLOC_10609.3	DLVGSSVSVK		0	1	41
MLOC_10609.3	QVQEVYLTTSLDQEGVK		0	0	18	1700000
MLOC_10609.3	RPIQDVTK		0	2	46	88000000
MLOC_10609.3	VIVVNVDAEK		0	1	30	6700000
MLOC_10609.3	VVEANEAEK		0	1	55	110000000
MLOC_10609.3	VVEANEAEKK		1	1	68	12000000
MLOC_10609.3	VVSQDLELWLSSVPAK		0	1	42	9600000
MLOC_10622.1	AALSDDYFIKR		1	2	60	3400000
MLOC_10622.1	APAIAAAAYLR		0	2	49	3200000
MLOC_10622.1	TYDPGYLNTAPVR		0	2	70
MLOC_10622.1	VTSNQDEELGQIATSNATR		0	1	37	8100000
MLOC_10647.1	AAQEAVQR		0	1	31	13000000
MLOC_10647.1	TFANESNDNDPVR		0	2	78	4400000
MLOC_10665.1	NQETGAGDNSARPAPPALPWSVR		0	2	46	4200000
MLOC_10676.1	FYDKEGLPAFPMGK	1xOxidation [M12]	1		52	43000000
MLOC_10676.1	FYDKEGLPAFPMGK		1	2		46000000
MLOC_10676.1	GMLEVYNSLSAEGK		0	2	48	2800000
MLOC_10676.1	GVAFMVDNCSTTAR	1xOxidation [M5]; 1xCarbamidomethyl [C9]	0		48	7200000
MLOC_10676.1	KGMLEVYNSLSAEGKK	1xOxidation [M3]	2		77	28000000
MLOC_10676.1	RFYDKEGLPAFPMGK	1xOxidation [M13]	2		29	16000000
MLOC_10676.1	RFYDKEGLPAFPMGK		2	2		4100000
MLOC_10676.1	RLYVQGK		1	2	39	320000000
MLOC_10676.1	RYTEQGMDEESAYK	1xOxidation [M7]	1		32	9000000
MLOC_10676.1	STVEGITGIISK		0	2	55	640000000
MLOC_10676.1	YTEQGMDEESAYK	1xOxidation [M6]	0		68	46000000
MLOC_1069.1	ADGSGATFIDSGTDITTFPDAVFR		0	1	73	2200000
MLOC_1069.1	FDTAASNTVR		0	1	33	44000000
MLOC_1069.1	FLQTETGIAGFGR		0	3	97	26000000
MLOC_10702.4	EYYDPNR		0	0	24	2400000
MLOC_10702.4	IELNPDGTVK		0	2	42	24000000
MLOC_10702.4	LFPDEIAADQSK		0	2	61	7500000
MLOC_10702.4	NTYDHLLFSR		0	1	25	4100000
MLOC_10702.4	RSQESLQSETPVASQL		1	1	45	9500000
MLOC_10702.4	SPIEGFYLAGDYTK		0	2	46
MLOC_10713.1	GQDGNEVFFR		0	1	54	760000
MLOC_10713.1	VKGQDGNEVFFR		1	2	57
MLOC_10735.1	YPGSYWR		0	1	28	1500000
MLOC_10735.1	EVTAELPIYLANSLNSLR		0	2	63	18000000
MLOC_10735.1	SSSGGLLDVR		0	1	61	2500000
MLOC_10735.1	TVVVSTAHGLK		0	2	49	56000000
MLOC_10754.2	DNVRPYYPAVNIK		0	2	62	15000000
MLOC_10754.2	YIAAGNEVLGGDTQNIVPAMR		0	2	63	2500000
MLOC_10769.1	EYIGAQFTGVR		0	2	55	40000000
MLOC_10769.1	LINEYGLDGVDVDYER		0	2	69	22000000
MLOC_10769.1	QTGYYPGAK		0	1	31	25000000
MLOC_10769.1	TTEELGLLSPDQGIAAAK		0	1	46	16000000
MLOC_10812.1	YGPGLEEYGGGR		0	1	41
MLOC_10838.1	AAEAGGDKAPVVDVSQFGYFK		1	4	91	130000000
MLOC_10838.1	FYTPTVNVER		0	2	48	290000000
MLOC_10838.1	GMLPEKPIVVK		0	1	29	42000000
MLOC_10838.1	LWSMVPSDK	1xOxidation [M4]	0		33	78000000
MLOC_10855.1	MEGKEEDVR	1xOxidation [M1]; 1xAcetyl [N-Term]	1		60	790000000
MLOC_10855.1	MEGKEEDVR	1xAcetyl [N-Term]	1		68	320000000
MLOC_10855.1	SLGAAIIYNR		0	2	57	8900000
MLOC_10856.3	AAQLGLK		0	1	57	24000000
MLOC_10856.3	FPLLANSR		0	1	41	3600000
MLOC_10856.3	KIVSSTGALALTEIPK		1	2	69	37000000
MLOC_10856.3	LVSPSEVSVDLVDGGSTIVK		0	1	49	12000000
MLOC_10856.3	NIIVATGSDVK		0	1	39	1500000
MLOC_10856.3	NKVEYVK		1	1	26	130000000
MLOC_10856.3	SLPGVTIDEK		0	1	50	100000000
MLOC_10856.3	TKVVGVDTSGSGVK		1	2	76	27000000
MLOC_10856.3	VISEKETDR		1	1	46	28000000
MLOC_10856.3	VVGVDTSGSGVK		0	2	68
MLOC_10856.3	AIDDAEGMVK		0	1	40	99000000
MLOC_10856.3	AIDDAEGMVK	1xOxidation [M8]	0		51	52000000
MLOC_10856.3	GIEGLFK		0	1	31
MLOC_10877.1	ASGIPYR		0	1	37	360000000
MLOC_10877.1	ISNLEVDLPAMMAQK	2xOxidation [M11; M12]	0		31	64000000
MLOC_10877.1	LTSPSEVSVDLVDGGNTVVK		0	2	92	17000000
MLOC_10877.1	NIIIATGSDVK		0	2	44	180000000
MLOC_10877.1	SLPGITIDEK		0	1	44
MLOC_10877.1	SLPGITIDEKK		1	1	35	47000000
MLOC_10877.1	TKVVGVDTSGDGVK		1	2	78	42000000
MLOC_10877.1	TPYTAGLGLDAIGVEMDK		0	3	111	59000000
MLOC_10877.1	TPYTAGLGLDAIGVEMDK	1xOxidation [M16]	0		99	35000000
MLOC_10877.1	TPYTAGLGLDAIGVEMDKAGR		1	3	84	14000000
MLOC_10877.1	TPYTAGLGLDAIGVEMDKAGR	1xOxidation [M16]	1		60	21000000
MLOC_10877.1	VGKFPLMANSR		1	1	56	2000000
MLOC_10877.1	VVGVDTSGDGVK		0	2	69	54000000
MLOC_10933.2	IPFILR		0	0	40	4100000
MLOC_10933.2	LISGMYLGEIVR	1xOxidation [M5]	0		52	55000000
MLOC_10934.1	TVSGTEVCTTVGR	1xCarbamidomethyl [C8]	0		49	1300000
MLOC_10935.1	LGQQQPDGSYK		0	1	50	14000000
MLOC_10956.1	WLEAQPAR		0	1	42	5500000
MLOC_10956.1	FLWVVK		0	1	46	8200000
MLOC_10957.1	ASTFMDGSGLR		0	1	48	19000000
MLOC_10957.1	LPIVNQDNQVIGIVTR		0	3	114	19000000
MLOC_10957.1	TVTDAAALMLK		0	1	41	6700000
MLOC_11084.2	FGTLFSGETR		0	2		7900000
MLOC_11084.2	GLVTINQPTYSK		0	2	38	31000000
MLOC_11084.2	TPNPPTDPDAVSGK		0	1	26	1300000
MLOC_11113.1	GVDGTNYIVLR		0	2	80	77000000
MLOC_11113.1	IPLPVSTGSSVLYSK		0	2	52	45000000
MLOC_11113.1	RIPLPVSTGSSVLYSK		1	3	66	34000000
MLOC_11129.3	QQAPGASYAAAAAR		0	1	53	10000000
MLOC_11145.1	AINSAYIEAR		0	2	87
MLOC_11145.1	TFGFDTAVEEAQR		0	2	59	6600000
MLOC_11161.1	KFEFPVK		1	2		42000000
MLOC_11161.1	LVQFATGIDNIR		0	2	55	34000000
MLOC_11161.1	NFVQMSYSDAIK	1xOxidation [M5]	0		58	6900000
MLOC_11161.1	VGELIGGSQREER		1	1		35000000
MLOC_11169.2	AVAPDWR		0	1	19	31000000
MLOC_11180.1	VAGLDNQGIVGLQR		0	3	81	29000000
MLOC_11201.4	AIAVEAQSESK		0	1	41	2000000
MLOC_11201.4	TVGANFEATDGER		0	1	37	1000000
MLOC_11225.1	RLSLSEQQLAK		1	2	49	4900000
MLOC_11260.1	ITNSAGNIVGGSSIGR		0	1	76	1500000
MLOC_11264.1	EIFGVTDEDADSLR		0	2	78	21000000
MLOC_11264.1	LAVQTLFGK		0	1	29
MLOC_11264.1	TLSEAGDIESLEK		0	2	67	11000000
MLOC_11281.1	IPTLAIHLDR		0	1	40	4600000
MLOC_11291.2	ATDAYESAR		0	2	62	62000000
MLOC_11291.2	EIIFTR		0	1	38	56000000
MLOC_11291.2	VANFVNAADSR		0	2	64
MLOC_11312.2	ALDMNTAEDAIVR	1xOxidation [M4]	0		93	190000000
MLOC_11312.2	ALDMNTAEDAIVR		0	3	81	160000000
MLOC_11312.2	ALGRPNGIDGTLK		0	2	56	34000000
MLOC_11312.2	EVVPGMIVTGMEVAEIDGAPR	1xOxidation [M6]	0		129	18000000
MLOC_11312.2	EVVPGMIVTGMEVAEIDGAPR	2xOxidation [M6; M11]	0		87	12000000
MLOC_11312.2	EVVPGMIVTGMEVAEIDGAPR		0	2	61	6800000
MLOC_11312.2	FSPIKESIVSR		1	1	49	51000000
MLOC_11312.2	HAALFTSTIMSR	1xOxidation [M10]	0		48	3300000
MLOC_11312.2	LFNAVAVEDLIVK		0	3	51	150000000
MLOC_11312.2	LLARPNVK		0	1	25
MLOC_11312.2	LQDIGMIQAVPGMK		0	3	69	18000000
MLOC_11312.2	LQDIGMIQAVPGMK	1xOxidation [M]	0		62	56000000
MLOC_11312.2	LQDIGMIQAVPGMK	2xOxidation [M6; M13]	0		63	110000000
MLOC_11312.2	MGPTFGAMMISGQK	3xOxidation [M1; M8; M9]	0		72	9400000
MLOC_11312.2	MGPTFGAMMISGQK	2xOxidation [M]	0		65	26000000
MLOC_11312.2	MGPTFGAMMISGQK		0	2	62	6500000
MLOC_11312.2	RLQDIGMIQAVPGMK	2xOxidation [M7; M14]	1		30	16000000
MLOC_11400.1	SLALNSEDNLLMSTSHNAVK		0	2
MLOC_11428.1	DSSVSYASAAAK		0	1	50	6200000
MLOC_11443.1	TAAMDFVSELVR		0	2	33	3700000
MLOC_11443.1	TAAMDFVSELVR	1xOxidation [M4]	0		64	14000000
MLOC_11530.1	ILTAVVQGMNASEGNSEVR		0	1	39	4300000
MLOC_11530.1	NGILEAYSGILQGFK		0	2	102	4900000
MLOC_11530.1	SLDVTQILLSAQSADGSIR	1xAcetyl [N-Term]	0		97	4800000
MLOC_11530.1	TAAYETLNEVVR		0	2	54	28000000
MLOC_11534.2	AKEEGYDVSK		1	1	47	8500000
MLOC_11548.3	GTAVFASGSPFDPVEYEGK		0	2	51
MLOC_11548.3	SIQVIVVTDGER		0	2	68	3600000
MLOC_11548.3	VLEVLK		0	1	47	50000000
MLOC_11548.3	YAESCMYTPLYR	1xOxidation [M6]; 1xCarbamidomethyl [C5]	0		21	190000
MLOC_11548.3	YIAMMDLQER	2xOxidation [M4; M5]	0		30
MLOC_11562.1	FRKPVIAGDTLVMR	1xOxidation [M13]	1		45	20000000
MLOC_11569.1	INVVDIESTLSR		0	2	74	2400000
MLOC_11572.1	INPNLGEFLPK		0	1	26	2300000
MLOC_11572.1	LGTLLINNNR		0	1	26	1400000
MLOC_11586.1	AALAFDPRPPQFVPLESGAYK		0	3	37	120000000
MLOC_11586.1	FFNLSVQNR		0	2	58	85000000
MLOC_11586.1	LLNVDENIYIPITK		0	2	66	77000000
MLOC_11586.1	VFASYSIYK		0	1	49	57000000
MLOC_11650.1	RLDDDTENLSHER		1	1	36	5800000
MLOC_11692.1	AIEANEGKPLPLVQK		0	2	45	79000000
MLOC_11692.1	AMSLNMGMLASYDQSVEFLR	2xOxidation [M2; M6]	0		51	7700000
MLOC_11692.1	FYTGFPVYCVR	1xCarbamidomethyl [C9]	0		52	7000000
MLOC_11692.1	GLSAGLLR		0	1	52	140000000
MLOC_11692.1	IIADEGVLALWK		0	2	69	110000000
MLOC_11692.1	IQLGEGSATSVTK		0	2	83	190000000
MLOC_11692.1	MLANEGIGSFYK		0	2	90	70000000
MLOC_11692.1	MLANEGIGSFYK	1xOxidation [M1]	0		53	21000000
MLOC_11692.1	QATYTTAR		0	1	57
MLOC_11692.1	QQQPPQTALAASGVWK		0	3	89
MLOC_11692.1	MQADSTLPAAQR	1xOxidation [M1]	0		72	140000000
MLOC_11692.1	MQADSTLPAAQR		0	2	108	91000000
MLOC_11751.1	AIFVDLEPTVIDEVR		0	2	71	23000000
MLOC_11751.1	TVQFVDWCPTGFK	1xCarbamidomethyl [C8]	0		52	5200000
MLOC_11761.5	YLQILELEEPIAR		0	2	64	10000000
MLOC_11770.1	ALENEMLLR	1xOxidation [M6]	0		37	20000000
MLOC_11770.1	DLANLVIVAGDHGK		0	1	27	3700000
MLOC_11770.1	FNIVSPGADMTVYFPYTETDKR	1xOxidation [M10]	1		45	31000000
MLOC_11770.1	LLPDAVGTTCGQR	1xCarbamidomethyl [C10]	0		50	7700000
MLOC_11770.1	MYSLIEEYK	1xOxidation [M1]	0		21
MLOC_11770.1	NMTGLVEMYGK	2xOxidation [M2; M8]	0		18	5000000
MLOC_11770.1	YAPFEDILR		0	2	42	63000000
MLOC_11787.1	APIGQEVEGR		0	1	66	78000000
MLOC_11787.1	DYSQGEVTGLLK		0	1	26	4600000
MLOC_11787.1	QIGMIAGGTGITPMLQVVR	1xOxidation [M4]	0		83	7800000
MLOC_11787.1	QIGMIAGGTGITPMLQVVR	2xOxidation [M4; M14]	0		38	14000000
MLOC_11835.1	ENDFVQPGER		0	2	48	140000000
MLOC_11835.1	LGPNYLMLPVNAPK	1xOxidation [M7]	0		68	46000000
MLOC_11835.1	LGPNYLMLPVNAPK		0	3	69	68000000
MLOC_11835.1	VFAYADTQR		0	1	49
MLOC_11841.1	FFPALQGENTK		0	1	48
MLOC_11850.2	DQQTITQVTIAR		0	3	52	13000000
MLOC_11877.1	DPLESIDSGLLVVEK		0	2	54	7900000
MLOC_11877.1	DRLLKGESLPVTTTK		2	2		4300000
MLOC_11877.1	DVVTVEDIATVIPNCLR	1xCarbamidomethyl [C15]	0		44	19000000
MLOC_11877.1	EGISISHPAR		0	2	51	150000000
MLOC_11877.1	FGMHAQVGTVR	1xOxidation [M3]	0		44	7000000
MLOC_11877.1	FILIGSGNPEEGELRPQLLDR		0	3	49	210000000
MLOC_11877.1	GRDVVTVEDIATVIPNCLR	1xCarbamidomethyl [C17]	1		76	21000000
MLOC_11877.1	ISQVCSELNVDGLR	1xCarbamidomethyl [C5]	0		103	45000000
MLOC_11877.1	ITMVDLPLGATEDR		0	2	68	13000000
MLOC_11877.1	KDPLESIDSGLLVVEK		1	3	126	49000000
MLOC_11877.1	LCLLLNVIDPK	1xCarbamidomethyl [C2]	0		65	57000000
MLOC_11877.1	LRKDPLESIDSGLLVVEK		2	3	66
MLOC_11877.1	QSYLEEQDKLQEQITSAR		1	4	96	290000000
MLOC_11877.1	SNLGSVQLDHDLR		0	2	84
MLOC_11882.1	AQDVDPGVQR		0	1	31	21000000
MLOC_11882.1	GASSSLDSAR		0	2	71	18000000
MLOC_11882.1	IALLLDNK		0	1	36	7500000
MLOC_11882.1	KNPEYHEE		1	1	19	10000000
MLOC_11882.1	LSEGYLTLAR		0	1	48	44000000
MLOC_11882.1	MLLTVDEDLKPLPVPVR	1xOxidation [M1]	0		37	2300000
MLOC_11882.1	NLAGEIAQEFQK		0	2	51	48000000
MLOC_11882.1	VGQAVDVVGQAGRPK		0	2	76	32000000
MLOC_11884.1	KTGEVIDSVDNWVK		1	2	77	36000000
MLOC_11884.1	TGEVIDSVDNWVK		0	3	82	160000000
MLOC_11890.5	DIVDSHYK		0	1
MLOC_11890.5	HETADINTFSWGVANR		0	1	51	8600000
MLOC_11890.5	IFSNPDVAK		0	1		16000000
MLOC_11890.5	TLPGPVTDPSK		0	1	45
MLOC_11928.1	DDLKLPTDDVLLGQIK		1	2	55	54000000
MLOC_11928.1	LPTDDVLLGQIK		0	3	79	49000000
MLOC_11928.1	TFPQQAGAIR		0	1	46
MLOC_11928.1	VVEVSTSK		0	2	38	120000000
MLOC_11932.3	SIAQPYVFTVGSLPGK		0	1	62	59000000
MLOC_11932.3	SIAQPYVFTVGSLPGKER		1	3	77	14000000
MLOC_11932.3	TIAPEDYASTPDGLK		0	2	66	26000000
MLOC_11932.3	VIVPPELGYGK		0	1	46
MLOC_11947.2	AGAVYER		0	1	52	160000000
MLOC_11947.2	ASGASQLVVK		0	1	52
MLOC_11947.2	DLSPATLLAK		0	1	37	49000000
MLOC_11947.2	ELESLTLDR		0	1	32	27000000
MLOC_11947.2	GVYETPGGTVMAAAVR	1xOxidation [M11]	0		91
MLOC_11947.2	GVYETPGGTVMAAAVR		0	1	56	15000000
MLOC_11947.2	KHNVPIPVSK		1	1	26	57000000
MLOC_11947.2	LSMDAFMEK	2xOxidation [M3; M7]	0		37
MLOC_11947.2	LYGLPTR		0	1	41	210000000
MLOC_11950.1	LEFLDKWNAENQR		1	1	34	26000000
MLOC_11961.1	DGIYIPDTEK		0	1	39	280000000
MLOC_11961.1	DGIYIPDTEKLER		1	2	51	3400000000
MLOC_11961.1	EAELIHGR		0	1	30
MLOC_11961.1	FFDPLGLGGETK		0	2	81	8800000000
MLOC_11961.1	KSWIPAFK		1	1	44	23000000
MLOC_11961.1	SWIPAFK		0	1	27
MLOC_11961.1	TAENFANFTGEQGYPGGK		0	3	124	5800000000
MLOC_11969.1	EGVADGFR		0	2	62	28000000
MLOC_12012.1	LLSEEEGDLR		0	1	56	19000000
MLOC_12012.1	LLSEEEGDLRR		1	2		39000000
MLOC_12012.1	QYLTEFMSTR	1xOxidation [M7]	0		50
MLOC_12012.1	SYASNNELAVMPK	1xOxidation [M11]	0		48	3800000
MLOC_12012.1	TVEDLGPPEK		0	2	48
MLOC_12034.1	EKPAEELTESEK		0	2	36	11000000
MLOC_12048.1	SLAEFYSK		0	1	37	2700000
MLOC_12061.2	DGQLASVAGAALALPFR		0	3	124	21000000
MLOC_12061.2	HGIFQAPYIEDPNTGVK		0	1	21	7400000
MLOC_12061.2	KGSYYTVSK		1	2	46	42000000
MLOC_12083.2	AGIVPVSYR		0	1	29	27000000
MLOC_12105.1	VYDSFTLHR		0	0	19	890000
MLOC_12106.1	AAQLDVVVTNK		0	1	46	16000000
MLOC_12130.4	ELLESFGPLR		0	1	46	6400000
MLOC_12134.2	AVGFQGDVR		0	2	38
MLOC_12176.3	FVFDDDALEVK		0		36	22000000
MLOC_12176.3	QLYDIMVER		0	2	54	11000000
MLOC_12176.3	VGNQLQESGENVFVGGK		0	3	98	97000000
MLOC_12179.1	AISFYEK		0	1	23
MLOC_12179.1	EAGPLPGLGTK		0	1	37	610000000
MLOC_12179.1	FYTECLGMK	1xOxidation [M8]; 1xCarbamidomethyl [C5]	0		31	30000000
MLOC_12179.1	ITAILDPDGWK		0	2	60
MLOC_12179.1	SVFVDNVDFAK		0	2	68	370000000
MLOC_12179.1	SVFVDNVDFAKELE		1	2	49	150000000
MLOC_12179.1	VTREPGPVK		1	2	39	14000000
MLOC_12179.1	VTREPGPVKGGK		2	3	62	26000000
MLOC_12185.2	IVQGPDDFVDSVR		0	2	50	2900000
MLOC_12220.1	DVPTYLPEGTILPCNLPR	1xCarbamidomethyl [C14]	0		60	53000000
MLOC_12220.1	EFLSVLDGNCR	1xCarbamidomethyl [C10]	0		33	50000000
MLOC_12220.1	EIDDALLQGR		0	2	74
MLOC_12220.1	GLLASPDGSIVYETSR		0	3	109	560000000
MLOC_12220.1	GSPLALAQAHETR		0	3	79	47000000
MLOC_12220.1	QSQILYK		0	2	32	220000000
MLOC_12220.1	RQSQILYK		1	2	32	160000000
MLOC_12220.1	SGTYSFDDMVAIGQDAGHELK		0	2	40	34000000
MLOC_12220.1	SNDDKMMEYLSSLNHEDTR		1	1	40	3800000
MLOC_12220.1	TLGELPAGSVVGSASLR		0	3	90	250000000
MLOC_12220.1	TPIAAYAYR		0	2	32	220000000
MLOC_12220.1	TTGDMILDKPLADIGGK	1xOxidation [M5]	0		89	90000000
MLOC_12220.1	TTGDMILDKPLADIGGK		0	2	49	48000000
MLOC_12224.8	ALGHSFTVFAR		0	1	42	8100000
MLOC_12224.8	DYTEKFDK		1	1	29	9700000
MLOC_12224.8	IFGPGNQYVTAAK		0	2	114
MLOC_12224.8	LGPYVAK		0	1	27	21000000
MLOC_12224.8	MYSGVSLNSFLK	1xOxidation [M1]	0		61	19000000
MLOC_12224.8	MYSGVSLNSFLK		0	2	44	7600000
MLOC_12252.4	ALAAGATADAIMAMLK	1xOxidation [M]	0		57	10000000
MLOC_12252.4	QLGEAASPEEGLQR		0	2	61
MLOC_12252.4	TAFIPYITAGDPDLATTAAALR		0	3	73	43000000
MLOC_12272.1	QLSVLTLAESTK		0	2	38	1800000
MLOC_12284.1	AAQAAEFASK		0	2	59	55000000
MLOC_12284.1	QYVVQPPSVEK		0	2	51
MLOC_12352.2	LTNATFQER		0	1	31	19000000
MLOC_12352.2	QKLEEDKAER		2	2	32	14000000
MLOC_12359.1	GPTPEPLCQVMLR	1xCarbamidomethyl [C8]	0		32	1500000
MLOC_12359.1	ITSFLDPDGWK		0	2	62	120000000
MLOC_12359.1	QPGPLPGLNTK		0	1	37
MLOC_12359.1	SAEAVELVTK		0	2	70
MLOC_12419.1	AGIVPADDDGVSLGTVK		0	2	58	58000000
MLOC_12419.1	AGIVPADDDGVSLGTVKLPANIDVAR		1	3	56	23000000
MLOC_12419.1	LPANIDVAR		0	1	71
MLOC_12446.3	NSLENYAYNMR		0	3	60	37000000
MLOC_12446.3	IASKLPADDKK		2	2	58	340000000
MLOC_12516.1	QMPFTQFKEEVAK		1	1
MLOC_12516.1	VAQQLGVDDPSK		0	1	40	2000000
MLOC_12553.1	AAAAEFLK		0	1	50	180000000
MLOC_12553.1	AEPEAAAAAPAEETTTR		0	3	90	22000000
MLOC_12553.1	EEPKAEPEAAAAAPAEETTTR		1	3	67	3100000
MLOC_12553.1	FLDEMAK		0	1	47	76000000
MLOC_12553.1	KAAAAEFLK		1	2	43	170000000
MLOC_12553.1	SGTTPLSPAIVFILDK		0	3	53	260000000
MLOC_12553.1	VAPFVPAPKEEPK		1	1	34
MLOC_12553.1	VVETIEASPPEIK		0	2	72	260000000
MLOC_12614.1	FATDTDAEMEVVK	1xOxidation [M9]	0		66	33000000
MLOC_12614.1	FLYPLDSSIK		0	1	38
MLOC_12614.1	FYGASGVEYSEQAEK		0	2	72	39000000
MLOC_12614.1	GAPSGFVLPIR		0	1	63	90000000
MLOC_12614.1	GAVDLGLAVQR		0	2	38	4900000
MLOC_12614.1	KITVGQGPEEK		1	2	69	73000000
MLOC_12614.1	LDIDPASITWR		0	2	61	89000000
MLOC_12614.1	QPSQGPTFGIK		0	1	35
MLOC_12615.1	GVDVVVIPAGVPR		0	2	40	62000000
MLOC_12615.1	IQNAGTEVVEAK		0	2	66	100000000
MLOC_12615.1	KLFGVSTLDVVR		1	1	32	11000000
MLOC_12615.1	LFGVSTLDVVR		0	2	56	20000000
MLOC_12615.1	MSPLVSELR		0	1	37	20000000
MLOC_12615.1	MSPLVSELR	1xOxidation [M1]	0		32	4600000
MLOC_12615.1	VAVLGAAGGIGQPLGLLIK		0	2	45	41000000
MLOC_12615.1	DDLFNINAGIVK		0	3	68	260000000
MLOC_12619.1	LAGSIPR		0	1	43
MLOC_12680.3	IAENALDLPEYAK		0	1		15000000
MLOC_12680.3	VPAAIASNSSR		0	1	31	11000000
MLOC_12689.1	DAEGAGIYGSQAR		0	3	79	9500000
MLOC_12689.1	FGNKDAEGAGIYGSQAR		1	2	43	75000000
MLOC_12710.1	VVTALTLLK		0	1	49	27000000
MLOC_12760.1	LVAGLIPDAGTVR		0	2	24
MLOC_12760.1	VVFLVDVPVFGR		0	3	40	19000000
MLOC_12765.1	NNSPEIVPNR		0	1	44	12000000
MLOC_12765.1	SLDTDNSGTITLEELR		0	2	89	8300000
MLOC_12821.1	DSVDLAGGPSWAVPLGR		0	2	65	10000000
MLOC_12822.1	YSQANGLQFLK		0	2	79	35000000
MLOC_12843.2	DIENANEVK		0	1		25000000
MLOC_12843.2	YMDFVSPGSQAK	1xOxidation [M2]	0		38	5200000
MLOC_12847.3	DAVIGAVPESTLITCIEK	1xCarbamidomethyl [C15]	0		56	13000000
MLOC_12847.3	LNTDENPDIASQYGVR		0	3	111	38000000
MLOC_12870.1	NQDAGLVELPATVAALK		0	2	26	34000000
MLOC_12870.1	NQDAGLVELPATVAALKNPNSK		1	2	41	56000000
MLOC_12870.1	LANSVDVASLR		0	3	83	45000000
MLOC_12925.1	GNLTAPVIFALQESPELR		0	2	68	11000000
MLOC_12946.1	VVLTAAAK		0		35	1900000
MLOC_12954.1	ALGLELDLTEK		0	1	38
MLOC_12954.1	FALLADDLK		0	1	50	150000000
MLOC_12954.1	FLADGAAAYTK		0	2	71	130000000
MLOC_12963.1	SYGAINFVDISSK		0	1	62	8500000
MLOC_12965.1	ALADAPAAAAAFADGK		0	2	63	7700000
MLOC_12965.1	TEVLSLFR		0	1	30	27000000
MLOC_12984.1	AKESPMPDASELFTNVYVK	1xOxidation [M6]	1		48	17000000
MLOC_12984.1	ESPMPDASELFTNVYVK		0	1	26	13000000
MLOC_12984.1	GFGVESFGADR		0	1	58
MLOC_12984.1	GFGVESFGADRK		1	2	64	24000000
MLOC_12984.1	GGDLVTAFAELMGR	1xOxidation [M12]	0		77	34000000
MLOC_12984.1	GGDLVTAFAELMGR		0	2	46
MLOC_12984.1	KEVDAAIAK		1	2	29	19000000
MLOC_12984.1	MEIAADSLYK	1xOxidation [M1]	0		34
MLOC_12984.1	TRDEISGVR		1	1		20000000
MLOC_12984.1	VDGMDVLAVK	1xOxidation [M4]	0		41	13000000
MLOC_1304.1	DGGTYIEAIFPGSSAEQTGK		0	2	57	69000000
MLOC_1304.1	GRDGGTYIEAIFPGSSAEQTGK		1	3	58	72000000
MLOC_1304.1	SGGGDGDGGQEPYEEYEVEILKPYGLK		0	2	81	14000000
MLOC_1304.1	VGPLYMK		0	1	45	8000000
MLOC_13082.1	YGAQCSGITLSPVQAER	1xCarbamidomethyl [C5]	0		64
MLOC_13086.1	QITPSVLSER		0	2	44	670000000
MLOC_13086.1	VNNAVLFDQATYDK		0	3	87
MLOC_13086.1	VNNAVLFDQATYDKLLTEVPK		1	3	57	50000000
MLOC_13122.2	SNLGSDTSTYNFAGK		0	2	85	21000000
MLOC_13138.1	ALVDAPDMIR		0	2	52	71000000
MLOC_13146.4	DLYGNIVLSGGSTMFPGIADR	1xOxidation [M14]	0		62	24000000
MLOC_13146.4	LAYVALDYEQELENAK		0	2	71	75000000
MLOC_13146.4	ADGEDIQPLVCDNGTGMVK	1xOxidation [M17]; 1xCarbamidomethyl [C11]; 1xAcetyl [N-Term]	0		38	5700000
MLOC_13146.4	SYELPDGQVITIGAER		0	3	97	670000000
MLOC_13146.4	AGFAGDDAPR		0	2	91	1300000000
MLOC_13146.4	AVFPSIVGRPR		0	2	50	640000000
MLOC_13146.4	DAYVGDEAQSK		0	2	52	310000000
MLOC_13146.4	DAYVGDEAQSKR		1	2	83	1100000
MLOC_13146.4	EITALAPSSMK	1xOxidation [M10]	0		45	780000000
MLOC_13146.4	HTGVMVGMGQK	2xOxidation [M5; M8]	0		48	250000000
MLOC_13146.4	IKVVAPPER		1	2	32
MLOC_13146.4	IKVVAPPERK		2	1	32	53000000
MLOC_13146.4	TTGIVLDSGDGVSHTVPIYEGYALPHAILR		0	3	48	17000000
MLOC_13146.4	VAPEEHPVLLTEAPLNPK		0	3	51
MLOC_13146.4	VVAPPER		0	1	42	230000000
MLOC_13146.4	GYSFTTTAER		0	2	47	810000000
MLOC_13165.1	EFMEANKQDK	1xOxidation [M3]	1		37	7600000
MLOC_13165.1	FLSSFIGQR		0	1	61	8400000
MLOC_13165.1	KSDPDASSLDVEK		1	2	75	8500000
MLOC_13187.1	AGNAILMFTTNQR	1xOxidation [M7]	0		57	74000000
MLOC_13187.1	GVDVVVGTPGR		0	2	60	120000000
MLOC_13187.1	GVHPESIQYFVPAAER		0	2	45	1800000
MLOC_13187.1	IYLIADER		0	1	46	46000000
MLOC_13187.1	LFAIPLTTTSK		0	2	60
MLOC_13187.1	LPVLQDDGPATDSYGR		0	1	35
MLOC_13187.1	QIIEQDEGR		0	2	52	30000000
MLOC_13187.1	SVTGFLSDVSPSAADAVGK		0	3	87	41000000
MLOC_13187.1	VTKLPVLQDDGPATDSYGR		1	1	45	7500000
MLOC_13341.2	DSLWYPYIK		0	1	40	26000000
MLOC_13411.2	EIVELFK		0	1		2900000
MLOC_13411.2	SSDEKEQNFDQTWR		1	1		3400000
MLOC_13495.1	LLQEVDYGQK		0	1	29	2100000
MLOC_13519.1	AGGNIVGAATDAK		0	2	45	56000000
MLOC_13519.1	DQTASFLGEKTEAVKK		2	1	28	31000000
MLOC_13519.1	DQTGSFLGEK		0	1	47	4000000
MLOC_13519.1	DQTGSFLGEKSEAVTK		1	3	68	25000000
MLOC_13519.1	MASETGQSIQDR	1xOxidation [M1]	0		83
MLOC_13519.1	MASETGQSIQDR		0	2	104	5700000
MLOC_13519.1	SGEVVETTQVK		0	2	60	320000000
MLOC_13519.1	STEAAQHVQDTAAEYTK		0	1	30	20000000
MLOC_13519.1	VSETVQAGQDR		0	2	83	140000000
MLOC_13519.1	DAVMNTLGMGGDK	2xOxidation [M4; M9]	0		62	14000000
MLOC_13520.1	AASDTADAAMK	1xOxidation [M10]	0		73	54000000
MLOC_13520.1	AASDTADAAMK		0	1	30	1800000
MLOC_13520.1	DAVMNTLGMGGDKADAGSAK	2xOxidation [M4; M9]	1		75	8400000
MLOC_13520.1	DQTFGFIGEK		0	1	45	210000000
MLOC_13520.1	KMAVDTGDAAK	1xOxidation [M2]	1		34	16000000
MLOC_13520.1	MAVDTGDAAK	1xOxidation [M1]	0		64	29000000
MLOC_13520.1	VSETGQAITDR		0	2	69	240000000
MLOC_13532.1	LQAGTSDSAK		0	1	43	6100000
MLOC_13554.5	SAGLQAIDEIVPTLLR		0	3	81	7000000
MLOC_13565.1	AADVLAAANTAAEVAMR	1xOxidation [M16]	0		97	43000000
MLOC_13565.1	GDNFITEQTGNVYK		0	1		2100000
MLOC_13565.1	IVEGVLSHQLK		0	1		33000000
MLOC_13565.1	NKDVTEAIQK		1	1	46	95000000
MLOC_13565.1	VAAAYDCK	1xCarbamidomethyl [C7]	0		47	29000000
MLOC_13604.1	GPLVSIDEIESIKK		1	1	35	11000000
MLOC_13604.1	LIALSTAALEK		0	1	29
MLOC_13604.1	LLETNNFPEFTGR		0	2	69	27000000
MLOC_13604.1	SNTGEGGEQPSR		0	2	77	7500000
MLOC_13604.1	VVMGSEVGVVDIPAQDVLR	1xOxidation [M3]	0		49	1100000
MLOC_13608.1	IISGPTCPR	1xCarbamidomethyl [C7]	0		75	220000000
MLOC_13732.1	TATDNPNIVFLK		0	2	69	53000000
MLOC_13742.1	EQLFDALK		0	1	38	74000000
MLOC_13742.1	LIFGADSPAIQENR		0	2	84	57000000
MLOC_13742.1	TEEGKPLVLNVVR		0	1	40	61000000
MLOC_13742.1	VATVQCLSGTGSLR	1xCarbamidomethyl [C6]	0		81	11000000
MLOC_13742.1	VGGEFLAR		0	1	40	53000000
MLOC_13742.1	VKEYLPITGLADFNK		1	1	33	2300000
MLOC_13742.1	VNLGVGAYR		0	1	44	82000000
MLOC_13746.2	AAQLDIVVTNK		0	1	30	1700000
MLOC_1375.1	LTLELVK		0	1	38	1200000
MLOC_13779.1	SAPVYITVGDGGNQEGLASR		0	2	68	13000000
MLOC_13779.1	WDSWGR		0	1	26	1300000
MLOC_13781.1	EQMSYTYDALK	1xOxidation [M3]	0		30	1500000
MLOC_13819.1	AGDSTPEELANATQVQGDYMPIAR	1xOxidation [M20]	0		88	5500000
MLOC_13819.1	GFTLEELK		0	1		560000000
MLOC_13819.1	KLAPTIGISVDHR		1	1	30
MLOC_13819.1	SLEGMQSNIQR		0	2	88	6500000
MLOC_13819.1	SLEGMQSNIQR	1xOxidation [M5]	0		69	330000000
MLOC_13819.1	TWFNQPAR		0	1	46
MLOC_13836.2	YLNSINYLSVGHPPFYK		0	2	43
MLOC_13871.1	YGGGANELSAGYSK		0	3	109	140000000
MLOC_13875.1	QLAAQLIPR		0	1	33	1600000
MLOC_13885.2	FVLDGEMPPYLLAK		0	1	25	12000000
MLOC_13885.2	SMEFVGSTIESLTMEER	2xOxidation [M2; M14]	0		35
MLOC_13885.2	TSVEYEPVYSDAQAR		0	2	76	8500000
MLOC_13885.2	VVIIPDHYIFTADER		0	1		11000000
MLOC_13895.1	SNLCELLGADPSVVNLK	1xCarbamidomethyl [C4]	0		64	9200000
MLOC_13910.5	LIGYDPTYDLAVLK		0	2	59	10000000
MLOC_13913.1	YESLGGEVK		0	1		9600000
MLOC_13920.1	AGVKLEIPDGAVLENKDINGPEDI		2	3	55	36000000
MLOC_13920.1	AIGINVPR		0	1	56	560000000
MLOC_13920.1	GNVTIAAK		0	1	34	190000000
MLOC_13920.1	KVANFLAR		1	1	27	4400000
MLOC_13920.1	LVDAEALK		0		34	200000000
MLOC_13920.1	MEIIPNPK	1xOxidation [M1]	0		36	39000000
MLOC_13920.1	SIPSIVELDSLK		0	2	61	270000000
MLOC_13920.1	VANFLAR		0	2	37	1400000
MLOC_13920.1	VKPSNPSIELGPEFK		0	2	79	160000000
MLOC_13920.1	VKPSNPSIELGPEFKK		1	3	90	130000000
MLOC_13920.1	VLQLETAAGAAIR		0	2	78	5600000
MLOC_13998.1	LFLDLTR		0	0	33	1100000
MLOC_14013.1	IGPTEPSQLSINQNAQGLAR		0	2	90	24000000
MLOC_14013.1	EGNVLPGIK		0	1	42
MLOC_14013.1	EGNVLPGIKVDK		1	2	48	18000000
MLOC_14013.1	FASINVENVEDNR		0	3	85	6400000
MLOC_14013.1	FASINVENVEDNRR		1	2		1200000000
MLOC_14013.1	GGKPFVDILK		0	2	61	390000000
MLOC_14013.1	KVTPEVIAEYTVR		1	3	78	160000000
MLOC_14013.1	NAAYIGTPGK		0	2	62	740000000
MLOC_14013.1	RFASINVENVEDNRR		2	3	37	8400000
MLOC_14013.1	VTPEVIAEYTVR		0	2	71	49000000
MLOC_14013.1	GILAADESTGTIGK		0	3	88	230000000
MLOC_14013.1	GILAADESTGTIGKR		1	3	103	810000000
MLOC_14062.2	DALQPVLK		0	1	31	25000000
MLOC_14062.2	LLLGPDGENLR		0	2	68	9700000
MLOC_14062.2	LLQQLLR		0	1	54	5900000
MLOC_14062.2	LNQQAAIEGQGLK		0	2	61	6900000
MLOC_14062.2	VLTMEWIEGVK	1xOxidation [M4]	0		47
MLOC_14105.3	LLVFQSVLPSVGTGSLSAR		0	1	45	4900000
MLOC_14114.2	AFGGQSLDFGK		0	2	48	55000000
MLOC_14114.2	AVIELENYGLPFSR		0	2	50	45000000
MLOC_14114.2	IMQNNAAVFR	1xOxidation [M2]	0		50	29000000
MLOC_14114.2	STNTILATGGYGR		0	2	66	68000000
MLOC_14147.1	REEPQANQEQGKK		2	1	59
MLOC_14188.2	ATTVQATGVASNLVEAIQGVGFK		0	5	127	270000000
MLOC_14197.1	DADVLPDVSDSIQVLR		0	3	80	24000000
MLOC_14205.1	AYGELPDTLR		0	2	39	33000000
MLOC_14205.1	YMNDEAR		0	1	32	10000000
MLOC_14214.2	LGDSPAEK		0	1	58	24000000
MLOC_14244.1	KMYDIQAK	1xOxidation [M2]	1		58	75000000
MLOC_14244.1	KVNTLIRPDGK		1	2	41	440000000
MLOC_14244.1	LDQYQILK		0	1	30	5600000
MLOC_14244.1	LTPDYDALDVANK		0	3	78	550000000
MLOC_14244.1	MYDIQAK		0	1	28	5800000
MLOC_14244.1	NKLDQYQILK		1	3	60	550000000
MLOC_14244.1	VNTLIRPDGK		0	1	37	11000000
MLOC_14244.1	YPLTTESAMK	1xOxidation [M9]	0		54	63000000
MLOC_14244.1	YPLTTESAMKK	1xOxidation [M9]	1		46
MLOC_14311.2	AVADGLR		0		36
MLOC_14409.2	MEGSAAAPLR	1xOxidation [M1]; 1xAcetyl [N-Term]	0		72	13000000
MLOC_14409.2	VTSDSTTVLADTVVVATGAVAR		0	1	41	6400000
MLOC_14582.1	AVELVILPR		0	2	64	69000000
MLOC_14582.1	DQVAIIPFR		0	1		35000000
MLOC_14582.1	DQVAIIPFRGDYAEVLLPPSR		1	4	67	24000000
MLOC_14582.1	GDYAEVLLPPSR		0	2	38	5800000
MLOC_14582.1	IMIVAITDGR	1xOxidation [M2]	0		46	19000000
MLOC_14582.1	KAVELVILPR		1	1	43	660000
MLOC_14582.1	YYYLPNASDAVISAATK		0	1	30	73000000
MLOC_14601.2	GNASLPGGAVQLR		0	1	39	13000000
MLOC_14601.2	QLFGAPVLSFVTK		0	2	57	10000000
MLOC_14635.1	ADLIAYLK		0	1	51	81000000
MLOC_14656.1	FGSSASFGSR		0	2	49	33000000
MLOC_14696.3	FELFPR		0	1	36	3100000
MLOC_14696.3	NVLEFAVTDIGDGSAR		0	3	76	29000000
MLOC_14696.3	STVDVPFTYWQR		0	1	17	1700000
MLOC_14711.1	VAIVTGASR		0	2	30	58000000
MLOC_14727.2	IDWTQAPFVVNYR		0	2	49	20000000
MLOC_14727.2	NIIFQVDDVPVR		0	2	97	490000
MLOC_14736.3	AQVALVPGDAFGDDTGVR		0	1	46	12000000
MLOC_14736.3	IQSQYTSGASSISQK		0	1	28	4100000
MLOC_14736.3	LLILCSPSNPTGSVYPR	1xCarbamidomethyl [C5]	0		23	310000
MLOC_14736.3	YTPNAGTMELR	1xOxidation [M8]	0		37	6200000
MLOC_14763.1	EEAPIGANEIR		0	2	38	13000000
MLOC_14763.1	TVAIVELLK		0	1	37	41000000
MLOC_14763.1	VEKPREEAPIGANEIR		1	3	29	17000000
MLOC_14764.2	LTLTYNR		0	1	36	160000000
MLOC_14764.2	NPINYTQVAVLADDILK		0	4	116	38000000
MLOC_14764.2	NVEYDAIR		0	1	30	110000000
MLOC_14775.2	AELIEELNR		0	1	42	21000000
MLOC_14775.2	EWLLPSR		0	1		20000000
MLOC_14775.2	GGEGDVGQR		0	2	53	11000000
MLOC_14775.2	QPTVLDLFTK		0	2	38	26000000
MLOC_14775.2	QSYTADQEKVEYEAAR		1	2	56	4200000
MLOC_14884.1	GLLGNLLGK		0	1	45
MLOC_14884.1	STQSYQGAEADQVEVTDR		0	1	74
MLOC_14891.1	ASDPAETAR		0	2	53	30000000
MLOC_14891.1	LGSFVLK		0	1	27	7300000
MLOC_14891.1	SGITSPIYLDLR		0	2	66	14000000
MLOC_14916.1	LVGDVDFAEASK		0	1	50	32000000
MLOC_14917.1	ELAGVDFPSER		0	1	17
MLOC_14917.1	EREEAGAISR		1	2	42	24000000
MLOC_14917.1	FYPGTADALK		0	0		44000000
MLOC_14917.1	IYGLGTGPK		0	1	50	27000000
MLOC_14917.1	LSNSELYIVTTK		0	3	75	34000000
MLOC_1497.2	TSELSAVGLLPAALQGIDVK		0	2	66	17000000
MLOC_1497.2	YLQQLVMESLGK	1xOxidation [M7]	0		47	3400000
MLOC_15010.1	EVEFGNDGDYSEER		0	2	51	7700000
MLOC_15010.1	IIAIALSPITPSLSLR		0	2	47	9000000
MLOC_15010.1	IYTQLGFTEDQFR		0	2	71	17000000
MLOC_1507.1	FDESSDTEFYSAPR		0	2	63	2100000
MLOC_1507.1	FVTHIDDQAIR		0	1	45	24000000
MLOC_15109.1	DSRPIGAYELAK		0	1	31	5100000
MLOC_15154.1	DESPNAEPVSASDTAQNIGR		0	1	35	2800000
MLOC_15154.1	LENKFGDEFK		1	1	27	5000000
MLOC_15154.1	QQLEEAVSIPK		0	2	26
MLOC_15181.4	GPVPFPIFGK		0	1	22	10000000
MLOC_15203.1	ATVYGPLIIRPR		0	2	56
MLOC_15203.1	NTIAVPTGGWAVIR		0	2	41	4900000
MLOC_15214.4	AIPEATTIEEANR		0	2	80	5900000
MLOC_15214.4	LLRPGGTIALTDNSPK		0	2	49	29000000
MLOC_15224.1	ATVPAPAAETAASTAR	1xAcetyl [N-Term]	0		86
MLOC_15224.1	AYSAHLKR		1	1	51	49000000
MLOC_15224.1	DLDQVAGTVPAEF		0	2	44	250000000
MLOC_15224.1	FKELPPTDADWYYIR		1	2	67
MLOC_15224.1	MELPEWVDIVK	1xOxidation [M1]	0		32	46000000
MLOC_15224.1	MGIIDVDPK		0	2	71
MLOC_15224.1	MGIIDVDPK	1xOxidation [M1]	0		82	310000000
MLOC_15224.1	NILQELQK		0	1	30	630000000
MLOC_15224.1	QGIGIGGFQK		0	2	79	450000000
MLOC_15224.1	RDLDQVAGTVPAEF		1	2	62	32000000
MLOC_15224.1	SGKMELPEWVDIVK	1xOxidation [M4]	1		54	180000000
MLOC_15227.2	ADGFVVQTGDPEGPADGFIDPSTGK		0	3	113	39000000
MLOC_15227.2	ATVDMTVK	1xOxidation [M5]	0		42	63000000
MLOC_15227.2	EVQKPLEDITDSLK		0	2	65	43000000
MLOC_15227.2	FYDGMEIQR	1xOxidation [M5]	0		18	13000000
MLOC_15227.2	IVLDGYNAPVTSGNFVDLVER		0	4	108	86000000
MLOC_15227.2	KFYDGMEIQR		1	2	38
MLOC_15227.2	KFYDGMEIQR	1xOxidation [M6]	1		35	18000000
MLOC_15227.2	LAVGLEELQR		0	2	80	82000000
MLOC_15227.2	LPFNAFGTMAMAR	1xOxidation [M9]	0		42	16000000
MLOC_15227.2	SLILTGLAESK		0	2	70	160000000
MLOC_15227.2	SLILTGLAESKR		1	2	65	9600000
MLOC_15229.2	QFTDEVSR		0	1	19	55000000
MLOC_15229.2	YVSMIDNPDQR	1xOxidation [M4]	0		40
MLOC_15243.1	EADNVVAPR		0	1	34	120000000
MLOC_15243.1	GLDVDNLYISHIQVNQAQK		0	2	38	12000000
MLOC_15243.1	ETAFALR		0	1	57	270000000
MLOC_15243.1	NAESNAEVK		0	2	42	440000000
MLOC_15247.1	TYNLDANLSLLR		0	2	40	30000000
MLOC_15256.2	DLYNPDHGKK		1	1	29	14000000
MLOC_15256.2	IGAAPDVALAGPDGELLAVLR		0	5	98	140000000
MLOC_15256.2	LNILPFK		0	1	50	120000000
MLOC_15256.2	LPSGGFANMSLPIVLAVDDADKDR		1	3	78	18000000
MLOC_15256.2	LPSGGFANMSLPIVLAVDDADKDR	1xOxidation [M9]	1		61	140000000
MLOC_15256.2	LSPQQLR		0	1	51	10000000
MLOC_15256.2	SVEIYPHNKEER		1	2	53	76000000
MLOC_15256.2	VLSMAPGLEK	1xOxidation [M4]	0		74	160000000
MLOC_15256.2	VLSMAPGLEK		0	2	51	49000000
MLOC_15295.1	DAAISPLSGR		0	1	35	3500000
MLOC_15295.1	SIGAINTIIR		0	1	51	24000000
MLOC_15377.1	ALVNAGLIEAASHR		0	2	58	4400000
MLOC_15383.1	QLLQTPTYVVR		0	2	47
MLOC_15403.1	AFTNVVDAISR		0	2	56	11000000
MLOC_15403.1	DLGPSFVVR		0	1	58	2500000
MLOC_15413.1	MFAAFTGQPIDIVR		0	3	49	23000000
MLOC_15413.1	MFAAFTGQPIDIVR	1xOxidation [M1]	0		82	50000000
MLOC_15467.1	EVELGNSFIGTTK		0	2	51	22000000
MLOC_15467.1	IEELVGIPVHYIGVGPGR		0	2	42	29000000
MLOC_15467.1	VGSGPFPTELLGK		0	2	66
MLOC_15496.1	VYAIDLIGYGYSDKPNPR		0	2	48	2800000
MLOC_15501.1	ANIGDVLR		0	1	44	8100000
MLOC_15501.1	DQGQPETLDYR		0	2	52	150000000
MLOC_15501.1	FGLGDKPTSK		0	1	70	430000000
MLOC_15501.1	IVAISLDDPK		0	2	66
MLOC_15501.1	MEVATDEAYTPIKQDTK		1	3	45	4400000
MLOC_15501.1	MEVATDEAYTPIKQDTK	1xOxidation [M1]	1		60
MLOC_15501.1	RANIGDVLR		1	2	57
MLOC_15501.1	VIEETNESWEK		0	2	75	270000000
MLOC_15501.1	VSPWHDVPLR		0	1	40	24000000
MLOC_15515.1	ALTNAGLESSR		0	1	43	31000000
MLOC_15515.1	DSGAFAWEIVPIEVPVGR		0	4	107	12000000
MLOC_15515.1	EDQDAYAIQSNER		0	2	36	600000
MLOC_15515.1	IKGFADAAQAPELFTTTPALAIPK		1	1	33	24000000
MLOC_15515.1	TPMGSFLGGLSSLPATK		0	1	37	10000000
MLOC_15537.1	SGGYNESGADGYATGAGK		0	2	81	89000000
MLOC_15537.1	SSDDTGGFNK		0	1	60	170000000
MLOC_15537.1	SSTDDFSGGHNK		0	2	69	23000000
MLOC_15537.1	SSTEDSQAYMK		0	1	66	5200000
MLOC_15537.1	SSTEDSQAYNK		0	1	80	76000000
MLOC_15537.1	SSTEDYSSGK		0	1	53	61000000
MLOC_15537.1	SVTNSDEGGYNK		0	2	48	40000000
MLOC_15537.1	TGAEDYSASGDYK		0	3	81	21000000
MLOC_15559.1	ESFTILSTEEER		0	1		1800000
MLOC_15559.1	LYDWSLAR		0	1	35	21000000
MLOC_15579.1	LGAEAQLR		0	1	33	57000000
MLOC_15612.2	AYVDQFSR		0	1	27	6700000
MLOC_15612.2	VNVEGVTR		0	1	38
MLOC_15629.1	QYLGQQFYLR		0	1	39	1900000
MLOC_15661.3	EGALAEENMR		0	2	47
MLOC_15661.3	EGALAEENMR	1xOxidation [M9]	0		60	160000000
MLOC_15661.3	GHVFEEMQRPGTPLYNIK	1xOxidation [M7]	0		29	34000000
MLOC_15661.3	NMSVIAHVDHGK	1xOxidation [M2]	0		38	6800000
MLOC_15661.3	AYLPVIESFGFSSTLR		0	2	48	18000000
MLOC_15661.3	GGGQVIPTAR		0	2	42	180000000
MLOC_15661.3	GVQYLNEIK		0		46	32000000
MLOC_15661.3	IRPVLTVNK		0	2	45	260000000
MLOC_15661.3	IRPVLTVNKMDR	1xOxidation [M10]	1		59	34000000
MLOC_15661.3	MTDTRADEAER		1	2		29000000
MLOC_15661.3	MTDTRADEAER	1xOxidation [M1]	1		36	50000000
MLOC_15661.3	NATLTNEKEVDACPIR	1xCarbamidomethyl [C13]	1		84	17000000
MLOC_15661.3	RVIYASQLTAKPR		1	3	71	270000000
MLOC_15661.3	VIYASQLTAKPR		0	2	91	160000000
MLOC_15678.1	AYVGNLPWQAEDSR		0	3	82	630000000
MLOC_15678.1	EDLDSAISALDGQEMDGRPLR		0	3	86	28000000
MLOC_15678.1	EDLDSAISALDGQEMDGRPLR	1xOxidation [M15]	0		44	4300000
MLOC_15678.1	GFGFVTMASK	1xOxidation [M7]	0		46	140000000
MLOC_15678.1	GFGFVTMASK		0	1	60	31000000
MLOC_15678.1	GFGFVTMSTIEEADK	1xOxidation [M7]	0		68
MLOC_15678.1	GFGFVTMSTIEEADK		0	2	67	60000000
MLOC_15678.1	QFASSFR		0	1	49
MLOC_15678.1	VNVAAERPQR		0	2	56	140000000
MLOC_15678.1	YDISGR		0	1	52	830000000
MLOC_15707.1	LSEAPGLINSSPYEEGWMIK	1xOxidation [M18]	0		63	650000000
MLOC_15707.1	LSEAPGLINSSPYEEGWMIK		0	3	66	44000000
MLOC_15707.1	VKPSSPAELEGLLDSAK		0	3	101	400000000
MLOC_15707.1	YTSSHEWVK		0	1	45	360000000
MLOC_15730.1	MKPAIQFIQGTDEQTIPDVR		0	3	87	25000000
MLOC_15730.1	MKPAIQFIQGTDEQTIPDVR	1xOxidation [M1]	0		102	24000000
MLOC_15730.1	TAGDWDR		0		23	44000000
MLOC_15735.4	EPLVFEVQLLK		0	1	39	3300000
MLOC_15738.2	NINLIVQK		0	1	32	17000000
MLOC_15738.2	NTFGLAAGGPLQVPPLQPGASSR		0	1	40	4800000
MLOC_15738.2	SQPDLAILAVNTFVK		0	2	60	9900000
MLOC_15761.1	ASGVFGIPISMQTVIATGEYKEPVTQK	1xOxidation [M11]; 1xAcetyl [N-Term]	1		62	16000000
MLOC_15761.1	HWDYIYNVR		0	1	18	1200000
MLOC_15761.1	LANSNLHSTDSNYGYVSR		0	0	32	3800000
MLOC_1579.2	GFVSEAESGKR		1	2	42	33000000
MLOC_1579.2	LAQVVAEPSLTK		0	1	28	42000000
MLOC_1587.2	TIISNQEVIAVNQDR		0	2	76	45000000
MLOC_1587.2	TTGDIADNWGSMTSR		0	2	68	12000000
MLOC_1587.2	TTGDIADNWGSMTSR	1xOxidation [M12]	0		40	35000000
MLOC_1587.2	YVNIDDCWAELNR	1xCarbamidomethyl [C7]	0		95	3700000
MLOC_15907.1	DMKPLNDR	1xOxidation [M2]	0		27	16000000
MLOC_15907.1	EKPSIGTVVAVGPGSLDEEGNRQPLSVSPGSTVLYSK		1	4	110	90000000
MLOC_15907.1	GTDGTNYIVLR		0	2	97	640000000
MLOC_15907.1	KVEVSIPTGSQVVYSK		1	3	64	390000000
MLOC_15907.1	TIGGILLPSSAQSKPQGGEIVAVGGGR		0	5	104	960000000
MLOC_15907.1	VEVSIPTGSQVVYSK		0	1	33	51000000
MLOC_15907.1	YAGGEFKGTDGTNYIVLR		1	2	58	16000000
MLOC_15907.1	YAGTEVEYNNSK		0	2	84	310000000
MLOC_15917.1	GSGTSPSAGCCSGVK	2xCarbamidomethyl [C10; C11]	0		36	10000000
MLOC_15917.1	SVAGAYNAGR		0	2	49	1300000000
MLOC_15935.1	EAGVTVVESPAK		0	2	39
MLOC_15935.1	IGSTMFEIFK		0	2	42	71000000
MLOC_15935.1	IGSTMFEIFK	1xOxidation [M5]	0		36	45000000
MLOC_15935.1	MGHAGAIVSGGK	1xOxidation [M1]	0		47	510000
MLOC_15935.1	RMGHAGAIVSGGK	1xOxidation [M2]	1		73	7100000
MLOC_15935.1	TEKPVVAFIAGLTAPPGR		0	2	49	37000000
MLOC_15937.3	EAYPYEDTSQLLSR		0	1	46	2000000
MLOC_15937.3	FNPNLWPSGQK		0	1	33
MLOC_15948.1	MEESGASAAAVVPR	1xAcetyl [N-Term]	0		76	920000
MLOC_15948.1	YLPYTEQR		0	1		32000000
MLOC_15962.1	AGEEYEAGRDLDDFVK		1	1	24	18000000
MLOC_15962.1	TAEALTEYVNSEAATNVK		0	2	61	12000000
MLOC_15962.1	YGVSGFPTLK		0	1	76	54000000
MLOC_15962.1	YGVSGYPTIQWFPK		0	1		25000000
MLOC_15992.6	FSIAWPR		0	1	49	1000000
MLOC_16035.1	GQIPVFLDGGVR		0	2	62	810000000
MLOC_16035.1	GQIPVFLDGGVRR		1	2		130000000
MLOC_16035.1	GVITAEDSR		0	2	48	37000000
MLOC_16035.1	NHVVTEADK		0	2	54	23000000
MLOC_16035.1	QLDYVPATISALEEVVK		0	3	72	180000000
MLOC_16097.2	TPLQVVATPR		0	1	28	8700000
MLOC_16210.1	HLAVGDR		0	1	35	77000000
MLOC_16210.1	IDVKPLITHR		0	1	36	25000000
MLOC_16210.1	IVIADVDDHR		0	1	33	45000000
MLOC_16210.1	TMSTALEATRPGGR	1xOxidation [M2]	0		37	34000000
MLOC_16210.1	VLIMGAGPIGLVTMLSAR	2xOxidation [M4; M14]	0		22	5300000
MLOC_16226.1	IPIIATGNDFSTLYAPLIR		0	3	69	2600000000
MLOC_16226.1	TASQVVQNQGK		0	2	48	19000000
MLOC_16236.1	AGATAILR		0	1	46
MLOC_16266.1	EYVYMPLLGTR	1xOxidation [M5]	0		22	11000000
MLOC_16266.1	GVPVDVGGEPGYAIR		0	2	29	7300000
MLOC_16266.1	LQHGEYVSLGK		0		30	3600000
MLOC_16266.1	QEAVVEVLGSLTK		0	1	24	2300000
MLOC_16266.1	TNEVYKDDEK		1	2	57	27000000
MLOC_16279.1	KAPEPEPAFQILANPAR		1	3	40	49000000
MLOC_16279.1	MGAILASGILDAGGR		0	2	33	1000000
MLOC_16279.1	QLAALVVSK		0	1	28	22000000
MLOC_16293.1	LFVDISVPR		0	1	44
MLOC_16300.1	AAAEEICPMSFLEAK	1xCarbamidomethyl [C7]	0		34	15000000
MLOC_16300.1	LGATAGLR		0	2	34	150000000
MLOC_16300.1	LIGDDKAEQILEAVR		1	3	96	65000000
MLOC_16300.1	YAVIFDAGSTGTR		0	2	72
MLOC_16300.1	YTYNGEQYDAIAAPQGAAYEK		0	1	46	2100000
MLOC_1635.1	AAEEVVDDNKGPK		1	2	73	20000000
MLOC_1635.1	AVLDAFFLGK		0	1	47	45000000
MLOC_16360.1	LQAFWNHPAGPK		0	1	45
MLOC_16420.1	GENKEYLPIEGFAAFNK		1	3	47	120000000
MLOC_16420.1	IGAINVICTAPEVADR	1xCarbamidomethyl [C8]	0		71	29000000
MLOC_16420.1	ISLAGLNLAK		0	2	55
MLOC_16420.1	LNLGVGAYR		0	1	54	18000000
MLOC_16420.1	LYDSLTAK		0	1	36
MLOC_16420.1	QKLYDSLTAK		1	1	44	11000000
MLOC_16420.1	TEELQPAVLNVVK		0	2	43	170000000
MLOC_16420.1	VATLQSLSGTGSLR		0	3	89	180000000
MLOC_16420.1	VLISSPTWGNHK		0	1	21	1200000
MLOC_165.1	FTMGLFESPYADPSLIGELGK	1xOxidation [M3]	0		73	4800000
MLOC_165.1	INDAVYR		0	1	36	220000000
MLOC_165.1	SASTPLLPLPK		0	1	46
MLOC_165.1	TAGTTILSAIK		0	2	83	130000000
MLOC_16517.1	ELDYLVGAVADPK		0	3	59
MLOC_16517.1	KLASVADLYVNDAFGTAHR		1	2	50
MLOC_16517.1	KPFAAIVGGSK		0	2	49	44000000
MLOC_16517.1	LASVADLYVNDAFGTAHR		0	2	38
MLOC_16521.1	AMGGGGGGGSFDSANK	1xOxidation [M2]	0		124	1200000000
MLOC_16521.1	AMGGGGGGGSFDSANK		0	2	91	220000000
MLOC_16521.1	LYVGNLSWGVDNSTLENLFSEQGK		0	2	58	13000000
MLOC_16521.1	VNSGPPPPRDEFAPR		1	3	55	970000000
MLOC_16521.1	VTVAESKPR		0	2	51
MLOC_16534.3	EIPGFPVYGVANPTVDGIR		0	1	59	5400000
MLOC_16572.2	ESLEEGDAADDSAR		0	1	71	100000
MLOC_16588.1	AVGAAAVVGSHTAK		0	3	85	9700000
MLOC_16606.4	GQYPVDAVSTVGR		0	1	34	1100000
MLOC_16606.4	SYGTTQAR		0	1	30	14000000
MLOC_16610.1	ANALLEFENVVK		0	2	47	50000000
MLOC_16643.2	SILSLVVPDQR		0	2	50	37000000
MLOC_16653.1	FNTVGVSDAISMGTR	1xOxidation [M12]	0		78	39000000
MLOC_16653.1	IFPPLSEGQQIIR		0	2	27	32000000
MLOC_16653.1	SVGLQLTLDDFQK		0	2	58	14000000
MLOC_16653.1	VIDVDLTEDQLEQR		0	2	52	12000000
MLOC_16653.1	VSDQVPFLADLKPSGK		0	2	57	14000000
MLOC_16684.1	GPQTIAFNLPNDER		0	2	39	15000000
MLOC_16684.1	LFGDQLEDLEK		0	2	54	30000000
MLOC_16684.1	NLPLDNIYK		0	2	34	11000000
MLOC_16684.1	VMNLLYNSGDVK	1xOxidation [M2]	0		48	3000000
MLOC_16742.6	DSESSGELTR		0	1	56	1000000
MLOC_16742.6	FIVEKPFGR		0	1	46	18000000
MLOC_16742.6	LDSSNLNLFYSER		0	3	79	36000000
MLOC_16742.6	MYLEEEQIFR	1xOxidation [M1]	0		48	2400000
MLOC_16742.6	SKMSDEELR	1xOxidation [M3]	1		49	3500000
MLOC_16742.6	VAPELYPYGSR		0	1	47	19000000
MLOC_16765.1	VLAINGVQLIGINNR		0	2	55	3700000
MLOC_16792.4	AGLALAENASSILPATK		0	3	66	54000000
MLOC_16792.4	RDEETLQPSVYLNNLPEKIPEGTR		2	2	75	2000000
MLOC_16792.4	SAMAELGR	1xOxidation [M3]	0		54	55000000
MLOC_16792.4	VVSAVAAPPALQK		0	2	41	150000000
MLOC_16803.1	EEAEAALSELNGK		0	1
MLOC_16803.1	ELMERPVILR		0	2	23
MLOC_16803.1	KPAPPSSPDTIVAK		0	4	75	37000000
MLOC_16803.1	LYVSNLAWK		0	1	54	130000000
MLOC_16827.2	SALLSYSDNAR		0	1	32
MLOC_16929.2	AFQELIDEGK		0	1	41	75000000
MLOC_16929.2	VDAANIKESVEK		1	1	51	38000000
MLOC_16929.2	WRPSVPFEDQLK		0	2	48	97000000
MLOC_16929.2	YVPIFGEFSYNSTK		0	2	54	84000000
MLOC_16944.1	AAGIIDER		0	1	43
MLOC_16944.1	ETTTMESLQVR	1xOxidation [M5]	0		38	3200000
MLOC_16944.1	FLAAPLSFGLER		0	2	44	36000000
MLOC_16980.1	DQEGAAAAAPTPAAVR		0	2	81	16000000
MLOC_16980.1	YDYKDDPNFR		1	1	28	7400000
MLOC_17002.1	ALEVIHGR		0	1	49	130000000
MLOC_17002.1	EPVWFK		0	1		5000000
MLOC_17002.1	WVGVEFK		0	1	43	170000000
MLOC_17029.4	TGLSLDSFK		0	2	67	140000000
MLOC_17029.4	TSNIPSSILLSMLGK	1xOxidation [M12]	0		58	46000000
MLOC_17029.4	VFDEALTSLAR		0	2	69
MLOC_1705.1	IMVAAAPTVKPVTLELGGK	1xOxidation [M2]	0		72	34000000
MLOC_1705.1	IMVAAAPTVKPVTLELGGK		0	3	66	14000000
MLOC_1705.1	LGPVVSEGQYEK		0	2	69	1500000
MLOC_1705.1	QNAAVALPENFK		0	2		8000000
MLOC_1705.1	TEGATILTGGVRPK		0	2	57	38000000
MLOC_17055.1	QAEPALVSGDPTIQR		0	1	28	16000000
MLOC_17089.1	FGLIYAGAQK		0	1	61	32000000
MLOC_17089.1	NVGPSGVTIAIVR		0	2	63	8900000
MLOC_17089.1	SLMNVPFTLAK		0	1	34	25000000
MLOC_17089.1	SLMNVPFTLAK	1xOxidation [M3]	0		49
MLOC_17150.2	GGFYVSPEAK		0	1	34	58000000
MLOC_17150.2	ILQLLR		0	1	33
MLOC_17150.2	KILQLLR		1	1	24	14000000
MLOC_17150.2	LKAPLGGLK		1	2	30	48000000
MLOC_17150.2	MKGGFYVSPEAK	1xOxidation [M1]	1		63	97000000
MLOC_17150.2	NHYVEGGDAGNREDYINQLVR		1	3	48	58000000
MLOC_17150.2	QYAEEYDAQDKELVQLK		1	1	42	11000000
MLOC_17150.2	QYAEEYDAQDKELVQLKR		2	3	54	4000000
MLOC_17150.2	RVEPYVAYGYPNLK		1	2	66	450000000
MLOC_17150.2	VVVPESVLLK		0	1	53	390000000
MLOC_17150.2	VVVPESVLLKR		1	2	47	230000000
MLOC_17197.3	FTVLNPK		0	1	36	22000000
MLOC_17197.3	GELDDTAAFK		0	1	50	33000000
MLOC_17197.3	GGPNYQTGLAK		0	1	38	26000000
MLOC_17197.3	IREYDSKR		2	2	39	17000000
MLOC_17197.3	LVVKPDMLFGK	1xOxidation [M7]	0		28	18000000
MLOC_17197.3	RGGPNYQTGLAK		1	2	77	3100000
MLOC_17197.3	SGLVALNLDLAQVR		0	3	57	23000000
MLOC_17197.3	VVLDCATADPDGR	1xCarbamidomethyl [C5]	0		97	6900000
MLOC_172.1	ALGGSVAGADKR		1	2	52	44000000
MLOC_17220.1	FGGMEPAK	1xOxidation [M4]	0		54	95000000
MLOC_17220.1	GLSYEYQEEDLANK		0	0	18	3100000
MLOC_17220.1	GLSYEYQEEDLANKSDLLLESNPVNK		1	2	45	30000000
MLOC_17220.1	TPLLLAWMER	1xOxidation [M8]	0		40	67000000
MLOC_17327.1	ALTPADDAEADVLVR		0	2	59	2700000
MLOC_17364.2	GIANPLGIK		0	2	47
MLOC_17364.2	LIDILNPSNKPGR		0	3	71	160000000
MLOC_17364.2	QLDGAHVEFLR		0	1	35	3300000
MLOC_17364.2	VSDKMNPAELVK	1xOxidation [M5]	1		43	17000000
MLOC_17409.2	AIELDKAYPR		1	1		12000000
MLOC_17409.2	DFFQVGR		0	1		1400000
MLOC_17429.1	FFDGQTGFSDK		0	1	62	32000000
MLOC_17429.1	YGGIMLWSR	1xOxidation [M5]	0		54	4000000
MLOC_17517.1	EKFAAVPSGGGAIAVGAPAAAAGGAAAPAAESK		1	2	59	47000000
MLOC_17517.1	FAAVPSGGGAIAVGAPAAAAGGAAAPAAESK		0	2	76	140000000
MLOC_17517.1	FLLAELK		0	1	47	230000000
MLOC_17517.1	GKDITEVIAAGR		1	2	69	290000000
MLOC_17517.1	NILESVGAEADEEK		0	2	57	15000000
MLOC_17517.1	NILESVGAEADEEKLK		1	2	70	140000000
MLOC_17554.1	AQGQYIVASSK		0	1	43
MLOC_17554.1	ELPVVGGTGQFR		0	2	66
MLOC_17573.1	GAFGSDAAAYAR		0	2	57	14000000
MLOC_17586.2	SNSGASSIPSGVR		0	1	44
MLOC_17604.2	EKMVEAASGK		1	2	74	96000000
MLOC_17604.2	FVVVVDETK		0	2	51	950000000
MLOC_17604.2	LNEDGKPYVTDNSNYIVDLYFK		0	1	55	77000000
MLOC_17604.2	LSGIVGVPTSK		0	2	54	1100000000
MLOC_17604.2	LSGIVGVPTSKR		1	1	33	1300000
MLOC_17604.2	LVTGLGGSGLAMPVEVVQFCWK	1xOxidation [M12]; 1xCarbamidomethyl [C20]	0		98	11000000
MLOC_17604.2	MVEAASGK		0	1	61	81000000
MLOC_17699.2	TQVTIEYLNEGGAMVPVR	1xOxidation [M14]	0		56	2800000
MLOC_17760.1	AFVVHELEDDLGK		0	2	48	13000000
MLOC_17760.1	GGHELSLSTGNAGGR		0	2	38	100000000
MLOC_17760.1	GTSQVEGVVTLTQDDDGPTTVNVR		0	4	151	12000000
MLOC_17760.1	KAVAVLK		1	2	38	1200000000
MLOC_17775.1	QLVADQDTIGDVR		0	2	40	1600000
MLOC_17819.1	CFVGGLAWATDDQSLQNAFSK	1xCarbamidomethyl [C1]	0		98	4700000
MLOC_17819.1	GFGFVTFASDEAMR	1xOxidation [M13]	0		59	480000000
MLOC_17819.1	GFGFVTFASDEAMR		0	3	81	87000000
MLOC_17819.1	QAIEAMNGQDLDGR		0	3	71	94000000
MLOC_17819.1	QAIEAMNGQDLDGR	1xOxidation [M6]	0		104	99000000
MLOC_17819.1	YGDVIDSK		0	1	54	140000000
MLOC_17890.1	GDVLAALK		0	1	52	1400000
MLOC_17890.1	SDTFEDITNTQIR		0	2	54	19000000
MLOC_17902.2	ATDLNQGVVYGIR		0	3	88	42000000
MLOC_17902.2	SFEPDSAVHFGEQR		0	1	52	47000000
MLOC_17902.2	VEAEEHYYNAK		0	1	36	8500000
MLOC_17902.2	VFNQFTEQFSVNELAK		0	2	38	41000000
MLOC_18035.1	SNLGSDSSTYNFAGK		0	3	96	15000000
MLOC_18035.1	TIYLVR		0	1	35
MLOC_18039.1	IPQAEAAIK		0		30	55000000
MLOC_18081.1	KSVEGIDKEK		2	3	72	36000000
MLOC_18081.1	LEDKPVGQYLEK		0	1	31	16000000
MLOC_18081.1	NSSGDLMSSSK		0	2	46	6900000
MLOC_18081.1	SSDGFGLDDVMK	1xOxidation [M11]	0		35	5200000
MLOC_18081.1	SSDGFGLDDVMK		0	2	41	32000000
MLOC_18081.1	VAAASADILDSAAK		0	2	36
MLOC_18081.1	YGKLEDKPVGQYLEK		1	2	41	15000000
MLOC_18092.1	GASSGPTQFVHTLNATAVAVPR		0	3	73	6000000
MLOC_18092.1	GFTPLITPEIVR		0	2	35	15000000
MLOC_18092.1	KGFTPLITPEIVR		1	2	41	15000000
MLOC_18092.1	YGEISSASNCTDYQSR	1xCarbamidomethyl [C10]	0		24
MLOC_18185.2	VGFVYQLNISPK		0	1	40
MLOC_18233.1	AASYDDIK		0	1	38	32000000
MLOC_18233.1	AASYDDIKK		1	1	45	190000000
MLOC_18233.1	AGIALNDHFVK		0	1	24	33000000
MLOC_18233.1	LTGMSFR		0	1	30	40000000
MLOC_18233.1	TLLFGEKPVTVFGVR		0	2	55	20000000
MLOC_18280.1	TISQGDVFAFPR		0	1	54	3500000
MLOC_18287.3	DVAMTDGLYTGINSYNFK	1xOxidation [M4]	0		15
MLOC_18287.3	VKDDDATTEPVNVMTVR	1xOxidation [M14]	1		48	20000000
MLOC_18287.3	FQTTEEK		0	1	46
MLOC_18322.3	MLGQEEILIEVSR		0	1	27
MLOC_18354.1	GSPEPVMVLR		0		23
MLOC_18354.1	RWMDYLNPGSVDIEPR	1xOxidation [M3]	1		33	9500000
MLOC_18354.1	WMDYLNPGSVDIEPR	1xOxidation [M2]	0		81	16000000
MLOC_18354.1	WMDYLNPGSVDIEPR		0	1	36	30000000
MLOC_18369.1	SEESGRPLPK	1xAcetyl [N-Term]	0		38	69000000
MLOC_18415.2	LLLDAIEGER		0	1	59	12000000
MLOC_18415.2	VIVEKPFGR		0	1	37	19000000
MLOC_18415.2	EIPDAYER		0	1	21
MLOC_18416.1	GISMAVDDVVTNLK	1xOxidation [M4]	0		69	19000000
MLOC_18416.1	GYISPYFVTNQK		0	2	43	49000000
MLOC_18416.1	QVANATNDSAGDGTTCATVLTK	1xCarbamidomethyl [C16]	0		63	6500000
MLOC_18425.3	AWAAEVASR		0	1	33	53000000
MLOC_18444.2	EAVLFLR		0	1	38	7800000
MLOC_18444.2	GLVVPVIR		0	1	34
MLOC_18515.1	SPHSVQSSTEADSK		0	2	103	4000000
MLOC_18578.2	TGTPSGSESDNVVLK		0	1	56	3400000
MLOC_18648.1	SMAFYQDILGLK	1xOxidation [M2]	0		68	72000000
MLOC_18648.1	VNPARPNDKLPYR		1	2	29	84000000
MLOC_18650.1	QFIEEAEK		0	2	47	240000000
MLOC_18650.1	QFIEEAEKVK		1	1	41	42000000
MLOC_18650.1	VLPDLKPGDIIELR		0	2	70	450000000
MLOC_18664.3	KPEEITKDEYAAFYK		1	2	39	45000000
MLOC_18664.3	MKEGQNDIYYITGESK	1xOxidation [M1]	1		44	7100000
MLOC_18714.1	AMPSGGLSMDGPPTTLSGTGVDR	2xOxidation [M2; M9]	0		103	6700000
MLOC_18714.1	FINLNNQEK		0	1		28000000
MLOC_18714.1	GNPTEFFR		0	1	51	59000000
MLOC_18714.1	GYGMGELGASR	1xOxidation [M4]	0		64
MLOC_18714.1	LGNFVEGNTQIPIIDR		0	3	104	50000000
MLOC_18714.1	MAFLQANITR	1xOxidation [M1]	0		52
MLOC_18714.1	NVLEVAGEVR		0	1	21	3500000
MLOC_18714.1	QGRPTLASIQPGGTVSFEHR		0	2	29	1700000
MLOC_18714.1	SAEVSTEWSIVPGR		0	1	35	240000
MLOC_18714.1	SIVGSVTSSNLLNPQDDLSFK		0	1	28	2900000
MLOC_18718.1	GLPTNQTVVDESLEK		0	3	93	50000000
MLOC_18718.1	VFGPAMSTNVAR	1xOxidation [M6]	0		80	55000000
MLOC_18718.1	VLEVYEAR		0	2	49	140000000
MLOC_18718.1	YKTDEVDLLR		1	2	36	31000000
MLOC_18725.3	SVVSAPETADVVR		0	1	25	1500000
MLOC_18776.2	DYIGPIMELGQER	1xOxidation [M7]	0		31	3200000
MLOC_18776.2	EMNYITENR	1xOxidation [M2]	0		40	21000000
MLOC_18790.1	ENMQNFQNR	1xOxidation [M3]	0		51	1300000
MLOC_18790.1	WVLPDSYLDVR		0	2	38	40000000
MLOC_18904.1	IGVQLSPNYR		0	2	51	63000000
MLOC_18904.1	LGAVEYALR		0	1	37	19000000
MLOC_18966.1	EIMSAQLR	1xOxidation [M3]	0		42	3700000
MLOC_19136.2	LMTGDLSPLDGMVR	2xOxidation [M2; M12]	0		47
MLOC_19136.2	LYTGNYDQYVQTR		0	2	73	33000000
MLOC_19136.2	SELEENQMK	1xOxidation [M8]	0		28	15000000
MLOC_19136.2	SNAAASSSSASSAADK		0	2	83	12000000
MLOC_19141.1	LAGAAQSTADKQAACK	1xCarbamidomethyl [C15]	1		49	120000000
MLOC_19143.1	LPIPSAAFELR		0	2	44	32000000
MLOC_19150.1	LVAEYFQR		0	1	36	5400000
MLOC_19195.2	FGALVDALKPR		0	2	40	2600000
MLOC_19210.1	TPEESLEINYK		0	2	51	7700000
MLOC_19228.1	FLDEKLR		1	1	39	2700000000
MLOC_19286.1	EYYPNIISTR		0	1	39	2100000
MLOC_19302.1	RDDADLPAVAK		1	1	46	1500000
MLOC_19305.1	NDSGAELFGLNPLSR		0	2	94	13000000
MLOC_19422.5	AYDGQDADPAK		0		24	1100000
MLOC_19422.5	LLDVLNTPSEAVQR		0	2	60	4400000
MLOC_19422.5	VAQDAAPEEALR		0		43	4800000
MLOC_19434.1	LNIGGDPIR		0	1	48
MLOC_19475.3	FAATEAATAVVPDPDAAVAFAR		0	2	42	20000000
MLOC_19475.3	LLGLMVSPFVTR	1xOxidation [M5]	0		36	29000000
MLOC_19488.1	IMAPVFADLAK	1xOxidation [M2]	0		56	5700000
MLOC_19488.1	IMAPVFADLAK		0	1	64
MLOC_19488.1	VVGAIKEELTAK		1	2	66	19000000
MLOC_19548.2	FNVSGGGKK		1	1		27000000
MLOC_19548.2	GASAGEGLGNAFLSHIR		0	1	45	9800000
MLOC_19548.2	LKDIEFVQAK		1	2	38	22000000
MLOC_19548.2	TYVVQDGDIIFFK		0	2	64	24000000
MLOC_19554.1	AEMGSDGMTPTK	2xOxidation [M3; M8]	0		53	2700000
MLOC_19554.1	FQTMSENIITK	1xOxidation [M4]	0		40	36000000
MLOC_19554.1	IDELELSINDLK		0	1		5400000
MLOC_19554.1	VKDEESKPADSSS		1	1	20
MLOC_19596.1	AKEVSEAITK		1	2	41	450000000
MLOC_19596.1	ALVVVGDMK		0	1	37	82000000
MLOC_19596.1	ALVVVGDMK	1xOxidation [M8]	0		50	38000000
MLOC_19596.1	DQRPNDEFSER		0	2	52	20000000
MLOC_19596.1	EVSEAITK		0	1	43	320000000
MLOC_19596.1	GHVGVGVGK		0	2	45	230000000
MLOC_19596.1	NLVTVPLTK		0	1	41	310000000
MLOC_19596.1	RNLVTVPLTK		1	2	57	16000000
MLOC_19596.1	VVDPVDMDR	1xOxidation [M7]	0		30	7600000
MLOC_19596.1	VVDPVDMDRDQRPNDEFSER		1	2		56000000
MLOC_19670.1	CKYPTDGSSPK	1xCarbamidomethyl [C1]	1		76	31000000
MLOC_19670.1	IYSVNEGNAK		0	1	64	240000000
MLOC_19670.1	NWDTPTAK		0	1	43	260000000
MLOC_19670.1	SPIFLGSSDDVEEIK		0	3	76	150000000
MLOC_19670.1	YIGSMVADVHR		0	1	45
MLOC_19672.1	DFSDSITK		0	1	28	16000000
MLOC_19672.1	NFSTQDDVYR		0	1	32	17000000
MLOC_19759.1	AGQFNTFIR		0	2	66	18000000
MLOC_19759.1	NALIQYHVLSTAIPMSQFDTVSNPLR	1xOxidation [M15]	0		78	10000000
MLOC_19772.1	ALPNQNTVDYPSFK	1xAcetyl [N-Term]	0		99
MLOC_19772.1	LVIVGDGGTGK		0	2	71	220000000
MLOC_19772.1	NLQYYEISAK		0	2	37
MLOC_19793.1	LNKEIEAQSSQR		1	1	45	6900000
MLOC_19793.1	VAEEELMR		0	1	34	2500000
MLOC_19829.1	EALWPSLEEAR		0	2	29	12000000
MLOC_19829.1	ILSIWDQADIVK		0	2	43	38000000
MLOC_19829.1	KIVQDPSALQDKK		2	1	59
MLOC_19829.1	VQQVDTTGAGDAFIGSLLR		0	2	58	33000000
MLOC_19864.1	AATAAPSSLNR		0	1	52
MLOC_19864.1	IELLVDKTENLR		1	1	48	970000
MLOC_19864.1	NVMMENIEK	2xOxidation [M3; M4]	0		37	25000000
MLOC_19864.1	VKDDFSKR		2	1	45	9400000
MLOC_19864.1	VQAQVSEVK		0	1	34
MLOC_19924.1	ADQLTDDQIAEFK	1xAcetyl [N-Term]	0		65	210000000
MLOC_19924.1	MKDTDSEEELKEAFR		2	2	32	13000000
MLOC_19924.1	VFDKDQNGFISAAELR		1	3	82	300000000
MLOC_19966.1	SSDTWVAEYR		0	1	41	11000000
MLOC_20033.1	YMVIQGEPGAVIR	1xOxidation [M2]	0		40	1900000
MLOC_20045.2	EGELAQWESVQTPWLIE		0	2	54	7600000
MLOC_20045.2	EIALWFK		0	1	35	19000000
MLOC_20045.2	GDLAVQTGR		0	2	48	270000000
MLOC_20045.2	GLVGEIISR		0	1	58
MLOC_20045.2	KLIGATNPLQAEPGTIR		1	2	60
MLOC_20045.2	LIGATNPLQAEPGTIR		0	3	86	120000000
MLOC_20045.2	NVVHGSDSPDNGKR		1	3	61	98000000
MLOC_20059.1	VLESGSGELGDSGGGR		0	1	70	3200000
MLOC_20070.1	AISSSNAYDGQFK		0	2	54	75000000
MLOC_20070.1	GSFDSLLTSLEEK		0	2	83	39000000
MLOC_20070.1	GVTSNPTIFQK		0	2	74	67000000
MLOC_20070.1	LANDTQGTVEAAK		0	3	84	18000000
MLOC_20070.1	TIDANVSEAEGIYSALEK		0	3	83	56000000
MLOC_20076.1	DQFPGFGRPFVFNSEVQK		0	1		31000000
MLOC_20078.1	DRYPQIDSFK		1	2	37	20000000
MLOC_20094.1	VGGMVAPVVGTVGGVAGK	1xOxidation [M4]	0		46	970000
MLOC_20146.1	VVLEATAPDLEQK		0	2	48	14000000
MLOC_20190.3	AMPNMLMFRPADGK	2xOxidation [M7; M]	0		37	80000000
MLOC_20190.3	AMPNMLMFRPADGK	3xOxidation [M2; M5; M7]	0		25	660000000
MLOC_20190.3	AMPNMLMFRPADGKETAGAYK	2xOxidation [M5; M]	1		61	50000000
MLOC_20190.3	AMPNMLMFRPADGKETAGAYK	3xOxidation [M2; M5; M7]	1		63	100000000
MLOC_20190.3	ANLGWPYEPFFVPEDVK		0	2	48	600000000
MLOC_20190.3	ANSYAVHGAALGTSEVEATR		0	5	110	220000000
MLOC_20190.3	ESVLPEAVTAR		0	2	48	200000000
MLOC_20190.3	EYGITAENVIAAAK		0	2	72	450000000
MLOC_20190.3	FAQYEQKYPEDAATLK		1	4	94	2300000000
MLOC_20190.3	FEALGWHTLWVK		0	0		17000000
MLOC_20190.3	FGASAPAPK		0	2	53	1600000
MLOC_20190.3	GKTIGIDKFGASAPAPK		2	2	56	30000000
MLOC_20190.3	HIPQGAALEADWDAK		0	3	77	140000000
MLOC_20190.3	ISIEAGSTLGWQK		0	3	88	8600000
MLOC_20190.3	IYKEYGITAENVIAAAK		1	4	118	3800000
MLOC_20190.3	KRPSILALSR		1	2	53	1400000000
MLOC_20190.3	MFGDFQK	1xOxidation [M1]	0		24	910000000
MLOC_20190.3	MFGDFQKDTPEER	1xOxidation [M1]	1		88	200000000
MLOC_20190.3	MFGDFQKDTPEER		1	2	37	120000000
MLOC_20190.3	NGNDGYDEIR		0	2	76	400000000
MLOC_20190.3	NGNDGYDEIRK		1	3	58	270000000
MLOC_20190.3	NLSQQCLNALAK	1xCarbamidomethyl [C6]	0		66	420000000
MLOC_20190.3	NPYWFNR		0	1	47	250000000
MLOC_20190.3	QKLPHLPGTSIEGVAK		1	2	31
MLOC_20190.3	RPSILALSR		0	2	43	180000000
MLOC_20190.3	SIITGELPAGWADALPQYTTESPADATR		0	2	64	310000000
MLOC_20190.3	SVTDKPTMIK		0	1	35	610000000
MLOC_20190.3	SVTDKPTMIK	1xOxidation [M8]	0		49	590000000
MLOC_20190.3	TIGIDKFGASAPAPK		1	2	64
MLOC_20190.3	VTTTIGFGSPNK		0	2	87	1400000000
MLOC_20190.3	VVPGLIGGSADLASSNMTLLK		0	3	118	340000000
MLOC_20190.3	VVPGLIGGSADLASSNMTLLK	1xOxidation [M17]	0		122	1300000000
MLOC_20190.3	YPEDAATLK		0	1	37	94000000
MLOC_20244.1	AYSSGETTPVQVAK		0	1	49	2000000
MLOC_20249.1	TIPFLFVR		0	0	29	2900000
MLOC_20378.1	CSFTVWPAATPVGGGR	1xCarbamidomethyl [C1]	0		71	37000000
MLOC_20378.1	QLNGGETWNLDIPDGTSSAR		0	3	123	12000000
MLOC_20378.1	TDCSFNGNSGR	1xCarbamidomethyl [C3]	0		41	7100000
MLOC_20487.1	DPAKFEELK		1	1	42	50000000
MLOC_20487.1	ESEIYHCR	1xCarbamidomethyl [C7]	0		33	3400000
MLOC_20487.1	FKESEIYHCR	1xCarbamidomethyl [C9]	1		52	17000000
MLOC_20487.1	KYPGGAFDPLGFSK		1	3	78
MLOC_20487.1	KYPGGAFDPLGFSKDPAK		2	3	66	220000000
MLOC_20487.1	YPGGAFDPLGFSK		0	3	84	26000000
MLOC_2050.1	QELYQWESVAR		0	2	59	24000000
MLOC_20525.2	VFNDAIEALR		0	2	54	6900000
MLOC_20533.1	ITTTDDPIIR		0	1	53	59000000
MLOC_20533.1	QFLTLNALNEFDPK		0	2	47	24000000
MLOC_20533.1	WTAQALLSGADMMK	2xOxidation [M12; M13]	0		41	19000000
MLOC_20538.1	MVTGDNINTAK	1xOxidation [M1]	0		66	5100000
MLOC_20538.1	YLQDNFDLPAKNPSEEAQR		1	2	59	14000000
MLOC_20668.1	EQTNEIASFR		0	1	53	3100000
MLOC_20759.1	ATLFPGDGIGPEIAESVK		0	2	58	99000000
MLOC_20759.1	TRYDDVNLVTIR		1	2		72000000
MLOC_20759.1	VAEYAFHYAK		0	2	31	41000000
MLOC_20770.1	EDVVKEDDPTNNVPDTIYSK		1	1	25	5100000
MLOC_20786.4	MNTQNVVGSYGYIAPEYLYR	1xOxidation [M1]	0		45	4100000
MLOC_20786.4	NLPLDFVK		0	1	32	17000000
MLOC_20786.4	TITDQFSEQR		0	2	50	13000000
MLOC_20798.1	IFPSGPLFPTEK		0	2	45
MLOC_20798.1	NFEGILIGADR		0	1	28	20000000
MLOC_20798.1	VNILAAEGIQK		0	2	65	50000000
MLOC_20818.2	DLVGVAYTEEETK		0	3	64	19000000
MLOC_20818.2	LSDRFPQPYPNEQAAR		1	3	50	300000000
MLOC_20866.1	ASPLEINGR		0	1	50	13000000
MLOC_20940.1	SLGMELIPLETSLK		0	1	44	3800000
MLOC_20940.1	SLGMELIPLETSLK	1xOxidation [M4]	0		36	7800000
MLOC_20962.1	SAERPELDLAAVVANSDAIK		0	2	54	13000000
MLOC_20962.1	SPLVDLAASTGLLASK		0	3	77	19000000
MLOC_20963.2	ATGGPGPAAKPTR		0	3	55	62000000
MLOC_20963.2	NDQVDVLKPGNTVIIR		0	1	23	5800000
MLOC_21004.1	GAPGDFGGEKGGAPADFQPSFR		1	1	40	3300000
MLOC_21004.1	GGAPADFQPSFR		0	2	50	70000000
MLOC_21004.1	KDYNLAK		1	2	44	91000000
MLOC_21004.1	NFLNLPSEIVPATLK		0	3	43	33000000
MLOC_21004.1	NFLNLPSEIVPATLKK		1	2	51	43000000
MLOC_21004.1	SARPPGRPLGSGPPGDRPR		0	2	45	59000000
MLOC_21004.1	YLFQEGVLYAK		0	2	68
MLOC_21032.1	EQLQELIR		0	1	55	5700000
MLOC_21032.1	LVPNPDEVADVK		0	2	52
MLOC_21149.1	VGSPIVITEEPPMLK		0	2	45	7400000
MLOC_212.1	QAVALLQDNYPEFIAK		0	3	76	68000000
MLOC_212.1	SKFVFASQAK		1	2	39	18000000
MLOC_212.1	SPETLFR		0	1	43	83000000
MLOC_21204.1	EAILPYVLFIQK		0	1	25	10000000
MLOC_21220.1	ELVPIDLDKLQFVGESLK		1	2	62	30000000
MLOC_21220.1	GPVIQSPVR		0	2	44	17000000
MLOC_21322.2	LFLTPYELTPTYR		0	2	51	17000000
MLOC_21356.2	ITADEGVLALWK		0	2	67	80000000
MLOC_21379.2	AGGTMTGVLSAANEK	1xOxidation [M5]	0		83	36000000
MLOC_21379.2	AGGTMTGVLSAANEK		0	2	68	32000000
MLOC_21379.2	ISYLDIFK		0	1	45	84000000
MLOC_21379.2	RVILTASGGAFR		1	1	20	1600000
MLOC_21379.2	VVALAAGSNVTLLADQVK		0	2	70	7500000
MLOC_21379.2	YPSVDLAYAAGR		0	1	40	2300000
MLOC_21488.1	ETFSTFDELLEK		0	2	57	95000000
MLOC_21488.1	IDTEKYTSIANK		1	2	65	15000000
MLOC_21535.1	AESPEQFR	1xAcetyl [N-Term]	0		25	8800000
MLOC_21535.1	ESALLYDEQLSSASNK		0	1	38	12000000
MLOC_21535.1	FALDVGVK		0	2	53	18000000
MLOC_21535.1	KYAYSNAK		1	1	32	7200000
MLOC_21535.1	LNIDQTGFYR		0	3	64	42000000
MLOC_21535.1	NMAVTQFEAADAR		0	1	58
MLOC_21535.1	VYTQVGK		0	1	33	87000000
MLOC_21595.1	KVEINFEK		1	1	28	5400000
MLOC_21697.1	ASQSGSDNVLDR		0	0	50	1600000
MLOC_217.1	ASGLQVFGQPASTDVAR	1xAcetyl [N-Term]	0		28	7900000
MLOC_21708.1	AIDWDGMAK		0	1	35	7100000
MLOC_21708.1	AIDWDGMAK	1xOxidation [M7]	0		31
MLOC_21708.1	EAYDSIEIPK		0	1	29	77000000
MLOC_21708.1	FSQEPQPIDWEYYR		0	2	66	90000000
MLOC_21708.1	ISTMTADEYFAK		0	2	57	9300000
MLOC_21708.1	ISTMTADEYFAK	1xOxidation [M4]	0		64	27000000
MLOC_21708.1	MLVSEEAR		0	1	61	22000000
MLOC_21708.1	MLVSEEARK	1xOxidation [M1]	1		40	20000000
MLOC_21708.1	RTFEDVNHQLQTK		1	1	26	450000
MLOC_21728.3	AAAIQSGGDGPANVNR		0	3	89	27000000
MLOC_21808.2	ELLQQDPGLAR		0	2	25	4400000
MLOC_21832.1	SFSPAPTDSGR		0	1	46	8100000
MLOC_21832.1	VNPFGDAKPR		0	1	43	26000000
MLOC_21848.2	DANIDPAFAALR		0	2	33	9900000
MLOC_21848.2	QYSANPALFR		0	2	57	52000000
MLOC_21909.1	SFAYSGDLLR		0	2	27	68000000
MLOC_21909.1	TTLNQVASSWSR		0	3	44	39000000
MLOC_21933.2	EVPGSYGLPFVSAIR		0	1	82	2200000
MLOC_21933.2	SFPVLFDVTK		0	1	41	71000000
MLOC_21933.2	SFPVLFDVTKVEK		1	1		3900000
MLOC_21933.2	VGLDLLGTK		0	1	54	5200000
MLOC_21933.2	VLLPGILAR		0	1	62	32000000
MLOC_21941.2	VGEIFR		0	1	39	14000000
MLOC_21941.2	VVGITLPVMEQALLQAR	1xOxidation [M9]	0		38	37000000
MLOC_22001.1	GAVQKAEELAAK		1	3	89	75000000
MLOC_22001.1	GTGGKIDGLVSGIGTGGTITGSGK		1	3	80	14000000
MLOC_22001.1	IDGLVSGIGTGGTITGSGK		0	3	86	34000000
MLOC_22001.1	IHYETTGPEIWK		0	2	21	46000000
MLOC_22001.1	LVLTMPASMSMER	3xOxidation [M5; M9; M11]	0		29
MLOC_22001.1	TPNSYILQQFENAANPK		0	3	82	220000000
MLOC_22026.1	EVIQVNQDPLGVQGR		0	1	53	17000000
MLOC_22026.1	APLIIGCDVR	1xCarbamidomethyl [C7]	0		31	20000000
MLOC_22142.1	LDGVPVVTVQLR		0	2	48	13000000
MLOC_22181.1	SLKLPQLAALAAR		1	1	35	790000
MLOC_22197.1	HFLAVPVPPR		0	1	39
MLOC_22197.1	KAQLLPPLESQSGQESAADETAT		1	1		21000000
MLOC_22197.1	KYQAHDPDNQFK		1	3	60	18000000
MLOC_22197.1	VGDVVELVR		0	2	68	680000000
MLOC_22197.1	YQAHDPDNQFK		0	2	33	100000000
MLOC_22198.1	AEIAAALNK		0	2	46	2000000000
MLOC_22198.1	AELGGVKDASEEVR		1	3	98	240000000
MLOC_22198.1	ALDAQIVSLSDEIVK		0	2	59	68000000
MLOC_22198.1	ALDAQIVSLSDEIVKK		1	2	51	1700000000
MLOC_22198.1	DASEEVR		0	1	24	700000000
MLOC_22198.1	ETTKELEAK		1	1	47	460000000
MLOC_22198.1	IRAELGGVKDASEEVR		2	2	37	56000000
MLOC_22198.1	QLEEQAQAILK		0	3	63	2000000000
MLOC_22198.1	RVEAELVEALASLEGQKEEAIK		2	4	81	30000000
MLOC_22198.1	VEAELVEALASLEGQKEEAIK		1	5	109	60000000
MLOC_22201.2	SAPEADDAASAR		0	1	67	26000000
MLOC_22278.1	AVAVLTGSEGVK		0	2	60	78000000
MLOC_22278.1	GTIFFTQEGDGPTTVTGSVTGLK		0	2	93	77000000
MLOC_22334.4	AAGEESVLK		0	1	54
MLOC_22334.4	FIQVSALGASASSPSR		0	3	143	30000000
MLOC_22334.4	KGGPSFGSTVSEK		1	1	59	2200000
MLOC_22334.4	MGSQVLVPFR	1xOxidation [M1]	0		69	19000000
MLOC_22334.4	SNVVINLIGR		0	2	62
MLOC_22334.4	VPFPLPTPSIFNLDQIK		0	3	85	6400000
MLOC_22334.4	YVNLPFPIAK		0	1	40
MLOC_22377.1	ATPAPPVGPALGAK		0	2	72	1000000000
MLOC_22377.1	IIAGTAANMGIDVDPPILVK	1xOxidation [M9]	0		69
MLOC_22377.1	IIAGTAANMGIDVDPPILVK		0	1	28	26000000
MLOC_22377.1	LALEAGK		0	1	49
MLOC_22377.1	TADKPGYIIPVEITVFDDK		0	2	36	63000000
MLOC_22377.1	TPPASVLLLK		0	1	50	210000000
MLOC_22471.2	ELEVIHSR		0	2	47	580000000
MLOC_22471.2	NRELEVIHSR		1	2	61
MLOC_22471.2	SAPQSIWYGPDRPK		0	2	77	3100000000
MLOC_22471.2	VGGGPLGEGLDIIYPGGAFDPLGLADDPDTAAELK		0	3	61
MLOC_22471.2	YLGPFSEQTPSYLTGEFPGDYGWDTAGLSADPETFAK		0	3	92	22000000
MLOC_22512.2	ADAFEYADQVLEK		0	2	61	240000000
MLOC_22512.2	GIVVLVTSQK		0	2	50	90000000
MLOC_22512.2	INFVTVR		0	1	38	890000000
MLOC_22512.2	LVAAIDGLPDPGGPAFQESK		0	3	58	120000000
MLOC_22512.2	LVAAIDGLPDPGGPAFQESKR		1	3	84	310000000
MLOC_22512.2	RLVAAIDGLPDPGGPAFQESK		1	3	63	130000000
MLOC_22512.2	RLVAAIDGLPDPGGPAFQESKR		2	4	96	53000000
MLOC_22512.2	WYPTVEEGSNK		0	2	58	97000000
MLOC_22521.1	AIVAVVK		0		38
MLOC_22521.1	KVEVETTTATK		1	2	75	8000000
MLOC_22521.1	KIEEQLEK		1	2	61
MLOC_22525.1	GLAFVTMGSEEEALSALK	1xOxidation [M7]	0		33	50000000
MLOC_22525.1	KKQPAVPSAPVEK		2	1	26
MLOC_22525.1	NLNLSTLNDR		0	2	28	120000000
MLOC_22525.1	TIKVDFAKPK		1	2	29	69000000
MLOC_22700.2	VFIDEDFSK		0	1		1100000
MLOC_22808.1	FDDSFSVASLK		0	2	54	52000000
MLOC_22808.1	PGSIAFGR		0		29	150000000
MLOC_23006.1	AGNCQTGKPVAVR	1xCarbamidomethyl [C4]	0		66	41000000
MLOC_23006.1	AKGVVTPAK		1	2	54	23000000
MLOC_23006.1	DSPPLGLCGLAK	1xCarbamidomethyl [C8]	0		58
MLOC_23006.1	GWMDDAFK	1xOxidation [M3]	0		30
MLOC_23006.1	GWMDDAFK		0	0	40	22000000
MLOC_23006.1	KVTPPGNEAGLK		1	2	64	5300000
MLOC_23006.1	WVIMNGGITTEAAYPYTGK	1xOxidation [M4]	0		64	11000000
MLOC_2310.1	DLSSIGDTVIISVTK		0	1	35	8500000
MLOC_2310.1	MPSSEFSR	1xOxidation [M1]	0		56	13000000
MLOC_23107.1	FLDGIYVSDK		0	2	60	58000000
MLOC_23107.1	KFLDGIYVSDK		1	1	43
MLOC_23107.1	KVDMLDGVTILR		1	3	69	23000000
MLOC_23107.1	KVDMLDGVTILR	1xOxidation [M4]	1		66	87000000
MLOC_23107.1	MISVTGPR	1xOxidation [M1]	0		44	66000000
MLOC_23107.1	SAALINQK		0	1	40	170000000
MLOC_23107.1	TILASETMDIPEEVTVK	1xOxidation [M8]	0		69	56000000
MLOC_23107.1	VKDEIVLDGNDIELVSR		1	3	68
MLOC_23199.2	LQTPFESLK		0	1	53
MLOC_23200.1	GTILGFK		0	1	44
MLOC_23200.1	SNLPAESMGR	1xOxidation [M8]	0		56	37000000
MLOC_23200.1	SNQYENTSLVQIEGVNTK		0	1	24	2500000
MLOC_23656.4	IELLLR		0	1	36	2200000
MLOC_23688.1	FDGAALLR		0	1		19000000
MLOC_24260.1	SLGIPVK		0	1	44	30000000
MLOC_24548.1	DGLLDKLK		1	1	46	2600000
MLOC_24654.2	FSYVDQTGQK		0	2	51	75000000
MLOC_24654.2	GTPFTIAVQK		0	1	40	3600000
MLOC_24654.2	SESLLTK		0	1	42	45000000
MLOC_2467.1	DFDEALFK		0	1	19	10000000
MLOC_2467.1	FADPELQNDIQSFPFR		0	2	74	17000000
MLOC_2467.1	FIGTAGAANSTMNPK	1xOxidation [M12]	0		70	75000000
MLOC_2467.1	FIGTAGAANSTMNPK		0	1	42
MLOC_2467.1	GIDVVLNEESKR		1	1	33
MLOC_2467.1	IITEFFGK		0	1	28	35000000
MLOC_2467.1	IITEFFGKEPR		1	2	51	11000000
MLOC_2467.1	KFADPELQNDIQSFPFR		1	2	32
MLOC_2467.1	RDEFEQISAPVLER		1	3	51	44000000
MLOC_25110.2	TAPDPAMSVLPER		0	2	60
MLOC_25110.2	TAPDPAMSVLPER	1xOxidation [M7]	0		41	15000000
MLOC_2513.2	GLIDALCSPDELIK	1xCarbamidomethyl [C7]	0		37	7400000
MLOC_2513.2	QSIFADIEK		0	1	27
MLOC_2513.2	VMDENVVIR	1xOxidation [M2]	0		54
MLOC_25162.1	SAYLPFK		0	1	26
MLOC_25218.1	NAVFGDSSALAPGGVR		0	3	99	56000000
MLOC_25218.1	VNAVALGNHLMSK	1xOxidation [M11]	0		44	8200000
MLOC_25246.1	LLLLVR		0	1	45	14000000
MLOC_25246.1	LNVLGNVVR		0	1	60
MLOC_25246.1	LSGQDVER		0	1	50	74000000
MLOC_25246.1	LTDSFLDGTSSVYLEELQR		0	4	112	7500000
MLOC_25246.1	MAGFLSENRPVQTLR		0	1	29	1100000
MLOC_25246.1	NFVGQAATSPGISGQTIQESMR		0	2	52	8600000
MLOC_25246.1	NTGVKPEILK		0	1	53	19000000
MLOC_25246.1	SSQYCTDVAK	1xCarbamidomethyl [C5]	0		38	2400000
MLOC_2531.3	ALPAGLWEETLEGLR		0	1	53	4200000
MLOC_2531.3	FAYDSFR		0	1	36	39000000
MLOC_2531.3	GVQNDTDLTANDLR		0	2	86	64000000
MLOC_2531.3	IAVDMVNEALVDR		0	2	73	12000000
MLOC_2531.3	LGDPARPLLLSVR		0	2	35	73000000
MLOC_2531.3	SINQITGLR		0	1	60	7200000
MLOC_25403.1	IIASGDPVSR		0	1	64	63000000
MLOC_25411.1	VADAVEQDKESK		1	2	44	2000000
MLOC_25601.1	KPQVEESYGSGYGSRPQGGEEYGSAGYGGR		0	4	108	8500000
MLOC_25601.1	SEEDTYGSGYGR		0	2	75	9400000
MLOC_25686.2	DRLPANLVQAQR		1	3	54	99000000
MLOC_25686.2	DYFGAHTYER		0	1	32	65000000
MLOC_25686.2	FLSGLKDER		1	1	69	70000000
MLOC_25686.2	GGSGNFVK		0	2	46	79000000
MLOC_25686.2	GLLYLGMGVSGGEEGAR	1xOxidation [M7]	0		103
MLOC_25686.2	ICSYAQGMNIIK	1xOxidation [M8]; 1xCarbamidomethyl [C2]	0		42	37000000
MLOC_25686.2	IFQGDYSSGETVDK		0	2	65	4800000
MLOC_25686.2	IFQGDYSSGETVDKAQLIEDVRK		2	3	67
MLOC_25686.2	IGLAGLAVMGQNLALNIAEK		0	2	56
MLOC_25686.2	LTNGELQQVFAEWNK		0	2	33	7700000
MLOC_25686.2	TTSKVDETVQR		1	2	68	59000000
MLOC_25686.2	VVIMLVK	1xOxidation [M4]	0		53
MLOC_25698.1	SDPALQGDSPPQVK		0	2	51
MLOC_2573.2	MLAATVR		0	1	36	3100000
MLOC_25763.1	LSSPDPTELLEFAGGLPK		0	2	60	9500000
MLOC_25763.1	YAASPSLLAVELLNEPLAPR		0	3	117	2900000
MLOC_25856.1	LLAGVTIAHGGVIPK		0	3	63	16000000
MLOC_26028.1	IPEDLAVNVAR		0	1	35	7100000
MLOC_26106.1	GSELQNYFTR		0	2	56	16000000
MLOC_26106.1	LLEDNLK		0	1		5700000
MLOC_26106.1	FRDESLTFK		1	1	37	7000000
MLOC_26110.1	AFADEIGIPFMETSAK		0	1	38	9700000
MLOC_26110.1	MNPEYDYLFK	1xAcetyl [N-Term]	0		39	7800000
MLOC_26274.7	STHELDLDDQASIRMWVDR		1		22	950000
MLOC_26340.1	RVNALENVVKPR		1	3	67	150000000
MLOC_26340.1	VNALENVVKPR		0	2	58	2300000
MLOC_26389.1	GIEPGAAAYEEIVVTLFK		0		20	1100000
MLOC_2643.1	DMPEADIVVLPAGSPVTLDFR	1xOxidation [M2]	0		55	63000000
MLOC_2643.1	DMPEADIVVLPAGSPVTLDFR		0	3	64	37000000
MLOC_2643.1	KTSWPEVVGK		1	2	43	5400000
MLOC_2643.1	SIEEAKEIILK		1	3	55	1100000
MLOC_2643.1	TSWPEVVGK		0	1	27	18000000
MLOC_26683.2	DSGSSFR		0	2	48	510000000
MLOC_26683.2	GFGFVTMSTIEEAEK	1xOxidation [M7]	0		66
MLOC_26683.2	IYVGNLPWQVDDSR		0	3	99	2100000000
MLOC_26683.2	LLTVNKAAPR		1	1	66	12000000
MLOC_26683.2	LVELFSEHGK		0	2	63	680000000
MLOC_26683.2	VNVAEERPPR		0	2	51	760000000
MLOC_26683.2	VYVGNLPYDVDSER		0	3	92	3000000000
MLOC_2675.2	MLAAFVK	1xOxidation [M1]	0		24	15000000
MLOC_27126.2	GTYDGQQVAVK		0	0	34	1500000
MLOC_27279.3	KSCTVVASATGK	1xCarbamidomethyl [C3]	1		101	8100000
MLOC_27279.3	LAGIDIEAVKK		1	1	48
MLOC_27279.3	LFLPYVEER		0	1	30
MLOC_2781.1	CSYTIWPGALPGGGAR	1xCarbamidomethyl [C1]	0		68	17000000
MLOC_2781.1	LDPGQSWQLNMPAGTAGAR	1xOxidation [M11]	0		118	190000000
MLOC_2781.1	LDPGQSWQLNMPAGTAGAR		0	2	97	110000000
MLOC_2781.1	VSGEQPATLAEYTLGQGGNR		0	4	116	68000000
MLOC_27966.1	EMTVVLSTTK	1xOxidation [M2]	0		45	17000000
MLOC_27966.1	NQVSDNYYRPDLTKPALAR		0	3	48	160000000
MLOC_27966.1	TVTVQPAAEK		0	2	49	8500000
MLOC_27966.1	TVTVQPAAEKEMTVVLSTTK	1xOxidation [M12]	1		52	50000000
MLOC_27966.1	EPNNLYNVHSYK		0	1		30000000
MLOC_28316.1	AQMEADFQR		0	2	40	95000000
MLOC_28316.1	AQMEADFQR	1xOxidation [M3]	0		46
MLOC_28316.1	KLTETSGDSGANVK		1	4	126	170000000
MLOC_28316.1	LTETSGDSGANVK		0	1	47
MLOC_28316.1	QQAANISPEVIQMLLR	1xOxidation [M13]	0		41	150000000
MLOC_28316.1	RLEQETNVKIEQLK		2	3	50	50000000
MLOC_28392.1	VLDEADEMLSR		0	1	64
MLOC_28454.1	GLILAFK		0	1	29	3200000
MLOC_28676.1	EYGSQWLSCTTR	1xCarbamidomethyl [C9]	0		24
MLOC_28676.1	KLLYDGEIK		1	2	59	110000000
MLOC_28676.1	LIGSDLEHYIR		0	2	69	48000000
MLOC_28676.1	VKFNSSQIPDVK		1	2	46	5800000
MLOC_29110.1	GPPALVFSFAQMDDKLK	1xOxidation [M12]	1		33	5400000
MLOC_29110.1	MLLDNGPNEAQAK	1xOxidation [M1]	0		49
MLOC_29110.1	TLDVPIYITK		0	1	27	6900000
MLOC_2917.1	STNLDWYK		0	1	29	890000000
MLOC_2917.1	YEEIVKEVSSYLK		1	0	44	7700000
MLOC_2917.1	YYCTVIDAPGHR	1xCarbamidomethyl [C3]	0		54	25000000
MLOC_2917.1	GFVASNSK		0	1	24	90000000
MLOC_2917.1	RGFVASNSK		1	2	48	140000000
MLOC_2924.1	VQDTFTPISAVVPK		0	1	28	7400000
MLOC_29257.1	SPWYGADR		0	1	42	420000000
MLOC_2934.1	ALFSQVTAR		0	1	57	91000000
MLOC_2967.1	EAAANNLKR		1	1	57	13000000
MLOC_2967.1	LLRDNEAEVR		1	2	35	42000000
MLOC_29841.1	DYIEGTAYK		0	1	35
MLOC_29874.2	FLDDQNR		0	1	38	280000000
MLOC_29874.2	GPVREGDILTLLESER		1	3	47	21000000
MLOC_29951.1	ADRDESSPYAAMLASQDVATR	1xOxidation [M12]	1		55	11000000
MLOC_29951.1	ADRDESSPYAAMLASQDVATR		1	2		3500000
MLOC_29951.1	EENVTLGPAVR		0	2	34	140000000
MLOC_29951.1	EPKEENVTLGPAVR		1	2	81	100000000
MLOC_29951.1	IEDVTPVPTDSTRR		1	2	57	180000000
MLOC_29951.1	IGRIEDVTPVPTDSTR		1	2	36	68000000
MLOC_29951.1	IGRIEDVTPVPTDSTRR		2	2	47	16000000
MLOC_29951.1	TPGPGAQSALR		0	2	70	250000000
MLOC_29951.1	TREPKEENVTLGPAVR		2	3	63	21000000
MLOC_30180.2	ALQNIGASNKDDAFYR	1xAcetyl [N-Term]	1		102	40000000
MLOC_3078.1	YPGGNLGGPAYGGDNR		0	1	77	3400000
MLOC_30809.1	ALPDITFLR		0	1	39	210000000
MLOC_30809.1	FAFDLGR		0	1	46	780000
MLOC_30809.1	IPEFLGPR		0		43	15000000
MLOC_3091.1	EYIQDEVR		0	1
MLOC_31098.1	DYKPSAADAPAAPSESK		0	2	30	15000000
MLOC_31098.1	GLGTIGEEVK		0	1	32	47000000
MLOC_31098.1	IFASPLAR		0	1	35	110000000
MLOC_31098.1	KLAEDNNVQLSSVK		1	2	92	11000000
MLOC_31098.1	QFSAIINPPQSAILAIGSAEK		0	1		7800000
MLOC_31098.1	SESFAASGLDYTDIPNAQIR		0	4	105	25000000
MLOC_31098.1	ISINDLVIK		0	2	77	130000000
MLOC_3113.1	VGVQPEIQR		0	2	69	49000000
MLOC_31219.2	AAVAAMPELLR	1xOxidation [M6]	0		40
MLOC_31320.1	KKYGQDATNVGDEGGFAPNIQENK		2	0	23	9700000
MLOC_31320.1	KYGQDATNVGDEGGFAPNIQENK		1	2	43	2000000
MLOC_31320.1	MGVEVYHNLK	1xOxidation [M1]	0		56	70000000
MLOC_31320.1	VVIGMDVAASEFYNDKDK	1xOxidation [M5]	1		42
MLOC_31320.1	YGQDATNVGDEGGFAPNIQENKEGLELLK		1	4	109	89000000
MLOC_3169.1	DNTPSVVYITNLAVR		0	2	76	53000000
MLOC_31792.1	IEEELGDAAVYAGLK		0	3	108
MLOC_31792.1	TYDLNFKEENNDGSQK		1	2	52	90000000
MLOC_31792.1	VNQIGSVTESIEAVK		0	3	84	570000000
MLOC_3216.2	LLAAQEYAVSQGLTAPR		0	1	36	3400000
MLOC_32589.2	ISIVISR		0	1	32
MLOC_32662.2	YTAPADVYGSAR		0	1	62	3600000
MLOC_3272.1	AIYYIATDSLQSAK		0	3	72
MLOC_3272.1	AQTLGDTSSLEFMR	1xOxidation [M13]	0		72	220000000
MLOC_3272.1	EDDKYEFADPTR		1	2	36	34000000
MLOC_3272.1	ELVSNASDALDK		0	2	85	5000000
MLOC_3272.1	ELVSNASDALDKLR		1	3	103	21000000
MLOC_3272.1	EVEETEYNEFYK		0	2	68	620000
MLOC_3272.1	FGWSANMER		0	1	36	15000000
MLOC_3272.1	FLSVTDPSVLADGGDMEIR		0	4	124	78000000
MLOC_3272.1	GTQITLFLR		0	1	47	140000000
MLOC_3272.1	GVVDSNDLPLNVSR		0	3	100
MLOC_3272.1	IYEMMTIALGGR	2xOxidation [M4; M5]	0		59	36000000
MLOC_3272.1	LGCIEDSGNQK	1xCarbamidomethyl [C3]	0		33	570000
MLOC_3272.1	NEPESTEAKR		1	2	53	52000000
MLOC_3272.1	NYSQFVSFPIFTWQEK		0	3	63	12000000
MLOC_3272.1	RIFEINPEHPIVK		1	3	51	37000000
MLOC_3272.1	RLSSSPCVLVSGK	1xCarbamidomethyl [C7]	1		54	19000000
MLOC_3272.1	SVLYIPGMAPLSNEEIMNPK	2xOxidation [M8; M17]	0		43	17000000
MLOC_3272.1	SVLYIPGMAPLSNEEIMNPK	1xOxidation [M17]	0		49	24000000
MLOC_3272.1	TENENDPWRD		1	1	22	5900000
MLOC_3272.1	TVEVEEEESKETEETAEGEKEK		2	1	34	14000000
MLOC_3272.1	VFISDDFDGELFPR		0	2	78	39000000
MLOC_3272.1	YLSFVK		0	1	34	110000000
MLOC_32914.2	GAIVVDEYSR		0	2	59	62000000
MLOC_32914.2	KGAIVVDEYSR		1	2	40	3300000
MLOC_32914.2	NAGVDLIEGR		0	2	73	150000000
MLOC_32914.2	NLGLEEVGVK		0	1	38	67000000
MLOC_32914.2	TAAEAESKDEVVAQK		1	2	48	58000000
MLOC_32914.2	TVFGDEPTKPEYR		0	2	63	140000000
MLOC_32920.1	GIPYLNTYDGR		0	2	46	2700000
MLOC_32920.1	HIMVDGK	1xOxidation [M3]	0		34	94000000
MLOC_32920.1	LHSVRDEDAK		1	2	54	140000000
MLOC_32920.1	LKYALTYR		1	1	36	19000000
MLOC_32920.1	TDKTYPAGFMDIISIPK	1xOxidation [M10]	1		46
MLOC_32920.1	TYPAGFMDIISIPK	1xOxidation [M7]	0		40	69000000
MLOC_32920.1	TYPAGFMDIISIPK		0	0	31	36000000
MLOC_32946.1	VTNPLFEK		0	1	45	130000000
MLOC_32988.2	GVEVTDGAIEAPNSIVFPQAENR		0	2	36	2600000
MLOC_32988.2	SMAMVFAKPSMR	3xOxidation [M2; M4; M11]	0		35	26000000
MLOC_32988.2	VFAHQDILDLAK		0	2	36	5500000
MLOC_32988.2	VLSGYNDIIMAR	1xOxidation [M10]	0		61	100000000
MLOC_32990.3	NENKEVAVNDFLPAEDAINAIK		1	2	52	27000000
MLOC_32990.3	VLYSSVVYPHNYGFIPR		0	1	52	58000000
MLOC_32990.3	YSMDLYGSYIMEGLRK	2xOxidation [M3; M11]	1		40	57000000
MLOC_33003.1	RQPYDYEER		1	2	34	8300000
MLOC_33074.2	LMGSLTNNEGLR		0	2	73	11000000
MLOC_33074.2	LMGSLTNNEGLR	1xOxidation [M2]	0		71	2400000
MLOC_3335.2	LLGIGPALR		0	1	33	8100000
MLOC_33483.1	HLLLAIR		0	1	32
MLOC_33483.1	LLSGVTIAHGGVIPNINPVLLPK		0	4	72	46000000
MLOC_33483.1	NDQELGR		0	1	46	2800000000
MLOC_34004.1	ASMGQDLSPVDLINVQQFAQR	1xOxidation [M3]	0		113	6300000
MLOC_34004.1	IVNDNYLYAK		0	1	40
MLOC_34008.1	KLTVGGENNAFPSPSPDGK		1	1	33	2100000
MLOC_34010.1	TVQPLGDYGFGK		0	1	18
MLOC_34029.1	GSYFPVTAVQR		0	1	24	13000000
MLOC_3419.1	AGYDSCSTDGSIKPLNSGNDVVR	1xCarbamidomethyl [C6]	0		69	15000000
MLOC_34282.1	IMTSTVDVNDESR	1xOxidation [M2]	0		58	8100000
MLOC_34318.1	QVDEIFIQAIK		0	1	33	3800000
MLOC_34346.1	VESPAGVDAK		0	1	48
MLOC_34370.1	EQLVALLR		0	1		2000000
MLOC_34374.2	AGAAPSEEALRR	1xAcetyl [N-Term]	1		60	31000000
MLOC_34374.2	DLTLSPETAAEFKR		1	1	43
MLOC_34374.2	GTVNNETLGYFIGR		0	2	51
MLOC_34374.2	LQASVGSGGGAAR		0	0	29
MLOC_34374.2	QAAVDAQAEAVR		0	3	78
MLOC_34374.2	RLQASVGSGGGAAR		1	2	53	38000000
MLOC_34374.2	VGIDEVASVVK		0	2	69	17000000
MLOC_34374.2	VYLFLTR		0	1	37	19000000
MLOC_34374.2	LPFAAAQIGQAFR		0	3	80	59000000
MLOC_34455.1	SVGEAPAVAISAFDSQLPGTQR		0	1	73	3400000
MLOC_34457.1	DAAEYVYDVPEGWK		0	2	55	340000
MLOC_34457.1	EYLTFLSGFR		0	2	52	53000000
MLOC_34457.1	GTNGTDSEFFNPR		0	3	92	19000000
MLOC_34457.1	VYYGTAASAANYGGYGGNANKR		1	5	106	190000000
MLOC_34487.1	DVKPIVNFALSQVK		0	1		22000000
MLOC_34487.1	QVGVGGYGYPAMVALNVK	1xOxidation [M12]	0		29	16000000
MLOC_34487.1	SAFELAEITEFVK		0	1	35	9200000
MLOC_34492.1	IQEEQTNLVSDR		0	2	67	2100000
MLOC_34508.1	DAITQIVGEAR		0	2	62	57000000
MLOC_34508.1	LQSDAVKDAITQIVGEAR		1	2	76	32000000
MLOC_34526.1	ANASQYGLAAGVFTNNLDTANTLTR		0	5	173	27000000
MLOC_34526.1	FADLIEK		0	1	32	85000000
MLOC_34526.1	FNDLNEVIK		0	1	55	120000000
MLOC_34526.1	FNDLNEVIKR		1	3	54	47000000
MLOC_34526.1	FVDAASGK		0	1	40	300000000
MLOC_34526.1	GVEQGPQIDDEQFKK		1	1	23	11000000
MLOC_34526.1	GYYIQPTIFSDVQDDMK		0	1	36	15000000
MLOC_34526.1	IAFTGSTDTGK		0	1	36	58000000
MLOC_34526.1	IAQEEIFGPVQSIFK		0	2	43	120000000
MLOC_34526.1	KAFDEGPWPK		1	2	49	15000000
MLOC_34526.1	RANASQYGLAAGVFTNNLDTANTLTR		1	5	128	39000000
MLOC_34526.1	SGVDSGATLVTGGDK		0	2	76
MLOC_34526.1	TFPTLDPR		0	1		170000000
MLOC_34526.1	VGPALACGNTIVLK	1xCarbamidomethyl [C7]	0		29	8900000
MLOC_34526.1	VILELSAR		0	1	57	18000000
MLOC_34526.1	VSEGDAEDVDR		0	2	99	85000000
MLOC_34526.1	TGEVIAR		0	2	59	430000000
MLOC_34595.1	AAGNRIEQAK		1	2		70000000
MLOC_34595.1	AAQSLNLKK		1	1	43	2300000
MLOC_34595.1	AFVQQAEVVLADGKLTESK		1	2	62	18000000
MLOC_34595.1	EAAMTIFSK	1xOxidation [M4]	0		31
MLOC_34595.1	EITLKDDLPLRDR		2	2	41
MLOC_34595.1	GQIGIQQVR		0	2	51
MLOC_34595.1	KAAQSLNLKK		2	2	47	14000000
MLOC_34595.1	KDDSEYLMLK		1	2	59
MLOC_34595.1	KLFLNYIQK		1	2	29	75000000
MLOC_34595.1	LENALVQAVALLR		0	3	83	21000000
MLOC_34595.1	LQYLLDISAEKAEDLR		1	2	59	21000000
MLOC_34595.1	LSSAIEASISR		0	1	40	840000
MLOC_34595.1	MPADLIISAEK	1xOxidation [M1]	0		89	75000000
MLOC_34595.1	MPADLIISAEK		0	2	44	76000000
MLOC_34595.1	QLGHILGLTGK		0	2	39	28000000
MLOC_34595.1	QVGLPSEHAQK		0	2		3200000
MLOC_34595.1	SIVQDIAK		0	1	35	260000000
MLOC_34615.3	IFVDTVASTPHIG		0	2	55	370000000
MLOC_34735.1	FNAYTPDELIK		0	1	55	13000000
MLOC_34735.1	LFQVEYAMEAVK	1xOxidation [M8]	0		46	3200000
MLOC_34735.1	LTSSNCTIAIVGR	1xCarbamidomethyl [C6]	0		101	5200000
MLOC_34735.1	NQYDTDVTTWSPQGR		0	3	92	61000000
MLOC_34735.1	SANELSSHQR		0	2	50	20000000
MLOC_34735.1	VADHAGVALAGLTADGR		0	0	30	2900000
MLOC_34746.1	ASMGGYISSQTVR	1xOxidation [M3]	0		47
MLOC_34746.1	ISIAGSSK		0	1	50	47000000
MLOC_34756.5	NVLVVGGGDGGVLR		0	2	52	4500000
MLOC_34761.1	NSPIQYFTSGGGSK		0	2	50	4100000
MLOC_34809.1	DWREDGIVSPVK		1	3	53	28000000
MLOC_34809.1	NSWGADWGDNGYFK		0	1	41
MLOC_34826.1	FGSGAYNSMDNGVLR	1xOxidation [M9]	0		54	1500000
MLOC_34826.1	WWPGGLGK		0	0	23	700000
[truncated: 5,773 more rows]

## Sheet: SSF2
Protein Accessions	Sequence	Modifications	Missed Cleavages	XCorr Sequest HT	Ions Score Mascot	Area
AGP50735	ANLGMEVMHER		0	2	56	240000000
AGP50735	ANLGMEVMHER	1xOxidation [M]	0		66	190000000
AGP50735	ANLGMEVMHER	2xOxidation [M5; M8]	0		54	32000000
AGP50735	ETTENESANEGYK		0	3	76	1300000000
AGP50735	FGQEEETYNIVAAHGYFGR		0	4	63	27000000
AGP50735	LIFQYASFNNSR		0	2	92	460000000
AGP50735	RESTSLWGR		1	2	57	150000000
AGP50735	VINTWADIINR		0	3	96	6900000000
AGP50737	TVYDILR		0	1	50
AGP50740	AAEDPEFETFYTK		0	2	70
AGP50740	AFNPTQAEETYSMVTANR	1xOxidation [M13]	0		114	62000000
AGP50740	AFNPTQAEETYSMVTANR		0	2	95	11000000
AGP50740	AWMAAQDQPHENLIFPEEVLPR	1xOxidation [M3]	0		87	520000000
AGP50740	AWMAAQDQPHENLIFPEEVLPR		0	4	75	290000000
AGP50740	AYDFVSQEIR		0	2	55	1100000000
AGP50740	NILLNEGIR		0	1	38
AGP50741	AAAAGFEK		0	1	56	5200000000
AGP50741	APWLEPLR		0	1	42	1500000000
AGP50741	APWLEPLRGPNGLDLSR		1	3	51	1600000000
AGP50741	DIQPWQER		0	1	48
AGP50741	DQETTGFAWWAGNAR		0	3	85	630000000
AGP50741	GIDRDLEPVLYMNPLN	1xOxidation [M12]	1		68	2400000000
AGP50741	GIDRDLEPVLYMNPLN		1	2	48	920000000
AGP50741	GPNGLDLSR		0	2	54	1000000000
AGP50741	LGANVGSAQGPTGLGK		0	3	110	10000000000
AGP50741	SAEYMTHAPLGSLNSVGGVATEINAVNYVSPR	1xOxidation [M5]	0		128	170000000
AGP50741	SPTGEVIFGGETMR	1xOxidation [M13]	0		77	3200000
AGP50741	SPTGEVIFGGETMR		0	3	81	670000000
AGP50745	GYQLLEPSIK		0	1		17000000
AGP50745	LTPQIASESSYIAEAGLLR		0	2	89	3400000
AGP50745	QAVPLSR		0	2	35	11000000
AGP50745	STGPYSLVTQQPVR		0	2	62	2500000
AGP50746	LGIQAFQPTLVEGR		0	2	51	1700000
AGP50747	FITAFR		0	1	25	6300000
AGP50747	NQDIGIGLVNR		0	2	43	11000000
AGP50748	ATDLVASAAIR		0	2	82
AGP50748	FLSEACDLVFDAASQGK	1xCarbamidomethyl [C6]	0		113	71000000
AGP50748	KLSTLQR		1	1
AGP50748	LPDIVIVLDQQK		0	3	68	46000000
AGP50748	RATDLVASAAIR		1	1	48	33000000
AGP50748	SFLIVGTK		0	1	48	61000000
AGP50748	WFSGMLTNWSITK	1xOxidation [M5]	0		39	22000000
AGP50751	ANIGILGSLEWK		0	2	55	140000000
AGP50751	ANLINATSISLEQLEK		0	3	88	1600000000
AGP50751	EKANLINATSISLEQLEK		1	2	58	4500000
AGP50751	GTIEQLEK		0	1	55
AGP50751	LQKVELEADEYR		1	3	80	350000000
AGP50751	MNGYSEIER		0	2	65	170000000
AGP50751	MNGYSEIER	1xOxidation [M1]	0		39	180000000
AGP50751	MNGYSEIEREK		1	2	58	9400000
AGP50751	MNGYSEIEREK	1xOxidation [M1]	1		36	2700000
AGP50751	RGTIEQLEK		1	2	50
AGP50751	SKNETLYFEK		1	2	64	1400000000
AGP50751	VELEADEYR		0	2	68	820000000
AGP50752	DTKPQFQEIISSSK		0	2	71	1500000000
AGP50752	EAIQEQLER		0	2	69	8900000000
AGP50752	EAYPGDVFYLHSR		0	2	82	1700000000
AGP50752	ELIIGDR		0	2
AGP50752	ERIEQYNR		1	2	35	1600000000
AGP50752	ERIEQYNRK		2	2		22000000
AGP50752	FLDELR		0	1	37	2500000000
AGP50752	GEIIASESR		0	2	61
AGP50752	GIALNLESK		0	1	46	1500000000
AGP50752	GYLDSLEIEQVNK		0	2	90	3200000000
AGP50752	HLKDTKPQFQEIISSSK		1	5	59	140000000
AGP50752	HTLIIYDDLSK		0	3	72	320000000
AGP50752	IAQIPVSEAYLGR		0	3	73	8600000000
AGP50752	IIGLGEIMSGELVQFAEGTR	1xOxidation [M8]	0		132	570000000
AGP50752	IIGLGEIMSGELVQFAEGTR		0	4	113
AGP50752	KVGIENIGR		1	2	74	1800000000
AGP50752	LIESPAPSIISR		0	3	93	12000000000
AGP50752	NVGIVLMGDGLMIQEGSFVK	2xOxidation [M7; M12]	0		114	120000000
AGP50752	NVGIVLMGDGLMIQEGSFVK	1xOxidation [M]	0		65	20000000
AGP50752	QMSLLLR		0	1	48	1800000000
AGP50752	QMSLLLR	1xOxidation [M2]	0		48	460000
AGP50752	QSQANPLPVEEQIATIYTGTR		0	5	131	1700000000
AGP50752	RSVYEPLQTGLIAIDSMIPIGR	1xOxidation [M17]	1		101	360000000
AGP50752	RSVYEPLQTGLIAIDSMIPIGR		1	5	106	85000000
AGP50752	SVYEPLQTGLIAIDSMIPIGR	1xOxidation [M16]	0		97	410000000
AGP50752	SVYEPLQTGLIAIDSMIPIGR		0	4	124	76000000
AGP50752	TAVATDTILNQK		0	2	70
AGP50752	TFTEQAEILLK		0	2	58	1300000000
AGP50752	TSQNQLAR		0	2	73	4500000000
AGP50752	VGIENIGR		0	1	64	2900000000
AGP50752	VVNALAKPIDGK		0	3	74	2200000000
AGP50752	VVNALAKPIDGKGEIIASESR		1	5	92	1700000000
AGP50752	VVQVGDGIAR		0	2	78	13000000000
AGP50753	EKLQSLPR		1	1	24	100000000
AGP50753	EMVYECLLPGATR	1xOxidation [M2]; 1xCarbamidomethyl [C6]	0		78	36000000
AGP50753	SKVSPLSLSEK		1	2	57	260000000
AGP50754	DFGYSFPCDGPGR	1xCarbamidomethyl [C8]	0		74
AGP50754	DKPVALSIVQAR		0	2	57	240000000
AGP50754	DYNPEQNEDNVLAR		0	3	100	150000000
AGP50754	FSQGLAQDPTTR		0	3	75	4400000000
AGP50754	FSQGLAQDPTTRR		1	2	39	650000000
AGP50754	QILIEPIFAQWIQSAHGK		0	3	75	32000000
AGP50754	TPLANLIR		0	1	55
AGP50754	TTYGFDILLSSTNGPAFNAGR		0	2	68	1300000
AGP50755	ALSIIQGR		0	2	45
AGP50755	EIPLPHEFILNR		0	2	51	380000000
AGP50755	LIPDKANLGFR		1	2	45	130000000
AGP50755	SPEPEVK		0	1	36	4600000000
AGP50755	TSFEEWARPGHFSR		0	2	40	160000000
AGP50755	VAPATQPR		0	1	42
AGP50755	YAEFLTFR		0	1	42	790000000
AGP50755	YNDLLDR		0	1	49	900000000
AGP50756	QAIALTPGNYIEAQNWLK		0	3	66	42000000
AGP50757	IVNIPSFR		0	2	48	360000000
AGP50757	LDNILFR		0	2	46	820000000
AGP50757	LGALPGLTR		0	1	60	320000000
AGP50757	LGMASTIPGAR	1xOxidation [M3]	0		63	660000000
AGP50757	LGMASTIPGAR		0	2	60	19000000
AGP50757	RLGALPGLTR		1	1	54	72000000
AGP50757	STGQVLLQLLEMR	1xOxidation [M12]	0		66	81000000
AGP50759	VLTEYLDKK	1xAcetyl [N-Term]	1		68	13000000
AGP50761	AEGTKDLVEAK		1	3	77	310000000
AGP50761	ALEIAEANLSK		0	2	78	2300000000
AGP50761	IEAVNWIPPSN		0	1	28
AGP50761	IRIEAVNWIPPSN		1	2	36
AGP50761	KLNLYVLTPK		1		76	560000000
AGP50761	LNLYVLTPK		0	1	49	20000000
AGP50762	AHGGVSVFGGVGER		0	3	67	92000000
AGP50762	AITLEEENK		0	1	42	3800000000
AGP50762	AITLEEENKSQK		1	2	61	690000000
AGP50762	AVAMSATDGLMR	2xOxidation [M4; M11]	0		65	2800000000
AGP50762	AVAMSATDGLMR		0	2	70	910000000
AGP50762	AVAMSATDGLMR	1xOxidation [M]	0		79	2600000000
AGP50762	DTADKQINVTCEVQQLLGNNR	1xCarbamidomethyl [C11]	1		122	620000000
AGP50762	DVNKQDVLLFIDNIFR		1	3	63
AGP50762	EGNDLYMEMK		0	2	36	340000000
AGP50762	EGNDLYMEMK	1xOxidation [M]	0		54	200000000
AGP50762	EGNDLYMEMK	2xOxidation [M7; M9]	0		29
AGP50762	EGNDLYMEMKESGVINEK	2xOxidation [M7; M9]	1		67
AGP50762	ESGVINEK		0	2	57
AGP50762	FVQAGSEVSALLGR		0	3	131	4400000000
AGP50762	GIYPAVDPLDSTSTMLQPR		0	4	120	350000000
AGP50762	GIYPAVDPLDSTSTMLQPR	1xOxidation [M15]	0		110	2300000000
AGP50762	GMEVIDTGAPLSVPVGGATLGR	1xOxidation [M2]	0		153	3300000000
AGP50762	GMEVIDTGAPLSVPVGGATLGR		0	3	79	2000000000
AGP50762	IDQIIGPVLDVTFPPGK		0	3	67	19000000
AGP50762	IFNVLGEPVDNLGPVDSSATFPIHR		0	5	164	1300000000
AGP50762	IVGNEHYETAQR		0	3	92	3300000000
AGP50762	LPYIYNALVVQSR		0	3	98	240000000
AGP50762	LSIFETGIK		0	2	58	4100000000
AGP50762	MPSAVGYQPTLSTEMGSLQER	2xOxidation [M1; M15]	0		106	20000000
AGP50762	MPSAVGYQPTLSTEMGSLQER	1xOxidation [M]	0		131	620000000
AGP50762	MPSAVGYQPTLSTEMGSLQER		0	5	117	120000000
AGP50762	MRVGLTALTMAEYFR	2xOxidation [M1; M10]	1		67	25000000
AGP50762	QINVTCEVQQLLGNNR	1xCarbamidomethyl [C6]	0		54	620000000
AGP50762	RTNPTTSRPGVSTSEEK		1		45
AGP50762	SAPAFIELDTK		0	2	54	7000000000
AGP50762	TNPTTSRPGVSTSEEK		0	3	111	7100000000
AGP50762	TREGNDLYMEMK		1	2	66	190000000
AGP50762	TREGNDLYMEMK	1xOxidation [M]	1		48	190000000
AGP50762	TREGNDLYMEMKESGVINEK	2xOxidation [M9; M11]	2		78	190000000
AGP50762	TVLIMELINNIAK	1xOxidation [M5]	0		56	1100000000
AGP50762	VALVYGQMNEPPGAR	1xOxidation [M8]	0		99	1300000
AGP50762	VALVYGQMNEPPGAR		0	3	101
AGP50762	VGLTALTMAEYFR	1xOxidation [M8]	0		103	2100000000
AGP50762	VGLTALTMAEYFR		0	3	92	1300000000
AGP50762	VVDLLAPYR		0	2	56	2200000000
AGP50762	VVDLLAPYRR		1	2	41	3400000000
AGP50763	AACKWSPELAAACEVWK	2xCarbamidomethyl [C3; C13]	1		42	8900000
AGP50763	AGVGFQAGVK		0	3	85	450000000
AGP50763	AGVGFQAGVKDYK		1	3	88	2500000000
AGP50763	AIKFEFEPVDTIDK		1	3	95	9700000000
AGP50763	AIKFEFEPVDTIDKK		2	2	53	2400000000
AGP50763	AMHAVIDR		0	1	43	2700000000
AGP50763	AMHAVIDR	1xOxidation [M2]	0		45	4200000000
AGP50763	DDFIEKDR		1	1	35	9800000000
AGP50763	DLAREGNEIIR		1	2	57	57000000
AGP50763	DNGLLLHIHR		0	3	76	950000000
AGP50763	DTDILAAFR		0	2	54	18000000000
AGP50763	DYKLTYYTPEYETK		1	3	82	85000000
AGP50763	DYKLTYYTPEYETKDTDILAAFR		2	3	59	19000000
AGP50763	EGNEIIR		0	1	31	2400000
AGP50763	ELGVPIVMHDYLTGGFTANTTLAHYCR	1xOxidation [M8]; 1xCarbamidomethyl [C26]	0		45	16000000
AGP50763	EMTLGFVDLLR	1xOxidation [M2]	0		56	4900000000
AGP50763	EMTLGFVDLLR		0	2	56	1700000000
AGP50763	EMTLGFVDLLRDDFIEKDR		2	3	46	4600000
AGP50763	EMTLGFVDLLRDDFIEKDR	1xOxidation [M2]	2		61	36000000
AGP50763	FEFEPVDTIDK		0	2	65	8100000000
AGP50763	FEFEPVDTIDKK		1	2	60	340000000
AGP50763	FEFEPVDTIDKKV		2	2	64	1700000000
AGP50763	IPPTYSK		0	1	45	5200000000
AGP50763	IPPTYSKTFQGPPHGIQVER		1	3	73	26000000
AGP50763	LEDLRIPPTYSK		1	3	67	190000000
AGP50763	LEGEREMTLGFVDLLR	1xOxidation [M7]	1		53	2400000000
AGP50763	LTYYTPEYETK		0	2	54	7600000000
AGP50763	LTYYTPEYETKDTDILAAFR		1	4	103	6700000000
AGP50763	MSGGDHIHSGTVVGK	1xOxidation [M1]	0		85	2600000000
AGP50763	MSGGDHIHSGTVVGK		0	4	73	1700000000
AGP50763	MSGGDHIHSGTVVGKLEGER		1	2	72
AGP50763	MSGGDHIHSGTVVGKLEGER	1xOxidation [M1]	1		87	220000000
AGP50763	NEGRDLAREGNEIIR		2	1		1400000
AGP50763	QKNHGMHFR		1	2	45	30000000
AGP50763	TFQGPPHGIQVER		0	3	81
AGP50763	VALEACVQAR	1xCarbamidomethyl [C6]	0		89	690000000
AGP50763	VSPQPGVPPEEAGAAVAAESSTGTWTTVWTDGLTSLDR		0	6	133	450000000
AGP50763	VSPQPGVPPEEAGAAVAAESSTGTWTTVWTDGLTSLDRYK		1	6	113	38000000
AGP50763	WSPELAAACEVWK	1xCarbamidomethyl [C9]	0		76	12000000000
AGP50763	WSPELAAACEVWK		0	2		8000000
AGP50765	AAELAYFLR		0	2	58	98000000
AGP50765	TDDKFFTPR		1	1	28	190000000
AGP50767	EKGGYEISIVDASDGR		1	3	115	380000000
AGP50767	GGLNVGAVLILPEGFELAPPDR		0	4	100	7200000
AGP50767	GGYEISIVDASDGR		0	3	75	410000000
AGP50767	GQIYPDGSK		0	1	41	8100000
AGP50767	GRGQIYPDGSK		1	2	57	110000000
AGP50767	IGNLAFQSYRPDK		0	2	34	80000000
AGP50767	IGNLAFQSYRPDKK		1	4	71	5600000
AGP50767	IPYDMQLK		0	1	48
AGP50767	IPYDMQLK	1xOxidation [M5]	0		48	900000000
AGP50767	ISPELKEK		1	1	36	58000000
AGP50767	KGGLNVGAVLILPEGFELAPPDR		1	4	90	63000000
AGP50767	KNILVIGPVPGK		1	1	8
AGP50767	KYSEIVFPILSPDPATK		1	3	68	60000000
AGP50767	KYSEIVFPILSPDPATKK		2	2	31
AGP50767	NILVIGPVPGKK		1	2	50
AGP50767	NILVLGPVPGK		0	2	63	400000000
AGP50767	SNNTVYNATSTGIVR		0	3	107	930000000
AGP50767	YPIYVGGNR		0	2	43	910000000
AGP50767	YSEIVFPILSPDPATK		0	2	31	400000000
AGP50767	YSEIVFPILSPDPATKK		1	3	55	450000000
AGP50769	TQSNPNEQNVELNR		0		90	51000000
AGP50769	TQSNPNEQNVELNR	1xAcetyl [N-Term]	0		74	16000000
AGP50770	TYPIFTVR		0	1	36
AGP50771	FDSLEQLDEFSR		0	3	78	76000000
AGP50771	QGIPLITDR		0	2	52	1600000
AGP50771	QGIPLITDRFDSLEQLDEFSR		1	3	72	180000000
AGP50771	SFADIITSIR		0	2	59	67000000
AGP50775	GANEESTGISR		0	2	70	130000000
AGP50775	HNTPGQLEFK		0	2	52
AGP50775	KGANEESTGISR		1	3	110	260000000
AGP50776	FISEQGK		0	1	37	640000000
AGP50776	ILSFLPFR		0	1	43	84000000
AGP50776	LITLAIK		0	1	44	280000000
AGP50776	NMSLINR		0	1	35	110000000
AGP50776	QFQAQSISIITGSRPR		0	3	76	190000000
AGP50778	GTLDAVAVK		0	2	56
AGP50779	TLFLGQEIR		0	1	42	69000000
AGP50779	TPEFLLEVEELHK		0	1		12000000
AGP50780	AGSMDNGDGIAVGWLGHPVFR	1xOxidation [M4]	0		92	450000000
AGP50780	AGSMDNGDGIAVGWLGHPVFR		0	3	50	95000000
AGP50780	DVFAGIDPDLDAQVEFGTFQK		0	3	60
AGP50780	IPEKLAFYDYIGNNPAK		1	4	55	82000000
AGP50780	LAFYDYIGNNPAK		0	3	72	500000
AGP50780	QGMFVIPFMTR	1xOxidation [M]	0		53	1500000000
AGP50780	QGMFVIPFMTR	2xOxidation [M3; M9]	0		31	1100000000
AGP50780	QGMFVIPFMTR		0	1	41	250000000
AGP50780	RMPTFFETFPVVLVDEEGIVR	1xOxidation [M2]	1		75	60000000
AGP50780	RSQLGEIFELDR		1	4	95	210000000
AGP50780	RVSNGLAENLSLSEAWSK		1	3	83	86000000
AGP50780	SQLGEIFELDR		0	3	65	3600000000
AGP50780	VHTVVLNDPGR		0	2	38	720000000
AGP50780	VSNGLAENLSLSEAWSK		0	3	103	350000000
AGP50780	VSNGLAENLSLSEAWSKIPEK		1	2	59	36000000
AGP50780	YQWDQGYFQQEIYR		0	4	89	480000000
AGP50783	ATQTVEDSSKPRPK		0		85	3400000000
AGP50783	RTGAGSLLKPLNSEYGK		1	3	98	1000000000
AGP50783	TGAGSLLKPLNSEYGK		0	3	78	1200000000
AGP50784	GSASVGQSTLTR		0	2	76	690000000
AGP50784	IVTGVPDAIPVIGSPLVELLR		0	4	84
AGP50784	LEIQAIADDITSK		0	3	87	280000000
AGP50784	VYDWFEER		0	1	24	72000000
AGP50785	FQNPFR		0	1	33
AGP50785	KPDLNDPVLR		0	3	58
AGP50786	EALYEASR		0	1	30	35000000
AGP50786	TEEDLMR	1xOxidation [M6]	0		31	4400000
AGP50790	DTIADLLTSIR		0	2	52	29000000
AGP50790	EGFLESVR		0	1	48	200000000
AGP50790	GKDTIADLLTSIR		1		74	120000000
AGP50790	IYTNYQGIPK		0	2	42	82000000
AGP50790	VLGGMGIAILSTSR	1xOxidation [M5]	0		89	230000000
AGP50790	VVSTNITENIVK		0	2	89	700000000
AGP50791	DALPQMPLER		0	2	45	160000000
AGP50791	IGDVIVAVIK		0	2	70	240000000
AGP50791	IGDVIVAVIKDALPQMPLER	1xOxidation [M16]	1		80	8500000
AGP50791	MIQPQTLLNVADNSGAR	1xOxidation [M1]	0		106	330000000
AGP50791	MIQPQTLLNVADNSGAR		0	2	98	12000000
AGP50791	VFGAIAEELR		0	2	73	210000000
AGP50791	VIGAAGNQR		0	1	57	900000000
AGP50791	YDDNAAVIIDQK		0	3	59	450000000
AGP50792	GSPEYWVAVVKPGR		0	3	83	370000000
AGP50792	IFPDKPVTLRPTETR		0	2	35
AGP50792	ILYEMGGVSETVAR	1xOxidation [M5]	0		80	14000000
AGP50792	ILYEMGGVSETVAR		0	3	77	3200000
AGP50792	YALQALEPAWITAR		0	3	84	230000000
AGP50793	FNISIEK		0	2	45	640000000
AGP50793	GAIEELEKDLQK		1	2	49	45000000
AGP50793	GRLPLQTIR		1	2	56	39000000
AGP50793	KIESDSSSEVITHNR		1	4	102	150000000
AGP50793	LPLQTIR		0	1	49	130000000
AGP50793	NYSEGLQEDK		0	1	50
AGP50793	NYSEGLQEDKK		1	2	76	63000000
AGP50794	ANLFITK		0	1
AGP50794	ASYPILK		0	1	40	1500000
AGP50794	LVYSAAANATHYR		0	3	73	150000000
AGP50794	YYEETVMILNLMPYR	2xOxidation [M7; M12]	0		67	26000000
AGP50795	EHIPIYITNPMVGR	1xOxidation [M11]	0		47	70000000
AGP50795	EHIPIYITNPMVGR		0	2	47	33000000
AGP50795	ETIVTWSR		0	1	61	230000000
AGP50795	HFTSYENAR		0	2	57	350000000
AGP50795	KLGEFVPTR		1	1	35	630000000
AGP50795	LGEFVPTR		0	2	49	190000000
AGP50796	MIITLQPGYSIPLLDR	1xOxidation [M1]	0		67	110000000
AGP50796	MIITLQPGYSIPLLDR		0	2	58	27000000
AGP50796	NQYTFNVESGFTK		0	2	52	4400000
AGP50798	NQEITPYVR		0	1	23	2600000
AGP50799	KVPIEIGSK		1	1	62	1100000000
AGP50799	LSSELVDAAK		0	2	68	160000000
AGP50799	LVNMVVNR	1xOxidation [M4]	0		54	190000000
AGP50799	SLAYQILYR		0	2	29	160000000
AGP50799	TETNPLLVLR		0	2	59	260000000
AGP50799	WLLEASQK		0	1	42	350000000
AGP50800	LLAYLAK		0	1	38	1200000
AGP50801	ASGIQWDLR		0	2	60	130000000
AGP50801	EKNSEWNDFEYK		1	2	51	6900000
AGP50801	IGGVAADLPYGWIDK		0		73	88000000
AGP50801	IIQQAIEK		0	1	47
AGP50801	IPGGPYENLEVR		0	2	65	140000000
AGP50801	KPSPNFELSR		0	2	53	190000000
AGP50801	KVDPYESYNQFDWK		1	2	46	19000000
AGP50801	NSEWNDFEYK		0	2	39	41000000
AGP50801	QELYVR		0	1	48	46000000
AGP50801	TIIQYLPYVTR		0		29	95000000
AGP50801	VGEMSESIK	1xOxidation [M4]	0		67	120000000
AGP50802	DFVLSTTK		0	1	31	63000000
AGP50802	SGVSFFSQNIPK		0	2	35	71000000
AGP50803	GFSGQQTNK		0	1	39	450000000
AGP50803	SFSSGNEHPKPK		0	2	56	210000000
AGP50803	TYFSIVQSYSLVK		0	1	29	16000000
AGP50806	ACPTDVLEMIPWDGCK	2xCarbamidomethyl [C2; C15]	0		57	19000000
AGP50806	CESACPTDFLSVR	2xCarbamidomethyl [C1; C5]	0		41	53000000
AGP50806	IYDTCIGCTQCVR	3xCarbamidomethyl [C5; C8; C11]	0		35	3000000
AGP50806	QIASAPR		0	1	40	4700000000
AGP50806	TEDCVGCK	2xCarbamidomethyl [C4; C7]	0		46	10000000
AGP50806	TEDCVGCKR	2xCarbamidomethyl [C4; C7]	1		38	16000000
AGP50806	VYLGPETTR		0	1	63	7900000000
AGP50809	LPISIMGDYTIQTIR		0	1		15000000
AGP50809	VCPIDLPVVDWR	1xCarbamidomethyl [C2]	0		36	3800000
MLOC_10028.1	LPYDVLATDYDNYAVVSGAK		0	4	106	17000000
MLOC_10028.1	SSVAFDPFTSVTQTLK		0	2	51	74000000
MLOC_10028.1	SSVAFDPFTSVTQTLKK		1	2	49	25000000
MLOC_10028.1	SYAAGFGYDPSK		0	2	53	53000000
MLOC_10028.1	TPNPGPEFIEK		0	2	41	45000000
MLOC_10028.1	WFEVASLKR		1	1	43	9300000
MLOC_10110.1	FIFQQEGK		0	1		14000000
MLOC_10159.1	GAAGYGLLR		0	1	44	23000000
MLOC_10159.1	GLTPLPNDPTNR		0	1	39	7700000
MLOC_10186.1	FIAEVENLQGTHSFK		0	1	25	11000000
MLOC_10186.1	SPSAASFLER		0	2	55
MLOC_10186.1	YQGLGNDFIMVDNR	1xOxidation [M10]	0		52	3700000
MLOC_10200.1	AAELTNYDLFK		0	2	44	6300000
MLOC_10208.1	AGSTIQEASISK		0	2	72	320000000
MLOC_10208.1	LNESDVGDR		0	1	63
MLOC_10208.1	NYITGNTVEK		0	1	44	370000000
MLOC_10208.1	TGQYMSR		0	1	34	62000000
MLOC_10218.3	IYVQEGIYDAFVNK		0	1	34	10000000
MLOC_10226.1	DQNEQWIR		0	1	24	4000000
MLOC_10226.1	FTLDSDNYIK		0	1	32	23000000
MLOC_10230.2	AMELDDEDISYLTNR	1xOxidation [M2]	0		48	6100000
MLOC_10230.2	LDPNNQELLDGIR		0	2	36
MLOC_10230.2	LDPNNQELLDGIRR		1	2	27	27000000
MLOC_10230.2	QVLMDFQENPR	1xOxidation [M4]	0		38	1300000
MLOC_10271.6	ITVAGEDIR		0	1	63
MLOC_10271.6	NAPFLILDEATSALDTTSER		0	3	101	3300000
MLOC_10271.6	STVVQLLAR		0	1	53
MLOC_10279.3	MFEVFADMEELGVRPDTSIVRMLGDVFMK	2xOxidation [M1; M22]	1		19	9200000
MLOC_10282.1	LYAPPAPPR		0	1	54	830000000
MLOC_10305.1	LSIPSEK		0	1	31	33000000
MLOC_10319.1	VQFEQWAVDAR		0	1	41	2700000
MLOC_10343.1	AGLLQEIK		0	2	78	710000000
MLOC_10343.1	AGLLQEIKR		1	1	32	18000000
MLOC_10343.1	RFPEDEGDSEAVR		1	4	108	57000000
MLOC_10398.1	TTIANLIER		0	1		8500000
MLOC_10400.1	APLGQNTLLLR		0	2	81	370000000
MLOC_10400.1	IAVIVGTITDDQR		0	2	62	19000000
MLOC_10400.1	SQFNAVILKR		1	1	41	32000000
MLOC_10400.1	VYEIPAMK	1xOxidation [M7]	0		42	120000000
MLOC_10400.1	GIDLVAGGR		0		57	240000000
MLOC_10404.1	LLSEPAPGISASPSEENMR	1xOxidation [M18]	0		63	2600000
MLOC_10405.1	ALLDEMAVVATEEYR	1xOxidation [M6]	0		60	1300000
MLOC_10405.1	ANYEETQK		0	1	27	46000000
MLOC_10405.1	DITPDDKQELDEALQR		1	2	49	11000000
MLOC_10405.1	GGGPTHLAILSQPPDTINGSLR		0	2	36	540000
MLOC_10405.1	GNPGIAALYDR		0	2	37	56000000
MLOC_10405.1	LADLEAAPAALAR		0	1	52	140000000
MLOC_10405.1	LATPETEYGR		0	2	62	130000000
MLOC_10405.1	LFSIDWYR		0	1	39	19000000
MLOC_10405.1	LLVSEGLQPLGEK		0	2	37	59000000
MLOC_10405.1	SPAEVFDALK		0	1	38
MLOC_10405.1	VIADGTLLDFLR		0	2	74	19000000
MLOC_10405.1	QVSTFGLSLVK		0	2	55	57000000
MLOC_10405.1	RTQPTPQDEMR	1xOxidation [M10]	1		57	8200000
MLOC_10405.1	TQPTPQDEMR	1xOxidation [M9]	0		36	50000000
MLOC_10405.1	TQPTPQDEMR		0	1	35
MLOC_10422.1	VGSTIFGAR		0	1	63	2600000
MLOC_10428.1	GDVSPEEFYAVTK		0	1	29
MLOC_10428.1	TEGGSYQQR		0	1	65	51000000
MLOC_10428.1	VLQLYASNFLQK		0	1	27
MLOC_10428.1	VLVEYIK		0	0	21
MLOC_10432.1	GAVNQCLAANR	1xCarbamidomethyl [C6]	0		64	1200000
MLOC_10432.1	IAYSTEENDAIR		0	2	103
MLOC_10432.1	KIPGVVAASSYDGK		1	1	65	7300000
MLOC_10432.1	LVENYAELLASQGLLK		0	0	28	4300000
MLOC_10457.2	EAGSTMEVVAEQTK	1xOxidation [M6]	0		89	2400000
MLOC_10457.2	EAGSTMEVVAEQTK		0	3	81
MLOC_10457.2	IIYGGSVTGASCK	1xCarbamidomethyl [C12]	0		84	380000000
MLOC_10457.2	RSLLGESSEFVGEK		1	2	67	19000000
MLOC_10457.2	SLLGESSEFVGEK		0	2	80	490000000
MLOC_10457.2	TNVSPEVAESTR		0	3	74	1500000000
MLOC_10457.2	VATPAQAQEVHANLR		0	3	73	570000000
MLOC_10457.2	VAYALAQGLK		0	2	51
MLOC_10457.2	VIACVGETLEQR	1xCarbamidomethyl [C4]	0		81	79000000
MLOC_10464.2	GIVNEAVQQIAYADR		0	3	90	150000000
MLOC_10464.2	GLLSVSGMPQR		0	2	56	37000000
MLOC_10464.2	GLLSVSGMPQR	1xOxidation [M8]	0		50
MLOC_10464.2	TDLVSEPEVSSLVER		0	2	37	19000000
MLOC_10478.2	ILVATDLVGR		0	2	84
MLOC_10575.1	TILEIEQR		0	1
MLOC_10585.1	NLEALMLLQR	1xOxidation [M6]	0		31	5500000
MLOC_10588.1	AMQLLESGLK	1xOxidation [M2]	0		38
MLOC_10588.1	EYELLR		0	1	34	12000000
MLOC_10588.1	LVLNISVGESGDR		0	1	46
MLOC_10588.1	VKEYELLR		1	1	35	130000000
MLOC_10588.1	VLEQLSGQSPVFSK		0	3	77	500000000
MLOC_10609.3	DASWSLYSSQVK		0	2	29	9100000
MLOC_10609.3	DLVGSSVSVK		0	1	41	56000000
MLOC_10609.3	RPIQDVTK		0	2	53	92000000
MLOC_10609.3	VVEANEAEK		0	1	40	100000000
MLOC_10609.3	VVEANEAEKK		1	1	45	9000000
MLOC_10622.1	APAIAAAAYLR		0	2	67	10000000
MLOC_10622.1	TYDPGYLNTAPVR		0	2	56	30000000
MLOC_10647.1	TFANESNDNDPVR		0	2	61
MLOC_10655.1	SQFVQVFNNSPDETAYFR		0	2	87	17000000
MLOC_10676.1	FYDKEGLPAFPMGK		1	1	35	27000000
MLOC_10676.1	FYDKEGLPAFPMGK	1xOxidation [M12]	1		45
MLOC_10676.1	GVAFMVDNCSTTAR	1xOxidation [M5]; 1xCarbamidomethyl [C9]	0		78	3900000
MLOC_10676.1	KGMLEVYNSLSAEGKK	1xOxidation [M3]	2		45	4500000
MLOC_10676.1	RLYVQGK		1	2	37	320000000
MLOC_10676.1	RYTEQGMDEESAYK	1xOxidation [M7]	1		39	2000000
MLOC_10676.1	RYTEQGMDEESAYK		1	1	38	4900000
MLOC_10676.1	STVEGITGIISK		0	2	49	780000000
MLOC_10676.1	YTEQGMDEESAYK		0	2	56	30000000
MLOC_10676.1	YTEQGMDEESAYK	1xOxidation [M6]	0		35	64000000
MLOC_1069.1	FDTAASNTVR		0	2	39	52000000
MLOC_1069.1	FLQTETGIAGFGR		0	2	79	16000000
MLOC_10702.4	EYYDPNR		0	0	26	3300000
MLOC_10702.4	IELNPDGTVK		0	1	50	29000000
MLOC_10702.4	LCAQSIVQDSK	1xCarbamidomethyl [C2]	0		63	19000000
MLOC_10702.4	LFPDEIAADQSK		0	2	53	17000000
MLOC_10702.4	SPIEGFYLAGDYTK		0	3	69	5100000
MLOC_10702.4	YLASMEGAVLSGK	1xOxidation [M5]	0		32
MLOC_10713.1	GQDGNEVFFR		0	2	69	29000000
MLOC_10713.1	VKGQDGNEVFFR		1	2	55	41000000
MLOC_10721.1	SGIDGAEALIR		0	1	62	3900000
MLOC_10735.1	YPGSYWR		0	1	43	3200000
MLOC_10735.1	EVTAELPIYLANSLNSLR		0	4	92	17000000
MLOC_10735.1	TVVVSTAHGLK		0	1	46	59000000
MLOC_10754.2	DNVRPYYPAVNIK		0	2	56	29000000
MLOC_10754.2	YIAAGNEVLGGDTQNIVPAMR		0	1	51
MLOC_10754.2	YIAAGNEVLGGDTQNIVPAMR	1xOxidation [M20]	0		50	21000000
MLOC_10769.1	EYIGAQFTGVR		0	2	58	14000000
MLOC_10769.1	LINEYGLDGVDVDYER		0	1	75	5500000
MLOC_10769.1	QTGYYPGAK		0	1	27	13000000
MLOC_10769.1	TTEELGLLSPDQGIAAAK		0	2	47
MLOC_10776.1	AFTADESSGLDPAVR		0	2	62	2000000
MLOC_10834.2	LAPEQIK		0	1	19	30000000
MLOC_10838.1	AAEAGGDKAPVVDVSQFGYFK		1	4	93	200000000
MLOC_10838.1	FYTPTVNVER		0	2	51	440000000
MLOC_10838.1	GMLPEKPIVVK	1xOxidation [M2]	0		42
MLOC_10838.1	LWSMVPSDK	1xOxidation [M4]	0		36
MLOC_10855.1	GFQQGLYMGNGGGANVVASGYTK	1xOxidation [M8]	0		37	3200000
MLOC_10855.1	MEGKEEDVR	1xAcetyl [N-Term]; 1xOxidation [M1]	1		55	710000000
MLOC_10855.1	MEGKEEDVR	1xAcetyl [N-Term]	1		70	440000000
MLOC_10855.1	SLGAAIIYNR		0	2	58
MLOC_10856.3	AAQLGLK		0	1	61	65000000
MLOC_10856.3	FPLLANSR		0	2	38	34000000
MLOC_10856.3	KIVSSTGALALTEIPK		1	2	61
MLOC_10856.3	LVSPSEVSVDLVDGGSTIVK		0	1	48	1700000
MLOC_10856.3	NKVEYVK		1	1	30	120000000
MLOC_10856.3	SLPGVTIDEK		0	1	43	25000000
MLOC_10856.3	VISEKETDR		1	2	28	23000000
MLOC_10856.3	VVGVDTSGSGVK		0	2	84	91000000
MLOC_10856.3	AIDDAEGMVK		0	1	36	68000000
MLOC_10856.3	AIDDAEGMVK	1xOxidation [M8]	0		52
MLOC_10877.1	ISNLEVDLPAMMAQK		0	2	61	24000000
MLOC_10877.1	ISNLEVDLPAMMAQK	2xOxidation [M11; M12]	0		33
MLOC_10877.1	LTSPSEVSVDLVDGGNTVVK		0	3	70
MLOC_10877.1	NIIIATGSDVK		0	2	44
MLOC_10877.1	SLPGITIDEK		0	1	45
MLOC_10877.1	SLPGITIDEKK		1	1	39	32000000
MLOC_10877.1	TKVVGVDTSGDGVK		1	2	71	39000000
MLOC_10877.1	TPYTAGLGLDAIGVEMDK	1xOxidation [M16]	0		75
MLOC_10877.1	TPYTAGLGLDAIGVEMDK		0	4	127	73000000
MLOC_10877.1	TPYTAGLGLDAIGVEMDKAGR	1xOxidation [M16]	1		65	33000000
MLOC_10877.1	VGKFPLMANSR		1	1	55	2600000
MLOC_10877.1	VGKFPLMANSR	1xOxidation [M7]	1		33	270000000
MLOC_10877.1	VVGVDTSGDGVK		0	2	74	130000000
MLOC_10904.2	MFLGAVPR	1xAcetyl [N-Term]; 1xOxidation [M1]	0		36
MLOC_10933.2	IPFILR		0	1	40	2200000
MLOC_10933.2	VTALVNDTIGTLAGGR		0	1	39
MLOC_10933.2	LISGMYLGEIVR		0	1	55	3600000
MLOC_10935.1	LGQQQPDGSYK		0	1	52	23000000
MLOC_10935.1	MNIGHVEEEVGR	1xAcetyl [N-Term]	0		35	12000000
MLOC_10956.1	WLEAQPAR		0	2	46	35000000
MLOC_10956.1	FLWVVK		0	1	45	6600000
MLOC_10957.1	LPIVNQDNQVIGIVTR		0	3	101	18000000
MLOC_10988.1	INLPEGK		0	1		1500000
MLOC_11070.1	QVPAGIPGSR		0	1	30	660000
MLOC_11084.2	AGLDTALAVIAGR		0	2	66	49000000
MLOC_11084.2	FGTLFSGETR		0	2	69	39000000
MLOC_11084.2	GLVTINQPTYSK		0	2	55	30000000
MLOC_11113.1	GVDGTNYIVLR		0	2	80	41000000
MLOC_11113.1	IPLPVSTGSSVLYSK		0	2	56	33000000
MLOC_11113.1	RIPLPVSTGSSVLYSK		1	2	67	21000000
MLOC_11145.1	AINSAYIEAR		0	1	59	34000000
MLOC_11161.3	KFEFPVK		1	2		52000000
MLOC_11161.3	NFVQMSYSDAIK	1xOxidation [M5]	0		64
MLOC_11169.2	AVAPDWR		0	1		43000000
MLOC_11180.1	VAGLDNQGIVGLQR		0	3	73	21000000
MLOC_11201.4	TVGANFEATDGER		0	1	58	2400000
MLOC_11219.1	QKEVAVVSK		1	2	46	59000000
MLOC_11264.1	EIFGVTDEDADSLR		0	2	86	34000000
MLOC_11264.1	TLSEAGDIESLEK		0	2	68	26000000
MLOC_11281.1	IPTLAIHLDR		0	1	63	730000
MLOC_11291.2	ATDAYESAR		0	2	60	44000000
MLOC_11291.2	EIIFTR		0	1	35	15000000
MLOC_11291.2	VANFVNAADSR		0	2	73	15000000
MLOC_11310.6	TDAENLNR		0		40	15000000
MLOC_11312.2	ALDMNTAEDAIVR	1xOxidation [M4]	0		98	160000000
MLOC_11312.2	ALDMNTAEDAIVR		0	2	88	150000000
MLOC_11312.2	ALGRPNGIDGTLK		0	1		53000000
MLOC_11312.2	EVVPGMIVTGMEVAEIDGAPR	2xOxidation [M6; M11]	0		81	10000000
MLOC_11312.2	EVVPGMIVTGMEVAEIDGAPR	1xOxidation [M]	0		106	24000000
MLOC_11312.2	FSPIKESIVSR		1	1	46	4800000
MLOC_11312.2	HAALFTSTIMSR	1xOxidation [M10]	0		28
MLOC_11312.2	LFNAVAVEDLIVK		0	3	42	150000000
MLOC_11312.2	LLARPNVK		0	2		160000000
MLOC_11312.2	LQDIGMIQAVPGMK	2xOxidation [M6; M13]	0		65	87000000
MLOC_11312.2	LQDIGMIQAVPGMK		0	3	73	25000000
MLOC_11312.2	LQDIGMIQAVPGMK	1xOxidation [M]	0		60	82000000
MLOC_11312.2	MGPTFGAMMISGQK	3xOxidation [M1; M8; M9]	0		63
MLOC_11312.2	MGPTFGAMMISGQK	2xOxidation [M]	0		61	19000000
MLOC_11312.2	MGPTFGAMMISGQK		0	2	59	27000000
MLOC_11312.2	RLQDIGMIQAVPGMK	2xOxidation [M7; M14]	1		30	19000000
MLOC_11443.1	AWSPIDPEETR		0	2	38	9200000
MLOC_11443.1	MDLSNLTLVLR	1xAcetyl [N-Term]; 1xOxidation [M1]	0		31	10000000
MLOC_11443.1	TAAMDFVSELVR	1xOxidation [M4]	0		60	9500000
MLOC_11443.1	TAAMDFVSELVR		0	2	48
MLOC_11530.1	NGILEAYSGILQGFK		0	1	68	2900000
MLOC_11530.1	TAAYETLNEVVR		0	2	56	38000000
MLOC_11534.2	AKEEGYDVSK		1	1	34	7200000
MLOC_11548.3	GLIFPPFTNIR		0	1	26	6800000
MLOC_11548.3	GLLVESR		0	1	47	59000000
MLOC_11548.3	GTAVFASGSPFDPVEYEGK		0	2	62	67000000
MLOC_11548.3	KISANIAAK		1	2	60	56000000
MLOC_11548.3	VLEVLK		0	1	47	63000000
MLOC_11548.3	YIAMMDLQER	2xOxidation [M4; M5]	0		25
MLOC_11565.1	GSSAAEDEQSTAAVAVR		0	1	53	1300000
MLOC_11569.1	INVVDIESTLSR		0	2	65	2200000
MLOC_11572.1	AAIVNSQTLDEVTR		0	1	59	3900000
MLOC_11586.1	AALAFDPRPPQFVPLESGAYK		0	4	46	100000000
MLOC_11586.1	FFNLSVQNR		0	2	62	150000000
MLOC_11586.1	LLNVDENIYIPITK		0	1		83000000
MLOC_11586.1	VEPTPDGNGR		0	1	41
MLOC_11586.1	VFASYSIYK		0	1	57
MLOC_11621.1	QSALALLGDFAR		0	2	63	9100000
MLOC_11650.1	SGAEIDTTKK		1	1	61	6000000
MLOC_11692.1	AAIGLTAGAIGACFGSPADLALIR	1xCarbamidomethyl [C13]	0		66	5400000
MLOC_11692.1	AIEANEGKPLPLVQK		0	3	71	340000000
MLOC_11692.1	AMSLNMGMLASYDQSVEFLR	2xOxidation [M2; M]	0		109	5100000
MLOC_11692.1	GLSAGLLR		0	2	52	100000000
MLOC_11692.1	IIADEGVLALWK		0	3	68	110000000
MLOC_11692.1	IQLGEGSATSVTK		0	2	75	94000000
MLOC_11692.1	MLANEGIGSFYK	1xOxidation [M1]	0		71	95000000
MLOC_11692.1	MLANEGIGSFYK		0	2	79	80000000
MLOC_11692.1	MQADSTLPAAQR		0	2	89	88000000
MLOC_11692.1	MQADSTLPAAQR	1xOxidation [M1]	0		69	240000000
MLOC_11692.1	QATYTTAR		0	2	47	220000000
MLOC_11692.1	QQQPPQTALAASGVWK		0	3	88	720000
MLOC_11751.1	AIFVDLEPTVIDEVR		0	1	41	21000000
MLOC_11751.1	LSVDYGK		0	1	54
MLOC_11751.1	CGINYQPPSVVPGGDLAK	1xCarbamidomethyl [C1]	0		26	7800000
MLOC_11751.1	SLDIERPTYTNLNR		0	2	40	150000000
MLOC_11761.5	YLQILELEEPIAR		0	1	53	3100000
MLOC_11769.6	ALDAGPVIASER		0	2	56
MLOC_11769.6	GFSGDLIFTPER		0	1	48	2500000
MLOC_11770.1	ALENEMLLR	1xOxidation [M6]	0		38	1500000
MLOC_11770.1	LLPDAVGTTCGQR	1xCarbamidomethyl [C10]	0		74	7700000
MLOC_11770.1	YAPFEDILR		0	1	42	56000000
MLOC_11787.1	APIGQEVEGR		0	1	56	79000000
MLOC_11787.1	DYSQGEVTGLLK		0	1	33	17000000
MLOC_11787.1	QIGMIAGGTGITPMLQVVR	1xOxidation [M4]	0		82	8800000
MLOC_11835.1	ENDFVQPGER		0	2	49	190000000
MLOC_11835.1	LGPNYLMLPVNAPK	1xOxidation [M7]	0		75	34000000
MLOC_11835.1	LGPNYLMLPVNAPK		0	3	66	87000000
MLOC_11835.1	VFAYADTQR		0	1	43
MLOC_11841.1	FFPALQGENTK		0	1	53
MLOC_11850.2	DQQTITQVTIAR		0	2	35	12000000
MLOC_11855.1	SIWDEMIVAPSR	1xOxidation [M6]	0		50	3000000
MLOC_11877.1	DVVTVEDIATVIPNCLR	1xCarbamidomethyl [C15]	0		70	18000000
MLOC_11877.1	EGISISHPAR		0	2	60	220000000
MLOC_11877.1	ESQRPVYPFPAIVGQDEMK	1xOxidation [M18]	0		57	120000000
MLOC_11877.1	FGMHAQVGTVR	1xOxidation [M3]	0		48	80000000
MLOC_11877.1	FILIGSGNPEEGELRPQLLDR		0	3	34	120000000
MLOC_11877.1	GESLPVTTTK		0	1	39	350000000
MLOC_11877.1	GRDVVTVEDIATVIPNCLR	1xCarbamidomethyl [C17]	1		83	24000000
MLOC_11877.1	IGGVMIMGDR	2xOxidation [M5; M7]	0		41	290000000
MLOC_11877.1	ISQVCSELNVDGLR	1xCarbamidomethyl [C5]	0		94	66000000
MLOC_11877.1	KDPLESIDSGLLVVEK		1	2	76	41000000
MLOC_11877.1	LCLLLNVIDPK	1xCarbamidomethyl [C2]	0		59	75000000
MLOC_11877.1	LLKGESLPVTTTK		1	2	85	45000000
MLOC_11877.1	QSYLEEQDKLQEQITSAR		1	4	87	340000000
MLOC_11877.1	SNLGSVQLDHDLR		0	2	77	290000000
MLOC_11882.1	AQDVDPGVQR		0	1	30
MLOC_11882.1	GASSSLDSAR		0	2	64	27000000
MLOC_11882.1	LLQYGEQNIR		0	2	55	14000000
MLOC_11882.1	LSEGYLTLAR		0	1	42	37000000
MLOC_11882.1	NLAGEIAQEFQK		0	2	38	56000000
MLOC_11882.1	QVYTATDDLVLK		0	1	36	4800000
MLOC_11882.1	VGQAVDVVGQAGRPK		0	3	83	42000000
MLOC_11884.1	HNSTVIVK		0	2	33	180000000
MLOC_11884.1	ILEDGTK		0	1	49	350000000
MLOC_11884.1	KTGEVIDSVDNWVK		1	3	90	10000000
MLOC_11884.1	TGEVIDSVDNWVK		0	3	76	65000000
MLOC_11884.1	VGDTVQVIAGR		0	3	90	760000000
MLOC_11890.5	DIVDSHYK		0	1		3000000
MLOC_11890.5	HETADINTFSWGVANR		0	2	49	17000000
MLOC_11890.5	VIVDAVEK		0	1	56	180000000
MLOC_11918.2	VMGAAGDASDGAIPAATAGR	1xOxidation [M2]	0		72	1100000
MLOC_11928.1	DDLKLPTDDVLLGQIK		1	2	53	66000000
MLOC_11928.1	LPTDDVLLGQIK		0	2	35	62000000
MLOC_11928.1	TFPQQAGAIR		0	1	57	1200000
MLOC_11928.1	VVEVSTSK		0	1	51	310000000
MLOC_11932.3	SIAQPYVFTVGSLPGK		0	2	59	94000000
MLOC_11932.3	SIAQPYVFTVGSLPGKER		1	2	60	9100000
MLOC_11932.3	SITVVSSR		0	1	43	27000000
MLOC_11932.3	TIAPEDYASTPDGLK		0	2	62
MLOC_11932.3	VIVPPELGYGK		0		42
MLOC_11947.2	ASGASQLVVK		0	2	68	170000000
MLOC_11947.2	DLSPATLLAK		0	1	41	99000000
MLOC_11947.2	GVYETPGGTVMAAAVR	1xOxidation [M11]	0		98
MLOC_11947.2	GVYETPGGTVMAAAVR		0	2	89
MLOC_11947.2	LSMDAFMEK	2xOxidation [M3; M7]	0		63	92000000
MLOC_11947.2	YAELVYAGR		0	1	28
MLOC_11950.1	LEFLDKWNAENQR		1	1	48	12000000
MLOC_11961.1	DGIYIPDTEK		0	2	41	310000000
MLOC_11961.1	DGIYIPDTEKLER		1	2	62	5000000000
MLOC_11961.1	FFDPLGLGGETK		0	2	81	11000000000
MLOC_11961.1	KSWIPAFK		1	2	60	2900000
MLOC_11961.1	SWIPAFK		0	1		2200000
MLOC_11961.1	TAENFANFTGEQGYPGGK		0	4	123	3100000000
MLOC_11969.1	EGVADGFR		0	2	62	46000000
MLOC_12012.1	LLSEEEGDLR		0	1	76	28000000
MLOC_12012.1	LLSEEEGDLRR		1	2
MLOC_12012.1	SYASNNELAVMPK	1xOxidation [M11]	0		52
MLOC_12012.1	TVEDLGPPEK		0	1	66	110000000
MLOC_12034.5	ALLQDYVK		0	1	34	36000000
MLOC_12034.5	NYKDYFGFMEGPVR	1xOxidation [M9]	1		28	8200000
MLOC_12048.1	EFLGGWR		0	1	40	20000000
MLOC_12061.2	DGQLASVAGAALALPFR		0	3	114	22000000
MLOC_12061.2	KGSYYTVSK		1	1	30	47000000
MLOC_12083.2	AGIVPVSYR		0	1	48	47000000
MLOC_12105.1	VYDSFTLHR		0	1	42	5100000
MLOC_12106.1	AAQLDVVVTNK		0	2	34	2300000
MLOC_12107.3	AVTSLGSTLAIK		0	1	25	1600000
MLOC_12107.3	TYPAVGQSTNWAGSWR		0	1	49	6300000
MLOC_12125.2	GSLQRPFYTR		0	1		4200000
MLOC_12125.2	LLSTSGLPQLTR		0	2	39	33000000
MLOC_12134.2	AVGFQGDVR		0	1	42	10000000
MLOC_12134.2	VNGIAPGPIGGTPGLR		0	2	59	15000000
MLOC_12176.3	FVFDDDALEVK		0		30	21000000
MLOC_12176.3	QLYDIMVER		0	2	55	15000000
MLOC_12176.3	VGNQLQESGENVFVGGK		0	3	100	120000000
MLOC_12177.1	TAATLNDSVAR		0	1	52	4600000
MLOC_12179.1	EAGPLPGLGTK		0	1	39	580000000
MLOC_12179.1	FYTECLGMK	1xOxidation [M8]; 1xCarbamidomethyl [C5]	0		37
MLOC_12179.1	SVFVDNVDFAK		0	2	68	160000000
MLOC_12179.1	SVFVDNVDFAKELE		1	2		110000000
MLOC_12179.1	VTREPGPVKGGK		2	3	68	23000000
MLOC_12185.2	IVQGPDDFVDSVR		0	2	41	2700000
MLOC_12188.3	VGIENFIR		0	0	34
MLOC_12220.1	DVPTYLPEGTILPCNLPR	1xCarbamidomethyl [C14]	0		40	12000000
MLOC_12220.1	EFLSVLDGNCR	1xCarbamidomethyl [C10]	0		46	39000000
MLOC_12220.1	EIDDALLQGR		0	2	68	640000000
MLOC_12220.1	GLLASPDGSIVYETSR		0	3	89	580000000
MLOC_12220.1	GSPLALAQAHETR		0	3	79	140000000
MLOC_12220.1	QSQILYK		0	2	49	190000000
MLOC_12220.1	TLGELPAGSVVGSASLR		0	3	94	360000000
MLOC_12220.1	TPIAAYAYR		0	2	53	190000000
MLOC_12220.1	TTGDMILDKPLADIGGK	1xOxidation [M5]	0		88	110000000
MLOC_12220.1	TTGDMILDKPLADIGGK		0	3	66	27000000
MLOC_12224.8	IFGPGNQYVTAAK		0	2	100	700000
MLOC_12224.8	MYSGVSLNSFLK	1xOxidation [M1]	0		35	14000000
MLOC_12224.8	MYSGVSLNSFLK		0	1	53	13000000
MLOC_12234.1	VVESGHQDYK		0	1	43	4100000
MLOC_12252.4	ALAAGATADAIMAMLK	1xOxidation [M14]	0		61	7200000
MLOC_12252.4	GTASFAAAVK		0	1	43	77000000
MLOC_12252.4	QLGEAASPEEGLQR		0	1	56
MLOC_12252.4	TAFIPYITAGDPDLATTAAALR		0	3	103	36000000
MLOC_12284.1	AAQAAEFASK		0	2	47	180000000
MLOC_12284.1	QLFYTR		0	1	21	640000
MLOC_12284.1	QYVVQPPSVEK		0	2	47	790000
MLOC_12288.1	GGQYTTFIR		0	1	18	85000000
MLOC_12352.2	LTNATFQER		0	2	46	24000000
MLOC_12352.2	QKLEEDKAER		2	2	57	12000000
MLOC_12359.1	GPTPEPLCQVMLR	1xCarbamidomethyl [C8]	0		58	1200000
MLOC_12359.1	QPGPLPGLNTK		0	1	40
MLOC_12359.1	SAEAVELVTK		0	1	70	55000000
MLOC_12359.1	VVLVDYADFLK		0	2	63	97000000
MLOC_12419.1	AGIVPADDDGVSLGTVK		0	1	32
MLOC_12419.1	AGIVPADDDGVSLGTVKLPANIDVAR		1	2	42	16000000
MLOC_12419.1	LPANIDVAR		0	2	72	170000000
MLOC_12419.1	SLLMALQK		0	1	40
MLOC_12436.1	ILTEQVQIVR		0	1	41	1500000
MLOC_12439.1	AWESVVYTR		0	1		970000
MLOC_12446.3	NSLENYAYNMR		0	3	55	82000000
MLOC_12446.3	IASKLPADDKK		2	2	61	42000000
MLOC_12516.1	VAQQLGVDDPSK		0	2	75
MLOC_12516.1	YSNAYMLVYIR	1xOxidation [M6]	0		46	870000
MLOC_12553.1	AAAAEFLK		0	1	50
MLOC_12553.1	AEPEAAAAAPAEETTTR		0	3	74	89000000
MLOC_12553.1	EEPKAEPEAAAAAPAEETTTR		1	3	64	19000000
MLOC_12553.1	FLDEMAK	1xOxidation [M5]	0		56	130000000
MLOC_12553.1	FLDEMAK		0	1	47	170000000
MLOC_12553.1	KAAAAEFLK		1	2	57	170000000
MLOC_12553.1	SGTTPLSPAIVFILDK		0	1	31	80000000
MLOC_12553.1	VAPFVPAPKEEPK		1	2	52	160000000
MLOC_12553.1	VVETIEASPPEIK		0	2	72
MLOC_12610.1	ANVLGIVLNIPVK		0	2	76	14000000
MLOC_12614.1	FADVMLR		0	1	24	18000000
MLOC_12614.1	FYGASGVEYSEQAEK		0	2	72
MLOC_12614.1	GAPSGFVLPIR		0	1	60	87000000
MLOC_12614.1	GAVDLGLAVQR		0	2	39
MLOC_12614.1	LDIDPASITWR		0	3	72	77000000
MLOC_12614.1	QPSQGPTFGIK		0	1		29000000
MLOC_12619.1	LAGSIPR		0	1	47	560000000
MLOC_12655.1	AKTPGQTPRPK		1	1	48	6900000
MLOC_12680.3	IAENALDLPEYAK		0	3	57	21000000
MLOC_12689.1	DAEGAGIYGSQAR		0	3	75	45000000
MLOC_12689.1	EFITGFAVAK		0	1	54	170000000
MLOC_12689.1	FGNKDAEGAGIYGSQAR		1	2	59	23000000
MLOC_12710.1	VVTALTLLK		0	1	38	50000000
MLOC_12711.5	IQAEANDEAER		0	1	23	2300000
MLOC_12760.1	SSSSDNPNEVTDR	1xAcetyl [N-Term]	0		30	11000000
MLOC_12765.1	NNSPEIVPNR		0	2	51	30000000
MLOC_12765.1	SLDTDNSGTITLEELR		0	2	89	3300000
MLOC_12821.1	DGNAVLESDQR		0	1	34	3000000
MLOC_12821.1	DSVDLAGGPSWAVPLGR		0	2	50	13000000
MLOC_12822.1	FVNGKPAAVEAK		0	1	44	4500000
MLOC_12822.1	YSQANGLQFLK		0	1	70	44000000
MLOC_12847.3	LNTDENPDIASQYGVR		0	3	114	46000000
MLOC_12870.1	LANSVDVASLR		0	3	76	31000000
MLOC_12870.1	NQDAGLVELPATVAALK		0	2	36	39000000
MLOC_12870.1	NQDAGLVELPATVAALKNPNSK		1	2	55	34000000
MLOC_12946.1	VVLTAAAK		0	1	38
MLOC_12954.1	ALGLELDLTEK		0	1	48
MLOC_12954.1	FALLADDLK		0	2	49	170000000
MLOC_12954.1	FLADGAAAYTK		0	2	75
MLOC_12963.1	SYGAINFVDISSK		0	2	44	12000000
MLOC_12965.1	ALADAPAAAAAFADGK		0	2	61	26000000
MLOC_12965.1	TEVLSLFR		0	1	30	32000000
MLOC_12984.1	ESPMPDASELFTNVYVK		0	2	55	14000000
MLOC_12984.1	GDYVPGLK		0	1		13000000
MLOC_12984.1	GFGVESFGADR		0	1	58	5100000
MLOC_12984.1	GFGVESFGADRK		1	2	69	16000000
MLOC_12984.1	GGDLVTAFAELMGR	1xOxidation [M12]	0		56
MLOC_12984.1	KEVDAAIAK		1	2		70000000
MLOC_12984.1	RMEIAADSLYK	1xOxidation [M2]	1		32
MLOC_12988.1	IYIPLPDAK		0	1	27	5500000
MLOC_1304.1	DGGTYIEAIFPGSSAEQTGK		0	2	69	72000000
MLOC_1304.1	GRDGGTYIEAIFPGSSAEQTGK		1	3	47	2700000
MLOC_1304.1	VGPLYMK		0	1	43	9700000
MLOC_13086.1	EKVNNAVLFDQATYDK		1	2	92	14000000
MLOC_13086.1	QITPSVLSER		0	2	54
MLOC_13086.1	VNNAVLFDQATYDK		0	4	77	380000000
MLOC_13086.1	VNNAVLFDQATYDKLLTEVPK		1	1	32	15000000
MLOC_13122.2	SNLGSDTSTYNFAGK		0	0	26	1100000
MLOC_13138.1	ALVDAPDMIR		0	1	50	100000000
MLOC_13146.4	DLYGNIVLSGGSTMFPGIADR	1xOxidation [M14]	0		73	20000000
MLOC_13146.4	LAYVALDYEQELENAK		0	2	83	89000000
MLOC_13146.4	SYELPDGQVITIGAER		0	3	113	900000000
MLOC_13146.4	DAYVGDEAQSK		0	2	56	530000000
MLOC_13146.4	DAYVGDEAQSKR		1	2	90	50000000
MLOC_13146.4	HTGVMVGMGQK	1xOxidation [M]	0		48	65000000
MLOC_13146.4	HTGVMVGMGQK		0	1	34
MLOC_13146.4	AGFAGDDAPR		0	2	87	1500000000
MLOC_13146.4	AVFPSIVGRPR		0	2	49	700000000
MLOC_13146.4	EITALAPSSMK		0	2	39	200000000
MLOC_13146.4	EITALAPSSMK	1xOxidation [M10]	0		44	840000000
MLOC_13146.4	IKVVAPPER		1	2	48	96000000
MLOC_13146.4	VAPEEHPVLLTEAPLNPK		0	3	46	330000000
MLOC_13146.4	GYSFTTTAER		0	2	47
MLOC_13165.1	EFMEANKQDK	1xOxidation [M3]	1		50	6500000
MLOC_13165.1	FLSSFIGQR		0	1	36	26000000
MLOC_13165.1	KSDPDASSLDVEK		1	1	30	560000
MLOC_13165.1	LKFEELLR		1	1	40	14000000
MLOC_13165.1	VSVVLADR		0	1	45	8800000
MLOC_13187.1	AGNAILMFTTNQR	1xOxidation [M7]	0		58	79000000
MLOC_13187.1	GVDVVVGTPGR		0	2	45	130000000
MLOC_13187.1	GVHPESIQYFVPAAER		0	2	39	7200000
MLOC_13187.1	IYLIADER		0	2	61	67000000
MLOC_13187.1	LFAIPLTTTSK		0	1	73
MLOC_13187.1	LFAIPLTTTSKR		1	1	27
MLOC_13187.1	LPVLQDDGPATDSYGR		0	3	77	14000000
MLOC_13187.1	QIIEQDEGR		0	1	52	3200000
MLOC_13187.1	QSMLFSATMPSWVK	2xOxidation [M3; M9]	0		46	16000000
MLOC_13187.1	SVTGFLSDVSPSAADAVGK		0	3	76	87000000
MLOC_13187.1	VQGAVFDLPEEIAK		0	3	53	19000000
MLOC_13303.1	LLAQPAACK	1xCarbamidomethyl [C8]	0		35	9200000
MLOC_13341.2	DSLWYPYIK		0	1	30	46000000
MLOC_13411.2	EIVELFK		0	1	29	2600000
MLOC_13411.2	GSVDSLLNLLR		0	2	58	25000000
MLOC_13519.1	AGGNIVGAATDAK		0	3	51	16000000
MLOC_13519.1	MASETGQSIQDR	1xOxidation [M1]	0		67	160000000
MLOC_13519.1	MASETGQSIQDR		0	3	98	110000000
MLOC_13519.1	SGEVVETTQVK		0	2	56	340000000
MLOC_13519.1	STEAAQHVQDTAAEYTK		0	2	59	1700000
MLOC_13519.1	TATETADAAK		0	2	67	110000000
MLOC_13519.1	VSETVQAGQDR		0	2	84	300000000
MLOC_13519.1	DAVMNTLGMGGDK	2xOxidation [M4; M9]	0		57
MLOC_13520.1	AASDTADAAMK	1xOxidation [M10]	0		58	65000000
MLOC_13520.1	DAVMNTLGMGGDKADAGSAK	2xOxidation [M4; M9]	1		47	28000000
MLOC_13520.1	DQTFGFIGEK		0	1	29	240000000
MLOC_13520.1	MAVDTGDAAK	1xOxidation [M1]	0		65	28000000
MLOC_13520.1	MAVDTGDAAK		0	1	52	5600000
MLOC_13520.1	VSETGQAITDR		0	2	65	66000000
MLOC_13565.1	AADVLAAANTAAEVAMR		0	2	40	26000000
MLOC_13565.1	AWLALGTK		0	1	58	19000000
MLOC_13565.1	ELDLSSNEVVTK		0	2		1700000
MLOC_13565.1	GDNFITEQTGNVYK		0	1		3700000
MLOC_13565.1	IVEGVLSHQLK		0	2	25	41000000
MLOC_13565.1	NKDVTEAIQK		1	1	39	96000000
MLOC_13565.1	SIEDDAEIK		0	1		25000000
MLOC_13565.1	VAAAYDCK	1xCarbamidomethyl [C7]	0		42	32000000
MLOC_13604.1	SLLDSNLEDGR		0	1	38	1600000
MLOC_13604.1	VVNLELLTKPPSKR		1	1		460000
MLOC_13608.1	IISGPTCPR	1xCarbamidomethyl [C7]	0		59	450000000
MLOC_13651.3	VVSSEQVQAVYR		0	2	53	6900000
MLOC_13692.1	TLIVNTK		0	1	37
MLOC_13732.1	TATDNPNIVFLK		0	2	67	60000000
MLOC_13742.1	EQLFDALK		0	1	44	72000000
MLOC_13742.1	EYLPITGLADFNK		0	2	57	29000000
MLOC_13742.1	LIFGADSPAIQENR		0	2	88	31000000
MLOC_13742.1	NMGLYGER	1xOxidation [M2]	0		38	3900000
MLOC_13742.1	TEEGKPLVLNVVR		0	2	55	120000000
MLOC_13742.1	VATVQCLSGTGSLR	1xCarbamidomethyl [C6]	0		77
MLOC_13742.1	VGGEFLAR		0	1	56	96000000
MLOC_13742.1	VKEYLPITGLADFNK		1	1	34	12000000
MLOC_13742.1	VNLGVGAYR		0	2	36	110000000
MLOC_13749.4	ILDLIQR		0	1	42	1700000
MLOC_13781.1	EQMSYTYDALK	1xOxidation [M3]	0		28	920000
MLOC_13819.1	AGDSTPEELANATQVQGDYMPIAR		0	2	73	2200000
MLOC_13819.1	AGDSTPEELANATQVQGDYMPIAR	1xOxidation [M20]	0		49	2100000
MLOC_13819.1	GFTLEELK		0	1	36	660000000
MLOC_13819.1	KLAPTIGISVDHR		1	1	58	30000000
MLOC_13819.1	SLEGMQSNIQR		0	2	88	200000000
MLOC_13819.1	SLEGMQSNIQR	1xOxidation [M5]	0		69	300000000
MLOC_13819.1	TWFNQPAR		0	1	40
MLOC_13819.1	VTEEMKEFK	1xOxidation [M5]	1		58	24000000
MLOC_13836.2	YLNSINYLSVGHPPFYK		0	2		26000000
MLOC_13871.1	DIEAAPQGGEFSSK		0	2	64	4800000
MLOC_13875.1	ATANADAAEVER	1xAcetyl [N-Term]	0		51	1200000
MLOC_13875.1	QLAAQLIPR		0	1	30
MLOC_13875.1	SLSIFGDTAPR		0	1	40	6400000
MLOC_13885.2	FVLDGEMPPYLLAK		0	1		10000000
MLOC_13885.2	TSVEYEPVYSDAQAR		0	1	76	64000000
MLOC_13885.2	VPTFLVPATQK		0	1		1400000
MLOC_13885.2	VWMDVYSLPVPGSGGK		0	1		12000000
MLOC_13885.2	YFYDIK		0	1		1200000
MLOC_13895.1	SNLCELLGADPSVVNLK	1xCarbamidomethyl [C4]	0		47	9000000
MLOC_13910.5	LIGYDPTYDLAVLK		0	2	44
MLOC_13920.1	AGVKLEIPDGAVLENK		1	1	33	3000000
MLOC_13920.1	AGVKLEIPDGAVLENKDINGPEDI		2	2	24	31000000
MLOC_13920.1	AIGINVPR		0	1	62	690000000
MLOC_13920.1	GNVTIAAK		0	1	32	280000000
MLOC_13920.1	RLVDAEALK		1	2	67	100000000
MLOC_13920.1	SIPSIVELDSLK		0	2	54	290000000
MLOC_13920.1	VANFLAR		0	1	42
MLOC_13920.1	VKPSNPSIELGPEFK		0	2	87	170000000
MLOC_13920.1	VKPSNPSIELGPEFKK		1	2	56	110000000
MLOC_13920.1	VLQLETAAGAAIR		0	2	65	910000
MLOC_13936.3	LNPDAAPFVPASK		0	1	27	6600000
MLOC_13960.2	DTLLYSNVK		0	1	32	9000000
MLOC_14013.1	IGPTEPSQLSINQNAQGLAR		0	1	53	51000000
MLOC_14013.1	EGNVLPGIK		0	1	41	290000000
MLOC_14013.1	EGNVLPGIKVDK		1	2	34	170000000
MLOC_14013.1	FASINVENVEDNR		0	3	102	14000000
MLOC_14013.1	FASINVENVEDNRR		1	2	60	1300000000
MLOC_14013.1	GGKPFVDILK		0	2	61	380000000
MLOC_14013.1	KVTPEVIAEYTVR		1	3	83	99000000
MLOC_14013.1	NAAYIGTPGK		0	2	63	800000000
MLOC_14013.1	VTPEVIAEYTVR		0	2	64	100000000
MLOC_14013.1	GILAADESTGTIGK		0	3	81	970000000
MLOC_14013.1	GILAADESTGTIGKR		1	3	102	1300000000
MLOC_14062.2	DALQPVLK		0	1	41	15000000
MLOC_14062.2	LLLGPDGENLR		0	2	70	1400000
MLOC_14062.2	LLQQLLR		0	1	55	7100000
MLOC_14062.2	LNQQAAIEGQGLK		0	3	67	42000000
MLOC_14062.2	VLTMEWIEGVK	1xOxidation [M4]	0		58	1400000
MLOC_14097.1	FDVEPLAAASLGQVHR		0	1	25	10000000
MLOC_14105.3	LLVFQSVLPSVGTGSLSAR		0	1		4400000
MLOC_14114.2	AFGGQSLDFGK		0	1	60	61000000
MLOC_14114.2	IMQNNAAVFR	1xOxidation [M2]	0		63
MLOC_14114.2	LGANSLLDIVVFGR		0	3	109
MLOC_14114.2	STNTILATGGYGR		0	2	64	39000000
MLOC_14114.2	TIAWLDK		0	1	34
MLOC_14140.1	IALDGLLEYNYK		0	2	78	7900000
MLOC_14147.1	REEPQANQEQGKK		2	2	71	18000000
MLOC_14188.2	ATTVQATGVASNLVEAIQGVGFK		0	4	124	240000000
MLOC_14193.3	GYGESEGYPSQSGITK		0	1	45	4400000
MLOC_14197.1	DADVLPDVSDSIQVLR		0	3	72	22000000
MLOC_14197.1	FDDSILR		0	1	33	34000000
MLOC_14197.1	LYSFPLPGGR		0	1	42	17000000
MLOC_14205.1	AYGELPDTLR		0	1	39
MLOC_14205.1	YMNDEAR		0	1	37	8500000
MLOC_14244.1	KMYDIQAK		1	1	36	69000000
MLOC_14244.1	KVNTLIRPDGK		1	2	40	370000000
MLOC_14244.1	LDQYQILK		0	1		5400000
MLOC_14244.1	LTPDYDALDVANK		0	2	80	510000000
MLOC_14244.1	MYDIQAK		0	1	22
MLOC_14244.1	MYDIQAK	1xOxidation [M1]	0		29	61000000
MLOC_14244.1	NKLDQYQILK		1	3	74	440000000
MLOC_14244.1	YPLTTESAMK		0	1	25	130000000
MLOC_14244.1	YPLTTESAMK	1xOxidation [M9]	0		54	91000000
MLOC_14244.1	YPLTTESAMKK	1xOxidation [M9]	1		45	20000000
MLOC_14385.3	AGYGSNER		0	1	41	11000000
MLOC_14409.2	VTSDSTTVLADTVVVATGAVAR		0	3	101
MLOC_14582.1	AVELVILPR		0	2	46	57000000
MLOC_14582.1	DQVAIIPFR		0	1	21	52000000
MLOC_14582.1	GDYAEVLLPPSR		0	2	60	6800000
MLOC_14582.1	IMIVAITDGR	1xOxidation [M2]	0		51	20000000
MLOC_14582.1	KAVELVILPR		1	1	36	3700000
MLOC_14582.1	YYYLPNASDAVISAATK		0	2	43	96000000
MLOC_14601.2	GNASLPGGAVQLR		0	2	38	25000000
MLOC_14601.2	QLFGAPVLSFVTK		0	2	39	11000000
MLOC_14635.1	ADLIAYLK		0	1	52	120000000
MLOC_14656.1	FGSSASFGSR		0	2	52	14000000
MLOC_14656.1	SFGAAVIYNNEK		0	2	45	1400000
MLOC_14681.1	NSFTGMIPGTFGNLTSMMKQGQQVFSSKNVEFSER		2	1	34	7200000
MLOC_14696.3	FELFPR		0	1	34
MLOC_14711.1	VAIVTGASR		0	1	33	76000000
MLOC_14727.2	IDWTQAPFVVNYR		0	2	50	21000000
MLOC_14727.2	NIIFQVDDVPVR		0	2	90	25000000
MLOC_14736.3	AQVALVPGDAFGDDTGVR		0	1	23
MLOC_14736.3	IQSQYTSGASSISQK		0	1	74	19000000
MLOC_14736.3	YTPNAGTMELR	1xOxidation [M8]	0		43	18000000
MLOC_14763.1	TVAIVELLK		0	1	41	34000000
MLOC_14764.2	HIEMTVSELQK		0	2	35	2900000
MLOC_14764.2	LTLTYNR		0	1	33	230000000
MLOC_14764.2	NPINYTQVAVLADDILK		0	4	92	20000000
MLOC_14764.2	VGELDSYEIEGGETK		0	1	21	9000000
MLOC_14775.2	AELIEELNR		0	2	48	10000000
MLOC_14775.2	EWLLPSR		0	1		25000000
MLOC_14775.2	QPTVLDLFTK		0	1	37	30000000
MLOC_14775.2	SYEELNDAAPEK		0	1	59	9300000
MLOC_14884.1	GLLGNLLGK		0	1	52	15000000
MLOC_14884.1	STQSYQGAEADQVEVTDR		0	1	51	1600000
MLOC_14884.1	TEATPAVPEEEKK		1	1
MLOC_14891.1	HNFLIFEDR		0	1	22	4300000
MLOC_14916.1	LVGDVDFAEASK		0	1	42	18000000
MLOC_14917.1	IYGLGTGPK		0	1	42	68000000
MLOC_14917.1	LSNSELYIVTTK		0	3	80	15000000
MLOC_14940.2	IAVFAESK		0	1	17
MLOC_1497.2	AVGALVALYER		0	2	43	12000000
MLOC_1497.2	TSELSAVGLLPAALQGIDVK		0	2	49	19000000
MLOC_14971.1	LQLVMK		0	1	24	17000000
MLOC_15010.1	IIAIALSPITPSLSLR		0	3	54	9900000
MLOC_15010.1	IYTQLGFTEDQFR		0	1	34	530000
MLOC_1507.1	FDESSDTEFYSAPR		0	2	57	2700000
MLOC_1507.1	FVTHIDDQAIR		0	1	47	4600000
MLOC_15114.1	EADEFIKK		1	1	23	37000000
MLOC_15135.1	SSILANHPSK		0	1	35
MLOC_15148.1	DLDLTKPAAPR		0	1	39	7700000
MLOC_15151.1	MATKIYIVYYSTWGHVATLAEEMKR	1xOxidation [M23]	2		29	960000
MLOC_15151.1	GGSPYGAGTFAGADGSR		0	2	113	23000000
MLOC_15154.1	FQGYANAAADSAAQTK		0	1	33	3100000
MLOC_15154.1	QQLEEAVSIPK		0	2		78000000
MLOC_15203.1	ATVYGPLIIRPR		0	1	47	5000000
MLOC_15203.1	NTIAVPTGGWAVIR		0	2	42	24000000
MLOC_15214.4	AIPEATTIEEANR		0	2	70
MLOC_15214.4	LLRPGGTIALTDNSPK		0	2	35
MLOC_15222.1	QTADMDPVQR		0	1	43	5000000
MLOC_15224.1	ATVPAPAAETAASTAR	1xAcetyl [N-Term]	0		85	300000000
MLOC_15224.1	FKELPPTDADWYYIR		1	2	55
MLOC_15224.1	MELPEWVDIVK		0	1	40	56000000
MLOC_15224.1	MGIIDVDPK	1xOxidation [M1]	0		65	430000000
MLOC_15224.1	MGIIDVDPK		0	2	55	58000000
MLOC_15224.1	NILQELQK		0	1	33	720000000
MLOC_15224.1	QGIGIGGFQK		0	2	59	700000000
MLOC_15227.2	ATVDMTVK	1xOxidation [M5]	0		42	53000000
MLOC_15227.2	EVQKPLEDITDSLK		0	3	58	110000000
MLOC_15227.2	IKDNPNVEDCVFR	1xCarbamidomethyl [C10]	1		55	5200000
MLOC_15227.2	IVLDGYNAPVTSGNFVDLVER		0	4	96	45000000
MLOC_15227.2	KFYDGMEIQR		1	2	27	58000000
MLOC_15227.2	KFYDGMEIQR	1xOxidation [M6]	1		39	47000000
MLOC_15227.2	LAVGLEELQR		0	2	76	130000000
MLOC_15227.2	SLILTGLAESK		0	2	70	160000000
MLOC_15227.2	SLILTGLAESKR		1	2	53	10000000
MLOC_15243.1	EADNVVAPR		0	2	65	160000000
MLOC_15243.1	GLDVDNLYISHIQVNQAQK		0	2		7000000
MLOC_15243.1	ETAFALR		0	1	53	290000000
MLOC_15243.1	NAESNAEVK		0	1	51	380000000
MLOC_15243.1	YLEDVLAHK		0	1	45	51000000
MLOC_15247.1	TYNLDANLSLLR		0	2	37	38000000
MLOC_15256.2	DPAGMGHPTEKR	1xOxidation [M5]	1		52	25000000
MLOC_15256.2	GADAVFAFQLR		0	1	34	600000
MLOC_15256.2	IGAAPDVALAGPDGELLAVLR		0	4	103	130000000
MLOC_15256.2	LLEMGFK		0	0	42
MLOC_15256.2	LNILPFK		0	1	54	270000000
MLOC_15256.2	LPSGGFANMSLPIVLAVDDADKDR	1xOxidation [M9]	1		56
MLOC_15256.2	LPSGGFANMSLPIVLAVDDADKDR		1	1	68	3700000
MLOC_15256.2	LSPQQLR		0	1	54	40000000
MLOC_15256.2	SVEIYPHNKEER		1	2	58	55000000
MLOC_15256.2	VLSMAPGLEK		0	1	41	65000000
MLOC_15256.2	VLSMAPGLEK	1xOxidation [M4]	0		68	230000000
MLOC_15266.1	ILVSQPINAK		0	2	28	14000000
MLOC_15266.1	NIANVVLLR		0	1	41	11000000
MLOC_15296.1	AIATQAPPVVPQYSSVEK		0	1		15000000
MLOC_15296.1	GAGQNIIPSSTGAAK		0	2	48
MLOC_15296.1	VPTPNVSVVDLTCR	1xCarbamidomethyl [C13]	0		47	400000
MLOC_15296.1	LTGMAFR		0	1	48	290000000
MLOC_15368.1	NTLSGQTLSVEAR		0	1	44
MLOC_15377.1	ALVNAGLIEAASHR		0	2	83	5400000
MLOC_15377.1	MPAASYEER		0	1	48	35000000
MLOC_15383.1	ILFDVPNGR		0	1		1300000
MLOC_15383.1	QLLQTPTYVVR		0	3	42	17000000
MLOC_15403.1	AFTNVVDAISR		0	2	50	18000000
MLOC_15403.1	DLGPSFVVR		0	1	48	1800000
MLOC_15413.1	MFAAFTGQPIDIVR	1xOxidation [M1]	0		61	57000000
MLOC_15413.1	MFAAFTGQPIDIVR		0	3	51	19000000
MLOC_15436.1	TSDSPEEAVER		0	1	37	6000000
MLOC_15467.1	DALIYK		0	1	31	1600000
MLOC_15467.1	DYDDLPETAR		0	1	42	19000000
MLOC_15467.1	IEELVGIPVHYIGVGPGR		0	2	40	21000000
MLOC_15467.1	LDVLTGLK		0	1	32	16000000
MLOC_15467.1	TLGDIIGVVK		0	1	44	95000000
MLOC_15467.1	VGSGPFPTELLGK		0	2	52
MLOC_15501.1	ANIGDVLR		0	1	44	12000000
MLOC_15501.1	DQGQPETLDYR		0	2	56
MLOC_15501.1	FGLGDKPTSK		0	1	63	460000000
MLOC_15501.1	IVAISLDDPK		0	1	70
MLOC_15501.1	MEVATDEAYTPIKQDTK		1	3	55
MLOC_15501.1	MEVATDEAYTPIKQDTK	1xOxidation [M1]	1		75	140000000
MLOC_15501.1	RANIGDVLR		1	2	52	350000000
MLOC_15501.1	VFLIDGGGR		0	1	39
MLOC_15501.1	VIEETNESWEK		0	2	66	300000000
MLOC_15501.1	VSPWHDVPLR		0	1	52	1900000
MLOC_15515.1	DSGAFAWEIVPIEVPVGR		0	3	88	5100000
MLOC_15515.1	EDQDAYAIQSNER		0	2	52	1800000
MLOC_15515.1	IKGFADAAQAPELFTTTPALAIPK		1	2	45	20000000
MLOC_15537.1	SGGYNESGADGYATGAGK		0	1	66	92000000
MLOC_15537.1	SSDDTGGFNK		0	1	62	160000000
MLOC_15537.1	SSTDDFSGGHNK		0	2	78	23000000
MLOC_15537.1	SSTEDSQAYNK		0	2	80	73000000
MLOC_15537.1	SSTEDYSSGK		0	2	73	55000000
MLOC_15537.1	SVTNSDEGGYNK		0	2	66	74000000
MLOC_15537.1	TGAEDYSASGDYK		0	2	93	6800000
MLOC_15559.1	LYDWSLAR		0	1		56000000
MLOC_15612.2	AYVDQFSR		0	1
MLOC_15612.2	VNVEGVTR		0	1	38
MLOC_15621.1	IAVLGASGYTGAEIVR		0	1	42	3200000
MLOC_15621.1	LLANHPQFR		0	2	44	38000000
MLOC_15621.1	LLNDSNVPHTR		0	2	35	27000000
MLOC_15621.1	STYEGEEFVK		0	1	22	4700000
MLOC_15629.1	QYLGQQFYLR		0	2	48
MLOC_15661.3	EGALAEENMR		0	2	61	34000000
MLOC_15661.3	EGALAEENMR	1xOxidation [M9]	0		63	42000000
MLOC_15661.3	NMSVIAHVDHGK	1xOxidation [M2]	0		41	26000000
MLOC_15661.3	STLTDSLVAAAGIIAQEVAGDVR		0	3	119	16000000
MLOC_15661.3	VASDLPK		0	1	50	290000000
MLOC_15661.3	AYLPVIESFGFSSTLR		0	2	72	12000000
MLOC_15661.3	GVQYLNEIK		0	1	50	84000000
MLOC_15661.3	IRPVLTVNKMDR	1xOxidation [M10]	1		41	100000000
MLOC_15661.3	MIPASDKGR	1xOxidation [M1]	1		55	46000000
MLOC_15661.3	MTDTRADEAER		1	2		20000000
MLOC_15661.3	NATLTNEKEVDACPIR	1xCarbamidomethyl [C13]	1		53	20000000
MLOC_15661.3	RVIYASQLTAKPR		1	3	71	590000000
MLOC_15661.3	VIYASQLTAKPR		0	2	68	290000000
MLOC_15678.1	AYVGNLPWQAEDSR		0	3	83
MLOC_15678.1	EDLDSAISALDGQEMDGRPLR		0	3	61	85000000
MLOC_15678.1	EDLDSAISALDGQEMDGRPLR	1xOxidation [M15]	0		48	24000000
MLOC_15678.1	GFGFVTMASK		0	1	61	170000000
MLOC_15678.1	GFGFVTMASK	1xOxidation [M7]	0		44
MLOC_15678.1	GFGFVTMSTIEEADK	1xOxidation [M7]	0		42
MLOC_15678.1	LAQLFDQAGVVEVAEVIYNR		0	5	107	23000000
MLOC_15678.1	QFASSFR		0	1	49	2000000000
MLOC_15678.1	VNVAAERPQR		0	2	51	1300000000
MLOC_15678.1	YDISGR		0	1	47
MLOC_15697.2	VLDTPIAENSFTGMGIGAAMK	2xOxidation [M14; M20]	0		61	10000000
MLOC_15697.2	GYDPEVIDIR		0	2	41	26000000
MLOC_15707.1	LSEAPGLINSSPYEEGWMIK	1xOxidation [M18]	0		76	530000000
MLOC_15707.1	LSEAPGLINSSPYEEGWMIK		0	4	86	350000000
MLOC_15707.1	VKPSSPAELEGLLDSAK		0	3	113	730000000
MLOC_15707.1	YTSSHEWVK		0	1	47	61000000
MLOC_15730.1	MKPAIQFIQGTDEQTIPDVR		0	2	88	33000000
MLOC_15735.4	EPLVFEVQLLK		0	2	43	7100000
MLOC_15738.2	AYIYWR		0	1	25	5600000
MLOC_15738.2	NINLIVQK		0	1	28	19000000
MLOC_15738.2	TSFLEAWK		0	0	24	910000
MLOC_15761.1	ANIGEGTTMNAR		0	2	72	33000000
MLOC_15761.1	ASGVFGIPISMQTVIATGEYKEPVTQK	1xAcetyl [N-Term]	1		45	5100000
MLOC_15761.1	DIDAQQFVDNLK		0	2	42	13000000
MLOC_15761.1	DVADYTMK	1xOxidation [M7]	0		15	44000000
MLOC_15761.1	LANSNLHSTDSNYGYVSR		0	3	82	17000000
MLOC_15764.4	AAGGIYNYLYQLRPSSDEPGQIK		0	2
MLOC_1579.2	GFVSEAESGKR		1	1	73	5600000
MLOC_1579.2	LAQVVAEPSLTK		0	2	20
MLOC_15812.1	FLQADSLSNLAR		0	2	73	2400000
MLOC_1587.2	DYQGNMVPNKR	1xOxidation [M6]	1		36	6500000
MLOC_1587.2	TIISNQEVIAVNQDR		0	2	94	46000000
MLOC_1587.2	TTGDIADNWGSMTSR	1xOxidation [M12]	0		63
MLOC_1587.2	YDNCNDAGR	1xCarbamidomethyl [C4]	0		61	11000000
MLOC_1587.2	YVNIDDCWAELNR	1xCarbamidomethyl [C7]	0		27	3200000
MLOC_15907.1	EKPSIGTVVAVGPGSLDEEGNRQPLSVSPGSTVLYSK		1	4	102
MLOC_15907.1	GTDGTNYIVLR		0	2	75	550000000
MLOC_15907.1	KVEVSIPTGSQVVYSK		1	3	85	300000000
MLOC_15907.1	TIGGILLPSSAQSKPQGGEIVAVGGGR		0	4	91	790000000
MLOC_15907.1	VEVSIPTGSQVVYSK		0	1		44000000
MLOC_15907.1	YAGGEFK		0	0	35
MLOC_15907.1	YAGTEVEYNNSK		0	2	74	420000000
MLOC_15907.1	YTSLKPLGDR		0	2	46	1100000000
MLOC_15917.1	GSGTSPSAGCCSGVK	2xCarbamidomethyl [C10; C11]	0		45
MLOC_15917.1	SVAGAYNAGR		0	1	61	1500000000
MLOC_15935.1	EAGVTVVESPAK		0	2	48
MLOC_15935.1	IGSTMFEIFK		0	2	55	89000000
MLOC_15935.1	IGSTMFEIFK	1xOxidation [M5]	0		36	9400000
MLOC_15935.1	MGHAGAIVSGGK	1xOxidation [M1]	0		47	3800000
MLOC_15935.1	RMGHAGAIVSGGK	1xOxidation [M2]	1		65	7000000
MLOC_15935.1	TEKPVVAFIAGLTAPPGR		0	2	46	36000000
MLOC_15936.1	VGGSGAALFDYSR		0	2	62	1800000
MLOC_15937.3	EAYPYEDTSQLLSR		0	2	72	11000000
MLOC_15937.3	FNPNLWPSGQK		0	1	31
MLOC_15948.1	MEESGASAAAVVPR	1xAcetyl [N-Term]	0		62	7800000
MLOC_15962.1	AGEEYEAGR		0	1	47	8900000
MLOC_15962.1	DFHSAADDKRK		2	2	31	18000000
MLOC_15962.1	DLDDFVK		0	1	28	8700000
MLOC_15962.1	TAEALTEYVNSEAATNVK		0	2	62
MLOC_15962.1	YGVSGFPTLK		0	1	63	91000000
MLOC_15962.1	YGVSGYPTIQWFPK		0	2	29	41000000
MLOC_15992.6	FSIAWPR		0	1	52	680000
MLOC_16005.1	DILDYLR		0	1	33	6800000
MLOC_16035.1	GQIPVFLDGGVR		0	2	62	1100000000
MLOC_16035.1	GQIPVFLDGGVRR		1	2	30	160000000
MLOC_16035.1	GVITAEDSR		0	2	58
MLOC_16035.1	LAVENGAAGIIVSNHGAR		0	2		22000000
MLOC_16035.1	NHVVTEADK		0	2	60	12000000
MLOC_16035.1	QLDYVPATISALEEVVK		0	2	66	130000000
MLOC_16210.1	HLAVGDR		0	1	33	92000000
MLOC_16210.1	IVIADVDDHR		0	1	32	14000000
MLOC_16210.1	SLGADATVK		0	1	24
MLOC_16210.1	VALEPGISCWR	1xCarbamidomethyl [C9]	0		26	10000000
MLOC_16210.1	VLIMGAGPIGLVTMLSAR	2xOxidation [M4; M14]	0		49	9400000
MLOC_16210.1	VSGDTEDLAGEIER		0	3	74	72000000
MLOC_16226.1	IPIIATGNDFSTLYAPLIR		0	3	65	390000000
MLOC_16236.1	AGATAILR		0	2	46	20000000
MLOC_16266.1	EIESSPDGR		0	1	47
MLOC_16266.1	EYVYMPLLGTR	1xOxidation [M5]	0		25	5200000
MLOC_16266.1	GVPVDVGGEPGYAIR		0	2	29	12000000
MLOC_16266.1	LMPDPWTPESGLVTAALK		0	1	26	7900000
MLOC_16266.1	LQHGEYVSLGK		0		28	12000000
MLOC_16266.1	QEAVVEVLGSLTK		0	2	45	9600000
MLOC_16266.1	TNEVYKDDEK		1	2	59	20000000
MLOC_16266.1	WFYSGDIGR		0	1	27	26000000
MLOC_16279.1	ENLEWLSR		0	1		9300000
MLOC_16279.1	KAPEPEPAFQILANPAR		1	2	46	7200000
MLOC_16279.1	MGAILASGILDAGGR		0	2	42	2800000
MLOC_16279.1	QLAALVVSK		0	1	24	46000000
MLOC_16293.1	LFVDISVPR		0	1	46	4100000
MLOC_16300.1	AAAEEICPMSFLEAK	1xCarbamidomethyl [C7]	0		60	19000000
MLOC_16300.1	LIGDDKAEQILEAVR		1	3	74	69000000
MLOC_16300.1	YAVIFDAGSTGTR		0	2	69
MLOC_16305.1	LYEQQVEQLGNFQLR		0	1		5200000
MLOC_1635.1	AAEEVVDDNKGPK		1	2	75	1100000
MLOC_1635.1	AVLDAFFLGK		0	1	48	35000000
MLOC_16360.1	LQAFWNHPAGPK		0	1	47	17000000
MLOC_16420.1	GENKEYLPIEGFAAFNK		1	3	43	100000000
MLOC_16420.1	IGAINVICTAPEVADR	1xCarbamidomethyl [C8]	0		66	71000000
MLOC_16420.1	ISLAGLNLAK		0	2	67	51000000
MLOC_16420.1	LNLGVGAYR		0	2	48
MLOC_16420.1	QKLYDSLTAK		1	1	22
MLOC_16420.1	TEELQPAVLNVVK		0	2	45	160000000
MLOC_16420.1	VATLQSLSGTGSLR		0	3	90	250000000
MLOC_165.1	FTMGLFESPYADPSLIGELGK	1xOxidation [M3]	0		58
MLOC_165.1	INDAVYR		0	1	36	76000000
MLOC_165.1	SASTPLLPLPK		0	1	43
MLOC_165.1	TAGTTILSAIK		0	2	78	170000000
MLOC_16521.1	AMGGGGGGGSFDSANK	1xOxidation [M2]	0		124	980000000
MLOC_16521.1	AMGGGGGGGSFDSANK		0	3	102
MLOC_16521.1	GFGFVTYGSADEVNNAISNLDGVDLDGR		0	2	88	21000000
MLOC_16521.1	VNSGPPPPR		0	2	58	120000000
MLOC_16521.1	VNSGPPPPRDEFAPR		1	3	64	2400000000
MLOC_16521.1	VTVAESKPR		0	2	72	700000000
MLOC_16534.3	EIPGFPVYGVANPTVDGIR		0	2	55	5300000
MLOC_16572.2	ESLEEGDAADDSAR		0	2	92	1900000
MLOC_16588.1	AVGAAAVVGSHTAK		0	3	51	23000000
MLOC_16606.4	GQYPVDAVSTVGR		0	2	58	15000000
MLOC_16610.1	ANALLEFENVVK		0	2	47	60000000
MLOC_16643.2	SILSLVVPDQR		0	2	48	90000000
MLOC_16653.1	IFPPLSEGQQIIR		0	2	39	180000000
MLOC_16653.1	SVGLQLTLDDFQK		0	2	45	23000000
MLOC_16653.1	VSDQVPFLADLKPSGK		0	1	63	27000000
MLOC_16684.1	GPQTIAFNLPNDER		0	2	44	3500000
MLOC_16684.1	LFGDQLEDLEK		0	2	51	7700000
MLOC_16684.1	NLPLDNIYK		0	2	24	16000000
MLOC_16684.1	VMNLLYNSGDVK	1xOxidation [M2]	0		54
MLOC_16742.6	FIVEKPFGR		0	2	53	67000000
MLOC_16742.6	GGYFDNYGIIR		0	1	39	8600000
MLOC_16742.6	GNVGTDLDMATNELVLR		0	1	37	7100000
MLOC_16742.6	MYLEEEQIFR	1xOxidation [M1]	0		30	6700000
MLOC_16742.6	MYLEEEQIFR		0	1	28	2000000
MLOC_16742.6	SKMSDEELR	1xOxidation [M3]	1		41	3100000
MLOC_16742.6	TASLPGGSGWTR		0	1		53000000
MLOC_16742.6	VAPELYPYGSR		0	1	44	36000000
MLOC_16742.6	VQPDEAIYLK		0	1	26
MLOC_16765.1	QADPGLAIAGLFGK		0	2	51	40000000
MLOC_16765.1	VLAINGVQLIGINNR		0	2	42	6800000
MLOC_16792.4	AGLALAENASSILPATK		0	3	61	96000000
MLOC_16792.4	GYIVPGLGDAGDR		0	2	53	96000000
MLOC_16792.4	SAMAELGR	1xOxidation [M3]	0		41	47000000
MLOC_16792.4	SAMAELGR		0	2	63	19000000
MLOC_16792.4	VVSAVAAPPALQK		0	2	63	18000000
MLOC_16803.1	ELMERPVILR		0	2		40000000
MLOC_16803.1	KPAPPSSPDTIVAK		0	4	84	36000000
MLOC_16803.1	SAGYGFVSFGTK		0	1	29	19000000
MLOC_16803.1	VIKVEFSK		1	1	30	21000000
MLOC_16827.2	SALLSYSDNAR		0	1	30
MLOC_16929.2	AFQELIDEGK		0	1	29	240000000
MLOC_16929.2	AQAQDGLQYK		0	1	24	5600000
MLOC_16929.2	WRPSVPFEDQLK		0	2	35	110000000
MLOC_16944.1	ETTTMESLQVR	1xOxidation [M5]	0		48	1700000
MLOC_16944.1	FLAAPLSFGLER		0	2	76	46000000
MLOC_16980.1	DQEGAAAAAPTPAAVR		0	3	89	44000000
MLOC_16980.1	YDYKDDPNFR		1	1	28	4800000
MLOC_16980.1	YGQSMDDVIAGK	1xOxidation [M5]	0		34	4300000
MLOC_17002.1	ALEVIHGR		0	1	60	150000000
MLOC_17002.1	WVGVEFK		0	1	37	83000000
MLOC_17029.4	GAPVADAAEK		0	1	39	210000000
MLOC_17029.4	TGLSLDSFK		0	1	67	97000000
MLOC_17029.4	TSNIPSSILLSMLGK	1xOxidation [M12]	0		38	42000000
MLOC_17029.4	VFDEALTSLAR		0	2	80
MLOC_1705.1	IMVAAAPTVKPVTLELGGK	1xOxidation [M2]	0		81	46000000
MLOC_1705.1	IMVAAAPTVKPVTLELGGK		0	3	63	12000000
MLOC_1705.1	LGPVVSEGQYEK		0	3	82
MLOC_1705.1	QNAAVALPENFK		0	2	45	3700000
MLOC_1705.1	TEGATILTGGVRPK		0	2	54	25000000
MLOC_1705.1	VAFTGSYATGQK		0	0	30	810000
MLOC_17055.1	QAEPALVSGDPTIQR		0	2	63	34000000
MLOC_17089.1	FGLIYAGAQK		0	1	61
MLOC_17089.1	NVGPSGVTIAIVR		0	2	60
MLOC_17089.1	QFIAEAAK		0	2	37	110000000
MLOC_17089.1	SLMNVPFTLAK	1xOxidation [M3]	0		38	27000000
MLOC_17089.1	YTSLPEDLGALPQNPEAR		0	2	61	26000000
MLOC_17150.2	EANNFLWPFK		0	1	40	170000000
MLOC_17150.2	EDYINQLVR		0	1		2000000
MLOC_17150.2	ELIYKR		1	1	25	25000000
MLOC_17150.2	KREELWAAEK		2	2
MLOC_17150.2	MKGGFYVSPEAK	1xOxidation [M1]	1		103	130000000
MLOC_17150.2	NHYVEGGDAGNREDYINQLVR		1	3	36	26000000
MLOC_17150.2	QIFNGVFLK		0	1	25	30000000
MLOC_17150.2	QYAEEYDAQDKELVQLK		1	1	40	7600000
MLOC_17150.2	RVEPYVAYGYPNLK		1	3	96	150000000
MLOC_17150.2	VEPYVAYGYPNLK		0	2	56	19000000
MLOC_17150.2	VVVPESVLLK		0	2	64	390000000
MLOC_17150.2	VVVPESVLLKR		1	2	50	210000000
MLOC_17197.3	FTVLNPK		0	1	35	15000000
MLOC_17197.3	GGPNYQTGLAK		0	1		41000000
MLOC_17197.3	LVVKPDMLFGK		0	1	42	17000000
MLOC_17197.3	LVVKPDMLFGK	1xOxidation [M7]	0		37	23000000
MLOC_17197.3	RGGPNYQTGLAK		1	2	59	26000000
MLOC_17197.3	SGLVALNLDLAQVR		0	3	60	28000000
MLOC_17197.3	VVLDCATADPDGR	1xCarbamidomethyl [C5]	0		83	31000000
MLOC_172.1	ALGGSVAGADKR		1	1	56	37000000
MLOC_17220.1	LVEFAK		0	1	31	130000000
MLOC_17233.1	SPAAEALGPTHLLHSR		0	1	33	4800000
MLOC_17364.2	GIANPLGIK		0	2	43
MLOC_17364.2	LIDILNPSNKPGR		0	2	58	89000000
MLOC_17364.2	QLDGAHVEFLR		0	1	28	74000000
MLOC_17429.1	FFDGQTGFSDK		0	1	80	21000000
MLOC_17429.1	YGGIMLWSR	1xOxidation [M5]	0		34	4700000
MLOC_17517.1	EKFAAVPSGGGAIAVGAPAAAAGGAAAPAAESK		1	2	55
MLOC_17517.1	FAAVPSGGGAIAVGAPAAAAGGAAAPAAESK		0	4	94	62000000
MLOC_17517.1	GKDITEVIAAGR		1	3	70	330000000
MLOC_17517.1	NILESVGAEADEEK		0	2	84	14000000
MLOC_17517.1	NILESVGAEADEEKLK		1	3	100	88000000
MLOC_17554.1	AQGQYIVASSK		0	2	47	61000000
MLOC_17554.1	ELPVVGGTGQFR		0	2	66	140000000
MLOC_17554.1	GNFGNTVVMDDVLTEGTSASSAAVGR		0	3	96	7400000
MLOC_17573.1	GAFGSDAAAYAR		0	2	39
MLOC_17573.1	IQFNTFGGNPVCSAGGLAVLK	1xCarbamidomethyl [C12]	0		37	3700000
MLOC_17586.1	MVIISHDR	1xOxidation [M1]	0		24	760000
MLOC_17586.2	SNSGASSIPSGVR		0	1	57
MLOC_17604.2	EKMVEAASGK		1	2	71	100000000
MLOC_17604.2	EKMVEAASGK	1xOxidation [M3]	1		57	3900000
MLOC_17604.2	FVVVVDETK		0	2	59	400000000
MLOC_17604.2	LNEDGKPYVTDNSNYIVDLYFK		0	1	46	58000000
MLOC_17604.2	LSGIVGVPTSK		0	2	56	520000000
MLOC_17604.2	LSGIVGVPTSKR		1	1	35	2900000
MLOC_17604.2	LVTGLGGSGLAMPVEVVQFCWK	1xOxidation [M12]; 1xCarbamidomethyl [C20]	0		34	11000000
MLOC_17612.1	HRQEPGQGGPSR		1	2	63	2100000
MLOC_17699.2	TQVTIEYLNEGGAMVPVR		0	1	41	3100000
MLOC_17760.1	AFVVHELEDDLGK		0	3	51	57000000
MLOC_17760.1	AFVVHELEDDLGKGGHELSLSTGNAGGR		1	2	44	5300000
MLOC_17760.1	GGHELSLSTGNAGGR		0	2	53	140000000
MLOC_17760.1	GTSQVEGVVTLTQDDDGPTTVNVR		0	4	143	14000000
MLOC_17760.1	HAGDLGNIVANAEGVAETTIVDSQIPLTGPNAVVGR		0	6	152	32000000
MLOC_17760.1	KAVAVLK		1	2	41	1000000000
MLOC_17819.1	GFGFVTFASDEAMR		0	3	98	40000000
MLOC_17819.1	GFGFVTFASDEAMR	1xOxidation [M13]	0		67	110000000
MLOC_17819.1	QAIEAMNGQDLDGR		0	4	76	95000000
MLOC_17819.1	QAIEAMNGQDLDGR	1xOxidation [M6]	0		91	52000000
MLOC_17819.1	YGDVIDSK		0	2	44	860000000
MLOC_17890.1	DSQVHSQTTSPK		0	2	69	12000000
MLOC_17890.1	GDVLAALK		0	1	37	970000
MLOC_17902.2	VFNQFTEQFSVNELAK		0	2	47	31000000
MLOC_18031.1	GDDTTPPAPAR		0	1	35	4700000
MLOC_18031.1	SFLPIPLPIVGDIASR	1xAcetyl [N-Term]	0		54	17000000
MLOC_18031.1	WTLQDFK		0	0	35
MLOC_18035.1	MEASAGTALYPAHR	1xAcetyl [N-Term]	0		56	3500000
MLOC_18035.1	SNLGSDSSTYNFAGK		0	3	108	18000000
MLOC_18035.1	TIYLVR		0	1	36	3200000
MLOC_18039.1	EKVTEVMYDLK	1xOxidation [M7]	1		44	5800000
MLOC_18039.1	IPQAEAAIK		0	1	42	36000000
MLOC_18039.1	WLFQQGK		0	1		12000000
MLOC_18081.1	KGDGEEKESGGGGFMK	1xOxidation [M15]	2		79	94000000
MLOC_18081.1	KSVEGIDKEK		2	2	64	21000000
MLOC_18081.1	NSSGDLMSSSK		0	1	30	24000000
MLOC_18081.1	SSDGFGLDDVMK		0	2	54	49000000
MLOC_18081.1	SSDGFGLDDVMK	1xOxidation [M11]	0		43	1600000
MLOC_18081.1	YGKLEDKPVGQYLEK		1	2	27	19000000
MLOC_18092.1	GASSGPTQFVHTLNATAVAVPR		0	2	70	1900000
MLOC_18092.1	GFTPLITPEIVR		0	2	32	19000000
MLOC_18092.1	KGFTPLITPEIVR		1	2	57	32000000
MLOC_18092.1	YGEISSASNCTDYQSR	1xCarbamidomethyl [C10]	0		16	910000
MLOC_18185.2	VGFVYQLNISPK		0	1	35
MLOC_18233.1	AASYDDIKK		1	1	42	160000000
MLOC_18233.1	AGIALNDHFVK		0	2	48	150000000
MLOC_18280.1	TISQGDVFAFPR		0	1	42
MLOC_18287.3	SAVDVPFNYR		0	2	37	38000000
MLOC_18287.3	FQTTEEK		0	1	44	64000000
MLOC_18308.3	NLIFKPDR		0	1		43000000
MLOC_18354.1	GSPEPVMVLR	1xOxidation [M7]	0		44	47000000
MLOC_18354.1	RWMDYLNPGSVDIEPR	1xOxidation [M3]	1		37	3000000
MLOC_18354.1	WMDYLNPGSVDIEPR	1xOxidation [M2]	0		67	3800000
MLOC_18369.1	SEESGRPLPK	1xAcetyl [N-Term]	0		53
MLOC_18415.2	LLLDAIEGER		0	1	59	15000000
MLOC_18415.2	EIPDAYER		0	1	29
MLOC_18415.2	ELVENLSVLR		0	2	45	49000000
MLOC_18415.2	WDGVPFLMK	1xOxidation [M8]	0		32	9200000
MLOC_18416.1	GYISPYFVTNQK		0	2		46000000
MLOC_18416.1	QVANATNDSAGDGTTCATVLTK	1xCarbamidomethyl [C16]	0		31	2700000
MLOC_18416.1	SAIEQSTSDYDKEK		1	2	58	35000000
MLOC_18425.2	MGVMALVAADLPAGVNR	2xOxidation [M1; M4]	0		54	4200000
MLOC_18425.3	AWAAEVASR		0	1	31	35000000
MLOC_18444.2	EAVLFLR		0	1	62	41000000
MLOC_18648.1	SMAFYQDILGLK	1xOxidation [M2]	0		51	67000000
MLOC_18648.1	VNPARPNDKLPYR		1	2	39	110000000
MLOC_18650.1	FGEIIGILNK		0	2	68	730000000
MLOC_18650.1	QFIEEAEK		0	1	49	310000000
MLOC_18650.1	VLPDLKPGDIIELR		0	3	66	510000000
MLOC_18664.3	DTSMGGYMSSK	2xOxidation [M4; M8]	0		64	66000000
MLOC_18664.3	KPEEITKDEYAAFYK		1	3	51	22000000
MLOC_18664.3	LGVHEDSTNR		0	0	33	3100000
MLOC_18714.1	AMPSGGLSMDGPPTTLSGTGVDR		0	2	61	4300000
MLOC_18714.1	AMPSGGLSMDGPPTTLSGTGVDR	1xOxidation [M9]	0		23	1200000
MLOC_18714.1	GEVLAMMK	2xOxidation [M6; M7]	0		31	53000000
MLOC_18714.1	GNPTEFFR		0	1	59	70000000
MLOC_18714.1	GYGMGELGASR	1xOxidation [M4]	0		69	37000000
MLOC_18714.1	GYGMGELGASR		0	1	43	6100000
MLOC_18714.1	KLSPVFVAGPNMDEAPPVWVDR	1xOxidation [M12]	1		51	7300000
MLOC_18714.1	LGNFVEGNTQIPIIDR		0	3	98	55000000
MLOC_18714.1	NVLEVAGEVR		0	2	40
MLOC_18714.1	SAEVSTEWSIVPGR		0	2	70	3500000
MLOC_18718.1	GLPTNQTVVDESLEK		0	3	110	68000000
MLOC_18718.1	VFGPAMSTNVAR		0	2	53	99000000
MLOC_18718.1	VFGPAMSTNVAR	1xOxidation [M6]	0		84	16000000
MLOC_18718.1	VLEVYEAR		0	1	51	86000000
MLOC_18776.2	DYIGPIMELGQER	1xOxidation [M7]	0		36	4700000
MLOC_18776.2	EMNYITENR	1xOxidation [M2]	0		40	28000000
MLOC_18790.1	ENMQNFQNR	1xOxidation [M3]	0		35	1500000
MLOC_18904.1	IGVQLSPNYR		0	1	51
MLOC_18904.1	LGAVEYALR		0	2	52	22000000
MLOC_18966.1	ALEALGR		0	1	36	11000000
MLOC_18966.1	TPGATEKDEVLK		1	1	29	4200000
MLOC_19.2	AEPAAAAAEGIDPR	1xAcetyl [N-Term]	0		98	5500000
MLOC_19.2	IVDPSTGEALGPGQR		0	2	74
MLOC_19.2	QSDTAAVLYSSGTTGR		0	1	63	3000000
MLOC_19136.2	LMTGDLSPLDGMVR	2xOxidation [M2; M12]	0		79	8400000
MLOC_19136.2	SNAAASSSSASSAADK		0	3	119	14000000
MLOC_19141.1	LAGAAQSTADK		0	2	80
MLOC_19141.1	LAGAAQSTADKQAACK	1xCarbamidomethyl [C15]	1		71	28000000
MLOC_19141.1	RLAGAAQSTADK		1	3	70	38000000
MLOC_19141.1	SAAGGLNAGK		0	1	45	1400000000
MLOC_19143.1	LPIPSAAFELR		0	2	49	32000000
MLOC_19150.1	LVAEYFQR		0	1	41	18000000
MLOC_19195.2	FGALVDALKPR		0	1	27	4700000
MLOC_19198.1	AMEDALVAIK	1xOxidation [M2]	0		47	16000000
MLOC_19198.1	IPAGFLEGMTK		0	1	32	8700000
MLOC_19210.1	TPEESLEINYK		0	1	47	13000000
MLOC_19228.1	FLDEKLR		1	1	43	1700000000
MLOC_19286.1	EYYPNIISTR		0	1	28
MLOC_19305.1	NDSGAELFGLNPLSR		0	2	68	15000000
MLOC_19305.1	AGFSDYK		0	1	40	33000000
MLOC_19422.5	AYDGQDADPAK		0	1	43	1600000
MLOC_19422.5	LLDVLNTPSEAVQR		0	2	48
MLOC_19422.5	QEEAQSLVSR		0	2	51	10000000
MLOC_19422.5	VAQDAAPEEALR		0		38	3700000
MLOC_19475.3	FAATEAATAVVPDPDAAVAFAR		0	3	60	18000000
MLOC_19475.3	LLGLMVSPFVTR	1xOxidation [M5]	0		41	29000000
MLOC_19488.1	IMAPVFADLAK		0	1	60	47000000
MLOC_19488.1	IMAPVFADLAK	1xOxidation [M2]	0		35
MLOC_19488.1	KFPNAVFLK		1	1	36
MLOC_19488.1	VVGAIKEELTAK		1	2	66	31000000
MLOC_19531.1	ISASTDKTITK		1	1	65	5800000
MLOC_19531.1	VSGVEISPDPVVR		0	2	81	62000000
MLOC_19548.2	GASAGEGLGNAFLSHIR		0	1	45	3500000
MLOC_19548.2	LKDIEFVQAK		1	2	37	3600000
MLOC_19548.2	TYVVQDGDIIFFK		0	2	66	25000000
MLOC_19554.1	AEMGSDGMTPTK	2xOxidation [M3; M8]	0		46	2900000
MLOC_19554.1	FQTMSENIITK	1xOxidation [M4]	0		35	14000000
MLOC_19554.1	VKDEESKPADSSS		1	2		6800000
MLOC_19596.1	AKEVSEAITK		1	1	48	400000000
MLOC_19596.1	ALVVVGDMK	1xOxidation [M8]	0		53	92000000
MLOC_19596.1	ALVVVGDMK		0	1	38	92000000
MLOC_19596.1	DQRPNDEFSER		0	2	43	24000000
MLOC_19596.1	EVSEAITK		0	1	55	320000000
MLOC_19596.1	GHVGVGVGK		0	2	53	290000000
MLOC_19596.1	NLVTVPLTK		0	1	39	310000000
MLOC_19596.1	RNLVTVPLTK		1	1	51	3400000
MLOC_19670.1	CKYPTDGSSPK	1xCarbamidomethyl [C1]	1		57	26000000
MLOC_19670.1	IYSVNEGNAK		0	1	56	380000000
MLOC_19670.1	NWDTPTAK		0	1	30	400000000
MLOC_19670.1	SLDLIPTDIHER		0	2	45	4300000
MLOC_19670.1	SPIFLGSSDDVEEIK		0	3	88
MLOC_19670.1	YIGSMVADVHR	1xOxidation [M5]	0		63	100000000
MLOC_19670.1	YIGSMVADVHR		0	1	52	57000000
MLOC_19672.1	NFSTQDDVYR		0	2	39	7100000
MLOC_19705.1	ADAGAAKPEPEKK	1xAcetyl [N-Term]	1		91	4500000
MLOC_19759.1	AGQFNTFIR		0	2	71	88000000
MLOC_19772.1	ALPNQNTVDYPSFK	1xAcetyl [N-Term]	0		102	66000000
MLOC_19772.1	LVIVGDGGTGK		0	2	86
MLOC_19772.1	NLQYYEISAK		0	2	42	64000000
MLOC_19829.1	EALWPSLEEAR		0	2	36	26000000
MLOC_19829.1	ILSIWDQADIVK		0	3	56	36000000
MLOC_19829.1	KIVQDPSALQDKK		2	2	67	10000000
MLOC_19829.1	VQQVDTTGAGDAFIGSLLR		0	4	132	33000000
MLOC_19864.1	AATAAPSSLNR		0	1	38	22000000
MLOC_19864.1	VQAQVSEVK		0	1	49
MLOC_19924.1	ADQLTDDQIAEFK	1xAcetyl [N-Term]	0		66	200000000
MLOC_19924.1	DTDSEEELKEAFR		1	1	34
MLOC_19924.1	MKDTDSEEELKEAFR		2	3	63	21000000
MLOC_19924.1	VFDKDQNGFISAAELR		1	2	81	300000000
MLOC_19966.1	SSDTWVAEYR		0	2	60	28000000
MLOC_20033.1	YMVIQGEPGAVIR		0	2	32	1900000
MLOC_20045.2	DLAQEHYK		0	1	23	21000000
MLOC_20045.2	EIALWFK		0	1	31	19000000
MLOC_20045.2	GDLAVQTGR		0	1	44	720000000
MLOC_20045.2	GLVGEIISR		0	1	55
MLOC_20045.2	KLIGATNPLQAEPGTIR		1	4	132	660000000
MLOC_20045.2	LIGATNPLQAEPGTIR		0	3	83	200000000
MLOC_20045.2	NVVHGSDSPDNGKR		1	2	71	6300000
MLOC_20059.1	GGDYDSAVALFR		0	2	54	1900000
MLOC_20059.1	VLESGSGELGDSGGGR		0	2	63	2000000
MLOC_20070.1	AISSSNAYDGQFK		0	2	54	100000000
MLOC_20070.1	GVTSNPTIFQK		0	2	69	170000000
MLOC_20070.1	LANDTQGTVEAAK		0	1	53	61000000
MLOC_20070.1	TIDANVSEAEGIYSALEK		0	4	114	48000000
MLOC_20078.1	DRYPQIDSFK		1	2	29	4800000
MLOC_20094.1	VGGMVAPVVGTVGGVAGK	1xOxidation [M4]	0		48	350000000
MLOC_20146.1	LGNLAPAYAAAGR		0	1	35
MLOC_20146.1	VVLEATAPDLEQK		0	2	51	13000000
MLOC_20190.3	AAEELTK		0	1	47	3000000000
MLOC_20190.3	AAEELTKEGK		1	2	45	29000000
MLOC_20190.3	AMPNMLMFRPADGK		0	1	31	70000000
MLOC_20190.3	AMPNMLMFRPADGK	3xOxidation [M2; M5; M7]	0		21	44000000
MLOC_20190.3	AMPNMLMFRPADGK	2xOxidation [M]	0		33	55000000
MLOC_20190.3	AMPNMLMFRPADGKETAGAYK		1	2	38	9400000
MLOC_20190.3	AMPNMLMFRPADGKETAGAYK	3xOxidation [M2; M5; M7]	1		66	93000000
MLOC_20190.3	AMPNMLMFRPADGKETAGAYK	2xOxidation [M5; M7]	1		35	13000000
MLOC_20190.3	ANLGWPYEPFFVPEDVK		0	2	41	640000000
MLOC_20190.3	ANSYAVHGAALGTSEVEATR		0	5	129	270000000
MLOC_20190.3	ESVLPEAVTAR		0	2	46
MLOC_20190.3	EYGITAENVIAAAK		0	2	72	690000000
MLOC_20190.3	FAQYEQKYPEDAATLK		1	4	98	2900000000
MLOC_20190.3	FGASAPAPK		0	2	54	1700000000
MLOC_20190.3	HIPQGAALEADWDAK		0	3	72	120000000
MLOC_20190.3	ISIEAGSTLGWQK		0	3	86	11000000
MLOC_20190.3	IYKEYGITAENVIAAAK		1	4	105	100000000
MLOC_20190.3	KRPSILALSR		1	2	51	1300000000
MLOC_20190.3	LPHLPGTSIEGVAK		0	1		81000000
MLOC_20190.3	MFGDFQK	1xOxidation [M1]	0		27	940000000
MLOC_20190.3	MFGDFQKDTPEER	1xOxidation [M1]	1		76	50000000
MLOC_20190.3	MFGDFQKDTPEER		1	1		110000000
MLOC_20190.3	NGNDGYDEIR		0	2	77	430000000
MLOC_20190.3	NGNDGYDEIRK		1	3	59	85000000
MLOC_20190.3	NLSQQCLNALAK	1xCarbamidomethyl [C6]	0		69	440000000
MLOC_20190.3	NPYWFNR		0	1	35	330000000
MLOC_20190.3	QKLPHLPGTSIEGVAK		1	2	43	500000000
MLOC_20190.3	SIITGELPAGWADALPQYTTESPADATR		0	3	81	390000000
MLOC_20190.3	SVTDKPTMIK		0	2	53	630000000
MLOC_20190.3	SVTDKPTMIK	1xOxidation [M8]	0		48	710000000
MLOC_20190.3	TIGIDKFGASAPAPK		1	2	75	480000000
MLOC_20190.3	VTTTIGFGSPNK		0	2	87	2500000000
MLOC_20190.3	VVPGLIGGSADLASSNMTLLK	1xOxidation [M17]	0		122	1100000000
MLOC_20190.3	VVPGLIGGSADLASSNMTLLK		0	4	123	450000000
MLOC_20190.3	YPEDAATLK		0	1	40	160000000
MLOC_20244.1	AYSSGETTPVQVAK		0	1	44	2200000
MLOC_20378.1	CSFTVWPAATPVGGGR	1xCarbamidomethyl [C1]	0		73	51000000
MLOC_20378.1	TDCSFNGNSGR	1xCarbamidomethyl [C3]	0		61	11000000
MLOC_20487.1	DPAKFEELK		1	2	37	470000000
MLOC_20487.1	FKESEIYHCR	1xCarbamidomethyl [C9]	1		64	210000000
MLOC_20487.1	KYPGGAFDPLGFSK		1	2	82
MLOC_20487.1	KYPGGAFDPLGFSKDPAK		2	3	57	270000000
MLOC_20487.1	YPGGAFDPLGFSK		0	2	85
MLOC_2050.1	GVTMEVGGLELPLGK		0	1		4900000
MLOC_2050.1	LLAFLDK		0	1	40	5000000
MLOC_2050.1	QELYQWESVAR		0	2	62	32000000
MLOC_20533.1	GAVLATELK		0	1	40	8100000
MLOC_20533.1	ITTTDDPIIR		0	2	54
MLOC_20533.1	WTAQALLSGADMMK	2xOxidation [M12; M13]	0		33	22000000
MLOC_20538.1	MVTGDNINTAK	1xOxidation [M1]	0		62	2600000
MLOC_20538.1	YLQDNFDLPAKNPSEEAQR		1	2	56	10000000
MLOC_20591.2	GRIEEETR		1	2	37	18000000
MLOC_20591.2	IADAEENLGESEVR		0	2	113	500000
MLOC_20591.2	LFLLSQPDVDDLAK		0	2	29	11000000
MLOC_20591.2	QGDFLLNR		0	1	47	33000000
MLOC_2075.1	ANFLSADDFEPALIPSK		0	2	50	24000000
MLOC_2075.1	SDGHEDYGLLVSEPAR		0	1		4400000
MLOC_2075.1	SPPSVPYDK		0	1	24
MLOC_20759.1	TRYDDVNLVTIR		1	3	43	73000000
MLOC_20784.1	AGKGEEVYVASIDQGTTSTR	1xAcetyl [N-Term]	1		37	650000
MLOC_20784.1	AIGITNQR		0	1	42	41000000
MLOC_20786.4	TITDQFSEQR		0	2	50	15000000
MLOC_20798.1	IFPSGPLFPTEK		0	2	68
MLOC_20798.1	NFEGILIGADR		0	1	27	40000000
MLOC_20798.1	VDAPSDILKPIIVGQSSALK		0	1	34	32000000
MLOC_20798.1	VNILAAEGIQK		0	2	57	54000000
MLOC_20818.2	DLVGVAYTEEETK		0	2	62	6200000
MLOC_20818.2	EGLHYNPYFPGGAIAMPK	1xOxidation [M16]	0		30	460000
MLOC_20818.2	FPQPYPNEQAAR		0	1	37	7600000
MLOC_20818.2	LSDRFPQPYPNEQAAR		1	2	34	300000000
MLOC_20866.1	ASPLEINGR		0	1	37	9100000
MLOC_20940.1	SLGMELIPLETSLK		0	2	44	6700000
MLOC_20940.1	SLGMELIPLETSLK	1xOxidation [M4]	0		33	8600000
MLOC_20962.1	SAERPELDLAAVVANSDAIK		0	1	47	1700000
MLOC_20962.1	SPLVDLAASTGLLASK		0	3	82	7700000
MLOC_20963.2	ATGGPGPAAKPTR		0	3	60	72000000
MLOC_20963.2	NDQVDVLKPGNTVIIR		0	2	52	7100000
MLOC_21004.1	GAPGDFGGEK		0	1	38
MLOC_21004.1	GGAPADFQPSFR		0	2	51	650000000
MLOC_21004.1	NFLNLPSEIVPATLK		0	3	97	36000000
MLOC_21004.1	NFLNLPSEIVPATLKK		1	2	41	16000000
MLOC_21004.1	YLFQEGVLYAK		0	2	73	650000
MLOC_21032.1	EQLQELIR		0	2	51	7200000
MLOC_21032.1	LVPNPDEVADVK		0	1	42
MLOC_21149.1	VGSPIVITEEPPMLK		0	1	31	4800000
MLOC_212.1	QAVALLQDNYPEFIAK		0	4	78	66000000
MLOC_212.1	SKFVFASQAK		1	2	45	26000000
MLOC_212.1	SPETLFR		0	1	44	110000000
MLOC_21204.1	FPDIEVVR		0	1	52
MLOC_21220.1	ELVPIDLDKLQFVGESLK		1	4	83	34000000
MLOC_21220.1	GPVIQSPVR		0	2	30	22000000
MLOC_21379.2	AGGTMTGVLSAANEK		0	2	61	9900000
MLOC_21379.2	AGGTMTGVLSAANEK	1xOxidation [M5]	0		62
MLOC_21379.2	FAANLQPSSSGR		0	1	34	1400000
MLOC_21379.2	ISYLDIFK		0	2	53	100000000
MLOC_21379.2	KFAANLQPSSSGR		1	3	74	24000000
MLOC_21379.2	VVALAAGSNVTLLADQVK		0	1	46	7400000
MLOC_21488.1	IDTEKYTSIANK		1	2	78	26000000
MLOC_21488.1	IEALPTFIIFK		0	2	60	44000000
MLOC_21535.1	AESPEQFR	1xAcetyl [N-Term]	0		24	8600000
MLOC_21535.1	ALASYIK		0	1	37	41000000
MLOC_21535.1	ESALLYDEQLSSASNK		0	1	23	5400000
MLOC_21535.1	FALDVGVK		0	1	43
MLOC_21535.1	LNIDQTGFYR		0	2	54	960000
MLOC_21595.1	AELDKLR		1		36	3600000
MLOC_21595.1	KVEINFEK		1	1	22
MLOC_21680.1	GDDVQVEQMR		0	1		11000000
MLOC_21680.1	MVLSDDGNNVSEILVR		0	1	44	2800000
MLOC_217.1	ASGLQVFGQPASTDVAR	1xAcetyl [N-Term]	0		23	4400000
MLOC_21708.1	AIDWDGMAK		0	1		20000000
MLOC_21708.1	EAYDSIEIPK		0	1	27	63000000
MLOC_21708.1	FSQEPQPIDWEYYR		0	3	66	68000000
MLOC_21708.1	ISTMTADEYFAK		0	2	78	10000000
MLOC_21708.1	MLVSEEAR		0	1	58
MLOC_21708.1	MLVSEEARK	1xOxidation [M1]	1		41	15000000
MLOC_21708.1	TFEDVNHQLQTK		0	2	41	7700000
MLOC_21832.1	SFSPAPTDSGR		0	1	37	13000000
MLOC_21832.1	VNPFGDAKPR		0	1	56	37000000
MLOC_21848.2	DANIDPAFAALR		0	2	60	11000000
MLOC_21848.2	DGTFLLGGPTWR		0	2	36	70000000
MLOC_21848.2	QYSANPALFR		0	2	55	100000000
MLOC_21909.1	SFAYSGDLLR		0	2	43	90000000
MLOC_21933.2	EVPGSYGLPFVSAIR		0	2	76	32000000
MLOC_21933.2	KDAFIPAFR		1	1	28	56000000
MLOC_21933.2	SFPVLFDVTK		0	1	36	94000000
MLOC_21933.2	VGLDLLGTK		0	1	76	5500000
MLOC_21941.2	ALEPILPPEVDFPYTIR		0	2	46	16000000
MLOC_21941.2	VGEIFR		0	1	50	7400000
MLOC_21941.2	VVGITLPVMEQALLQAR	1xOxidation [M9]	0		52	20000000
MLOC_22001.1	AFGAELILTDPLLGMK	1xOxidation [M15]	0		65	22000000
MLOC_22001.1	GAVQKAEELAAK		1	2	64	25000000
MLOC_22001.1	GTGGKIDGLVSGIGTGGTITGSGK		1	3	59	40000000
MLOC_22001.1	IDGLVSGIGTGGTITGSGK		0	3	96	2000000
MLOC_22001.1	IHYETTGPEIWK		0	3	46	72000000
MLOC_22001.1	TPNSYILQQFENAANPK		0	3	71	70000000
MLOC_22004.1	LEDPYRPGELAVR		0	1	30	9900000
MLOC_22026.1	EVIQVNQDPLGVQGR		0	2	61	5300000
MLOC_22026.1	APLIIGCDVR	1xCarbamidomethyl [C7]	0		51	60000000
MLOC_22142.1	GSPDVYLSGPIKK		1	2	28	41000000
MLOC_22197.1	HFLAVPVPPR		0	2	45	940000
MLOC_22197.1	KYQAHDPDNQFK		1	2	38
MLOC_22197.1	TVGVEVVR		0	1	55
MLOC_22197.1	VGDVVELVR		0	2	76	660000000
MLOC_22197.1	YQAHDPDNQFK		0	2	37	10000000
MLOC_22198.1	AEIAAALNK		0	2	48	1800000000
MLOC_22198.1	AELGGVKDASEEVR		1	3	98	760000000
MLOC_22198.1	ALDAQIVSLSDEIVK		0	3	73	390000000
MLOC_22198.1	ALDAQIVSLSDEIVKK		1	2	57	1100000000
MLOC_22198.1	ETTKELEAK		1	2	55	470000000
MLOC_22198.1	IRAELGGVKDASEEVR		2	2	46	23000000
MLOC_22198.1	QLEEQAQAILK		0	3	83	240000000
MLOC_22198.1	RVEAELVEALASLEGQKEEAIK		2	5	90	35000000
MLOC_22198.1	VEAELVEALASLEGQKEEAIK		1	5	102	37000000
MLOC_22201.2	SAPEADDAASAR		0	1	66	19000000
MLOC_22278.1	AVAVLTGSEGVK		0	2	72	170000000
MLOC_22278.1	GTIFFTQEGDGPTTVTGSVTGLK		0	4	138	64000000
MLOC_22334.4	AAGEESVLK		0	1	57
MLOC_22334.4	FIQVSALGASASSPSR		0	3	125	51000000
MLOC_22334.4	LMGDLGQIVPMNYNPR	1xOxidation [M2]	0		47	3200000
MLOC_22334.4	MGSQVLVPFR	1xOxidation [M1]	0		58	43000000
MLOC_22334.4	SNVVINLIGR		0	2	60	82000000
MLOC_22334.4	VPFPLPTPSIFNLDQIK		0	3	84	6800000
MLOC_22334.4	YVNLPFPIAK		0	2	55	65000000
MLOC_22377.1	ATPAPPVGPALGAK		0	2	72	430000000
MLOC_22377.1	IIAGTAANMGIDVDPPILVK	1xOxidation [M9]	0		73	5000000
MLOC_22377.1	LALEAGK		0	1	51	380000000
MLOC_22377.1	TADKPGYIIPVEITVFDDK		0	2	40	51000000
MLOC_22377.1	VTVDQVR		0	1	46	180000000
MLOC_22458.1	CGVIDQWLAAR		0	1		2300000
MLOC_22471.2	ELEVIHSR		0	1	61	1000000000
MLOC_22471.2	NRELEVIHSR		1	2	59	670000000
MLOC_22471.2	SAPQSIWYGPDRPK		0	2	77	2200000000
MLOC_22471.2	VGGGPLGEGLDIIYPGGAFDPLGLADDPDTAAELK		0	5	73
MLOC_22512.2	ADAFEYADQVLEK		0	2	65	260000000
MLOC_22512.2	GIVVLVTSQK		0	2	47	130000000
MLOC_22512.2	INFVTVR		0	1	33	1100000000
MLOC_22512.2	LVAAIDGLPDPGGPAFQESK		0	3	61	76000000
MLOC_22512.2	LVAAIDGLPDPGGPAFQESKR		1	3	55
MLOC_22512.2	RLVAAIDGLPDPGGPAFQESK		1	4	86	51000000
MLOC_22512.2	WYPTVEEGSNK		0	2	58
MLOC_22521.1	KVEVETTTATK		1	1	61
MLOC_22521.1	KIEEQLEK		1	2	64	120000000
MLOC_22525.1	GLAFVTMGSEEEALSALK	1xOxidation [M7]	0		107	47000000
MLOC_22525.1	NLNLSTLNDR		0	2	52
MLOC_22700.2	VFIDEDFSK		0	1	33	8200000
MLOC_22808.1	FDDSFSVASLK		0	2	60	68000000
MLOC_22808.1	PGSIAFGR		0		29	190000000
MLOC_23006.1	AGNCQTGKPVAVR	1xCarbamidomethyl [C4]	0		78	240000000
MLOC_23006.1	DSPPLGLCGLAK	1xCarbamidomethyl [C8]	0		64
MLOC_23006.1	GWMDDAFK		0	1	35	46000000
MLOC_23006.1	KVTPPGNEAGLK		1	2	65
MLOC_23006.1	TAQNHAMALVGYGTKPDGTK		0	1	44	8100000
MLOC_23006.1	VTPPGNEAGLK		0	1	56	710000000
MLOC_23006.1	WVIMNGGITTEAAYPYTGK	1xOxidation [M4]	0		57	7700000
MLOC_2310.1	MPSSEFSR	1xOxidation [M1]	0		56	17000000
MLOC_23107.1	FLDGIYVSDK		0	2	71	88000000
MLOC_23107.1	KFLDGIYVSDK		1	3	58	110000000
MLOC_23107.1	KVDMLDGVTILR		1	2	68	80000000
MLOC_23107.1	KVDMLDGVTILR	1xOxidation [M4]	1		55	200000000
MLOC_23107.1	MISVTGPR	1xOxidation [M1]	0		43	130000000
MLOC_23107.1	MISVTGPR		0	1	21	14000000
MLOC_23107.1	SAALINQK		0	1	26
MLOC_23107.1	TILASETMDIPEEVTVK	1xOxidation [M8]	0		83	39000000
MLOC_23107.1	TILASETMDIPEEVTVK		0	1		180000000
MLOC_23107.1	VKDEIVLDGNDIELVSR		1	4	69
MLOC_23199.2	LQTPFESLK		0	1	41	21000000
MLOC_23199.2	NVSLEVSSPGVER		0	1	43
MLOC_23199.2	VIRVPDDLER		1	1		11000000
MLOC_23199.2	YGSPTIDDIEAYTIAYR		0	1
MLOC_23200.1	GTILGFK		0	1	36
MLOC_23200.1	SNLPAESMGR	1xOxidation [M8]	0		46	39000000
MLOC_23200.1	SNQYENTSLVQIEGVNTK		0	2	51	1400000
MLOC_23688.1	FDGAALLR		0	1	31	75000000
MLOC_24404.1	ILPAGLLLR		0	1	40	10000000
MLOC_24548.1	DGLLDKLK		1	1	34	6100000
MLOC_24548.1	SNVIVEYPGTVPGR		0	2	86	43000000
MLOC_24654.2	FSYVDQTGQK		0	1	48	120000000
MLOC_24654.2	GTPFTIAVQK		0	1	38
MLOC_24654.2	TYGPFGEAK		0	1	35
MLOC_2467.1	FIGTAGAANSTMNPK		0	1	46	28000000
MLOC_2467.1	FIGTAGAANSTMNPK	1xOxidation [M12]	0		93	90000000
MLOC_2467.1	ALTFYR		0	1	40	28000000
MLOC_2467.1	DFDEALFK		0	1	22	24000000
MLOC_2467.1	ETPAIVCFGDK	1xCarbamidomethyl [C7]	0		27	4000000
MLOC_2467.1	IITEFFGK		0	1	27	36000000
MLOC_2467.1	RDEFEQISAPVLER		1	3	52	55000000
MLOC_25110.2	TAPDPAMSVLPER	1xOxidation [M7]	0		34	570000
MLOC_2513.2	QSIFADIEK		0	1	23
MLOC_2513.2	TSPQAILDLITVGK		0	1	50	26000000
MLOC_25162.1	SAYLPFK		0	1	28	46000000
MLOC_25218.1	NAVFGDSSALAPGGVR		0	3	64	83000000
MLOC_25246.1	LLLLVR		0	1	42	14000000
MLOC_25246.1	LNVLGNVVR		0	1	42	35000000
MLOC_25246.1	LSGQDVER		0	1	47	86000000
MLOC_25246.1	NFVGQAATSPGISGQTIQESMR	1xOxidation [M21]	0		66	16000000
MLOC_25246.1	NFVGQAATSPGISGQTIQESMR		0	2	61	8600000
MLOC_25246.1	QYYSNDLDR		0	1	34	36000000
MLOC_25246.1	SSQYCTDVAK	1xCarbamidomethyl [C5]	0		34	1400000
MLOC_25246.1	VSTILNEEFKK		1	1	29	21000000
MLOC_2531.3	FAYDSFR		0	1	34	39000000
MLOC_2531.3	GVQNDTDLTANDLR		0	3	84	29000000
MLOC_2531.3	IAVDMVNEALVDR	1xOxidation [M5]	0		80	25000000
MLOC_2531.3	IAVDMVNEALVDR		0	3	87	4100000
MLOC_2531.3	LGDPARPLLLSVR		0	1	42	71000000
MLOC_2531.3	SINQITGLR		0	1	59	9200000
MLOC_2531.3	WVEEYMGAR		0	1
MLOC_25403.1	IIASGDPVSR		0	1	48	78000000
MLOC_25601.1	KPQQEEAAYGSGYGR		0	2	90	9600000
MLOC_25601.1	SEEDTYGSGYGR		0	2	72	28000000
MLOC_25686.2	FLSGLKDER		1	2	46	230000000
MLOC_25686.2	GGSGNFVK		0	2	52	120000000
MLOC_25686.2	GLLYLGMGVSGGEEGAR	1xOxidation [M7]	0		50	52000000
MLOC_25686.2	IFQGDYSSGETVDKAQLIEDVRK		2	2	61	17000000
MLOC_25686.2	IGLAGLAVMGQNLALNIAEK		0	2	45
MLOC_25686.2	VVIMLVK	1xOxidation [M4]	0		50
MLOC_25698.1	SDPALQGDSPPQVK		0	3	69	74000000
MLOC_25763.1	LSSPDPTELLEFAGGLPK		0	1	49	6300000
MLOC_25856.1	INPVLLPK		0	1	54
MLOC_25856.1	LLAGVTIAHGGVIPK		0	2	84	18000000
MLOC_26106.1	GSELQNYFTR		0	2	45	27000000
MLOC_26106.1	FRDESLTFK		1	1	56	8400000
MLOC_26190.1	VGESLFGPYEWER		0	1
MLOC_26199.1	LPPVEEIR		0	1	44
MLOC_26340.1	LENTITYIK		0	1	46
MLOC_26340.1	RVNALENVVKPR		1	3	80	150000000
MLOC_26340.1	VNALENVVKPR		0	2	49	66000000
MLOC_2643.1	DMPEADIVVLPAGSPVTLDFR		0	3	77	58000000
MLOC_2643.1	KTSWPEVVGK		1	2	58
MLOC_2643.1	SIEEAKEIILK		1	2	53	21000000
MLOC_2643.1	TSWPEVVGK		0	1	28
MLOC_26505.2	KQQQDALPK		1	2		28000000
MLOC_26683.2	DSGSSFR		0	2	60	360000000
MLOC_26683.2	GFGFVTMASQEELDDAIAALDGQSLEGR	1xOxidation [M7]	0		146
MLOC_26683.2	GFGFVTMSTIEEAEK	1xOxidation [M7]	0		67
MLOC_26683.2	GFGFVTMSTIEEAEK		0	3	79	160000000
MLOC_26683.2	IYVGNLPWQVDDSR		0	3	101	1700000000
MLOC_26683.2	LAQLFEQAGVVEVSEVIYNR		0	2	50	19000000
MLOC_26683.2	LVELFSEHGK		0	2	63	480000000
MLOC_26683.2	VNVAEERPPR		0	2	59	560000000
MLOC_26683.2	VYVGNLPYDVDSER		0	3	110
MLOC_26813.1	GLGASLQR		0	1	46	200000000
MLOC_27126.2	GTYDGQQVAVK		0	1	37	20000000
MLOC_27279.3	KSCTVVASATGK	1xCarbamidomethyl [C3]	1		77	14000000
MLOC_27279.3	LFLPYVEER		0	1	31
MLOC_2781.1	CSYTIWPGALPGGGAR	1xCarbamidomethyl [C1]	0		62	11000000
MLOC_2781.1	LDPGQSWQLNMPAGTAGAR	1xOxidation [M11]	0		66	200000000
MLOC_2781.1	LDPGQSWQLNMPAGTAGAR		0	3	78	120000000
MLOC_2781.1	VSGEQPATLAEYTLGQGGNR		0	4	98	88000000
MLOC_27966.1	EMTVVLSTTK		0	1		6100000
MLOC_27966.1	EMTVVLSTTK	1xOxidation [M2]	0		59
MLOC_27966.1	NQVSDNYYRPDLTKPALAR		0	3	54	400000000
MLOC_27966.1	TVTVQPAAEK		0	2	44	36000000
MLOC_27966.1	TVTVQPAAEKEMTVVLSTTK	1xOxidation [M12]	1		33	30000000
MLOC_27966.1	TVTVQPAAEKEMTVVLSTTK		1	1	35	3300000
MLOC_27966.1	EPNNLYNVHSYK		0	1	32	1500000
MLOC_28187.1	AQDGSILYFR		0	1	22	2500000
MLOC_28316.1	AKEEAEREIAEYR		2	1	36	14000000
MLOC_28316.1	AQMEADFQR		0	2	45	130000000
MLOC_28316.1	AQMEADFQR	1xOxidation [M3]	0		47
MLOC_28316.1	KLTETSGDSGANVK		1	3	105	190000000
MLOC_28316.1	LTETSGDSGANVK		0	2	79	43000000
MLOC_28316.1	QQAANISPEVIQMLLR		0	2	54	57000000
MLOC_28316.1	QQAANISPEVIQMLLR	1xOxidation [M13]	0		30
MLOC_28316.1	RLEQETNVKIEQLK		2	3	57	100000000
MLOC_28316.1	RPSGIQQLLAAEQDAQQIVNAAR		0	6	107	25000000
MLOC_28454.1	GLILAFK		0	0	42	690000
MLOC_2849.1	LRDFPSFIR		1	1	30	3500000
MLOC_28508.2	FDDGAGGDNEVQR		0	2	77	16000000
MLOC_28508.2	FVVGLGDK		0	1	52	9900000
MLOC_28508.2	IINPNTDDAK		0	2	58	7400000
MLOC_28508.2	KVEFGLPDLEGR		1	2	52	5300000
MLOC_28508.2	VIGSELVQK		0	1	36
MLOC_28676.1	FNSSQIPDVK		0	1	34	24000000
MLOC_28676.1	KLLYDGEIK		1	2	56	86000000
MLOC_28676.1	LIGSDLEHYIR		0	2	66	70000000
MLOC_28676.1	VLNFSMGKPR	1xOxidation [M6]	0		35	70000000
MLOC_28676.1	VLNFSMGKPR		0	1	39	22000000
MLOC_28895.1	SWDEGVATK		0	1	28
MLOC_29110.1	LGIEALR		0	1	48	13000000
MLOC_29110.1	MLLDNGPNEAQAK	1xOxidation [M1]	0		41	640000
MLOC_29110.1	QDIIVSNSEDK		0	1
MLOC_29110.1	VAGNTIAFLDR		0	1	51	8600000
MLOC_2917.1	YEEIVK		0	1	32	920000000
MLOC_2917.1	YEEIVKEVSSYLK		1	1	53	16000000
MLOC_2917.1	YYCTVIDAPGHR	1xCarbamidomethyl [C3]	0		60	14000000
MLOC_2917.1	RGFVASNSK		1	2	48	98000000
MLOC_2924.1	VQDTFTPISAVVPK		0	0	29	10000000
MLOC_29257.1	SPWYGADR		0	1	43
MLOC_2934.1	AAPRPTVLVTGAGGR	1xAcetyl [N-Term]	0		54	26000000
MLOC_2934.1	ALFSQVTAR		0	1	43	99000000
MLOC_2934.1	TGQIVFNK		0	1	43	46000000
MLOC_2967.1	IGAQMKENDIVDYFIPVVK	1xOxidation [M5]	1		46	7800000
MLOC_2967.1	LLRDNEAEVR		1	2		28000000
MLOC_2967.1	VLQSLVPILDQSVAEK		0	1	29	37000000
MLOC_29841.1	DYIEGTAYK		0	1	32
MLOC_29874.2	FLDDQNR		0	1	39
MLOC_29951.1	ADRDESSPYAAMLASQDVATR		1	3	62	5400000
MLOC_29951.1	ADRDESSPYAAMLASQDVATR	1xOxidation [M12]	1		49	5300000
MLOC_29951.1	EENVTLGPAVR		0	2	41	230000000
MLOC_29951.1	ELGITALHIK		0	1	27	360000
MLOC_29951.1	IGRIEDVTPVPTDSTRR		2	2		13000000
MLOC_29951.1	TPGPGAQSALR		0	2	55	190000000
MLOC_29951.1	TREPKEENVTLGPAVR		2	3	56	41000000
MLOC_30180.2	ALQNIGASNKDDAFYR	1xAcetyl [N-Term]	1		94	6700000
MLOC_3078.1	YPGGNLGGPAYGGDNR		0	1	86	4000000
MLOC_30809.1	ALPDITFLR		0	1	38	300000000
MLOC_31098.1	ADIEDYLASGAK		0	2	55	9300000
MLOC_31098.1	DNSLKPQDYEGGTFTVSNLGGPFGIK		0	1	54	27000000
MLOC_31098.1	DYKPSAADAPAAPSESK		0	0	42	4800000
MLOC_31098.1	GLGTIGEEVK		0	1	31	74000000
MLOC_31098.1	IFASPLAR		0	1	32	140000000
MLOC_31098.1	KLAEDNNVQLSSVK		1	3	109	57000000
MLOC_31098.1	LAEDNNVQLSSVK		0	2	68	7900000
MLOC_31098.1	SESFAASGLDYTDIPNAQIR		0	4	125	8600000
MLOC_31098.1	ISINDLVIK		0	2	64	130000000
MLOC_3130.2	ELLSDENPPLYR		0	1	31
MLOC_31320.1	EGLELLK		0	2	57	320000000
MLOC_31320.1	MGVEVYHNLK		0	2	35	33000000
MLOC_31320.1	MGVEVYHNLK	1xOxidation [M1]	0		61	19000000
MLOC_31320.1	YGQDATNVGDEGGFAPNIQENKEGLELLK		1	3	61
MLOC_31792.1	IEEELGDAAVYAGLK		0	3	119	52000000
MLOC_31792.1	SCNALLLK	1xCarbamidomethyl [C2]	0		56	270000000
MLOC_31792.1	SGETEDTFIADLAVGLSTGQIK		0	3	96
MLOC_31792.1	VNQIGSVTESIEAVK		0	3	95	360000000
MLOC_31792.1	YNQLLR		0	1	39	590000000
MLOC_32662.2	LNVGGQAISPK		0	1	33
MLOC_32662.2	YTAPADVYGSAR		0	2	56	18000000
MLOC_3272.1	AIYYIATDSLQSAK		0	3	72	250000000
MLOC_3272.1	AQTLGDTSSLEFMR	1xOxidation [M13]	0		82	210000000
MLOC_3272.1	DLSAACKNEPESTEAKR	1xCarbamidomethyl [C6]	2		62	380000
MLOC_3272.1	EDDKYEFADPTR		1	2	38	87000000
MLOC_3272.1	EILQESR		0	2	51	1600000
MLOC_3272.1	ELVSNASDALDK		0	3	86	17000000
MLOC_3272.1	ELVSNASDALDKLR		1	3	102	370000000
MLOC_3272.1	EVEETEYNEFYK		0	2	68	40000000
MLOC_3272.1	FLSVTDPSVLADGGDMEIR		0	4	128	98000000
MLOC_3272.1	GTQITLFLR		0	1	34	150000000
MLOC_3272.1	GVVDSNDLPLNVSR		0	3	90
MLOC_3272.1	IFEINPEHPIVK		0	1	40
MLOC_3272.1	IYEMMTIALGGR	2xOxidation [M4; M5]	0		59	44000000
MLOC_3272.1	KFWESFGK		1	1	30
MLOC_3272.1	LGCIEDSGNQK	1xCarbamidomethyl [C3]	0		31	2000000
MLOC_3272.1	LGCIEDSGNQKR	1xCarbamidomethyl [C3]	1		40	19000000
MLOC_3272.1	NEPESTEAKR		1	2	49	54000000
MLOC_3272.1	NETDLISLDQYVENMPETQK		0	1		3600000
MLOC_3272.1	SVLYIPGMAPLSNEEIMNPK	2xOxidation [M8; M17]	0		47	52000000
MLOC_3272.1	TVEVEEEESKETEETAEGEKEK		2	4	71	23000000
MLOC_3272.1	VFISDDFDGELFPR		0	2	77	60000000
MLOC_32914.2	GAIVVDEYSR		0	2	35	120000000
MLOC_32914.2	KGAIVVDEYSR		1	2		4200000
MLOC_32914.2	NLGLEEVGVK		0	1	33	62000000
MLOC_32914.2	TSVDSIWAVGDVTDR		0	1	59	2100000
MLOC_32914.2	TVFGDEPTKPEYR		0	2	66
MLOC_32920.1	GIPYLNTYDGR		0	2	54
MLOC_32920.1	HIMVDGK		0	1	28
MLOC_32920.1	HIMVDGK	1xOxidation [M3]	0		37	140000000
MLOC_32920.1	LHSVRDEDAK		1	2	55	12000000
MLOC_32920.1	LKYALTYR		1	1	27	11000000
MLOC_32920.1	TDKTYPAGFMDIISIPK	1xOxidation [M10]	1		42	36000000
MLOC_32920.1	TYPAGFMDIISIPK	1xOxidation [M7]	0		35	68000000
MLOC_32920.1	TYPAGFMDIISIPK		0	1	38	50000000
MLOC_32946.1	VTNPLFEK		0	1	39
MLOC_32958.1	GPVPDSHGHR		0	2	54	15000000
MLOC_32988.2	VFAHQDILDLAK		0	2	48	6400000
MLOC_32988.2	VLSGYNDIIMAR	1xOxidation [M10]	0		66	110000000
MLOC_32990.2	AGEADGKTYQVSR	1xAcetyl [N-Term]	1		61	9700000
MLOC_32990.2	FFEDYKK		1		24	61000000
MLOC_32990.2	NENKEVAVNDFLPAEDAINAIK		1	3	56	23000000
MLOC_32990.2	VKYELDKATGLIK		2	2	55	71000000
MLOC_32990.2	VLYSSVVYPHNYGFIPR		0	2	51
MLOC_32990.2	YSMDLYGSYIMEGLRK	2xOxidation [M3; M11]	1		33	26000000
MLOC_33003.1	RQPYDYEER		1	2	41	10000000
MLOC_33074.2	LMGSLTNNEGLR	1xOxidation [M2]	0		73
MLOC_33267.2	NLISYVK		0	1	18
MLOC_33483.1	LLSGVTIAHGGVIPNINPVLLPK		0	2	51	60000000
MLOC_34008.1	IAFVGLPGLYVVNSDGSGGR		0	2	56	4600000
MLOC_34008.1	KLTVGGENNAFPSPSPDGK		1	2	41	5000000
MLOC_34010.1	TVQPLGDYGFGK		0	1	28
MLOC_34029.1	GSYFPVTAVQR		0	1	32
MLOC_34282.1	IMTSTVDVNDESR	1xOxidation [M2]	0		56	2000000
MLOC_34318.1	VIGDVTAGNALEVLR		0	1	44
MLOC_34346.1	VESPAGVDAK		0	1	26	5400000
MLOC_34346.1	VVSNVGGDPNAVYEAK		0	1	43	13000000
MLOC_34357.3	PAAGPGPGTGAEAK		0		22	4500000
MLOC_34370.1	EQLVALLR		0	1	24	3100000
MLOC_34374.2	AGAAPSEEALRR	1xAcetyl [N-Term]	1		59	130000000
MLOC_34374.2	IEAGAAAR		0	1	48	45000000
MLOC_34374.2	LQASVGSGGGAAR		0	1	29	1400000
MLOC_34374.2	RLQASVGSGGGAAR		1	2	55	44000000
MLOC_34374.2	VGIDEVASVVK		0	2	65	72000000
MLOC_34374.2	VLAVLDDLSPEELGAK		0	3	79	41000000
MLOC_34374.2	LPFAAAQIGQAFR		0	3	79	69000000
MLOC_34455.1	GGVFVFPR		0	0	27	180000
MLOC_34455.1	SVGEAPAVAISAFDSQLPGTQR		0	1	62	2200000
MLOC_34457.1	DAAEYVYDVPEGWK		0	2	47	25000000
MLOC_34457.1	DAAEYVYDVPEGWKER		1	2	48	14000000
MLOC_34457.1	EYLTFLSGFR		0	1	38	47000000
MLOC_34457.1	GTNGTDSEFFNPR		0	2	92	48000000
MLOC_34457.1	VYYGTAASAANYGGYGGNANKR		1	4	110	180000000
MLOC_34487.1	DVKPIVNFALSQVK		0	1	28	19000000
MLOC_34487.1	SAFELAEITEFVK		0	2	58	4600000
MLOC_34492.1	IQEEQTNLVSDR		0	2	72	1200000
MLOC_34508.1	DAITQIVGEAR		0	2	75	220000000
MLOC_34526.1	ANASQYGLAAGVFTNNLDTANTLTR		0	4	211	22000000
MLOC_34526.1	AVVTALKNPAWL		1	2	22
MLOC_34526.1	FADLIEK		0	1	38	130000000
MLOC_34526.1	FNDLNEVIKR		1	2	56	11000000
MLOC_34526.1	FVDAASGK		0	1	38	280000000
MLOC_34526.1	GVEQGPQIDDEQFKK		1	1		39000000
MLOC_34526.1	GYYIQPTIFSDVQDDMK		0	2	48	17000000
MLOC_34526.1	IAFTGSTDTGK		0	1	50	84000000
MLOC_34526.1	IAQEEIFGPVQSIFK		0	3	68	120000000
MLOC_34526.1	KAFDEGPWPK		1	2	46
MLOC_34526.1	KGVEQGPQIDDEQFKK		2	3	54	4400000
MLOC_34526.1	RANASQYGLAAGVFTNNLDTANTLTR		1	4	100	17000000
MLOC_34526.1	SGVDSGATLVTGGDK		0	2	49	64000000
MLOC_34526.1	VGPALACGNTIVLK	1xCarbamidomethyl [C7]	0		44	11000000
MLOC_34526.1	VILELSAR		0	1	49	2600000
MLOC_34526.1	VSEGDAEDVDR		0	2	93	64000000
MLOC_34526.1	TGEVIAR		0	2	61	410000000
MLOC_34534.1	RSASSSSTSDRDSIR		2	2	37	14000000
MLOC_34534.1	YIDMIANPEVADVFR	1xOxidation [M4]	0		46	12000000
MLOC_34595.1	AAQSLNLKK		1		47	29000000
MLOC_34595.1	AFVQQAEVVLADGKLTESK		1	2	62	12000000
MLOC_34595.1	DANFQLDSLISEPLR		0	2	77	16000000
MLOC_34595.1	EAAMTIFSK	1xOxidation [M4]	0		42	21000000
MLOC_34595.1	EAILSVDGYNADRR		1	2	36	270000000
MLOC_34595.1	EITLKDDLPLRDR		2	2	37	110000000
MLOC_34595.1	GQIGIQQVR		0	2	56	200000000
MLOC_34595.1	KLFLNYIQK		1	2	31	65000000
MLOC_34595.1	LENALVQAVALLR		0	3	96	59000000
MLOC_34595.1	LQYLLDISAEKAEDLR		1	1	31	1600000
MLOC_34595.1	LSSAIEASISR		0	2	56	2800000
MLOC_34595.1	MPADLIISAEK	1xOxidation [M1]	0		86
MLOC_34595.1	MPADLIISAEK		0	2	71	96000000
MLOC_34595.1	QLGHILGLTGK		0	2	31	25000000
MLOC_34595.1	QVGLPSEHAQK		0	1		11000000
MLOC_34595.1	SIVQDIAK		0	1	34
MLOC_34595.1	VRLENALVQAVALLR		1	1	57	1700000
MLOC_34615.3	IFVDTVASTPHIG		0	2	64	410000000
MLOC_34629.1	LLAASGALASPK		0	1	55	51000000
MLOC_34634.1	AASGFGGGEAFPLSSAAGAGALK	1xAcetyl [N-Term]	0		38
MLOC_34735.1	FNAYTPDELIK		0	1	38	26000000
MLOC_34735.1	LFQVEYAMEAVK	1xOxidation [M8]	0		36	4900000
MLOC_34735.1	NQYDTDVTTWSPQGR		0	3	89	180000
MLOC_34735.1	SANELSSHQR		0	2	61	22000000
MLOC_34735.1	SATHAVLAAANK		0	1	38	510000
MLOC_34746.1	ASMGGYISSQTVR	1xOxidation [M3]	0		65	24000000
MLOC_34746.1	ISIAGSSK		0	1	61	54000000
MLOC_34746.1	TLANILYSYR		0	2	66	16000000
MLOC_34761.1	NSPIQYFTSGGGSK		0	2	62
MLOC_34809.1	DWREDGIVSPVK		1	3	42	33000000
MLOC_34826.1	FGSGAYNSMDNGVLR	1xOxidation [M9]	0		70	10000000
MLOC_34826.1	FGSGAYNSMDNGVLR		0	1		8300000
MLOC_34826.1	VAWAGSQHAVEVADR		0	1	38
MLOC_34830.1	ASIPVVQVDPSFEGLDGGAGSLIK		0	3	87	35000000
MLOC_34830.1	GNIDKEGQTPK		1	2	57	42000000
MLOC_34830.1	LNPETYQLFDKVEK		1	2	30	17000000
MLOC_34834.1	DGPAVTFDAAAPLR		0	1		11000000
MLOC_34838.1	FLDVDTGIIATNK		0	2	81	37000000
MLOC_34838.1	GDGAIYLR		0	1	22	77000000
MLOC_34838.1	QLMPSLLK		0	1	23	27000000
MLOC_34838.2	GGQYAIALALLDEGK		0	3	83	34000000
MLOC_34840.2	MAVLAEAAR	1xOxidation [M1]	0		61	84000000
MLOC_34840.2	MTNADLGR		0	1	78	150000000
MLOC_34840.2	RMAVLAEAAR	1xOxidation [M2]	1		42	19000000
MLOC_34840.2	TKLSAEEASK		1	2	69	170000000
MLOC_34842.2	AAAETSGSSQPGAPGR	1xAcetyl [N-Term]	0		113	16000000
MLOC_3492.2	VVGTDTSAQQLAYAPALPNVR		0	1	58	2800000
MLOC_34955.1	EIAQDFKTDLR		1	2	71	430000000
MLOC_34955.1	STELLIR		0	2	53	4200000000
MLOC_35016.1	DAPAPASSAPAAGSEPTVTK		0	2	65	33000000
MLOC_35087.2	ATTAASNPALAELVESGALVR		0	2	98	3200000
MLOC_351.5	AAEPAATEPLKDEL		1	2	44	33000000
MLOC_351.5	DFDVSALEK		0	1	38	100000000
MLOC_351.5	EAEGIVEYLK		0	1	44	73000000
MLOC_351.5	ETAGQAAAATEK		0	2	72	86000000
MLOC_351.5	GDAAVERPVVR		0	2		51000000
MLOC_351.5	KNKETAGQAAAATEK		2	2	116	60000000
MLOC_351.5	NKETAGQAAAATEK		1	2	91	41000000
MLOC_351.5	SAYYGAVEEFSGK		0	1	30	130000000
MLOC_351.5	SAYYGAVEEFSGKDVK		1	2	77
MLOC_351.5	SIQEYKGPR		1	1	52	9900000
MLOC_351.5	TADEIVDYIR		0	2	81	220000000
MLOC_351.5	VDQAPLILIQDGDSK		0	2	57	2600000
MLOC_351.5	VDQAPLILIQDGDSKK		1	2	43	38000000
[truncated: 5,704 more rows]

## Sheet: SSF3
Protein Accessions	Sequence	Modifications	Missed Cleavages	XCorr Sequest HT	Ions Score Mascot	Area
AGP50735	ANLGMEVMHER	2xOxidation [M5; M8]	0		54	590000000
AGP50735	ANLGMEVMHER		0	3	64	31000000
AGP50735	ANLGMEVMHER	1xOxidation [M]	0		65	160000000
AGP50735	ESTSLWGR		0	1	57	210000000
AGP50735	ETTENESANEGYK		0	3	76	1100000000
AGP50735	FGQEEETYNIVAAHGYFGR		0	4	59	18000000
AGP50735	LIFQYASFNNSR		0	2	91	480000000
AGP50735	VINTWADIINR		0	3	97	1000000
AGP50737	TVYDILR		0	1	50	460000000
AGP50740	AAEDPEFETFYTK		0	3	68
AGP50740	AFNPTQAEETYSMVTANR	1xOxidation [M13]	0		98	31000000
AGP50740	AFNPTQAEETYSMVTANR		0	3	99	47000000
AGP50740	AWMAAQDQPHENLIFPEEVLPR		0	3	82	250000000
AGP50740	AWMAAQDQPHENLIFPEEVLPR	1xOxidation [M3]	0		86	450000000
AGP50740	AYDFVSQEIR		0	2	55	1000000000
AGP50740	NILLNEGIR		0	1	38	10000000000
AGP50741	AAAAGFEK		0	1	49	4500000000
AGP50741	APWLEPLR		0	1	47
AGP50741	APWLEPLRGPNGLDLSR		1	2	60	1800000000
AGP50741	DIQPWQER		0	1	46	3700000000
AGP50741	DIQPWQERR		1	1		77000000
AGP50741	DQETTGFAWWAGNAR		0	3	87	710000000
AGP50741	GIDRDLEPVLYMNPLN	1xOxidation [M12]	1		58	1600000000
AGP50741	GPNGLDLSR		0	2	56
AGP50741	KDIQPWQER		1	2	46	25000000
AGP50741	LGANVGSAQGPTGLGK		0	3	136	11000000000
AGP50741	LINLSGK		0	1	40	590000000
AGP50741	SPTGEVIFGGETMR		0	3	88	880000000
AGP50741	SPTGEVIFGGETMR	1xOxidation [M13]	0		78	2900000
AGP50745	QAVPLSR		0	1	51	15000000
AGP50745	STGPYSLVTQQPVR		0	2	57	3800000
AGP50746	LGIQAFQPTLVEGR		0	2	50	3800000
AGP50747	NQDIGIGLVNR		0	1	38	9500000
AGP50747	YGNPENEYR		0	1	16	12000000
AGP50748	ATDLVASAAIR		0	2	72
AGP50748	FLSEACDLVFDAASQGK	1xCarbamidomethyl [C6]	0		107	66000000
AGP50748	KLSTLQR		1	1		200000000
AGP50748	LPDIVIVLDQQK		0	3	60	95000000
AGP50748	MAPYISAK		0	1	45	13000000
AGP50748	RATDLVASAAIR		1	2	62
AGP50748	SFLIVGTK		0	1	41	91000000
AGP50751	ANIGILGSLEWK		0	2	55	120000000
AGP50751	ANLINATSISLEQLEK		0	2	114	1400000000
AGP50751	EKANLINATSISLEQLEK		1	3	57	45000000
AGP50751	GTIEQLEK		0	1	55	1100000000
AGP50751	LQKVELEADEYR		1	3	82	45000000
AGP50751	MNGYSEIER		0	2	60	110000000
AGP50751	MNGYSEIER	1xOxidation [M1]	0		52	140000000
AGP50751	SKNETLYFEK		1	2	64	1000000000
AGP50751	VELEADEYR		0	2	61
AGP50752	DTKPQFQEIISSSK		0	2	67	1500000000
AGP50752	EAIQEQLER		0	2	78
AGP50752	EAYPGDVFYLHSR		0	2	67	1000000000
AGP50752	ELIIGDR		0	2		5600000000
AGP50752	ERIEQYNR		1	2	41	360000000
AGP50752	FLDELR		0	1	37
AGP50752	GEIIASESR		0	2	57	460000000
AGP50752	GIALNLESK		0	1	46	3000000000
AGP50752	GYLDSLEIEQVNK		0	2	76	4400000000
AGP50752	HLKDTKPQFQEIISSSK		1	4	67	790000000
AGP50752	HTLIIYDDLSK		0	3	76	1200000000
AGP50752	IAQIPVSEAYLGR		0	3	70	12000000000
AGP50752	IIGLGEIMSGELVQFAEGTR	1xOxidation [M8]	0		126	470000000
AGP50752	KVGIENIGR		1	2	56	1300000000
AGP50752	LIESPAPSIISR		0	2	84	11000000000
AGP50752	NVGIVLMGDGLMIQEGSFVK	2xOxidation [M7; M12]	0		111	140000000
AGP50752	NVGIVLMGDGLMIQEGSFVK	1xOxidation [M12]	0		90	5100000
AGP50752	QMSLLLR	1xOxidation [M2]	0		48
AGP50752	QMSLLLR		0	1	48	1900000000
AGP50752	QSQANPLPVEEQIATIYTGTR		0	4	121	1200000000
AGP50752	RSVYEPLQTGLIAIDSMIPIGR		1	5	114
AGP50752	RSVYEPLQTGLIAIDSMIPIGR	1xOxidation [M17]	1		120	160000000
AGP50752	SVYEPLQTGLIAIDSMIPIGR		0	3	124	24000000
AGP50752	SVYEPLQTGLIAIDSMIPIGR	1xOxidation [M16]	0		91	350000000
AGP50752	TAVATDTILNQK		0	2	76	1900000000
AGP50752	TFTEQAEILLK		0	2	61	800000000
AGP50752	TSQNQLAR		0	2	67	4300000000
AGP50752	VGIENIGR		0	1	64
AGP50752	VVNALAKPIDGK		0	2	54	2000000000
AGP50752	VVNALAKPIDGKGEIIASESR		1	5	97	1100000000
AGP50752	VVQVGDGIAR		0	2	78	4200000000
AGP50753	EMVYECLLPGATR	1xOxidation [M2]; 1xCarbamidomethyl [C6]	0		80	47000000
AGP50753	SKVSPLSLSEK		1	1	55	160000000
AGP50753	VSPLSLSEK		0	1	42	520000000
AGP50754	DFGYSFPCDGPGR	1xCarbamidomethyl [C8]	0		57	170000000
AGP50754	DKPVALSIVQAR		0	2	50	210000000
AGP50754	DLLEAHTPPGGR		0	1	39
AGP50754	DYNPEQNEDNVLAR		0	3	85	150000000
AGP50754	FSQGLAQDPTTR		0	2	70	4500000000
AGP50754	FSQGLAQDPTTRR		1	1	60	410000000
AGP50754	TPLANLIR		0	1	55	920000000
AGP50755	ALSIIQGR		0	2	52	1200000000
AGP50755	EIPLPHEFILNR		0	2	52	800000000
AGP50755	IVVDRDPVK		1	2	45	1500000000
AGP50755	LIPDKANLGFR		1	2	37	270000000
AGP50755	TSFEEWARPGHFSR		0	2	44	240000000
AGP50755	VAPATQPR		0	1	50
AGP50755	YAEFLTFR		0	1	54	980000000
AGP50755	YNDLLDR		0	1	46	910000000
AGP50756	QAIALTPGNYIEAQNWLK		0	3	69	40000000
AGP50757	IVNIPSFR		0	2	47	300000000
AGP50757	LGALPGLTR		0	1	60
AGP50757	LGMASTIPGAR		0	2	66	41000000
AGP50757	LGMASTIPGAR	1xOxidation [M3]	0		68
AGP50757	RLGALPGLTR		1	1	45	32000000
AGP50757	STGQVLLQLLEMR		0	3	77
AGP50757	STGQVLLQLLEMR	1xOxidation [M12]	0		78	45000000
AGP50759	SKSPVPSYK		1	1	31
AGP50761	AEGTKDLVEAK		1	3	76	170000000
AGP50761	ALEIAEANLSK		0	2	78	2000000000
AGP50761	ALEIAEANLSKAEGTK		1	2	34	47000000
AGP50761	IEAVNWIPPSN		0	1	24
AGP50761	IRIEAVNWIPPSN		1	2	34	230000000
AGP50761	IVNNEIIILGNDAELGSDIDPEEAQK		0	1	29	22000000
AGP50761	KLNLYVLTPK		1		80	420000000
AGP50761	LNLYVLTPK		0	1	45	13000000
AGP50761	RIIWDCEVK	1xCarbamidomethyl [C6]	1		39
AGP50762	AHGGVSVFGGVGER		0	3	61	5500000
AGP50762	AITLEEENK		0	1	41	2900000000
AGP50762	AITLEEENKSQK		1	3	66	1600000000
AGP50762	AVAMSATDGLMR	2xOxidation [M4; M11]	0		61	2300000000
AGP50762	AVAMSATDGLMR	1xOxidation [M]	0		77	2200000000
AGP50762	AVAMSATDGLMR		0	2	75	580000000
AGP50762	DTADKQINVTCEVQQLLGNNR	1xCarbamidomethyl [C11]	1		118	550000000
AGP50762	EGNDLYMEMK		0	2	47	260000000
AGP50762	EGNDLYMEMK	1xOxidation [M]	0		51	95000000
AGP50762	EGNDLYMEMK	2xOxidation [M7; M9]	0		31	420000000
AGP50762	EGNDLYMEMKESGVINEK	2xOxidation [M7; M9]	1		66	120000000
AGP50762	ESGVINEK		0	2	53	2200000000
AGP50762	FVQAGSEVSALLGR		0	3	123	3700000000
AGP50762	GIYPAVDPLDSTSTMLQPR	1xOxidation [M15]	0		107	1500000000
AGP50762	GIYPAVDPLDSTSTMLQPR		0	4	120	2200000000
AGP50762	GMEVIDTGAPLSVPVGGATLGR	1xOxidation [M2]	0		155	1900000000
AGP50762	GMEVIDTGAPLSVPVGGATLGR		0	4	112	1900000000
AGP50762	IDQIIGPVLDVTFPPGK		0	3	59	73000000
AGP50762	IFNVLGEPVDNLGPVDSSATFPIHR		0	5	129	1100000000
AGP50762	IVGNEHYETAQR		0	3	93	1300000000
AGP50762	KGSITSIQAVYVPADDLTDPAPATTFAHLDATTVLSR		1	2	57
AGP50762	LPYIYNALVVQSR		0	3	91	240000000
AGP50762	LSIFETGIK		0	2	58	4600000000
AGP50762	MPSAVGYQPTLSTEMGSLQER	2xOxidation [M1; M15]	0		106	610000000
AGP50762	MPSAVGYQPTLSTEMGSLQER	1xOxidation [M]	0		140	350000000
AGP50762	MPSAVGYQPTLSTEMGSLQER		0	5	135	500000000
AGP50762	MRVGLTALTMAEYFR	2xOxidation [M1; M10]	1		55	790000
AGP50762	QINVTCEVQQLLGNNR	1xCarbamidomethyl [C6]	0		49	540000000
AGP50762	SAPAFIELDTK		0	2	69	7400000000
AGP50762	TNPTTSRPGVSTSEEK		0	4	114	1100000000
AGP50762	TREGNDLYMEMK		1	3	59	130000000
AGP50762	TREGNDLYMEMK	2xOxidation [M9; M11]	1		49	560000000
AGP50762	TREGNDLYMEMK	1xOxidation [M]	1		54	180000000
AGP50762	TREGNDLYMEMKESGVINEK	2xOxidation [M9; M11]	2		66	20000000
AGP50762	TVLIMELINNIAK	1xOxidation [M5]	0		62	2100000000
AGP50762	VALVYGQMNEPPGAR	1xOxidation [M8]	0		87	210000000
AGP50762	VALVYGQMNEPPGAR		0	3	105	3700000
AGP50762	VGLTALTMAEYFR	1xOxidation [M8]	0		103	1500000000
AGP50762	VGLTALTMAEYFR		0	3	90	1700000000
AGP50762	VVDLLAPYR		0	2	56	380000000
AGP50762	VVDLLAPYRR		1	2	57	2300000000
AGP50763	AACKWSPELAAACEVWK	2xCarbamidomethyl [C3; C13]	1		44	25000000
AGP50763	AGVGFQAGVK		0	3	88	260000000
AGP50763	AGVGFQAGVKDYK		1	3	79	630000000
AGP50763	AIKFEFEPVDTIDK		1	3	97	330000000
AGP50763	AIKFEFEPVDTIDKK		2	3	58	15000000
AGP50763	AMHAVIDR		0	1	35	2200000000
AGP50763	AMHAVIDR	1xOxidation [M2]	0		51
AGP50763	DDFIEKDR		1	2	43	8100000000
AGP50763	DLAREGNEIIR		1	2	49	37000000
AGP50763	DNGLLLHIHR		0	3	71	920000000
AGP50763	DTDILAAFR		0	2	55	25000000000
AGP50763	DYKLTYYTPEYETK		1	3	79	310000000
AGP50763	EGNEIIR		0	1	30	20000000000
AGP50763	ELGVPIVMHDYLTGGFTANTTLAHYCR	1xOxidation [M8]; 1xCarbamidomethyl [C26]	0		81	11000000
AGP50763	EMTLGFVDLLR	1xOxidation [M2]	0		56	4600000000
AGP50763	EMTLGFVDLLR		0	2	64	1900000000
AGP50763	EMTLGFVDLLRDDFIEK	1xOxidation [M2]	1		100	61000000
AGP50763	EMTLGFVDLLRDDFIEKDR		2	3	69	9900000
AGP50763	EMTLGFVDLLRDDFIEKDR	1xOxidation [M2]	2		52	260000000
AGP50763	FEFEPVDTIDK		0	2	72	4200000000
AGP50763	FEFEPVDTIDKK		1	2	61	460000000
AGP50763	FEFEPVDTIDKKV		2	2	60	1900000000
AGP50763	IPPTYSK		0	1	45	9600000000
AGP50763	IPPTYSKTFQGPPHGIQVER		1	3	86
AGP50763	LEDLRIPPTYSK		1	3	58	7500000
AGP50763	LEGEREMTLGFVDLLR	1xOxidation [M7]	1		80	2100000000
AGP50763	LEGEREMTLGFVDLLRDDFIEK	1xOxidation [M7]	2		44	7000000
AGP50763	LTYYTPEYETK		0	2	52
AGP50763	LTYYTPEYETKDTDILAAFR		1	4	99	4800000000
AGP50763	MSGGDHIHSGTVVGK		0	4	82	440000000
AGP50763	MSGGDHIHSGTVVGK	1xOxidation [M1]	0		96	17000000000
AGP50763	MSGGDHIHSGTVVGKLEGER		1	4	77
AGP50763	MSGGDHIHSGTVVGKLEGER	1xOxidation [M1]	1		80	290000000
AGP50763	NHGMHFR		0	2	31	280000000
AGP50763	QKNHGMHFR		1	2	54	1100000000
AGP50763	TFQGPPHGIQVER		0	3	80	8000000000
AGP50763	TFQGPPHGIQVERDK		1	2	38	44000000
AGP50763	VALEACVQAR	1xCarbamidomethyl [C6]	0		85	330000000
AGP50763	VSPQPGVPPEEAGAAVAAESSTGTWTTVWTDGLTSLDR		0	3	92	63000000
AGP50763	VSPQPGVPPEEAGAAVAAESSTGTWTTVWTDGLTSLDRYK		1	3	78	24000000
AGP50763	WSPELAAACEVWK	1xCarbamidomethyl [C9]	0		72	12000000000
AGP50765	AAELAYFLR		0	2	63	190000000
AGP50767	EKGGYEISIVDASDGR		1	3	123	400000000
AGP50767	GGYEISIVDASDGR		0	3	68	290000000
AGP50767	GQIYPDGSK		0	1	37
AGP50767	GRGQIYPDGSK		1	2	58	31000000
AGP50767	IGNLAFQSYRPDK		0	3	46	300000000
AGP50767	IGNLAFQSYRPDKK		1	4	73	460000000
AGP50767	IPYDMQLK		0	1	48	230000000
AGP50767	ISPELKEK		1	1		93000000
AGP50767	KGGLNVGAVLILPEGFELAPPDR		1	4	106	49000000
AGP50767	KNILVIGPVPGK		1	2	37
AGP50767	KYSEIVFPILSPDPATK		1	3	71	49000000
AGP50767	NILVIGPVPGK		0	2	47	1400000000
AGP50767	SNNTVYNATSTGIVR		0	3	116	2400000000
AGP50767	YPIYVGGNR		0	2	46	1600000000
AGP50767	YSEIVFPILSPDPATK		0	2	47	400000000
AGP50767	YSEIVFPILSPDPATKK		1	3	65	490000000
AGP50769	TQSNPNEQNVELNR		0		87	90000000
AGP50769	TQSNPNEQNVELNR	1xAcetyl [N-Term]	0		73	16000000
AGP50770	TYPIFTVR		0	1	36
AGP50771	FDSLEQLDEFSR		0	3	78	100000000
AGP50771	QGIPLITDR		0	2	45
AGP50771	QGIPLITDRFDSLEQLDEFSR		1	3	76	47000000
AGP50771	SFADIITSIR		0	2	54	89000000
AGP50775	GANEESTGISR		0	2	70	60000000
AGP50775	HNTPGQLEFK		0	2	32	76000000
AGP50775	KGANEESTGISR		1	2	41	230000000
AGP50776	FISEQGK		0	1	38	370000000
AGP50776	LITLAIK		0	1	44	250000000
AGP50776	QFQAQSISIITGSRPR		0	3	72	190000000
AGP50778	VKDLPGVR		1	1	41	240000000
AGP50779	IMLHQPASAYYR		0	1	35
AGP50779	TLFLGQEIR		0	2	33	52000000
AGP50780	AGSMDNGDGIAVGWLGHPVFR	1xOxidation [M4]	0		99	530000000
AGP50780	AGSMDNGDGIAVGWLGHPVFR		0	3	56	97000000
AGP50780	IPEKLAFYDYIGNNPAK		1	4	74	21000000
AGP50780	LAFYDYIGNNPAK		0	3	75	4600000000
AGP50780	MPTFFETFPVVLVDEEGIVR	1xOxidation [M1]	0		127	19000000
AGP50780	QGMFVIPFMTR		0	2	47	220000000
AGP50780	QGMFVIPFMTR	1xOxidation [M]	0		54	1500000000
AGP50780	QGMFVIPFMTR	2xOxidation [M3; M9]	0		32	760000000
AGP50780	RMPTFFETFPVVLVDEEGIVR	1xOxidation [M2]	1		102	4300000
AGP50780	RSQLGEIFELDR		1	4	90	1000000000
AGP50780	RVSNGLAENLSLSEAWSK		1	4	94	90000000
AGP50780	SQLGEIFELDR		0	3	68	2600000000
AGP50780	VHTVVLNDPGR		0	2	43	630000000
AGP50780	VSNGLAENLSLSEAWSK		0	4	98	230000000
AGP50780	VSNGLAENLSLSEAWSKIPEK		1	3	67	30000000
AGP50780	YQWDQGYFQQEIYR		0	4	89	1000000000
AGP50780	YQWDQGYFQQEIYRR		1	3	41	92000000
AGP50783	ATQTVEDSSKPRPK		0		87	1900000000
AGP50783	RTGAGSLLKPLNSEYGK		1	3	80	5800000000
AGP50783	TGAGSLLKPLNSEYGK		0	4	78	1500000000
AGP50784	GSASVGQSTLTR		0	2	79
AGP50784	IVTGVPDAIPVIGSPLVELLR		0	4	118	160000000
AGP50784	LEIQAIADDITSK		0	3	83	430000000
AGP50784	VYDWFEER		0	1	46	160000000
AGP50785	FQNPFR		0	1	36
AGP50785	KPDLNDPVLR		0	3	64	470000000
AGP50790	EGFLESVR		0	2	40	140000000
AGP50790	GKDTIADLLTSIR		1		58	110000000
AGP50790	IYTNYQGIPK		0	2	45	240000000
AGP50790	VLGGMGIAILSTSR	1xOxidation [M5]	0		83	110000000
AGP50790	VVSTNITENIVK		0	2	77	330000000
AGP50791	DALPQMPLER		0	1	39	140000000
AGP50791	IGDVIVAVIK		0	2	68	390000000
AGP50791	MIQPQTLLNVADNSGAR	1xOxidation [M1]	0		117	330000000
AGP50791	MIQPQTLLNVADNSGAR		0	3	95	16000000
AGP50791	VFGAIAEELR		0	2	75	240000000
AGP50791	VIGAAGNQR		0	2	53	800000000
AGP50791	YDDNAAVIIDQK		0	3	84	370000000
AGP50792	GSPEYWVAVVKPGR		0	3	82	50000000
AGP50792	IFPDKPVTLRPTETR		0	1	24
AGP50792	ILYEMGGVSETVAR	1xOxidation [M5]	0		80	75000000
AGP50792	ILYEMGGVSETVAR		0	3	81	45000000
AGP50792	YALQALEPAWITAR		0	3	87	270000000
AGP50793	FNISIEK		0	2	47	470000000
AGP50793	GAIEELEKDLQK		1	3	58	75000000
AGP50793	GRLPLQTIR		1	2	56	190000000
AGP50793	KIESDSSSEVITHNR		1	4	116	230000000
AGP50793	NYSEGLQEDK		0	2	58	69000000
AGP50793	NYSEGLQEDKK		1	2	63	38000000
AGP50794	ASYPILK		0	1	30
AGP50794	DFDKANLFITK		1	2	36	35000000
AGP50794	LVYSAAANATHYR		0	2	63	21000000
AGP50794	YYEETVMILNLMPYR	2xOxidation [M7; M12]	0		52	29000000
AGP50795	EHIPIYITNPMVGR		0	2	53	20000000
AGP50795	EHIPIYITNPMVGR	1xOxidation [M11]	0		51	27000000
AGP50795	ETIVTWSR		0	2	57	120000000
AGP50795	HFTSYENAR		0	1	57	320000000
AGP50795	KLGEFVPTR		1	2	54	620000000
AGP50795	LGEFVPTR		0	2	48	160000000
AGP50796	MIITLQPGYSIPLLDR		0	2	49	16000000
AGP50796	MIITLQPGYSIPLLDR	1xOxidation [M1]	0		60	77000000
AGP50796	NQYTFNVESGFTK		0	2	48	12000000
AGP50799	KVPIEIGSK		1	1	52	470000000
AGP50799	LSSELVDAAK		0	2	76	46000000
AGP50799	LVNMVVNR	1xOxidation [M4]	0		52	89000000
AGP50799	RVTPNIGVK		1	2	46	190000000
AGP50799	SLAYQILYR		0	2	47	190000000
AGP50799	TETNPLLVLR		0	2	61	460000000
AGP50799	WLLEASQK		0	1	43	570000000
AGP50800	GSVEFQVFSFTNK		0	2		12000000
AGP50800	KDFSSER		1	2	39	21000000
AGP50800	KLIGQLNIR		1	2	44	46000000
AGP50800	LLAYLAK		0	1	33	17000000
AGP50801	GVVEYQQLITQNPIFLER		0		112	32000000
AGP50801	IGGVAADLPYGWIDK		0		53	77000000
AGP50801	TIIQYLPYVTR		0		47	36000000
AGP50801	VIMLELSR	1xOxidation [M3]	0		40
AGP50802	ESSLYSISLWGK		0	2	37	18000000
AGP50802	SGVSFFSQNIPK		0	2	34	90000000
AGP50802	SQNMVLMGGLR	2xOxidation [M4; M7]	0		33	2000000
AGP50803	GFSGQQTNK		0	1	38	380000000
AGP50806	ACPTDVLEMIPWDGCK	2xCarbamidomethyl [C2; C15]	0		39	14000000
AGP50806	CESACPTDFLSVR	2xCarbamidomethyl [C1; C5]	0		43	44000000
AGP50806	QIASAPR		0	1	41	3900000000
AGP50806	TEDCVGCK	2xCarbamidomethyl [C4; C7]	0		41	7500000
AGP50806	VYLGPETTR		0	1	63	860000000
AGP50809	VCPIDLPVVDWR	1xCarbamidomethyl [C2]	0		34	4800000
MLOC_10028.1	LPYDVLATDYDNYAVVSGAK		0	3	120	30000000
MLOC_10028.1	SSVAFDPFTSVTQTLK		0	2	61	57000000
MLOC_10028.1	SSVAFDPFTSVTQTLKK		1	2	44	18000000
MLOC_10028.1	SYAAGFGYDPSK		0	2	67	87000000
MLOC_10028.1	TPNPGPEFIEK		0	2	43
MLOC_10028.1	WFEVASLKR		1	1	43	11000000
MLOC_10154.2	AAFLASLGVDR		0	1		1500000
MLOC_10159.1	ELPVVGGTGAFR		0	1		840000
MLOC_10159.1	GLTPLPNDPTNR		0	1	32	5100000
MLOC_10186.1	YQGLGNDFIMVDNR		0	1	49	7500000
MLOC_10186.1	YQGLGNDFIMVDNR	1xOxidation [M10]	0		36	2900000
MLOC_10200.1	AAELTNYDLFK		0	1	31	15000000
MLOC_10208.1	AGSTIQEASISK		0	1	36
MLOC_10208.1	IIDFDLPITVR		0	2	46	250000000
MLOC_10208.1	NYITGNTVEK		0	2	47	150000000
MLOC_10208.1	TGQYMSR		0	1	47	21000000
MLOC_10218.3	IYVQEGIYDAFVNK		0	2	45	13000000
MLOC_10230.2	LDPNNQELLDGIRR		1	2		12000000
MLOC_10271.6	ITVAGEDIR		0	1	67
MLOC_10271.6	LVQEALDLLMK	1xOxidation [M10]	0		39	2200000
MLOC_10271.6	NAPFLILDEATSALDTTSER		0	2	80	6100000
MLOC_10271.6	STVVQLLAR		0	1	59	4500000
MLOC_10271.6	VTALVGSSGAGK		0	1		11000000
MLOC_10282.1	LYAPPAPPR		0	1	55	960000000
MLOC_10305.1	LSIPSEK		0	1	33	22000000
MLOC_10305.1	VLSGGETLGGLSVQAAQR		0	1	62	4000000
MLOC_10319.1	VQFEQWAVDAR		0	1	40	2600000
MLOC_10343.1	AGLLQEIK		0	2	63	710000000
MLOC_10343.1	AGLLQEIKR		1	1	23
MLOC_10343.1	RFPEDEGDSEAVR		1	3	99	12000000
MLOC_10400.1	APLGQNTLLLR		0	2	62	170000000
MLOC_10400.1	IAVIVGTITDDQR		0	2	61	13000000
MLOC_10400.1	IVNAGGECLTFDQLALR	1xCarbamidomethyl [C8]	0		94
MLOC_10400.1	SQFNAVILKR		1	1	41	55000000
MLOC_10405.1	ANYEETQK		0	1	37	31000000
MLOC_10405.1	GGGPTHLAILSQPPDTINGSLR		0		45	10000000
MLOC_10405.1	GNPGIAALYDR		0	1	31	67000000
MLOC_10405.1	LADLEAAPAALAR		0	2	57	84000000
MLOC_10405.1	LATPETEYGR		0	2	56	25000000
MLOC_10405.1	LFSIDWYR		0	1	35	15000000
MLOC_10405.1	NIGINER		0	2	31	29000000
MLOC_10405.1	SPAEVFDALK		0	1	37	15000000
MLOC_10405.1	VIADGTLLDFLR		0	2	75	21000000
MLOC_10405.1	EIQAAFR		0	2	48	210000000
MLOC_10405.1	HYIEFWK		0	1		23000000
MLOC_10405.1	QEVMIGYSDSGK	1xOxidation [M4]	0		67	2200000
MLOC_10405.1	QVSTFGLSLVK		0	2	32	64000000
MLOC_10405.1	TQPTPQDEMR		0	1	40	11000000
MLOC_10405.1	TQPTPQDEMR	1xOxidation [M9]	0		27
MLOC_10406.1	GTSVLEIVNAFEK		0	1
MLOC_10422.1	VGSTIFGAR		0	1	51	7700000
MLOC_10428.1	AEEIVNR		0		42	48000000
MLOC_10428.1	FLESIIEAPENDWNR		0	3	77
MLOC_10428.1	VLQLYASNFLQK		0	2	38
MLOC_10428.1	VLVEYIK		0	1	28	90000000
MLOC_10431.1	NPFGQVPALQDGDLVLFESR		0	3	72	2800000
MLOC_10431.1	YKSEQVDLLR		1	1	23	3400000
MLOC_10432.1	IAYSTEENDAIR		0	2	75	16000000
MLOC_10432.1	LNTGDISPNVSSK		0	2	59	12000000
MLOC_10457.2	EAGSTMEVVAEQTK		0	3	85
MLOC_10457.2	EAGSTMEVVAEQTK	1xOxidation [M6]	0		77	340000000
MLOC_10457.2	IIYGGSVTGASCK	1xCarbamidomethyl [C12]	0		87	240000000
MLOC_10457.2	IKDWSNVVVAYEPVWAIGTGK		1	2	23
MLOC_10457.2	RSLLGESSEFVGEK		1	2	68	1700000
MLOC_10457.2	SLLGESSEFVGEK		0	2	80	1200000000
MLOC_10457.2	TNVSPEVAESTR		0	3	58	1500000000
MLOC_10457.2	VATPAQAQEVHANLR		0	2	80	93000000
MLOC_10457.2	VAYALAQGLK		0	1	50	900000000
MLOC_10457.2	VIACVGETLEQR	1xCarbamidomethyl [C4]	0		95	110000000
MLOC_10464.2	GIVNEAVQQIAYADR		0	2	59	97000000
MLOC_10464.2	GLLSVSGMPQR	1xOxidation [M8]	0		49	36000000
MLOC_10464.2	LHLDEVKPK		0	2	29	59000000
MLOC_10478.2	ILVATDLVGR		0	2	70	45000000
MLOC_10567.1	QGFQDLGASSLQSAHDLLR		0	3	46	15000000
MLOC_10567.1	VAQGVVGAVADKGSVLR		1	2	37	6300000
MLOC_10567.1	YLGDTLK		0	1	36	17000000
MLOC_10575.1	TILEIEQR		0	1	22	600000000
MLOC_10588.1	EYELLR		0	1		130000000
MLOC_10588.1	LVLNISVGESGDR		0	1	45
MLOC_10588.1	VKEYELLR		1	1	47	93000000
MLOC_10588.1	VLEQLSGQSPVFSK		0	3	83	430000000
MLOC_10609.3	DLVGSSVSVK		0	1	40	51000000
MLOC_10609.3	QVQEVYLTTSLDQEGVKK		1	1	31	1400000
MLOC_10609.3	RPIQDVTK		0	2	48	79000000
MLOC_10609.3	VIVVNVDAEK		0	1	47
MLOC_10609.3	VVEANEAEK		0	1	36	75000000
MLOC_10609.3	VVSQDLELWLSSVPAK		0	1	24	11000000
MLOC_10622.1	AALSDDYFIKR		1	2	60	2800000
MLOC_10622.1	APAIAAAAYLR		0	2	68	4800000
MLOC_10622.1	VTSNQDEELGQIATSNATR		0	1	35	3300000
MLOC_10647.1	AAQEAVQR		0	1	34	8700000
MLOC_10647.1	TFANESNDNDPVR		0	1	54	560000
MLOC_10655.1	SQFVQVFNNSPDETAYFR		0	2	85	20000000
MLOC_10676.1	FYDKEGLPAFPMGK	1xOxidation [M12]	1		44	35000000
MLOC_10676.1	FYDKEGLPAFPMGK		1	2	30	14000000
MLOC_10676.1	GVAFMVDNCSTTAR	1xOxidation [M5]; 1xCarbamidomethyl [C9]	0		62	7300000
MLOC_10676.1	RLYVQGK		1	2	39	250000000
MLOC_10676.1	RYTEQGMDEESAYK	1xOxidation [M7]	1		47	26000000
MLOC_10676.1	RYTEQGMDEESAYK		1	1	30	51000000
MLOC_10676.1	STVEGITGIISK		0	2	52	680000000
MLOC_10676.1	YTEQGMDEESAYK		0	2	71	13000000
MLOC_10676.1	YTEQGMDEESAYK	1xOxidation [M6]	0		56	50000000
MLOC_1069.1	FLQTETGIAGFGR		0	2	84	16000000
MLOC_10702.4	EYYDPNR		0	1	16	22000000
MLOC_10702.4	IELNPDGTVK		0	2	40	21000000
MLOC_10702.4	LCAQSIVQDSK	1xCarbamidomethyl [C2]	0		43	17000000
MLOC_10702.4	LFPDEIAADQSK		0	1	58
MLOC_10702.4	NTYDHLLFSR		0	1	33	4300000
MLOC_10702.4	SPIEGFYLAGDYTK		0	2	51	8400000
MLOC_10702.4	YLASMEGAVLSGK	1xOxidation [M5]	0		49	1700000
MLOC_10721.1	SGIDGAEALIR		0	1	37	9400000
MLOC_10735.1	YANPPVSVK		0	1	44	40000000
MLOC_10735.1	EVTAELPIYLANSLNSLR		0	4	106	22000000
MLOC_10735.1	TVVVSTAHGLK		0	2	47	65000000
MLOC_10754.2	DNVRPYYPAVNIK		0	2	62	11000000
MLOC_10754.2	YIAAGNEVLGGDTQNIVPAMR	1xOxidation [M20]	0		56	5200000
MLOC_10769.1	EYIGAQFTGVR		0	2	56	33000000
MLOC_10769.1	LINEYGLDGVDVDYER		0	1	65	3000000
MLOC_10769.1	QTGYYPGAK		0	1	64	12000000
MLOC_10769.1	TTEELGLLSPDQGIAAAK		0	2	56	23000000
MLOC_10776.1	ISGSADLYQVNQR		0	2	82	2000000
MLOC_10812.1	YGPGLEEYGGGR		0	1	31
MLOC_10838.1	AAEAGGDKAPVVDVSQFGYFK		1	4	91	270000000
MLOC_10838.1	FYTPTVNVER		0	2	49	480000000
MLOC_10838.1	GMLPEKPIVVK	1xOxidation [M2]	0		43	83000000
MLOC_10838.1	LWSMVPSDK	1xOxidation [M4]	0		30
MLOC_10838.1	LWSMVPSDK		0	1
MLOC_10856.3	AAQLGLK		0	2	61
MLOC_10856.3	DKAVSGLTK		1	1	29	67000000
MLOC_10856.3	FPLLANSR		0	1	35	45000000
MLOC_10856.3	GKNIIVATGSDVK		1	1	53
MLOC_10856.3	IVSSTGALALTEIPK		0	2	74	54000000
MLOC_10856.3	NKVEYVK		1	1	25	49000000
MLOC_10856.3	SLPGVTIDEK		0	1	53	48000000
MLOC_10856.3	TKVVGVDTSGSGVK		1	2	64	20000000
MLOC_10856.3	VVGVDTSGSGVK		0	2	66	120000000
MLOC_10856.3	AIDDAEGMVK		0	1	59	62000000
MLOC_10877.1	GKNIIIATGSDVK		1	2	38	13000000
MLOC_10877.1	LTSPSEVSVDLVDGGNTVVK		0	2	68
MLOC_10877.1	NIIIATGSDVK		0	2	71	140000000
MLOC_10877.1	SLPGITIDEK		0	1	41
MLOC_10877.1	TPYTAGLGLDAIGVEMDK	1xOxidation [M16]	0		70	52000000
MLOC_10877.1	TPYTAGLGLDAIGVEMDK		0	3	99	63000000
MLOC_10877.1	VGKFPLMANSR		1	2	55	2600000
MLOC_10877.1	VGKFPLMANSR	1xOxidation [M7]	1		37	26000000
MLOC_10877.1	VVGVDTSGDGVK		0	1	55
MLOC_10933.2	IPFILR		0	0	39	1200000
MLOC_10933.2	LISGMYLGEIVR		0	2	63
MLOC_10934.1	TVSGTEVCTTVGR	1xCarbamidomethyl [C8]	0		49	2200000
MLOC_10935.1	LGQQQPDGSYK		0	1	59	10000000
MLOC_10957.1	ASTFMDGSGLR	1xOxidation [M5]	0		44	25000000
MLOC_10957.1	IADVMTSPAITLSCDK	1xOxidation [M5]; 1xCarbamidomethyl [C14]	0		28	4600000
MLOC_10957.1	LPIVNQDNQVIGIVTR		0	2	74	14000000
MLOC_10957.1	TVTDAAALMLK	1xOxidation [M9]	0		33	43000000
MLOC_11070.1	QVPAGIPGSR		0	1	39
MLOC_11084.2	FGTLFSGETR		0	2		29000000
MLOC_11084.2	GLVTINQPTYSK		0	2	56	31000000
MLOC_11084.2	TPNVFLMSDGQQSAGDAR	1xOxidation [M7]	0		54
MLOC_11113.1	GVDGTNYIVLR		0	2	73	56000000
MLOC_11113.1	IPLPVSTGSSVLYSK		0	2	50	62000000
MLOC_11113.1	RIPLPVSTGSSVLYSK		1	3	55
MLOC_11129.3	QQAPGASYAAAAAR		0	1		4700000
MLOC_11135.1	VYLLVR		0	0	31	2400000
MLOC_11145.1	AINSAYIEAR		0	2	76	23000000
MLOC_11161.1	KFEFPVK		1	2		52000000
MLOC_11161.1	LVQFATGIDNIR		0	3	67	9100000
MLOC_11161.1	NFVQMSYSDAIK	1xOxidation [M5]	0		51	4800000
MLOC_11161.1	VGELIGGSQREER		1	2	41	12000000
MLOC_11180.1	VAGLDNQGIVGLQR		0	3	76	34000000
MLOC_11201.4	AIAVEAQSESK		0	1	36	1200000
MLOC_11219.1	QKEVAVVSK		1	2	34	15000000
MLOC_11225.1	RLSLSEQQLAK		1	2	50	2100000
MLOC_11260.1	ITNSAGNIVGGSSIGR		0	1	58	1200000
MLOC_11264.1	DGSLVVK		0	1	40	1500000
MLOC_11264.1	EIFGVTDEDADSLR		0	2	82	14000000
MLOC_11264.1	TLSEAGDIESLEK		0	2	56	18000000
MLOC_11291.2	ATDAYESAR		0	2	58	25000000
MLOC_11291.2	VANFVNAADSR		0	2	62	22000000
MLOC_11312.2	ALDMNTAEDAIVR		0	2	99	180000000
MLOC_11312.2	ALDMNTAEDAIVR	1xOxidation [M4]	0		90	170000000
MLOC_11312.2	EVVPGMIVTGMEVAEIDGAPR	2xOxidation [M6; M11]	0		76	8400000
MLOC_11312.2	FSPIKESIVSR		1	2	36
MLOC_11312.2	LFNAVAVEDLIVK		0	3	42	200000000
MLOC_11312.2	LLARPNVK		0	2	15	87000000
MLOC_11312.2	LQDIGMIQAVPGMK	2xOxidation [M6; M13]	0		74	77000000
MLOC_11312.2	LQDIGMIQAVPGMK	1xOxidation [M]	0		68	38000000
MLOC_11312.2	LQDIGMIQAVPGMK		0	1	38
MLOC_11312.2	MGPTFGAMMISGQK	3xOxidation [M1; M8; M9]	0		61	49000000
MLOC_11312.2	MGPTFGAMMISGQK	2xOxidation [M1; M9]	0		66	33000000
MLOC_11312.2	MGPTFGAMMISGQK		0	2	56	22000000
MLOC_11428.1	DSSVSYASAAAK		0	1	37	2200000
MLOC_11443.1	AWSPIDPEETR		0	2	30	5500000
MLOC_11443.1	TAAMDFVSELVR		0	2	46
MLOC_11443.1	TAAMDFVSELVR	1xOxidation [M4]	0		53	9200000
MLOC_11530.1	ILTAVVQGMNASEGNSEVR		0	1	40	1100000
MLOC_11530.1	TAAYETLNEVVR		0	3	44	26000000
MLOC_11530.1	LAGIILK		0	1	39	9300000
MLOC_11548.3	GLLVESR		0	1		93000000
MLOC_11548.3	GTAVFASGSPFDPVEYEGK		0	2	49	17000000
MLOC_11548.3	KISANIAAK		1	2	55	42000000
MLOC_11548.3	VLEVLK		0	1	47	29000000
MLOC_11548.3	YAESCMYTPLYR	1xOxidation [M6]; 1xCarbamidomethyl [C5]	0		42	1300000
MLOC_11548.3	YIAMMDLQER	2xOxidation [M4; M5]	0		23
MLOC_11569.1	INVVDIESTLSR		0	2	57	930000
MLOC_11586.1	FFNLSVQNR		0	2	62	85000000
MLOC_11586.1	LLNVDENIYIPITK		0	2	56	81000000
MLOC_11650.1	RSGAEIDTTK		1	2	56	19000000
MLOC_11692.1	AIEANEGKPLPLVQK		0	4	67	270000000
MLOC_11692.1	AMSLNMGMLASYDQSVEFLR	2xOxidation [M2; M6]	0		35
MLOC_11692.1	GAGPTVAR		0	1	57	170000000
MLOC_11692.1	GLSAGLLR		0	2	53	220000000
MLOC_11692.1	IQLGEGSATSVTK		0	3	74	190000000
MLOC_11692.1	MLANEGIGSFYK	1xOxidation [M1]	0		78
MLOC_11692.1	MLANEGIGSFYK		0	2	79
MLOC_11692.1	MQADSTLPAAQR		0	2	80	140000000
MLOC_11692.1	MQADSTLPAAQR	1xOxidation [M1]	0		83
MLOC_11692.1	QATYTTAR		0	2	49	160000000
MLOC_11692.1	QQQPPQTALAASGVWK		0	3	99	720000
MLOC_11761.5	YLQILELEEPIAR		0	2	79	9900000
MLOC_11769.6	SASATSAAAGTEK		0	2	47	5200000
MLOC_11770.1	DLANLVIVAGDHGK		0	2	45	1100000
MLOC_11770.1	FNIVSPGADMTVYFPYTETDKR	1xOxidation [M10]	1		35	21000000
MLOC_11770.1	LLPDAVGTTCGQR	1xCarbamidomethyl [C10]	0		71	18000000
MLOC_11770.1	VIGTEHTDILR		0	2	34	7800000
MLOC_11770.1	YAPFEDILR		0	2	35	62000000
MLOC_11787.1	APIGQEVEGR		0	0	23	92000000
MLOC_1181.2	VPTLAIHLDR		0	1	38	530000
MLOC_11835.1	ENDFVQPGER		0	2	34	160000000
MLOC_11835.1	TWPEDLVPLQPVGR		0	1	29	12000000
MLOC_11835.1	LGPNYLMLPVNAPK		0	3	74	75000000
MLOC_11835.1	LGPNYLMLPVNAPK	1xOxidation [M7]	0		67	65000000
MLOC_11841.1	FFPALQGENTK		0	1	45
MLOC_11850.2	DQQTITQVTIAR		0	2	32	8000000
MLOC_11877.1	DVVTVEDIATVIPNCLR	1xCarbamidomethyl [C15]	0		50
MLOC_11877.1	EGISISHPAR		0	2	60
MLOC_11877.1	ESQRPVYPFPAIVGQDEMK		0	1	38	3900000
MLOC_11877.1	FGMHAQVGTVR	1xOxidation [M3]	0		50	45000000
MLOC_11877.1	FILIGSGNPEEGELRPQLLDR		0	3	37	88000000
MLOC_11877.1	GESLPVTTTK		0	1	27	210000000
MLOC_11877.1	GRDVVTVEDIATVIPNCLR	1xCarbamidomethyl [C17]	1		66	22000000
MLOC_11877.1	IGGVMIMGDR	2xOxidation [M5; M7]	0		37	87000000
MLOC_11877.1	ISQVCSELNVDGLR	1xCarbamidomethyl [C5]	0		76	49000000
MLOC_11877.1	KDPLESIDSGLLVVEK		1	3	78	65000000
MLOC_11877.1	LCLLLNVIDPK	1xCarbamidomethyl [C2]	0		65	88000000
MLOC_11877.1	LLKGESLPVTTTK		1	2	65	95000000
MLOC_11877.1	LRKDPLESIDSGLLVVEK		2	2		10000000
MLOC_11877.1	QSYLEEQDKLQEQITSAR		1	4	95	2600000
MLOC_11877.1	SNLGSVQLDHDLR		0	2	82	170000000
MLOC_11882.1	AQDVDPGVQR		0	1	40	17000000
MLOC_11882.1	GASSSLDSAR		0	2	65
MLOC_11882.1	IALLLDNK		0	1		2000000
MLOC_11882.1	LLQYGEQNIR		0	1	35	35000000
MLOC_11882.1	LSEGYLTLAR		0	1	54	60000000
MLOC_11882.1	NLAGEIAQEFQK		0	2	33	69000000
MLOC_11882.1	TITGFQTHTTPVLLAAGER		0	1	57	10000000
MLOC_11882.1	VGQAVDVVGQAGRPK		0	3	71	100000000
MLOC_11884.1	HNSTVIVK		0	2	30	240000000
MLOC_11884.1	KTGEVIDSVDNWVK		1	4	100	43000000
MLOC_11884.1	TGEVIDSVDNWVK		0	3	76	130000000
MLOC_11884.1	VGDTVQVIAGR		0	3	90	760000000
MLOC_11890.5	IFSNPDVAK		0	1	50	20000000
MLOC_11890.5	VIVDAVEK		0	1	56	180000000
MLOC_11890.5	WNYDGSSTGQAPGEDSEVILYPQAIFK		0	1	32
MLOC_11928.1	DDLKLPTDDVLLGQIK		1	2	48	40000000
MLOC_11928.1	LPTDDVLLGQIK		0	2	55	40000000
MLOC_11928.1	TFPQQAGAIR		0	1	47
MLOC_11928.1	VVEVSTSK		0	1	55
MLOC_11932.3	RVIVPPELGYGK		1	2	30
MLOC_11932.3	SIAQPYVFTVGSLPGK		0	1	44	50000000
MLOC_11932.3	SIAQPYVFTVGSLPGKER		1	2	77	6700000
MLOC_11932.3	SITVVSSR		0	1	43	38000000
MLOC_11932.3	TIAPEDYASTPDGLK		0	1	54	4500000
MLOC_11932.3	VIVPPELGYGK		0	1	46
MLOC_11932.3	YYDLIEGK		0	1	32
MLOC_11947.2	AGAVYER		0	1	56	80000000
MLOC_11947.2	ASGASQLVVK		0	2	74	41000000
MLOC_11947.2	DLSPATLLAK		0	1	34	33000000
MLOC_11947.2	EVGADAVAHGCTGK	1xCarbamidomethyl [C11]	0		28	1800000
MLOC_11947.2	GVYETPGGTVMAAAVR	1xOxidation [M11]	0		74
MLOC_11947.2	GVYETPGGTVMAAAVR		0	2	69
MLOC_11950.1	LEFLDKWNAENQR		1	1	38	11000000
MLOC_11961.1	DGIYIPDTEK		0	1	39	280000000
MLOC_11961.1	DGIYIPDTEKLER		1	2	46	3900000000
MLOC_11961.1	FFDPLGLGGETK		0	2	85	10000000000
MLOC_11961.1	KSWIPAFK		1	1	46	8000000
MLOC_11961.1	SWIPAFK		0	1	27	2500000
MLOC_11961.1	TAENFANFTGEQGYPGGK		0	4	123	6400000000
MLOC_11969.1	EGVADGFR		0	2	62	29000000
MLOC_12012.1	LLSEEEGDLR		0	1	59	21000000
MLOC_12012.1	LLSEEEGDLRR		1	2		78000000
MLOC_12012.1	QYLTEFMSTR	1xOxidation [M7]	0		41
MLOC_12012.1	SYASNNELAVMPK	1xOxidation [M11]	0		26
MLOC_12012.1	TVEDLGPPEK		0	1	65
MLOC_12034.1	EKPAEELTESEK		0	2	46	11000000
MLOC_12048.1	EFLGGWR		0	1		20000000
MLOC_12048.1	SLAEFYSK		0		30	320000
MLOC_12061.2	DGQLASVAGAALALPFR		0	4	105	22000000
MLOC_12061.2	KGSYYTVSK		1	2	42	43000000
MLOC_12061.2	MFESAEIVEYLR		0	2	62	10000000
MLOC_12083.2	AGIVPVSYR		0	1	57	36000000
MLOC_12105.1	VYDSFTLHR		0	1	44	26000000
MLOC_12106.1	AAQLDVVVTNK		0	1	31
MLOC_12107.3	ELGATPVEEVFTSGGGAQNEK		0	1	44	2300000
MLOC_12134.2	AVGFQGDVR		0	1	36	8100000
MLOC_12134.2	VLASTVEHFGK		0	1	43	12000000
MLOC_12176.3	FVFDDDALEVK		0		28	5300000
MLOC_12176.3	QLYDIMVER		0	2	47	57000000
MLOC_12176.3	VGNQLQESGENVFVGGK		0	2	85	80000000
MLOC_12177.1	TAATLNDSVAR		0	1	51	3500000
MLOC_12179.1	EAGPLPGLGTK		0	1	41	500000000
MLOC_12179.1	FYTECLGMK	1xOxidation [M8]; 1xCarbamidomethyl [C5]	0		29	53000000
MLOC_12179.1	SVFVDNVDFAK		0	2	67	350000000
MLOC_12179.1	SVFVDNVDFAKELE		1	2		110000000
MLOC_12179.1	VTREPGPVK		1	2	48	27000000
MLOC_12179.1	VTREPGPVKGGK		2	3	67	19000000
MLOC_12220.1	DVPTYLPEGTILPCNLPR	1xCarbamidomethyl [C14]	0		69	54000000
MLOC_12220.1	EFLSVLDGNCR	1xCarbamidomethyl [C10]	0		40	26000000
MLOC_12220.1	EIDDALLQGR		0	2	61	220000000
MLOC_12220.1	GLLASPDGSIVYETSR		0	3	106	380000000
MLOC_12220.1	GSPLALAQAHETR		0	3	76	150000000
MLOC_12220.1	SNDDKMMEYLSSLNHEDTR		1	2	64	8800000
MLOC_12220.1	TLGELPAGSVVGSASLR		0	3	93	230000000
MLOC_12220.1	TLGELPAGSVVGSASLRR		1	1		8800000
MLOC_12220.1	TTGDMILDKPLADIGGK	1xOxidation [M5]	0		88	8700000
MLOC_12220.1	TTGDMILDKPLADIGGK		0	3	82	77000000
MLOC_12224.8	ALGHSFTVFAR		0		40
MLOC_12224.8	IFGPGNQYVTAAK		0	2	78
MLOC_12224.8	MYSGVSLNSFLK		0	2	73	8200000
MLOC_12224.8	MYSGVSLNSFLK	1xOxidation [M1]	0		37	17000000
MLOC_12224.8	VRDLPDAELDPAVK		1	2	39	9600000
MLOC_12252.4	ALAAGATADAIMAMLK	1xOxidation [M]	0		38	3100000
MLOC_12252.4	QLGEAASPEEGLQR		0	2	45
MLOC_12252.4	TAFIPYITAGDPDLATTAAALR		0	2	57	37000000
MLOC_12272.1	QLSVLTLAESTK		0	1	29	4800000
MLOC_12284.1	AAQAAEFASK		0	1	34	160000000
MLOC_12284.1	QYVVQPPSVEK		0	2	36	9500000
MLOC_12350.2	IVESLDDLSLDIPSAK		0	1		6400000
MLOC_12352.2	LTNATFQER		0	1	41	28000000
MLOC_12359.1	GPTPEPLCQVMLR	1xCarbamidomethyl [C8]	0		50	1700000
MLOC_12359.1	QPGPLPGLNTK		0	2	46
MLOC_12359.1	SAEAVELVTK		0	2	70
MLOC_12359.1	SAEAVLEWPKQDK		1	2	37
MLOC_12419.1	AGIVPADDDGVSLGTVK		0	3	74	110000000
MLOC_12419.1	AGIVPADDDGVSLGTVKLPANIDVAR		1	1	25
MLOC_12419.1	LPANIDVAR		0	2	69	260000000
MLOC_12436.1	ILTEQVQIVR		0	1	41	2700000
MLOC_12446.5	NSLENYAYNMR	1xOxidation [M10]	0		57	10000000
MLOC_12446.5	NSLENYAYNMR		0	3	66	110000000
MLOC_12446.5	STIHDVVLVGGSTR		0	2	29	25000000
MLOC_12553.1	AAAAEFLK		0	1	47	230000000
MLOC_12553.1	AEPEAAAAAPAEETTTR		0	4	86	100000000
MLOC_12553.1	EEPKAEPEAAAAAPAEETTTR		1	3	54	19000000
MLOC_12553.1	FLDEMAK		0	1	45	140000000
MLOC_12553.1	KAAAAEFLK		1	2	59	170000000
MLOC_12553.1	SFNKEEIDKEIEDK		2	2	48
MLOC_12553.1	SGTTPLSPAIVFILDK		0	1	51	280000000
MLOC_12553.1	VAPFVPAPKEEPK		1	2	35	170000000
MLOC_12553.1	VLPGLSK		0	0	46	350000000
MLOC_12553.1	VVETIEASPPEIK		0	3	85
MLOC_12614.1	FADVMLR		0	1	24	30000000
MLOC_12614.1	FLYPLDSSIK		0	1	28	13000000
MLOC_12614.1	FYGASGVEYSEQAEK		0	2	79	1700000
MLOC_12614.1	GAPSGFVLPIR		0	1	63	81000000
MLOC_12614.1	GAVDLGLAVQR		0	1	43
MLOC_12614.1	LDIDPASITWR		0	2	68	100000000
MLOC_12614.1	QPSQGPTFGIK		0	1		63000000
MLOC_12614.1	TTPAPNPTIR	1xAcetyl [N-Term]	0		30	62000000
MLOC_12689.1	DAEGAGIYGSQAR		0	3	75	110000000
MLOC_12689.1	EFITGFAVAK		0	1	61	260000000
MLOC_12689.1	FGNKDAEGAGIYGSQAR		1	2	53	58000000
MLOC_12760.1	VVFLVDVPVFGR		0	3	40	27000000
MLOC_12765.1	NNSPEIVPNR		0	2	41	31000000
MLOC_12822.1	YSQANGLQFLK		0	2	78	41000000
MLOC_12836.1	ADGSGGTIIDSGTAITAFPR		0		20	1500000
MLOC_12836.1	LAVPESAFVVK		0	1	33
MLOC_12847.3	LNTDENPDIASQYGVR		0	3	111	35000000
MLOC_12870.1	NQDAGLVELPATVAALK		0	2	25	29000000
MLOC_12946.1	AFVTELVDSLKR		1	1	40	9200000
MLOC_12954.1	ALGLELDLTEK		0	2	42
MLOC_12954.1	FALLADDLK		0	1	51	140000000
MLOC_12954.1	FLADGAAAYTK		0	2	86	240000000
MLOC_12963.1	SYGAINFVDISSK		0	2	73	3500000
MLOC_12965.1	ALADAPAAAAAFADGK		0	2	41	8000000
MLOC_12984.1	ESPMPDASELFTNVYVK		0	1	44	13000000
MLOC_12984.1	GFGVESFGADR		0	1	53	11000000
MLOC_12984.1	GFGVESFGADRK		1	2	61	39000000
MLOC_12984.1	GGDLVTAFAELMGR	1xOxidation [M12]	0		58	6000000
MLOC_12984.1	KEVDAAIAK		1	2	48
MLOC_12984.1	TRDEISGVR		1	2	29	45000000
MLOC_12984.1	VDGMDVLAVK	1xOxidation [M4]	0		40	12000000
MLOC_13017.1	AAVLADMDSIGK		0	1	27	1100000
MLOC_1304.1	GRDGGTYIEAIFPGSSAEQTGK		1	3	66	15000000
MLOC_1304.1	VGPLYMK		0	1	28	33000000
MLOC_13082.1	YGAQCSGITLSPVQAER	1xCarbamidomethyl [C5]	0		45	4100000
MLOC_13086.1	EKAPAASSKPAK		1	2	56	3200000
MLOC_13086.1	QITPSVLSER		0	2	52	430000000
MLOC_13086.1	VNNAVLFDQATYDK		0	3	77	190000000
MLOC_13086.1	VNNAVLFDQATYDKLLTEVPK		1	2	40	22000000
MLOC_13122.2	SNLGSDTSTYNFAGK		0	2	95	1700000
MLOC_13138.1	ALVDAPDMIR		0	1	53	120000000
MLOC_13146.4	DLTDCLMK	1xOxidation [M7]; 1xCarbamidomethyl [C5]	0		17
MLOC_13146.4	DLYGNIVLSGGSTMFPGIADR	1xOxidation [M14]	0		60	25000000
MLOC_13146.4	LAYVALDYEQELENAK		0	2	49	92000000
MLOC_13146.4	SYELPDGQVITIGAER		0	2	83	590000000
MLOC_13146.4	DAYVGDEAQSK		0	1	60	370000000
MLOC_13146.4	DAYVGDEAQSKR		1	2	73	350000000
MLOC_13146.4	HTGVMVGMGQK	2xOxidation [M5; M8]	0		55	120000000
MLOC_13146.4	HTGVMVGMGQK		0	2	39	17000000
MLOC_13146.4	HTGVMVGMGQK	1xOxidation [M8]	0		38	63000000
MLOC_13146.4	VVAPPER		0	1	37	370000000
MLOC_13146.4	AGFAGDDAPR		0	1	83
MLOC_13146.4	AVFPSIVGRPR		0	2	45	830000000
MLOC_13146.4	EITALAPSSMK		0	2	45
MLOC_13146.4	EITALAPSSMK	1xOxidation [M10]	0		49	580000000
MLOC_13146.4	IKVVAPPER		1	2	59	78000000
MLOC_13146.4	IKVVAPPERK		2	1	37	7700000
MLOC_13146.4	YPIEHGIVSNWDDMEK		0	2	32	18000000
MLOC_13146.4	YPIEHGIVSNWDDMEK	1xOxidation [M14]	0		30
MLOC_13146.4	VAPEEHPVLLTEAPLNPK		0	3	39	230000000
MLOC_13146.4	GYSFTTTAER		0	2	47	780000000
MLOC_13165.1	EFMEANKQDK	1xOxidation [M3]	1		45	4400000
MLOC_13165.1	LKFEELLR		1	1	40	18000000
MLOC_13187.1	AGNAILMFTTNQR	1xOxidation [M7]	0		77	59000000
MLOC_13187.1	GVDVVVGTPGR		0	2	61	120000000
MLOC_13187.1	GVHPESIQYFVPAAER		0	2	40	15000000
MLOC_13187.1	IYLIADER		0	2	49	32000000
MLOC_13187.1	LFAIPLTTTSK		0	2	59	56000000
MLOC_13187.1	LIDLINGGSLQLGEVR		0	1	45	15000000
MLOC_13187.1	QIIEQDEGR		0	1	50
MLOC_13187.1	QIIEQDEGRTPGR		1	1	28	23000000
MLOC_13187.1	QSMLFSATMPSWVK	2xOxidation [M3; M9]	0		43	8900000
MLOC_13187.1	SVTGFLSDVSPSAADAVGK		0	2	74	65000000
MLOC_13187.1	VQGAVFDLPEEIAK		0	3	34	45000000
MLOC_13341.2	DSLWYPYIK		0	1	34	44000000
MLOC_13350.1	APTVLSEVR		0	1	43	420000
MLOC_13519.1	AGGNIVGAATDAK		0	2	57	150000000
MLOC_13519.1	AVEGKDQTASFLGEK		1	1	55	19000000
MLOC_13519.1	DQTASFLGEK		0	1	43	100000000
MLOC_13519.1	DQTGSFLGEK		0	1	42	160000000
MLOC_13519.1	MASETGQSIQDR	1xOxidation [M1]	0		89	39000000
MLOC_13519.1	MASETGQSIQDR		0	3	111	470000
MLOC_13519.1	SGEVVETTQVK		0	2	60
MLOC_13519.1	STEAAQHVQDTAAEYTK		0	2	46	73000000
MLOC_13519.1	VSETVQAGQDR		0	2	76	300000000
MLOC_13519.1	DAVMNTLGMGGDK	2xOxidation [M4; M9]	0		56	45000000
MLOC_13520.1	AASDTADAAMK	1xOxidation [M10]	0		68
MLOC_13520.1	AASDTADAAMK		0	2	41	43000000
MLOC_13520.1	DAVMNTLGMGGDKADAGSAK	2xOxidation [M4; M9]	1		66	51000000
MLOC_13520.1	DQTFGFIGEK		0	2	33	250000000
MLOC_13520.1	VSETGQAITDR		0	2	89	340000000
MLOC_13554.5	AIVEVLGR		0	1	27	13000000
MLOC_13554.5	TALCDSTQEVR	1xCarbamidomethyl [C4]	0		39	1400000
MLOC_13565.1	AADVLAAANTAAEVAMR	1xOxidation [M16]	0		56	16000000
MLOC_13565.1	AWLALGTK		0		42
MLOC_13565.1	GDNFITEQTGNVYK		0	1		4500000
MLOC_13565.1	NKDVTEAIQK		1	1	49	67000000
MLOC_13565.1	VAAAYDCK	1xCarbamidomethyl [C7]	0		45	10000000
MLOC_13604.1	AADNPWPQWPR		0	1
MLOC_13604.1	ALPNPGDYHWR		0	1	36	1600000
MLOC_13604.1	LIALSTAALEK		0	1	44	4600000
MLOC_13608.1	IISGPTCPR	1xCarbamidomethyl [C7]	0		69
MLOC_13658.2	NLGANQPYDR		0	1	25	5500000
MLOC_13683.1	LSILSLK		0	1	31	3100000
MLOC_13732.1	TATDNPNIVFLK		0	2	61	54000000
MLOC_13742.1	LIFGADSPAIQENR		0	3	86	100000000
MLOC_13742.1	TEEGKPLVLNVVR		0	2	68	130000000
MLOC_13742.1	VATVQCLSGTGSLR	1xCarbamidomethyl [C6]	0		83	6600000
MLOC_13742.1	VGGEFLAR		0	2	56	81000000
MLOC_13742.1	VKEYLPITGLADFNK		1	1	46	11000000
MLOC_1375.1	LTLELVK		0	1	35	2900000
MLOC_13779.1	SAPVYITVGDGGNQEGLASR		0	1	53	11000000
MLOC_13781.1	SYAPEMVEVLVDSVR		0	1	56
MLOC_13781.1	VTQEQLDR		0	1	32	3000000
MLOC_13819.1	AGDSTPEELANATQVQGDYMPIAR		0	2	95	14000000
MLOC_13819.1	GFTLEELK		0	1	29	610000000
MLOC_13819.1	KLAPTIGISVDHR		1	1	40
MLOC_13819.1	LVIFPR		0	1	44	410000000
MLOC_13819.1	SLEGMQSNIQR		0	2	77	230000000
MLOC_13819.1	TWFNQPAR		0	1	39
MLOC_13871.1	YGGGANELSAGYSK		0	2	94	1700000
MLOC_13875.1	QLAAQLIPR		0	1	33
MLOC_13885.2	FVLDGEMPPYLLAK		0	1	24	15000000
MLOC_13885.2	SMEFVGSTIESLTMEER	2xOxidation [M2; M14]	0		16	1000000
MLOC_13885.2	TSVEYEPVYSDAQAR		0	1	70	37000000
MLOC_13910.6	LIGYDPTYDLAVLK		0	2	49	20000000
MLOC_13910.6	SVPNLIVYGTDVSNR		0	1	25
MLOC_13920.1	AIGINVPR		0	1	66	610000000
MLOC_13920.1	GNVTIAAK		0	1	33	91000000
MLOC_13920.1	RLVDAEALK		1	2	72	72000000
MLOC_13920.1	SIPSIVELDSLK		0	2	56	150000000
MLOC_13920.1	VANFLAR		0	1	45	18000000
MLOC_13920.1	VKPSNPSIELGPEFK		0	2	73	81000000
MLOC_13920.1	VKPSNPSIELGPEFKK		1	3	97	95000000
MLOC_13920.1	VLQLETAAGAAIR		0	2	65	900000
MLOC_13948.4	GVLLFGPPGTGK		0	1		3400000
MLOC_13948.4	NAYTFISGR		0	1	32	8900000
MLOC_13998.1	LAQDFFFSR		0	1	49	3700000
MLOC_13998.1	LFLDLTR		0	1	41	2000000
MLOC_14013.2	IGPTEPSQLSINQNAQGLAR		0	1	26	26000000
MLOC_14062.2	LLLGPDGENLR		0	1	57	31000000
MLOC_14062.2	LLQQLLR		0	1	54	4700000
MLOC_14062.2	LLTDPNPYLR		0	1		23000000
MLOC_14062.2	LNQQAAIEGQGLK		0	1	58	14000000
MLOC_14097.1	VIAEYLQK		0	1	44	34000000
MLOC_14114.2	AFGGQSLDFGK		0	1	27
MLOC_14114.2	AVIELENYGLPFSR		0	3	60	44000000
MLOC_14114.2	IMQNNAAVFR		0	1	62	24000000
MLOC_14114.2	IMQNNAAVFR	1xOxidation [M2]	0		55	34000000
MLOC_14114.2	STNTILATGGYGR		0	2	61	54000000
MLOC_14147.1	EAGLAALR		0	1	36	6300000
MLOC_14147.1	REEPQANQEQGKK		2	2	63	13000000
MLOC_14188.2	ATTVQATGVASNLVEAIQGVGFK		0	3	110	220000000
MLOC_14197.1	DADVLPDVSDSIQVLR		0	1	48	15000000
MLOC_14197.1	FDDSILR		0	1	24	14000000
MLOC_14205.1	AYGELPDTLR		0	1	38	33000000
MLOC_14205.1	DYQDDKADVILK		1	1	33	2700000
MLOC_14205.1	YMNDEAR		0	1	26	15000000
MLOC_14208.1	LVYEANPLSFLAEQAGGR		0	2	109	6900000
MLOC_14244.1	KMYDIQAK	1xOxidation [M2]	1		63	41000000
MLOC_14244.1	KMYDIQAK		1	1	24	75000000
MLOC_14244.1	KVNTLIRPDGK		1	3	59	400000000
MLOC_14244.1	LDQYQILK		0	1	42	37000000
MLOC_14244.1	LTPDYDALDVANK		0	2	79	550000000
MLOC_14244.1	MYDIQAK		0	1	37	630000
MLOC_14244.1	NKLDQYQILK		1	3	63	140000000
MLOC_14244.1	YPLTTESAMK	1xOxidation [M9]	0		47
MLOC_14244.1	YPLTTESAMKK	1xOxidation [M9]	1		41
MLOC_14254.1	LVSSGLVEK		0	1	41	15000000
MLOC_14409.2	MEGSAAAPLR	1xOxidation [M1]; 1xAcetyl [N-Term]	0		67	6800000
MLOC_14582.1	AVELVILPR		0	2	61	97000000
MLOC_14582.1	DQVAIIPFR		0	1	43	31000000
MLOC_14582.1	DQVAIIPFRGDYAEVLLPPSR		1	3	72	16000000
MLOC_14582.1	GDYAEVLLPPSR		0	1	41	2300000
MLOC_14582.1	IMIVAITDGR	1xOxidation [M2]	0		60	4300000
MLOC_14582.1	YYYLPNASDAVISAATK		0	1	38	22000000
MLOC_14601.2	GNASLPGGAVQLR		0	1	25	13000000
MLOC_14601.2	QLFGAPVLSFVTK		0	2	35	7300000
MLOC_14635.1	ADLIAYLK		0	1	49	98000000
MLOC_14656.1	FGSSASFGSR		0	2	49
MLOC_14696.3	FELFPR		0	1	38	19000000
MLOC_14696.3	GNNDLFLASR		0	1	58	7600000
MLOC_14696.3	NVLEFAVTDIGDGSAR		0	2	99	17000000
MLOC_14696.3	STVDVPFTYWQR		0	2	43	9000000
MLOC_14711.1	VAIVTGASR		0	2	35	17000000
MLOC_14727.2	NIIFQVDDVPVR		0	2	102
MLOC_14736.3	YTPNAGTMELR	1xOxidation [M8]	0		33	8900000
MLOC_14763.1	TVAIVELLK		0	1	40	32000000
MLOC_14764.2	MSAMDSSSR	1xOxidation [M1]	0		55	8300000
MLOC_14764.2	NPINYTQVAVLADDILK		0	4	115	42000000
MLOC_14764.2	VGELDSYEIEGGETK		0	3	94	21000000
MLOC_14775.2	AELIEELNR		0	2	34	13000000
MLOC_14775.2	QPTVLDLFTK		0	2	43	33000000
MLOC_14775.2	SYEELNDAAPEK		0	1	35	2000000
MLOC_14884.1	GLLGNLLGK		0	1	53	1700000
MLOC_14884.1	STQSYQGAEADQVEVTDR		0	1	47
MLOC_14891.1	ASDPAETAR		0	1	29	68000
MLOC_14891.1	LGSFVLK		0	1	30	16000000
MLOC_14916.1	LVGDVDFAEASK		0	1	41	21000000
MLOC_14917.1	IQLIDLPDFSK		0	1	30	81000000
MLOC_14959.2	LGDYSTWLQR		0	2	35	23000000
MLOC_14968.1	YVQAPLAYPR		0	1	31
MLOC_1497.2	TSELSAVGLLPAALQGIDVK		0	2	55	19000000
MLOC_1497.2	YLQQLVMESLGK	1xOxidation [M7]	0		40	1900000
MLOC_15010.1	IYTQLGFTEDQFR		0	2	68	3600000
MLOC_1507.1	FVTHIDDQAIR		0	1	38	8100000
MLOC_15109.1	DSRPIGAYELAK		0	1	38	14000000
MLOC_15109.1	VYGNQAVVVSIDPR		0	1	22	840000
MLOC_15114.1	EADEFIKK		1	1		27000000
MLOC_15154.1	LNSALASLEK		0	1	65	69000000
MLOC_15154.1	QQLEEAVSIPK		0	2	34	53000000
MLOC_15169.1	YIVDAFANAGDLSR		0	2	68	460000
MLOC_15181.4	GPVPFPIFGK		0	1	22	8700000
MLOC_15203.1	ATVYGPLIIRPR		0	1	51	2700000
MLOC_15203.1	NTIAVPTGGWAVIR		0	2	29	15000000
MLOC_15214.4	LLRPGGTIALTDNSPK		0	2		21000000
MLOC_15222.1	QTADMDPVQR		0	1	32
MLOC_15224.1	ATVPAPAAETAASTAR	1xAcetyl [N-Term]	0		78	410000000
MLOC_15224.1	AYSAHLKR		1	1	42	11000000
MLOC_15224.1	DLDQVAGTVPAEF		0	1	35
MLOC_15224.1	MELPEWVDIVK	1xOxidation [M1]	0		31	25000000
MLOC_15224.1	MGIIDVDPK		0	2	78
MLOC_15224.1	MGIIDVDPK	1xOxidation [M1]	0		67	120000000
MLOC_15224.1	NILQELQK		0	1	30	380000000
MLOC_15224.1	QGIGIGGFQK		0	2	38	800000000
MLOC_15227.2	ADGFVVQTGDPEGPADGFIDPSTGK		0	2	68	16000000
MLOC_15227.2	ATVDMTVK	1xOxidation [M5]	0		40	16000000
MLOC_15227.2	EVQKPLEDITDSLK		0	2	52	110000000
MLOC_15227.2	FYDGMEIQR	1xOxidation [M5]	0		19
MLOC_15227.2	IKDNPNVEDCVFR	1xCarbamidomethyl [C10]	1		62
MLOC_15227.2	IVLDGYNAPVTSGNFVDLVER		0	4	125	79000000
MLOC_15227.2	KFYDGMEIQR	1xOxidation [M6]	1		38	73000000
MLOC_15227.2	KFYDGMEIQR		1	2	49	62000000
MLOC_15227.2	LAVGLEELQR		0	2	80	89000000
MLOC_15227.2	LPFNAFGTMAMAR	1xOxidation [M9]	0		52	1600000
MLOC_15227.2	SLILTGLAESK		0	2	70	110000000
MLOC_15227.2	SLILTGLAESKR		1	2	51	9200000
MLOC_15229.2	ENLLNLVADVLPDGK		0	2	76	7800000
MLOC_15229.2	QFTDEVSR		0	1	23	49000000
MLOC_15229.2	YVSMIDNPDQR	1xOxidation [M4]	0		67	7700000
MLOC_15243.1	EADNVVAPR		0	1	32	140000000
MLOC_15243.1	GLDVDNLYISHIQVNQAQK		0	2		3600000
MLOC_15243.1	ETAFALR		0	2	57
MLOC_15243.1	NAESNAEVK		0	2	44	350000000
MLOC_15243.1	YLEDVLAHK		0	1	39	61000000
MLOC_15247.1	TYNLDANLSLLR		0	2	32	35000000
MLOC_15256.2	DPAGMGHPTEK	1xOxidation [M5]	0		47	5500000
MLOC_15256.2	DPAGMGHPTEKR	1xOxidation [M5]	1		55	1300000
MLOC_15256.2	IGAAPDVALAGPDGELLAVLR		0	4	87	160000000
MLOC_15256.2	LLEMGFK		0	1	52	8000000
MLOC_15256.2	LNILPFK		0	1	53	220000000
MLOC_15256.2	LPSGGFANMSLPIVLAVDDADKDR	1xOxidation [M9]	1		94	94000000
MLOC_15256.2	LSPQQLR		0	1	54	100000000
MLOC_15256.2	SVEIYPHNKEER		1	2	58	55000000
MLOC_15256.2	VLSMAPGLEK		0	2	53	16000000
MLOC_15256.2	VLSMAPGLEK	1xOxidation [M4]	0		54
MLOC_15256.2	YNDGLDHYR		0	2	41
MLOC_15266.1	NIANVVLLR		0	1	29	15000000
MLOC_15267.2	AFGDAWK		0	1	23	9300000
MLOC_15295.1	SIGAINTIIR		0	2	41	24000000
MLOC_15296.1	SASYDDVK		0	1	31	17000000
MLOC_15296.1	VPTPNVSVVDLTCR	1xCarbamidomethyl [C13]	0		71
MLOC_15296.1	LTGMAFR		0	1	44	270000000
MLOC_15361.1	ALDNFEMTR		0	1		3500000
MLOC_15368.1	NTLSGQTLSVEAR		0	2	63	3100000
MLOC_15377.1	ALVNAGLIEAASHR		0	1	64	1200000
MLOC_15377.1	MPAASYEER		0	1	56	14000000
MLOC_15383.1	QLLQTPTYVVR		0	2	43	40000000
MLOC_15403.1	AFTNVVDAISR		0	2	46	25000000
MLOC_15403.1	DLGPSFVVR		0	1	60	6100000
MLOC_15413.1	MFAAFTGQPIDIVR	1xOxidation [M1]	0		98	46000000
MLOC_15432.9	MLAPTLCYQPSYPR	1xOxidation [M1]; 1xCarbamidomethyl [C7]	0		17
MLOC_15436.1	TSDSPEEAVER		0	1	30	6300000
MLOC_15467.1	DALIYK		0	1	35	2800000
MLOC_15467.1	DYDDLPETAR		0	2	43	12000000
MLOC_15467.1	EVELGNSFIGTTK		0	2	62
MLOC_15467.1	IEELVGIPVHYIGVGPGR		0	2	41	21000000
MLOC_15467.1	LNTLLK		0	1	25	19000000
MLOC_15467.1	LVDILAQR		0	1		72000000
MLOC_15467.1	TLGDIIGVVK		0	1	35	100000000
MLOC_15496.1	VYAIDLIGYGYSDKPNPR		0	2	37	5300000
MLOC_15501.1	ANIGDVLR		0	1	42
MLOC_15501.1	DQGQPETLDYR		0	2	58	96000000
MLOC_15501.1	DYKIPDGKPANR		1	1
MLOC_15501.1	FGLGDKPTSK		0	1	61	130000000
MLOC_15501.1	IVAISLDDPK		0	1	66
MLOC_15501.1	MEVATDEAYTPIKQDTK	1xOxidation [M1]	1		68	15000000
MLOC_15501.1	MEVATDEAYTPIKQDTK		1	2	74	4100000
MLOC_15501.1	RANIGDVLR		1	2	48	250000000
MLOC_15501.1	VFLIDGGGR		0	1	40	670000000
MLOC_15501.1	VIEETNESWEK		0	2	64
MLOC_15501.1	VSPWHDVPLR		0	2	45	54000000
MLOC_15515.1	ALTNAGLESSR		0	1	46	43000000
MLOC_15515.1	EDQDAYAIQSNER		0	1	27	2700000
MLOC_15515.1	IKGFADAAQAPELFTTTPALAIPK		1	2	35	15000000
MLOC_15515.1	TPMGSFLGGLSSLPATK		0	2	48	17000000
MLOC_15525.1	MAGGAGAQK		0		40	35000000
MLOC_15537.1	SGGYNESGADGYATGAGK		0	2	119	47000000
MLOC_15537.1	SSDDTGGFNK		0	2	78	77000000
MLOC_15537.1	SSTDDFSGGHNK		0	2	89	16000000
MLOC_15537.1	SSTEDSQAYMK	1xOxidation [M10]	0		39	6800000
MLOC_15537.1	SSTEDSQAYNK		0	2	67	58000000
MLOC_15537.1	SSTEDYSSGK		0	1	39
MLOC_15537.1	SVTNSDEGGYNK		0	2	81	60000000
MLOC_15537.1	TGAEDYSASGDYK		0	3	100	29000000
MLOC_15537.1	TSTDGYGSGYK		0	1	45	4900000
MLOC_15559.1	ESFTILSTEEER		0	1	36	4700000
MLOC_15612.2	AYVDQFSR		0	1
MLOC_15612.2	VNVEGVTR		0	1
MLOC_15619.3	VVPWIGGR		0	1	40	2000000
MLOC_15621.1	LLNDSNVPHTR		0	1	29	18000000
MLOC_15621.1	LSNIIIDAK		0	2		23000000
MLOC_15621.1	STYEGEEFVK		0	1		13000000
MLOC_15631.1	MIIDAGAYPSPLGYGGFPK		0	0	39	5000000
MLOC_15661.3	EGALAEENMR		0	2	33	73000000
MLOC_15661.3	EGALAEENMR	1xOxidation [M9]	0		60	9200000
MLOC_15661.3	NMSVIAHVDHGK	1xOxidation [M2]	0		41	58000000
MLOC_15661.3	VASDLPK		0	1	52	250000000
MLOC_15661.3	AYLPVIESFGFSSTLR		0	1	37	10000000
MLOC_15661.3	GGGQVIPTAR		0	2	33	310000000
MLOC_15661.3	IRPVLTVNKMDR	1xOxidation [M10]	1		32	89000000
MLOC_15661.3	MTDTRADEAER		1	2	41	14000000
MLOC_15661.3	RVIYASQLTAKPR		1	4	80	490000000
MLOC_15661.3	TVIWMGK		0	0		27000000
MLOC_15661.3	VIYASQLTAKPR		0	2	92	50000000
MLOC_15678.1	AYVGNLPWQAEDSR		0	3	76
MLOC_15678.1	EDLDSAISALDGQEMDGRPLR		0	4	55	72000000
MLOC_15678.1	EDLDSAISALDGQEMDGRPLR	1xOxidation [M15]	0		46
MLOC_15678.1	GFGFVTMASK	1xOxidation [M7]	0		51
MLOC_15678.1	GFGFVTMASK		0	2	61	230000000
MLOC_15678.1	GFGFVTMSTIEEADK		0	2	67	61000000
MLOC_15678.1	GFGFVTMSTIEEADK	1xOxidation [M7]	0		84
MLOC_15678.1	LAQLFDQAGVVEVAEVIYNR		0	3	44	19000000
MLOC_15678.1	QFASSFR		0	1	49	1900000000
MLOC_15678.1	VNVAAERPQR		0	2	51	1900000000
MLOC_15678.1	YDISGR		0	1	47	690000000
MLOC_15697.2	GLSEMFGDLR	1xOxidation [M5]	0		29	3800000
MLOC_15697.2	GYDPEVIDIR		0	1	47	69000000
MLOC_15707.1	LSEAPGLINSSPYEEGWMIK		0	4	80	400000000
MLOC_15707.1	VKPSSPAELEGLLDSAK		0	3	114	580000000
MLOC_15707.1	VSQGGAFGNVESVK		0	1	53	1600000
MLOC_15707.1	YTSSHEWVK		0	2	54	360000000
MLOC_15730.1	MKPAIQFIQGTDEQTIPDVR		0	3	84	11000000
MLOC_15738.2	AYIYWR		0	0		1300000
MLOC_15761.1	ANIGEGTTMNAR		0	2	76	11000000
MLOC_15761.1	ASGVFGIPISMQTVIATGEYKEPVTQK	1xOxidation [M11]; 1xAcetyl [N-Term]	1		36
MLOC_15761.1	DIDAQQFVDNLK		0	2	44	6800000
MLOC_15761.1	DVADYTMK	1xOxidation [M7]	0		36	57000000
MLOC_15761.1	HWDYIYNVR		0	1	20	5900000
MLOC_15761.1	LANSNLHSTDSNYGYVSR		0	2	67	12000000
MLOC_1579.2	GFVSEAESGKR		1	2	68	3500000
MLOC_1579.2	LAQVVAEPSLTK		0	1	38	2700000
MLOC_1587.2	TIISNQEVIAVNQDR		0	2	87	39000000
MLOC_1587.2	TTGDIADNWGSMTSR	1xOxidation [M12]	0		51	15000000
MLOC_1587.2	TTGDIADNWGSMTSR		0	1	45	780000
MLOC_1587.2	YVNIDDCWAELNR	1xCarbamidomethyl [C7]	0		49
MLOC_15907.1	DMKPLNDR	1xOxidation [M2]	0		31	7100000
MLOC_15907.1	EKPSIGTVVAVGPGSLDEEGNRQPLSVSPGSTVLYSK		1	3	69
MLOC_15907.1	GTDGTNYIVLR		0	2	96	580000000
MLOC_15907.1	KVEVSIPTGSQVVYSK		1	3	64	410000000
MLOC_15907.1	TIGGILLPSSAQSKPQGGEIVAVGGGR		0	4	81	660000000
MLOC_15907.1	VEVSIPTGSQVVYSK		0	1		58000000
MLOC_15907.1	YAGGEFK		0	1	31
MLOC_15907.1	YAGGEFKGTDGTNYIVLR		1	2	61	5200000
MLOC_15907.1	YAGTEVEYNNSK		0	2	84	280000000
MLOC_15917.1	GSGTSPSAGCCSGVK	2xCarbamidomethyl [C10; C11]	0		57	27000000
MLOC_15917.1	SVAGAYNAGR		0	2	57	1000000000
MLOC_15935.1	EAGVTVVESPAK		0	2	48
MLOC_15935.1	IGSTMFEIFK		0	1	43	91000000
MLOC_15935.1	IGSTMFEIFK	1xOxidation [M5]	0		41	30000000
MLOC_15935.1	MGHAGAIVSGGK	1xOxidation [M1]	0		77	12000000
MLOC_15935.1	MGHAGAIVSGGK		0	2	66	6800000
MLOC_15935.1	TEKPVVAFIAGLTAPPGR		0	2	48	12000000
MLOC_15937.3	EAYPYEDTSQLLSR		0	1	39	580000
MLOC_15948.1	MEESGASAAAVVPR	1xAcetyl [N-Term]	0		74	3300000
MLOC_15962.1	AGEEYEAGR		0	1	66
MLOC_15962.1	AGEEYEAGRDLDDFVK		1		30	6900000
MLOC_15962.1	YGVSGFPTLK		0	1	65	110000000
MLOC_15962.1	YGVSGYPTIQWFPK		0	1		23000000
MLOC_15992.6	FSIAWPR		0	1	51	1200000
MLOC_16005.1	DILDYLR		0	1	33	6500000
MLOC_16035.1	GQIPVFLDGGVR		0	2	62	950000000
MLOC_16035.1	GQIPVFLDGGVRR		1	2	29	160000000
MLOC_16035.1	LAVENGAAGIIVSNHGAR		0	2	45	7600000
MLOC_16035.1	NHVVTEADK		0	2	42	30000000
MLOC_16035.1	QLDYVPATISALEEVVK		0	3	56	220000000
MLOC_16157.1	DFFSEEQPK		0	0	23	5300000
MLOC_16210.1	HLAVGDR		0	2	30	65000000
MLOC_16210.1	IDVKPLITHR		0	1	42	37000000
MLOC_16210.1	IVIADVDDHR		0	1	31	33000000
MLOC_16210.1	VALEPGISCWR	1xCarbamidomethyl [C9]	0		33	3900000
MLOC_16226.1	IPIIATGNDFSTLYAPLIR		0	3	71	2600000000
MLOC_16226.1	TASQVVQNQGK		0	2	61	12000000
MLOC_16236.1	AGATAILR		0	2	42	47000000
MLOC_16266.1	GVPVDVGGEPGYAIR		0	1	29	490000
MLOC_16266.1	LQHGEYVSLGK		0	1	25
MLOC_16266.1	TNEVYKDDEK		1	1	41	13000000
MLOC_16266.1	WFYSGDIGR		0	1	34
MLOC_16279.1	KAPEPEPAFQILANPAR		1	2	33	9500000
MLOC_16279.1	MGAILASGILDAGGR	1xOxidation [M1]	0		54	1600000
MLOC_16279.1	QLAALVVSK		0	1	38	26000000
MLOC_16279.1	TTEDASGSTAGEASK		0	2	59	9600000
MLOC_16293.1	LFVDISVPR		0	1	55
MLOC_16300.1	AAAEEICPMSFLEAK	1xCarbamidomethyl [C7]	0		53	16000000
MLOC_16300.1	LIGDDKAEQILEAVR		1	2	80
MLOC_16300.1	VEPGLSSYAGRPQEAAK		0	3	74	290000000
MLOC_16300.1	YAVIFDAGSTGTR		0	2	61
MLOC_16300.1	YTYNGEQYDAIAAPQGAAYEK		0	1	22	1300000
MLOC_1635.1	AAEEVVDDNKGPK		1	2	65	19000000
MLOC_1635.1	AVLDAFFLGK		0	1	38	49000000
MLOC_16360.1	LQAFWNHPAGPK		0	1	35	27000000
MLOC_16420.1	FEGVSMAPPDPILGVSEAFK		0	2	35
MLOC_16420.1	IGAINVICTAPEVADR	1xCarbamidomethyl [C8]	0		68
MLOC_16420.1	ISLAGLNLAK		0	1	54	59000000
MLOC_16420.1	LNLGVGAYR		0	2	43	81000000
MLOC_16420.1	TEELQPAVLNVVK		0	2	40
MLOC_16420.1	VATLQSLSGTGSLR		0	3	85
MLOC_16420.1	VLISSPTWGNHK		0	2	28	7700000
MLOC_165.1	INDAVYR		0	1	28
MLOC_165.1	SASTPLLPLPK		0	1	46
MLOC_165.1	TAGTTILSAIK		0	2	67	170000000
MLOC_16521.1	AMGGGGGGGSFDSANK	1xOxidation [M2]	0		124	590000000
MLOC_16521.1	AMGGGGGGGSFDSANK		0	2	106	560000000
MLOC_16521.1	VNSGPPPPRDEFAPR		1	3	61	19000000
MLOC_16588.1	AVGAAAVVGSHTAK		0	3	63	5400000
MLOC_16588.1	WMQDTSK	1xOxidation [M2]	0		21	3800000
MLOC_16606.4	AEATDVANAVLDGTDGILLGAETLR		0	1	30
MLOC_16606.4	GQYPVDAVSTVGR		0	1	46	1300000
MLOC_16610.1	ANALLEFENVVK		0	2	47	56000000
MLOC_16610.1	FAVSEHNKK		1	1	41
MLOC_16643.2	NLTVDIK		0		33	14000000
MLOC_16643.2	SILSLVVPDQR		0	2	57	76000000
MLOC_16653.1	FNTVGVSDAISMGTR	1xOxidation [M12]	0		70	10000000
MLOC_16653.1	IFPPLSEGQQIIR		0	2	39
MLOC_16653.1	VIDVDLTEDQLEQR		0	2	56	4600000
MLOC_16653.1	VSDQVPFLADLKPSGK		0	2	38	26000000
MLOC_16684.1	LFGDQLEDLEK		0	2	56	6100000
MLOC_16742.6	DSESSGELTR		0	1	50
MLOC_16742.6	FIVEKPFGR		0	2	53	59000000
MLOC_16742.6	GGYFDNYGIIR		0	2	43	28000000
MLOC_16742.6	GNVGTDLDMATNELVLR		0	1	64	10000000
MLOC_16742.6	LDSSNLNLFYSER		0	2	61	30000000
MLOC_16742.6	TASLPGGSGWTR		0	1	41	13000000
MLOC_16742.6	VAPELYPYGSR		0	1	56	11000000
MLOC_16765.1	VLAINGVQLIGINNR		0	2	43	3700000
MLOC_16792.4	AGLALAENASSILPATK		0	3	69	49000000
MLOC_16792.4	NEQTPCAVFR	1xCarbamidomethyl [C6]	0		23	28000000
MLOC_16792.4	RDEETLQPSVYLNNLPEKIPEGTR		2	2	47
MLOC_16792.4	VVSAVAAPPALQK		0	2	63	130000000
MLOC_16803.1	ELMERPVILR		0	2	25	27000000
MLOC_16803.1	KPAPPSSPDTIVAK		0	3	64	99000000
MLOC_16803.1	LYVSNLAWK		0	1	59	120000000
MLOC_16803.1	SAGYGFVSFGTK		0	1	27	4100000
MLOC_16803.1	WREDKETVK		2	2		14000000
MLOC_16827.2	QVFPGIEIDTSQPPVVFK		0	2	29	4000000
MLOC_16827.2	SALLSYSDNAR		0	1	29	950000
MLOC_16880.1	EFVGGAAELPR		0	2	51	25000000
MLOC_16929.2	AFQELIDEGK		0	2	35	230000000
MLOC_16929.2	WRPSVPFEDQLK		0	2	39	72000000
MLOC_16944.1	FLAAPLSFGLER		0	2	50	32000000
MLOC_16980.1	DQEGAAAAAPTPAAVR		0	2	56
MLOC_16980.1	YGQSMDDVIAGK		0	1	26	2000000
MLOC_17002.1	ALEVIHGR		0	2	60	520000000
MLOC_17002.1	EPVWFK		0	1	29
MLOC_17002.1	WVGVEFK		0	1	35
MLOC_17002.1	WVGVEFKEPVWFK		1	1	28	120000000
MLOC_17029.4	GAPVADAAEK		0	1	43	130000000
MLOC_17029.4	TGLSLDSFK		0	1	68	150000000
MLOC_17029.4	TSNIPSSILLSMLGK	1xOxidation [M12]	0		59	5900000
MLOC_17029.4	VFDEALTSLAR		0	2	68	25000000
MLOC_1705.1	ELGEGGIDNYLSIK		0	2	42	12000000
MLOC_1705.1	IMVAAAPTVKPVTLELGGK		0	2	53	9800000
MLOC_1705.1	LGPVVSEGQYEK		0	2	71	20000000
MLOC_1705.1	QNAAVALPENFK		0	2	38	10000000
MLOC_1705.1	TEGATILTGGVRPK		0	2	53	44000000
MLOC_1705.1	VSDPLEEGCR	1xCarbamidomethyl [C9]	0		25	760000
MLOC_17055.1	QAEPALVSGDPTIQR		0	1	24	23000000
MLOC_17089.1	FGLIYAGAQK		0	1	58	5600000
MLOC_17089.1	NVGPSGVTIAIVR		0	2	70	2400000
MLOC_17089.1	QFIAEAAK		0	2	43	99000000
MLOC_17089.1	SLMNVPFTLAK		0	1	33	27000000
MLOC_17089.1	YTSLPEDLGALPQNPEAR		0	2	73	4300000
MLOC_17150.2	EDYINQLVR		0	1		2000000
MLOC_17150.2	GGFYVSPEAK		0	1	24	69000000
MLOC_17150.2	MKGGFYVSPEAK	1xOxidation [M1]	1		97	88000000
MLOC_17150.2	NHYVEGGDAGNR		0	2	27	7800000
MLOC_17150.2	NHYVEGGDAGNREDYINQLVR		1	3	54	18000000
MLOC_17150.2	QYAEEYDAQDKELVQLK		1	1	38	13000000
MLOC_17150.2	QYAEEYDAQDKELVQLKR		2	4	60	12000000
MLOC_17150.2	RVEPYVAYGYPNLK		1	3	77	410000000
MLOC_17150.2	VEPYVAYGYPNLK		0	1	21	28000000
MLOC_17150.2	VVVPESVLLK		0	2	66	390000000
MLOC_17150.2	VVVPESVLLKR		1	3	46	210000000
MLOC_17197.3	GELDDTAAFK		0	2	49	1200000
MLOC_17197.3	GGPNYQTGLAK		0	2	41	43000000
MLOC_17197.3	RGGPNYQTGLAK		1	2	81	37000000
MLOC_17197.3	SGLVALNLDLAQVR		0	3	57	35000000
MLOC_17197.3	VVLDCATADPDGR	1xCarbamidomethyl [C5]	0		75	6700000
MLOC_17220.1	FGGMEPAK	1xOxidation [M4]	0		59
MLOC_17220.1	GLSYEYQEEDLANKSDLLLESNPVNK		1	2	47	16000000
MLOC_17220.1	LVEFAK		0	1	38
MLOC_17298.2	DIAVAWR		0	1	32
MLOC_17298.2	EQVLAEVR		0	2	65	260000000
MLOC_17314.2	FTNEALSYLGQK		0	1	41
MLOC_17327.1	ALTPADDAEADVLVR		0	1	66
MLOC_17364.2	GIANPLGIK		0	2	43	44000000
MLOC_17364.2	LIDILNPSNKPGR		0	3	65	54000000
MLOC_17409.2	AIELDKAYPR		1	1		6800000
MLOC_17429.1	FFDGQTGFSDK		0	1	62	36000000
MLOC_17517.1	EKFAAVPSGGGAIAVGAPAAAAGGAAAPAAESK		1	1		27000000
MLOC_17517.1	FAAVPSGGGAIAVGAPAAAAGGAAAPAAESK		0	4	143	140000000
MLOC_17517.1	FAAVPSGGGAIAVGAPAAAAGGAAAPAAESKK		1	1	45	7000000
MLOC_17517.1	GKDITEVIAAGR		1	2	77	210000000
MLOC_17517.1	NILESVGAEADEEK		0	2	64	20000000
MLOC_17517.1	NILESVGAEADEEKLK		1	3	95	37000000
MLOC_17554.1	AQGQYIVASSK		0	1	45	12000000
MLOC_17554.1	ELPVVGGTGQFR		0	2	75	47000000
MLOC_17586.2	IIAGLEEPDGGNVVK		0	1	21
MLOC_17586.2	ILFNNANLIVER		0	2	47	3100000
MLOC_17604.2	EKMVEAASGK	1xOxidation [M3]	1		63	4000000
MLOC_17604.2	FVVVVDETK		0	2	56	260000000
MLOC_17604.2	LSGIVGVPTSK		0	2	60	1400000000
MLOC_17604.2	LSGIVGVPTSKR		1	1	36	5500000
MLOC_17604.2	LVTGLGGSGLAMPVEVVQFCWK	1xOxidation [M12]; 1xCarbamidomethyl [C20]	0		67	6200000
MLOC_17604.2	MVEAASGK		0	2	61	120000000
MLOC_17612.1	HRQEPGQGGPSR		1	2	64	2800000
MLOC_17699.2	NGTCAWLRPDGK	1xCarbamidomethyl [C4]	0		36	6500000
MLOC_17699.2	TQVTIEYLNEGGAMVPVR		0	1	57	870000
MLOC_17760.1	AFVVHELEDDLGK		0	2	63
MLOC_17760.1	GGHELSLSTGNAGGR		0	2	53	69000000
MLOC_17760.1	GTSQVEGVVTLTQDDDGPTTVNVR		0	3	121	3900000
MLOC_17760.1	KAVAVLK		1	2	39	1000000000
MLOC_17819.1	GFGFVTFASDEAMR	1xOxidation [M13]	0		61	340000000
MLOC_17819.1	GFGFVTFASDEAMR		0	2	104	99000000
MLOC_17819.1	QAIEAMNGQDLDGR		0	4	78	130000000
MLOC_17819.1	QAIEAMNGQDLDGR	1xOxidation [M6]	0		103	54000000
MLOC_17819.1	YGDVIDSK		0	1	54	480000000
MLOC_17826.1	DYIDPNFSWK		0	1		8200000
MLOC_17890.1	GDVLAALK		0	1	43	1500000
MLOC_17890.1	TAPAAPLPQPAR		0	1	50	15000000
MLOC_17902.2	ATDLNQGVVYGIR		0	2	85	11000000
MLOC_17902.2	VEAEEHYYNAK		0	2	65	27000000
MLOC_17902.2	VFNQFTEQFSVNELAK		0	2	44	35000000
MLOC_18031.1	DIALVNK		0	1	31	74000000
MLOC_18031.1	WTLQDFK		0		31	2700000
MLOC_18035.1	SNLGSDSSTYNFAGK		0	2	72	33000000
MLOC_18039.1	IPQAEAAIK		0	1	41	23000000
MLOC_18039.1	IPQAEAAIKK		1	1	45	27000000
MLOC_18039.1	WLFQQGK		0	1		13000000
MLOC_18081.1	KSVEGIDKEK		2	2	57	95000000
MLOC_18081.1	LVAEAAR		0	1	44	270000000
MLOC_18081.1	NSSGDLMSSSK	1xOxidation [M7]	0		65	45000000
MLOC_18081.1	NSSGDLMSSSK		0	1	40	15000000
MLOC_18081.1	SSDGFGLDDVMK		0	2	47	39000000
MLOC_18081.1	SSDGFGLDDVMK	1xOxidation [M11]	0		54	1400000
MLOC_18081.1	SVEGIDKEK		1	1
MLOC_18081.1	YGKLEDKPVGQYLEK		1	3	39	25000000
MLOC_18092.1	GASSGPTQFVHTLNATAVAVPR		0	2	68	2300000
MLOC_18092.1	GFTPLITPEIVR		0	2	46	11000000
MLOC_18092.1	KGFTPLITPEIVR		1	1		15000000
MLOC_18092.1	TLDMATGDLGAPAYR	1xOxidation [M4]	0		41
MLOC_18092.1	YGEISSASNCTDYQSR	1xCarbamidomethyl [C10]	0		34	2800000
MLOC_18233.1	AASYDDIKK		1	1	44	150000000
MLOC_18233.1	AGIALNDHFVK		0	2	45	59000000
MLOC_18233.1	LTGMSFR		0	1	24	87000000
MLOC_18233.1	LVSWYDNEWGYSNR		0	3	101	39000000
MLOC_18280.1	TISQGDVFAFPR		0	1	40	1500000
MLOC_18287.3	FQTTEEK		0	1	43	18000000
MLOC_18287.3	SAVDVPFNYR		0	2		34000000
MLOC_18308.3	NLIFKPDRK		1	1		85000000
MLOC_18354.1	GSPEPVMVLR	1xOxidation [M7]	0		35
MLOC_18354.1	RWMDYLNPGSVDIEPR	1xOxidation [M3]	1		57	11000000
MLOC_18354.1	WMDYLNPGSVDIEPR		0	2	47	28000000
MLOC_18369.1	SEESGRPLPK	1xAcetyl [N-Term]	0		49
MLOC_18391.1	ALLENFKL		1	1	25	18000000
MLOC_18415.2	VIVEKPFGR		0	1	35	7700000
MLOC_18415.2	EIPDAYER		0	1	41
MLOC_18416.1	GISMAVDDVVTNLK		0	2	51
MLOC_18416.1	GYISPYFVTNQK		0	2	38	37000000
MLOC_18416.1	SAIEQSTSDYDKEK		1	1	36	15000000
MLOC_18416.1	VTVSKDDTVILDGAGDKK		2	2	30	17000000
MLOC_18444.2	EAVLFLR		0	1	56	32000000
MLOC_18612.1	GGLTTESSYPYR		0	2	33	3800000
MLOC_18648.1	SMAFYQDILGLK	1xOxidation [M2]	0		62	63000000
MLOC_18648.1	VNPARPNDKLPYR		1	1	24	95000000
MLOC_18650.1	QFIEEAEK		0	1	45	95000000
MLOC_18650.1	QFIEEAEKVK		1	1	41
MLOC_18650.1	VLPDLKPGDIIELR		0	2	70	450000000
MLOC_18664.3	KPEEITKDEYAAFYK		1	2	58	23000000
MLOC_18677.2	VVPVLANDTPEQLAAR		0	0	32	1800000
MLOC_18714.1	AMPSGGLSMDGPPTTLSGTGVDR	2xOxidation [M2; M9]	0		66	1900000
MLOC_18714.1	GYGMGELGASR	1xOxidation [M4]	0		69	56000000
MLOC_18714.1	GYGMGELGASR		0	1	49
MLOC_18714.1	KLSPVFVAGPNMDEAPPVWVDR	1xOxidation [M12]	1		49	4400000
MLOC_18714.1	LGNFVEGNTQIPIIDR		0	3	81	13000000
MLOC_18714.1	NVLEVAGEVR		0	2	44
MLOC_18714.1	SAEVSTEWSIVPGR		0	2	95	6200000
MLOC_18714.1	SIVGSVTSSNLLNPQDDLSFK		0	2	68	3700000
MLOC_18714.1	TSCFNTR	1xCarbamidomethyl [C3]	0		33	5100000
MLOC_18718.1	GLPTNQTVVDESLEK		0	3	100	35000000
MLOC_18718.1	LAAQMVPK	1xOxidation [M5]	0		40	27000000
MLOC_18718.1	NPFGQIPAFQDGDLLLFESR		0	5	103
MLOC_18718.1	VFGPAMSTNVAR		0	3	85	72000000
MLOC_18718.1	VFGPAMSTNVAR	1xOxidation [M6]	0		76	11000000
MLOC_18718.1	VLEVYEAR		0	1	48	140000000
MLOC_18776.2	DYIGPIMELGQER	1xOxidation [M7]	0		40
MLOC_18776.2	LLEMTGTVQK	1xOxidation [M4]	0		39	2100000
MLOC_18790.1	ENMQNFQNR	1xOxidation [M3]	0		33	2000000
MLOC_18790.1	WVLPDSYLDVR		0	2	40	39000000
MLOC_18813.1	WYTIPEETAAGR		0	0	26	26000000
MLOC_18904.1	IGVQLSPNYR		0	2	57	83000000
MLOC_18904.1	LGAVEYALR		0	1	38	4800000
MLOC_18929.1	GAASAAAATVDPVQAASLR		0	1	32	2600000
MLOC_18966.1	EIMSAQLR		0	1		4300000
MLOC_19.2	AEPAAAAAEGIDPR	1xAcetyl [N-Term]	0		84	990000
MLOC_1907.1	HQMAALAAR	1xOxidation [M3]	0		45	9200000
MLOC_19136.2	LYTGNYDQYVQTR		0	3	70	18000000
MLOC_19141.1	LAGAAQSTADKQAACK	1xCarbamidomethyl [C15]	1		47	17000000
MLOC_19141.1	SAAGGLNAGK		0	1	49	950000000
MLOC_19195.2	FGALVDALKPR		0	2	35	6200000
MLOC_19198.1	VIPGLAGTNIMER	1xOxidation [M11]	0		58	14000000
MLOC_19210.1	TPEESLEINYK		0	1	25	3600000
MLOC_19228.1	FLDEKLR		1	1	46	2700000000
MLOC_19286.1	EYYPNIISTR		0	1	27
MLOC_19302.1	RDDADLPAVAK		1		40	3400000
MLOC_19304.2	AVEQAQQQVR		0	1	56	7900000
MLOC_19305.1	NDSGAELFGLNPLSR		0	3	96	12000000
MLOC_19305.1	AGFSDYK		0	1	38	4800000
MLOC_19422.5	AYDGQDADPAK		0	1	39	1700000
MLOC_19422.5	LLDVLNTPSEAVQR		0	1	40	530000
MLOC_19422.5	VAQDAAPEEALR		0		53	15000000
MLOC_19475.3	LLGLMVSPFVTR	1xOxidation [M5]	0		28	18000000
MLOC_19488.1	IMAPVFADLAK		0	2	66	44000000
MLOC_19488.1	IMAPVFADLAK	1xOxidation [M2]	0		38
MLOC_19488.1	VVGAIKEELTAK		1	2	79	18000000
MLOC_19531.1	ISASTDKTITK		1	1	56
MLOC_19531.1	VSGVEISPDPVVR		0	2	68	52000000
MLOC_19548.2	GASAGEGLGNAFLSHIR		0	1	33	6900000
MLOC_19548.2	LKDIEFVQAK		1	1	35	20000000
MLOC_19548.2	TYVVQDGDIIFFK		0	1	45	22000000
MLOC_19554.1	FQTMSENIITK		0	1	28	950000
MLOC_19554.1	FQTMSENIITK	1xOxidation [M4]	0		36	27000000
MLOC_19554.1	IDELELSINDLK		0	1		5700000
MLOC_19554.1	VKDEESKPADSSS		1	2	32	4400000
MLOC_19596.1	AKEVSEAITK		1	2	71	110000000
MLOC_19596.1	ALVVVGDMK		0	1	43	85000000
MLOC_19596.1	ALVVVGDMK	1xOxidation [M8]	0		46	130000000
MLOC_19596.1	EVSEAITK		0	1	45	270000000
MLOC_19596.1	GHVGVGVGK		0	2	46	240000000
MLOC_19596.1	NLVTVPLTK		0	1	40	390000000
MLOC_19596.1	RNLVTVPLTK		1	1	35
MLOC_19596.1	VVDPVDMDRDQRPNDEFSER		1	2		22000000
MLOC_19670.1	CKYPTDGSSPK	1xCarbamidomethyl [C1]	1		82	25000000
MLOC_19670.1	KLDVLSNEVFVNALVSSGR		1	1	45	4700000
MLOC_19670.1	NWDTPTAK		0	1	51	210000000
MLOC_19670.1	SPIFLGSSDDVEEIK		0	3	90	220000000
MLOC_19670.1	YIGSMVADVHR	1xOxidation [M5]	0		60	94000000
MLOC_19672.1	NFSTQDDVYR		0	2	35	26000000
MLOC_19725.2	TVVIPDDEGSGIELEK		0	1	39	24000000
MLOC_19759.1	AGQFNTFIR		0	2	61	52000000
MLOC_19772.1	ALPNQNTVDYPSFK	1xAcetyl [N-Term]	0		89	50000000
MLOC_19772.1	LVIVGDGGTGK		0	2	75	190000000
MLOC_19772.1	NLQYYEISAK		0	2	37	45000000
MLOC_19772.1	NVPTWHR		0	1	34
MLOC_19793.1	LNKEIEAQSSQR		1	2	63	3600000
MLOC_19829.1	EALWPSLEEAR		0	1	31
MLOC_19829.1	ILSIWDQADIVK		0	2	51	42000000
MLOC_19829.1	KIVQDPSALQDKK		2	1	51	13000000
MLOC_19829.1	VQQVDTTGAGDAFIGSLLR		0	3	140	28000000
MLOC_19864.1	AATAAPSSLNR		0	1	34	12000000
MLOC_19864.1	VQAQVSEVK		0	1	23
MLOC_19924.1	ADQLTDDQIAEFK	1xAcetyl [N-Term]	0		72	160000000
MLOC_19924.1	DTDSEEELKEAFR		1	1
MLOC_19924.1	MKDTDSEEELKEAFR		2	2	49
MLOC_19924.1	VFDKDQNGFISAAELR		1	1	43	32000000
MLOC_19966.1	FGSTASSPLVK		0	2	48	33000000
MLOC_20033.1	YMVIQGEPGAVIR		0	1	49	1400000
MLOC_20045.2	DLAQEHYK		0	1	30	53000000
MLOC_20045.2	EIALWFK		0	1	31	11000000
MLOC_20045.2	GDLAVQTGR		0	1	41	500000000
MLOC_20045.2	GLVGEIISR		0	1	64
MLOC_20045.2	KLIGATNPLQAEPGTIR		1	4	138	200000000
MLOC_20045.2	LIGATNPLQAEPGTIR		0	3	79
MLOC_20045.2	NVVHGSDSPDNGKR		1	3	68	91000000
MLOC_20059.1	GGDYDSAVALFR		0	2	54	10000000
MLOC_20070.1	AISSSNAYDGQFK		0	2	41	98000000
MLOC_20070.1	GSFDSLLTSLEEK		0	2	75	42000000
MLOC_20070.1	GVTSNPTIFQK		0	2	70	71000000
MLOC_20070.1	IANQLYLK		0	1	23	110000000
MLOC_20070.1	TIDANVSEAEGIYSALEK		0	2	59	34000000
MLOC_20094.1	VGGMVAPVVGTVGGVAGK	1xOxidation [M4]	0		49	580000000
MLOC_20190.3	AAEELTK		0	1	47	2800000000
MLOC_20190.3	AMPNMLMFRPADGK	2xOxidation [M5; M]	0		29	160000000
MLOC_20190.3	AMPNMLMFRPADGK		0	1		25000000
MLOC_20190.3	AMPNMLMFRPADGKETAGAYK	3xOxidation [M2; M5; M7]	1		53	55000000
MLOC_20190.3	AMPNMLMFRPADGKETAGAYK		1	1	42	21000000
MLOC_20190.3	ANLGWPYEPFFVPEDVK		0	3	48	430000000
MLOC_20190.3	ANSYAVHGAALGTSEVEATR		0	4	129	480000000
MLOC_20190.3	EEDLKQFR		1	1	31	4900000
MLOC_20190.3	ESVLPEAVTAR		0	1	48	280000000
MLOC_20190.3	EYGITAENVIAAAK		0	2	71	400000000
MLOC_20190.3	FAQYEQKYPEDAATLK		1	4	110	2300000000
MLOC_20190.3	FGASAPAPK		0	2	61	1700000000
MLOC_20190.3	HIPQGAALEADWDAK		0	3	75	100000000
MLOC_20190.3	ISIEAGSTLGWQK		0	3	85	6900000
MLOC_20190.3	IYKEYGITAENVIAAAK		1	3	118	30000000
MLOC_20190.3	KRPSILALSR		1	2	39	770000000
MLOC_20190.3	LPHLPGTSIEGVAK		0	1	44	70000000
MLOC_20190.3	MFGDFQK	1xOxidation [M1]	0		28	900000000
MLOC_20190.3	MFGDFQKDTPEER	1xOxidation [M1]	1		63	2400000
MLOC_20190.3	MFGDFQKDTPEER		1	2	55	12000000
MLOC_20190.3	NGNDGYDEIR		0	2	80	120000000
MLOC_20190.3	NGNDGYDEIRK		1	3	71	520000000
MLOC_20190.3	NLSQQCLNALAK	1xCarbamidomethyl [C6]	0		78	230000000
MLOC_20190.3	NPYWFNR		0	1	35
MLOC_20190.3	QKLPHLPGTSIEGVAK		1	2	65	15000000
MLOC_20190.3	SIITGELPAGWADALPQYTTESPADATR		0	3	102	290000000
MLOC_20190.3	SVTDKPTMIK	1xOxidation [M8]	0		50	520000000
MLOC_20190.3	SVTDKPTMIK		0	1	37
MLOC_20190.3	TIGIDKFGASAPAPK		1	2	70	320000000
MLOC_20190.3	VTTTIGFGSPNK		0	2	80	1500000000
MLOC_20190.3	VVPGLIGGSADLASSNMTLLK		0	4	119	410000000
MLOC_20190.3	VVPGLIGGSADLASSNMTLLK	1xOxidation [M17]	0		108	970000000
MLOC_20378.1	CSFTVWPAATPVGGGR	1xCarbamidomethyl [C1]	0		63	39000000
MLOC_20378.1	SFSITNR		0	1	20	26000000
MLOC_20378.1	TDCSFNGNSGR	1xCarbamidomethyl [C3]	0		50	18000000
MLOC_20487.1	DPAKFEELK		1	1	33	38000000
MLOC_20487.1	FKESEIYHCR	1xCarbamidomethyl [C9]	1		54	180000000
MLOC_20487.1	KYPGGAFDPLGFSK		1	3	87
MLOC_20487.1	KYPGGAFDPLGFSKDPAK		2	3	76	230000000
MLOC_20487.1	YPGGAFDPLGFSK		0	2	74	19000000
MLOC_20533.1	ITTTDDPIIR		0	1	58	890000
MLOC_20538.1	MVTGDNINTAK		0	1	40	7700000
MLOC_20538.1	YLQDNFDLPAKNPSEEAQR		1	2	52	11000000
MLOC_20591.2	IADAEENLGESEVR		0	2	113	18000000
MLOC_20591.2	NAFYQSTIK		0	1		33000000
MLOC_20591.2	VGLRDDVLAAVK		1	1	39	32000000
MLOC_2075.1	ANFLSADDFEPALIPSK		0	2	48	19000000
MLOC_2075.1	LSHVYTAILKPDNEVR		0	2	30	26000000
MLOC_2075.1	SPPSVPYDK		0	1	25
MLOC_2075.1	WHAPLIDNPNYK		0	2		19000000
MLOC_20759.1	ATLFPGDGIGPEIAESVK		0	2	62	74000000
MLOC_20759.1	TRYDDVNLVTIR		1	2	47	45000000
MLOC_20759.1	VAEYAFHYAK		0	2	47	43000000
MLOC_20770.1	EDVVKEDDPTNNVPDTIYSK		1	1	27	1900000
MLOC_20784.1	AIGITNQR		0	1	45	28000000
MLOC_20784.1	STGLPLYNAIVWMDVR	1xOxidation [M13]	0		15	1600000
MLOC_20786.4	IADFGLSR		0	1	31	20000000
MLOC_20786.4	TITDQFSEQR		0	2	56	7600000
MLOC_20798.1	IFPSGPLFPTEK		0	2	76	4500000
MLOC_20798.1	NFEGILIGADR		0	2	41	31000000
MLOC_20798.1	VNILAAEGIQK		0	1	43	57000000
MLOC_20810.1	ILANTDGQR		0	1	38	1600000
MLOC_20818.2	DLVGVAYTEEETK		0	2	45	20000000
MLOC_20818.2	LSDRFPQPYPNEQAAR		1	3	29	270000000
MLOC_20866.1	ASPLEINGR		0	1	52	3800000
MLOC_20866.1	FGQLIPDGVAIR		0	2	27	64000000
MLOC_20940.1	SLGMELIPLETSLK	1xOxidation [M4]	0		26	8000000
MLOC_20940.1	SLGMELIPLETSLK		0	1		5100000
MLOC_20962.1	DITLLDFLK		0	2	41	2800000
MLOC_20962.1	SPLVDLAASTGLLASK		0	3	77	17000000
MLOC_20963.2	NDQVDVLKPGNTVIIR		0	1	31	8700000
MLOC_21004.1	GAPGDFGGEK		0	2	54	18000000
MLOC_21004.1	GAPGDFGGEKGGAPADFQPSFR		1	2	59	5200000
MLOC_21004.1	GGAPADFQPSFR		0	2	54	30000000
MLOC_21004.1	HPQIDVPNLQVIK		0	2	43	21000000
MLOC_21004.1	KDYNLAK		1	2	49	200000000
MLOC_21004.1	NFLNLPSEIVPATLK		0	1	44	30000000
MLOC_21004.1	NFLNLPSEIVPATLKK		1	1		16000000
MLOC_21004.1	SARPPGRPLGSGPPGDRPR		0	3	56	26000000
MLOC_21004.1	YLFQEGVLYAK		0	2	64
MLOC_21032.1	EQLQELIR		0	1	51
MLOC_21032.1	LSPWFR		0	1	41
MLOC_21032.1	LVPNPDEVADVK		0	1	46
MLOC_21122.6	MPTNLSAEMGPTFVICR	1xOxidation [M9]; 1xCarbamidomethyl [C16]	0		16
MLOC_21149.1	LAVGTYLLDGK		0	1	32
MLOC_21169.6	VNPDSPQK		0	1	41	11000000
MLOC_212.1	QAVALLQDNYPEFIAK		0	4	68	54000000
MLOC_212.1	SKFVFASQAK		1	2	30	23000000
MLOC_212.1	SPETLFR		0	1	42	65000000
MLOC_212.1	IQLLER		0	1
MLOC_21204.1	DAKFPDIEVVR		1	1		6000000
MLOC_21220.1	ELVPIDLDKLQFVGESLK		1	3	66	8100000
MLOC_21220.1	GPVIQSPVR		0	1	31	5700000
MLOC_21379.2	AGGTMTGVLSAANEK		0	2	80	23000000
MLOC_21379.2	AGGTMTGVLSAANEK	1xOxidation [M5]	0		77	19000000
MLOC_21379.2	ISYLDIFK		0	1	46	95000000
MLOC_21379.2	VILTASGGAFR		0	1	46	19000000
MLOC_21379.2	VVALAAGSNVTLLADQVK		0	2	49	14000000
MLOC_21379.2	YPSVDLAYAAGR		0	2	84
MLOC_21451.2	VQDLVINR		0	1	42	1600000
MLOC_21488.1	ETFSTFDELLEK		0	2	70	88000000
MLOC_21488.1	IDTEKYTSIANK		1	1	49	4900000
MLOC_21488.1	IEALPTFIIFK		0	2	58	41000000
MLOC_21488.1	YTSIANK		0	1	32	9500000
MLOC_21535.1	ALASYIK		0		22
MLOC_21535.1	FALDVGVK		0	2	40	4700000
MLOC_21535.1	LNIDQTGFYR		0	2	64	31000000
MLOC_21535.1	NMAVTQFEAADAR	1xOxidation [M2]	0		58	8300000
MLOC_21573.2	ATAAGGESMMTR	2xOxidation [M9; M10]; 1xAcetyl [N-Term]	0		34	2100000
MLOC_21595.1	LFQPDKPVTK		0	1	35	14000000
MLOC_21708.1	AIDWDGMAK		0	1	36	45000000
MLOC_21708.1	EAYDSIEIPK		0	1		91000000
MLOC_21708.1	EIAEMKEMK	2xOxidation [M5; M8]	1		39	14000000
MLOC_21708.1	FSQEPQPIDWEYYR		0	2	67	24000000
MLOC_21708.1	MLVSEEAR		0	1	70	40000000
MLOC_21708.1	MLVSEEARK	1xOxidation [M1]	1		43	15000000
MLOC_21708.1	TFEDVNHQLQTK		0	1	42	22000000
MLOC_21832.1	SFSPAPTDSGR		0	1	48	18000000
MLOC_21832.1	VNPFGDAKPR		0	1	43	14000000
MLOC_21848.2	DANIDPAFAALR		0	2	37	3300000
MLOC_21848.2	DGTFLLGGPTWR		0	2	35	80000000
MLOC_21848.2	QYSANPALFR		0	2	51	89000000
MLOC_21909.1	SFAYSGDLLR		0	1	28	96000000
MLOC_21909.1	TTLNQVASSWSR		0	3	62	77000000
MLOC_21933.2	EVPGSYGLPFVSAIR		0	2	68	31000000
MLOC_21933.2	SFPVLFDVTK		0	1	37	89000000
MLOC_21933.2	SFPVLFDVTKVEK		1	1	26	5600000
MLOC_21933.2	VGLDLLGTK		0	1	65	7400000
MLOC_21941.2	ALEPILPPEVDFPYTIR		0	2	33	10000000
MLOC_21941.2	SILEETGVYAIDAR		0	2	76	4400000
MLOC_21941.2	TVAPYGAFVEIAPGR		0	3	110
MLOC_21941.2	VGEIFR		0	1	51	20000000
MLOC_21941.2	VVGITLPVMEQALLQAR	1xOxidation [M9]	0		41	25000000
MLOC_22001.1	AFGAELILTDPLLGMK	1xOxidation [M15]	0		66	20000000
MLOC_22001.1	GAVQKAEELAAK		1	3	75
MLOC_22001.1	GTGGKIDGLVSGIGTGGTITGSGK		1	3	64	38000000
MLOC_22001.1	IDGLVSGIGTGGTITGSGK		0	3	93	160000000
MLOC_22001.1	IHYETTGPEIWK		0	2	41
MLOC_22001.1	LVLTMPASMSMER	3xOxidation [M5; M9; M11]	0		18	5300000
MLOC_22001.1	TPNSYILQQFENAANPK		0	2		79000000
MLOC_22001.1	VAQRPENAGK		0	2	52	6200000
MLOC_22026.1	EVIQVNQDPLGVQGR		0	2	55	16000000
MLOC_22026.1	APLIIGCDVR	1xCarbamidomethyl [C7]	0		38	26000000
MLOC_22146.1	IQPVPQQAAQENAK		0	2	49	14000000
MLOC_22197.1	HFLAVPVPPR		0	2	47	620000
MLOC_22197.1	KYQAHDPDNQFK		1	2	42	11000000
MLOC_22197.1	TKHFLAVPVPPR		1	2	41	34000000
MLOC_22197.1	VGDVVELVR		0	2	79
MLOC_22197.1	YQAHDPDNQFK		0	2	36	170000000
MLOC_22198.1	AEIAAALNK		0	2	57	2600000000
MLOC_22198.1	AELGGVKDASEEVR		1	3	99	170000000
MLOC_22198.1	ALDAQIVSLSDEIVK		0	3	75	380000000
MLOC_22198.1	ALDAQIVSLSDEIVKK		1	2	57	1200000000
MLOC_22198.1	DASEEVR		0	1		510000000
MLOC_22198.1	ETTKELEAK		1	1	58	450000000
MLOC_22198.1	IRAELGGVKDASEEVR		2	2	40	7100000
MLOC_22198.1	QLEEQAQAILK		0	3	85	1700000000
MLOC_22198.1	VEAELVEALASLEGQKEEAIK		1	3	64	12000000
MLOC_22201.2	SAPEADDAASAR		0	1	72	5100000
MLOC_22278.1	AVAVLTGSEGVK		0	2	53	250000000
MLOC_22278.1	GTIFFTQEGDGPTTVTGSVTGLK		0	4	153	79000000
MLOC_22334.4	AAGEESVLK		0	1	52	28000000
MLOC_22334.4	FIQVSALGASASSPSR		0	3	116	64000000
MLOC_22334.4	KGGPSFGSTVSEK		1	2	52	7500000
MLOC_22334.4	MGSQVLVPFR	1xOxidation [M1]	0		77	23000000
MLOC_22334.4	SNVVINLIGR		0	2	49	63000000
MLOC_22334.4	VPFPLPTPSIFNLDQIK		0	3	87	9100000
MLOC_22334.4	YVNLPFPIAK		0	2	47	34000000
MLOC_22377.1	ATPAPPVGPALGAK		0	2	67	1100000000
MLOC_22377.1	IIAGTAANMGIDVDPPILVK	1xOxidation [M9]	0		73	45000000
MLOC_22377.1	IIAGTAANMGIDVDPPILVK		0	1	32	32000000
MLOC_22377.1	LALEAGK		0	1	48	310000000
MLOC_22377.1	TADKPGYIIPVEITVFDDK		0	2	44	48000000
MLOC_22377.1	VTVDQVR		0	1	45
MLOC_22471.2	ELEVIHSR		0	2	50	660000000
MLOC_22471.2	NRELEVIHSR		1	3	64	1600000000
MLOC_22471.2	SAPQSIWYGPDRPK		0	2	77	4500000000
MLOC_22512.2	ADAFEYADQVLEK		0	2	61	150000000
MLOC_22512.2	GIVVLVTSQK		0	2	47	230000000
MLOC_22512.2	INFVTVR		0	1	48	1000000000
MLOC_22512.2	LVAAIDGLPDPGGPAFQESK		0	2	69	30000000
MLOC_22512.2	LVAAIDGLPDPGGPAFQESKR		1	3	95	210000000
MLOC_22512.2	RLVAAIDGLPDPGGPAFQESK		1	3	74	23000000
MLOC_22512.2	RLVAAIDGLPDPGGPAFQESKR		2	3	76	5000000
MLOC_22512.2	WYPTVEEGSNK		0	2	58	350000
MLOC_22521.1	KVEVETTTATK		1	1	78	10000000
MLOC_22521.1	KIEEQLEK		1	2	64	190000000
MLOC_22525.1	GLAFVTMGSEEEALSALK	1xOxidation [M7]	0		79	30000000
MLOC_22525.1	NLNLSTLNDR		0	2	47	99000000
MLOC_22525.1	TIKVDFAKPK		1	2	28	78000000
MLOC_22700.2	VFIDEDFSK		0	1	40	6800000
MLOC_22808.1	FDDSFSVASLK		0	2	57	49000000
MLOC_22808.1	PGSIAFGR		0		29	170000000
MLOC_23006.1	AGNCQTGKPVAVR	1xCarbamidomethyl [C4]	0		60	190000000
MLOC_23006.1	AKGVVTPAK		1	2	64	52000000
MLOC_23006.1	DSPPLGLCGLAK	1xCarbamidomethyl [C8]	0		74
MLOC_23006.1	GWMDDAFK		0	0	41	38000000
MLOC_23006.1	GWMDDAFK	1xOxidation [M3]	0		17	31000000
MLOC_23006.1	KVTPPGNEAGLK		1	2	64	100000000
MLOC_23006.1	VTPPGNEAGLK		0	1	49	380000000
MLOC_2310.1	MPSSEFSR	1xOxidation [M1]	0		35	2500000
MLOC_23107.1	FLDGIYVSDK		0	2	58	100000000
MLOC_23107.1	KFLDGIYVSDK		1	2	51	120000000
MLOC_23107.1	KVDMLDGVTILR	1xOxidation [M4]	1		63	170000000
MLOC_23107.1	KVDMLDGVTILR		1	3	72	110000000
MLOC_23107.1	MISVTGPR	1xOxidation [M1]	0		41	83000000
MLOC_23107.1	SAALINQK		0	2	45	110000000
MLOC_23107.1	TILASETMDIPEEVTVK	1xOxidation [M8]	0		67	7300000
MLOC_23107.1	VKDEIVLDGNDIELVSR		1	3	66	4200000
MLOC_23199.2	AKLDDAESAGR		1	1	40	3200000
MLOC_23199.2	LQTPFESLK		0	1	40
MLOC_23199.2	NVSLEVSSPGVER		0	1	40	3600000
MLOC_23200.2	SNQYENTSLVQIEGVNTK		0	2	36	4900000
MLOC_23688.1	FDGAALLR		0	1		54000000
MLOC_24260.1	SLGIPVK		0	1	37	30000000
MLOC_2431.1	LNLLVEPESLR		0	1	43	4200000
MLOC_24548.1	SNVIVEYPGTVPGR		0	2	36	38000000
MLOC_24654.2	FSYVDQTGQK		0	2	53	46000000
MLOC_24654.2	GTPFTIAVQK		0	1	40
MLOC_2467.1	DFDEALFK		0	1	20	15000000
MLOC_2467.1	ETPAIVCFGDK	1xCarbamidomethyl [C7]	0		27	5700000
MLOC_2467.1	FIGTAGAANSTMNPK		0	2	76	27000000
MLOC_2467.1	FIGTAGAANSTMNPK	1xOxidation [M12]	0		90	64000000
MLOC_2467.1	IITEFFGK		0	1	33	17000000
MLOC_2467.1	IITEFFGKEPR		1	1	37
MLOC_2467.1	KFADPELQNDIQSFPFR		1	2	39	16000000
MLOC_2467.1	MLSHAYDR	1xOxidation [M1]	0		27	2500000
MLOC_2467.1	RTMNASECVAR	1xOxidation [M3]; 1xCarbamidomethyl [C8]	1		49	7500000
MLOC_2467.1	VSEGPDGFPLVHVR		0		25	56000000
MLOC_2480.1	ILAPLVQK		0	1	29	20000000
MLOC_24811.1	GIETLQIK		0	1	15	3700000
MLOC_25110.2	TAPDPAMSVLPER	1xOxidation [M7]	0		31	1900000
MLOC_25162.1	SAYLPFK		0	1	31	37000000
MLOC_25218.1	IGTPAMTSR	1xOxidation [M6]	0		44	16000000
MLOC_25218.1	NAVFGDSSALAPGGVR		0	3	96	70000000
MLOC_25218.1	VNAVALGNHLMSK	1xOxidation [M11]	0		40	3100000
MLOC_25246.1	LLLLVR		0	1	42	460000
MLOC_25246.1	LNVLGNVVR		0	2	60
MLOC_25246.1	LTDSFLDGTSSVYLEELQR		0	3	121	2600000
MLOC_25246.1	MAGFLSENRPVQTLR		0	2		19000000
MLOC_25246.1	NFVGQAATSPGISGQTIQESMR		0	1	41	3700000
MLOC_25246.1	NFVGQAATSPGISGQTIQESMR	1xOxidation [M21]	0		16
MLOC_25246.1	QYYSNDLDR		0	1	35	28000000
MLOC_2531.3	ALPAGLWEETLEGLR		0	2	87	15000000
MLOC_2531.3	FAYDSFR		0	1	33	44000000
MLOC_2531.3	GVQNDTDLTANDLR		0	2	86
MLOC_2531.3	IAVDMVNEALVDR		0	2	87	10000000
MLOC_2531.3	IAVDMVNEALVDR	1xOxidation [M5]	0		59	9700000
MLOC_2531.3	LGDPARPLLLSVR		0	1	32
MLOC_2531.3	SINQITGLR		0	2	59	13000000
MLOC_25411.1	VADAVEQDKESK		1	1	53	1300000
MLOC_25582.5	TSPIPQDDAQGQATR		0	1	58	4400000
MLOC_25601.1	KPQQEEAAYGSGYGR		0	2	106	37000000
MLOC_25601.1	KPQVEESYGSGYGSRPQGGEEYGSAGYGGR		0	2	93	16000000
MLOC_25601.1	SEEDTYGSGYGR		0	2	86
MLOC_25676.2	ANTFTPGDDDNVYSTELR		0	2	21	33000000
MLOC_25686.2	DRLPANLVQAQR		1	2	43	95000000
MLOC_25686.2	DYFGAHTYER		0	1	24	87000000
MLOC_25686.2	FLSGLKDER		1	1	69	40000000
MLOC_25686.2	GLLYLGMGVSGGEEGAR	1xOxidation [M7]	0		62
MLOC_25686.2	IFQGDYSSGETVDK		0	1	49	5700000
MLOC_25686.2	IFQGDYSSGETVDKAQLIEDVRK		2	2	48	9500000
MLOC_25686.2	IGLAGLAVMGQNLALNIAEK		0	4	95
MLOC_25686.2	IGLAGLAVMGQNLALNIAEK	1xOxidation [M9]	0		61	7800000
MLOC_25686.2	TTSKVDETVQR		1	1
MLOC_25686.2	VVIMLVK	1xOxidation [M4]	0		53
MLOC_25686.2	VVIMLVK		0	1	44	16000000
MLOC_25698.1	SDPALQGDSPPQVK		0	3	61	65000000
MLOC_25701.1	TDILLK		0		48	2900000
MLOC_25763.1	YAASPSLLAVELLNEPLAPR		0	3	83
MLOC_25856.1	INPVLLPK		0	1	51	740000000
MLOC_25856.1	LLAGVTIAHGGVIPK		0	2	72
MLOC_26106.1	GSELQNYFTR		0	2	46	33000000
MLOC_26110.1	MNPEYDYLFK	1xAcetyl [N-Term]	0		50	6300000
MLOC_26190.1	IVEVVQGEER		0	1	38	15000000
MLOC_26190.1	VYAEGGDTLLDDAAR		0	2	70	13000000
MLOC_26199.1	LPPVEEIR		0		33
MLOC_26199.1	YVSGVATAILGSGEFSAAEFK		0	0	22
MLOC_26340.1	RVNALENVVKPR		1	3	51	140000000
MLOC_26340.1	VNALENVVKPR		0	2	87	15000000
MLOC_2643.1	DMPEADIVVLPAGSPVTLDFR	1xOxidation [M2]	0		70	53000000
MLOC_2643.1	DMPEADIVVLPAGSPVTLDFR		0	3	77	49000000
MLOC_2643.1	KTSWPEVVGK		1	2	49
MLOC_2643.1	SIEEAKEIILK		1	2	47
MLOC_2643.1	TSWPEVVGK		0	1	30	25000000
MLOC_26683.2	AVEMFHR	1xOxidation [M4]	0		34	70000000
MLOC_26683.2	DSGSSFR		0	2	56	590000000
MLOC_26683.2	GFGFVTMSTIEEAEK	1xOxidation [M7]	0		61
MLOC_26683.2	IYVGNLPWQVDDSR		0	3	89	2200000000
MLOC_26683.2	LVELFSEHGK		0	2	52	600000000
MLOC_26683.2	VNVAEERPPR		0	2	60
MLOC_26683.2	VYVGNLPYDVDSER		0	3	86	4000000000
MLOC_26813.1	TGETEVIVDPR		0	1	32	9000000
MLOC_26813.1	GLGASLQR		0	1	56	38000000
MLOC_27279.3	KSCTVVASATGK	1xCarbamidomethyl [C3]	1		76
MLOC_27279.3	LAGIDIEAVK		0	1		57000000
MLOC_27279.3	LFLPYVEER		0	1	45
MLOC_2781.1	CSYTIWPGALPGGGAR	1xCarbamidomethyl [C1]	0		62	25000000
MLOC_2781.1	LDPGQSWQLNMPAGTAGAR	1xOxidation [M11]	0		52	110000000
MLOC_2781.1	LDPGQSWQLNMPAGTAGAR		0	3	125	150000000
MLOC_2781.1	VSGEQPATLAEYTLGQGGNR		0	4	99	51000000
MLOC_27966.1	NQVSDNYYRPDLTKPALAR		0	2	44	460000000
MLOC_27966.1	TVTVQPAAEK		0	2	50
MLOC_27966.1	YSGLANKK		1	1	37	23000000
MLOC_27966.1	EPNNLYNVHSYK		0	1	25	23000000
MLOC_28316.1	AQMEADFQR		0	2	32	79000000
MLOC_28316.1	KLTETSGDSGANVK		1	3	107	140000000
MLOC_28316.1	LTETSGDSGANVK		0	1	38	18000000
MLOC_28316.1	QQAANISPEVIQMLLR		0	2	53	77000000
MLOC_28316.1	QQAANISPEVIQMLLR	1xOxidation [M13]	0		45	57000000
MLOC_28316.1	RLEQETNVK		1	2	54	190000000
MLOC_28316.1	RLEQETNVKIEQLK		2	3	61	25000000
MLOC_28316.1	RPSGIQQLLAAEQDAQQIVNAAR		0	7	142	46000000
MLOC_28676.1	KLLYDGEIK		1	2	52	120000000
MLOC_28676.1	LIGSDLEHYIR		0	2	60	28000000
MLOC_29110.1	GWSESASPNVR		0	1	48	26000000
MLOC_29110.1	MLLDNGPNEAQAK	1xOxidation [M1]	0		78
MLOC_2917.1	STNLDWYK		0	1	33	1200000000
MLOC_2917.1	YEEIVK		0	1	29
MLOC_2917.1	GFVASNSK		0	2
MLOC_29257.1	SPWYGADR		0	1	41	440000000
MLOC_2934.1	AAPRPTVLVTGAGGR	1xAcetyl [N-Term]	0		46
MLOC_2934.1	ALFSQVTAR		0	1	49	73000000
MLOC_29490.1	TFPVSAFEK		0	1	41
MLOC_2967.1	ENDIVDYFIPVVK		0	1		9700000
MLOC_2967.1	IGAQMKENDIVDYFIPVVK	1xOxidation [M5]	1		43	8500000
MLOC_2967.1	LLRDNEAEVR		1	2	36	52000000
MLOC_2967.1	VLQSLVPILDQSVAEK		0	2	33	36000000
MLOC_29841.1	AKEEGYDVAK		1	2	50	41000000
MLOC_29841.1	DYIEGTAYK		0	1	56	15000000
MLOC_29874.2	FLDDQNR		0	1	41	510000000
MLOC_29945.1	ILDFVK		0	0	40	1100000
MLOC_29951.1	ADRDESSPYAAMLASQDVATR	1xOxidation [M12]	1		47	6400000
MLOC_29951.1	EENVTLGPAVR		0	2	43	85000000
MLOC_29951.1	ELGITALHIK		0	1	23	21000000
MLOC_29951.1	IEDVTPVPTDSTRR		1	3	72	22000000
MLOC_29951.1	TPGPGAQSALR		0	3	60	340000000
MLOC_29951.1	TREPKEENVTLGPAVR		2	3	41	92000000
MLOC_29951.1	VKADRDESSPYAAMLASQDVATR	1xOxidation [M14]	2		86	11000000
MLOC_30180.2	ALQNIGASNKDDAFYR	1xAcetyl [N-Term]	1		73	27000000
MLOC_30180.2	ASLGNAATAAQVK		0	1	48
MLOC_31098.1	IFASPLAR		0	1	32	130000000
MLOC_31098.1	KLAEDNNVQLSSVK		1	3	99	49000000
MLOC_31098.1	LAEDNNVQLSSVK		0	2	77	3300000
MLOC_31098.1	SESFAASGLDYTDIPNAQIR		0	3	119	16000000
MLOC_31098.1	ISINDLVIK		0	2	74	120000000
MLOC_3113.1	VGVQPEIQR		0	1	46	5700000
MLOC_31219.2	AAVAAMPELLR	1xOxidation [M6]	0		33	19000000
MLOC_31219.2	GQAPGRDESYVK		1	2	62	25000000
MLOC_31320.1	EGLELLK		0	2	50
MLOC_31320.1	MGVEVYHNLK		0	2	48	51000000
MLOC_31320.1	MGVEVYHNLK	1xOxidation [M1]	0		61	33000000
MLOC_31320.1	YGQDATNVGDEGGFAPNIQENK		0	1	31
MLOC_31320.1	YGQDATNVGDEGGFAPNIQENKEGLELLK		1	3	60	49000000
MLOC_3169.1	DNTPSVVYITNLAVR		0	3	83	46000000
MLOC_31792.1	HAGWGVMTSHR		0	2	36	42000000
MLOC_31792.1	IEEELGDAAVYAGLK		0	3	119	53000000
MLOC_31792.1	SGETEDTFIADLAVGLSTGQIK		0	2	95	2200000
MLOC_31792.1	TYDLNFKEENNDGSQK		1	2	50	95000000
MLOC_31792.1	VNQIGSVTESIEAVK		0	3	87	390000000
MLOC_31792.1	YNQLLR		0	1	33
MLOC_3216.2	LLAAQEYAVSQGLTAPR		0	0	26	3600000
MLOC_32662.2	YTAPADVYGSAR		0	1	36	23000000
MLOC_3272.1	AIYYIATDSLQSAK		0	3	73	300000000
MLOC_3272.1	AQTLGDTSSLEFMR	1xOxidation [M13]	0		86	170000000
MLOC_3272.1	EDDKYEFADPTR		1	2	48	140000000
MLOC_3272.1	EILQESR		0	2	48
MLOC_3272.1	ELVSNASDALDK		0	2	70	56000000
MLOC_3272.1	ELVSNASDALDKLR		1	3	93	230000000
MLOC_3272.1	FGWSANMER		0	2		64000000
MLOC_3272.1	FLSVTDPSVLADGGDMEIR		0	3	84	79000000
MLOC_3272.1	GTQITLFLR		0	1	44	120000000
MLOC_3272.1	GVVDSNDLPLNVSR		0	2	44
MLOC_3272.1	IYEMMTIALGGR	2xOxidation [M4; M5]	0		48
MLOC_3272.1	LGCIEDSGNQK	1xCarbamidomethyl [C3]	0		25	13000000
MLOC_3272.1	LGCIEDSGNQKR	1xCarbamidomethyl [C3]	1		59	2100000
MLOC_3272.1	NEPESTEAKR		1	2	52	46000000
MLOC_3272.1	NETDLISLDQYVENMPETQK		0	2	57	13000000
MLOC_3272.1	RLSSSPCVLVSGK	1xCarbamidomethyl [C7]	1		41	17000000
MLOC_3272.1	SVLYIPGMAPLSNEEIMNPK	1xOxidation [M17]	0		36	25000000
MLOC_3272.1	SVLYIPGMAPLSNEEIMNPK	2xOxidation [M8; M17]	0		21	18000000
MLOC_3272.1	VFISDDFDGELFPR		0	2	67	51000000
MLOC_32914.2	GAIVVDEYSR		0	1	37	120000000
MLOC_32914.2	KGAIVVDEYSR		1	2	46	5700000
MLOC_32914.2	KTAAEAESKDEVVAQK		2	1	35	22000000
MLOC_32914.2	NAGVDLIEGR		0	2	58
MLOC_32914.2	NLGLEEVGVK		0	2	32	120000000
MLOC_32914.2	TAAEAESKDEVVAQK		1	2	62	12000000
MLOC_32914.2	TSVDSIWAVGDVTDR		0	1	22	4200000
MLOC_32914.2	TVFGDEPTKPEYR		0	2	58	75000000
MLOC_32920.1	GIPYLNTYDGR		0	2	51
MLOC_32920.1	HIMVDGK	1xOxidation [M3]	0		41	150000000
MLOC_32920.1	LGGAFAPKPSSGPHK		0	1	40
MLOC_32920.1	LHSVRDEDAK		1	2	53	18000000
MLOC_32920.1	TDKTYPAGFMDIISIPK	1xOxidation [M10]	1		51
MLOC_32920.1	TYPAGFMDIISIPK	1xOxidation [M7]	0		39	51000000
MLOC_32946.1	VTNPLFEK		0	1	42	98000000
MLOC_32958.1	GPVPDSHGHR		0	2	47	17000000
MLOC_32988.2	GVEVTDGAIEAPNSIVFPQAENR		0	1	31	760000
MLOC_32988.2	VFAHQDILDLAK		0	1	14	53000000
MLOC_32988.2	VLSGYNDIIMAR	1xOxidation [M10]	0		68	49000000
MLOC_32990.3	MPPAALNER		0	1	42
MLOC_32990.3	NENKEVAVNDFLPAEDAINAIK		1	2		19000000
MLOC_32990.3	VKYELDKATGLIK		2	3	59	55000000
MLOC_32990.3	VLYSSVVYPHNYGFIPR		0	2	47	3200000
MLOC_32990.3	YSMDLYGSYIMEGLR	2xOxidation [M3; M11]	0		12	4500000
MLOC_33074.2	LMGSLTNNEGLR	1xOxidation [M2]	0		76	3600000
MLOC_33074.2	LMGSLTNNEGLR		0	3	67	51000000
MLOC_33306.1	QSVLGAITSAQQR		0	2	69	56000000
MLOC_33483.1	HLLLAIR		0	1	28
MLOC_33483.1	LLSGVTIAHGGVIPNINPVLLPK		0	1	47	20000000
MLOC_34004.1	ASMGQDLSPVDLINVQQFAQR		0	2	59
MLOC_34004.1	NLYEYLVTK		0	1		15000000
MLOC_34008.1	IAFVGLPGLYVVNSDGSGGR		0	2	84	6300000
MLOC_34008.1	KLTVGGENNAFPSPSPDGK		1	1	28
MLOC_34010.1	TVQPLGDYGFGK		0	1		28000000
MLOC_34029.1	GSYFPVTAVQR		0	1	23	9300000
MLOC_34029.1	LDTSAFFETLGGTESPGR		0	1	49	3100000
MLOC_3419.1	AGYDSCSTDGSIKPLNSGNDVVR	1xCarbamidomethyl [C6]	0		61	6300000
MLOC_34346.1	VESPAGVDAK		0	1	32
MLOC_34370.1	EQLVALLR		0	1	25	4700000
MLOC_34374.2	DLTLSPETAAEFKR		1	1	42	1300000
MLOC_34374.2	LQASVGSGGGAAR		0	1	50	4000000
MLOC_34374.2	QAAVDAQAEAVR		0	3	78	7000000
MLOC_34374.2	RLQASVGSGGGAAR		1	2	56	17000000
MLOC_34374.2	VLAVLDDLSPEELGAK		0	3	99	32000000
MLOC_34374.2	VYLFLTR		0	1	27	19000000
MLOC_34374.2	LPFAAAQIGQAFR		0	3	72	50000000
MLOC_3440.3	AAAPYFGIK		0	1	46	17000000
MLOC_3440.3	LPADFVPNNEDGEVDSFR		0	1	26	2100000
MLOC_34457.1	DAAEYVYDVPEGWK		0	2	58	23000000
MLOC_34457.1	EYLTFLSGFR		0	2	37	51000000
MLOC_34457.1	GTNGTDSEFFNPR		0	2	94	22000000
MLOC_34457.1	VYYGTAASAANYGGYGGNANK		0	2	87	9300000
MLOC_34457.1	VYYGTAASAANYGGYGGNANKR		1	5	139	180000000
MLOC_34487.1	KGAYAPLR		1	1	38	4200000
MLOC_34508.1	DAITQIVGEAR		0	2	59	170000000
MLOC_34526.1	AVVTALKNPAWL		1	2	33	83000000
MLOC_34526.1	FADLIEK		0	1	34	130000000
MLOC_34526.1	FNDLNEVIKR		1	2	39	43000000
MLOC_34526.1	FVDAASGK		0	1	43	210000000
MLOC_34526.1	GVEQGPQIDDEQFKK		1	2	33	48000000
MLOC_34526.1	GYYIQPTIFSDVQDDMK		0	2	19	17000000
MLOC_34526.1	GYYIQPTIFSDVQDDMK	1xOxidation [M16]	0		28	15000000
MLOC_34526.1	IAFTGSTDTGK		0	1	49	70000000
MLOC_34526.1	IAQEEIFGPVQSIFK		0	2	57	120000000
MLOC_34526.1	KAFDEGPWPK		1	2	67	6300000
MLOC_34526.1	KGVEQGPQIDDEQFKK		2	2	25	110000000
MLOC_34526.1	VGPALACGNTIVLK	1xCarbamidomethyl [C7]	0		47	23000000
MLOC_34526.1	VILELSAR		0	1	50	6200000
MLOC_34526.1	VSEGDAEDVDR		0	2	102	70000000
MLOC_34534.1	YIDMIANPEVADVFR		0	2	61	8000000
MLOC_34534.1	YIDMIANPEVADVFR	1xOxidation [M4]	0		83	15000000
MLOC_34580.1	GLQAAGFAPAR		0	1	56	18000000
MLOC_34595.1	AAQSLNLKK		1	1	46	34000000
MLOC_34595.1	DANFQLDSLISEPLR		0	3	82	20000000
MLOC_34595.1	EAAMTIFSK	1xOxidation [M4]	0		45	640000
MLOC_34595.1	EITLKDDLPLRDR		2	2		46000000
MLOC_34595.1	GQIGIQQVR		0	2	56
MLOC_34595.1	KAAQSLNLKK		2	1	28	93000000
MLOC_34595.1	KLFLNYIQK		1	1	31	24000000
MLOC_34595.1	LENALVQAVALLR		0	2	85	13000000
MLOC_34595.1	LQYLLDISAEKAEDLR		1	3	64	7400000
MLOC_34595.1	LSSAIEASISR		0	2	70	14000000
MLOC_34595.1	MPADLIISAEK	1xOxidation [M1]	0		78	56000000
MLOC_34595.1	MPADLIISAEK		0	2	56	99000000
MLOC_34595.1	QLGHILGLTGK		0	2	34	43000000
MLOC_34595.1	SIVQDIAK		0	1	23	290000000
MLOC_34615.3	IFVDTVASTPHIG		0	2	49	430000000
MLOC_34629.1	LLAASGALASPK		0	1	43	39000000
MLOC_34735.1	FNAYTPDELIK		0	1	61	15000000
MLOC_34735.1	LFQVEYAMEAVK	1xOxidation [M8]	0		43	3600000
MLOC_34735.1	NQYDTDVTTWSPQGR		0	2	73	27000000
MLOC_34735.1	SANELSSHQR		0	1	27	12000000
MLOC_34746.1	ASMGGYISSQTVR	1xOxidation [M3]	0		54	13000000
MLOC_34746.1	ISIAGSSK		0	1	65	46000000
MLOC_34756.5	ELEAYNTSTEK		0	1	32	1700000
MLOC_34756.5	NVLVVGGGDGGVLR		0	2	58	9200000
MLOC_34761.1	NSPIQYFTSGGGSK		0	1	42	2700000
MLOC_34809.1	DWREDGIVSPVK		1	3	53	26000000
MLOC_34826.1	FGSGAYNSMDNGVLR	1xOxidation [M9]	0		45	4000000
MLOC_34826.1	FGSGAYNSMDNGVLR		0	1		1100000
MLOC_34830.1	LNPETYQLFDKVEK		1	1		2000000
MLOC_34830.1	WNPVANVDGK		0	2	41	66000000
MLOC_34834.1	DGPAVTFDAAAPLR		0	1		2200000
MLOC_34838.1	FLDVDTGIIATNK		0	2	71	11000000
MLOC_34838.1	GDGAIYLR		0	2	27
MLOC_34838.1	QLMPSLLK		0	1	20	30000000
MLOC_34838.2	GGQYAIALALLDEGK		0	3	76	35000000
MLOC_34840.2	LINSDEVQSVVKPINK		0	3	84	340000000
MLOC_34840.2	LNPYFGTAR		0	1	43	210000000
MLOC_34840.2	MAVLAEAAR	1xOxidation [M1]	0		62	96000000
MLOC_34840.2	MTNADLGR	1xOxidation [M1]	0		38	140000000
MLOC_34840.2	RMAVLAEAAR	1xOxidation [M2]	1		36	4200000
MLOC_34840.2	TKLSAEEASK		1	1	60	160000000
MLOC_34842.2	AAAETSGSSQPGAPGR	1xAcetyl [N-Term]	0		83	9000000
MLOC_34923.2	LSPIQVAQIASEDAR		0	2	61	14000000
MLOC_34955.1	EIAQDFKTDLR		1	2	47
MLOC_34955.1	STELLIR		0	2	50	2900000000
MLOC_34955.1	YRPGTVALR		0	1	27	300000000
MLOC_35016.1	DAPAPASSAPAAGSEPTVTK		0	2	58	6300000
MLOC_351.5	AAEPAATEPLKDEL		1	2	55	21000000
MLOC_351.5	DFDVSALEK		0	1	49	50000000
MLOC_351.5	EAEGIVEYLK		0	2	43	120000000
MLOC_351.5	ETAGQAAAATEK		0	2	60
MLOC_351.5	HDPAIVLAK		0	1	19
MLOC_351.5	SAYYGAVEEFSGK		0	2	42	120000000
MLOC_351.5	SAYYGAVEEFSGKDVK		1	2	76	18000000
MLOC_351.5	TADEIVDYIR		0	2	76	250000000
MLOC_351.5	VDQAPLILIQDGDSK		0	2	53	4600000
MLOC_351.5	VDQAPLILIQDGDSKK		1	2	52	40000000
MLOC_35155.1	NDEELSR		0	1	36
MLOC_3539.1	EFIDIGK		0	1	23	1200000
MLOC_35769.1	QIVALLSAPLEK		0	2	36	41000000
MLOC_35890.1	EQQALLELEDTAAR		0	2	68	3300000
MLOC_35914.3	NDTESVDR		0	1	23	4900000
MLOC_35914.3	TEYTFEQMR		0	1	38	17000000
MLOC_35914.3	TEYTFEQMR	1xOxidation [M8]	0		23	7600000
MLOC_35914.3	TLADWDEGER		0	1	30	2500000
MLOC_35914.3	TYGSLLNVYAQAR		0	2	64	21000000
MLOC_35931.2	SGLFGNVLQR		0	1	66	2600000
MLOC_3594.2	RRPAAASSSAASTSR		1	1	74
MLOC_35957.1	DAFVPDNVVDDR		0	2	50	11000000
MLOC_35957.1	ETDSPSDDLAK		0	1	35
MLOC_35957.1	IDYGTFYASK		0	1	38	64000000
MLOC_35957.1	QLLQWPVEEIESLR		0	1	41	9100000
MLOC_35957.1	TIWLAADGK		0	1	36
MLOC_360.4	ALLEMMIFHLPSPSK	2xOxidation [M5; M6]	0		61
MLOC_360.4	EGALCEENMR	1xCarbamidomethyl [C5]	0		43	3500000
MLOC_360.4	EQMTPLSDFEDKL	1xOxidation [M3]	1		57	140000000
MLOC_360.4	GFVQFCYEPIK	1xCarbamidomethyl [C6]	0		34	23000000
MLOC_360.4	GHVFEEMQR		0	1	19	38000000
MLOC_360.4	ILSEEFGWDKDLAK		1	2	65	290000000
MLOC_360.4	LWGENFFDPATK		0	2	78	270000000
MLOC_360.4	LYMEARPLEEGLAEAIDDGR	1xOxidation [M3]	0		42	23000000
MLOC_360.4	LYMEARPLEEGLAEAIDDGR		0	3	35	5100000
MLOC_360.4	NCDPDGPLMLYVSK	1xCarbamidomethyl [C2]	0		17	18000000
MLOC_360.4	NDEKDLMGK		1	1	59	8500000
MLOC_360.4	NDEKDLMGK	1xOxidation [M7]	1		56	330000000
MLOC_360.4	QGTPLYNIK		0	2	33	750000000
MLOC_360.4	VMQTWLPASR		0	2	51	51000000
MLOC_360.4	VMQTWLPASR	1xOxidation [M2]	0		50	490000000
MLOC_3618.3	FFQWTNDVADR		0	2	60	41000000
MLOC_3618.3	FIQDTGLDYTIIR		0	3	83	70000000
MLOC_3618.3	IAYMDTQDVAR	1xOxidation [M4]	0		65	39000000
MLOC_3618.3	IAYMDTQDVAR		0	2	68	25000000
MLOC_3618.3	KLLTFAGPR		1	2	46	53000000
MLOC_3618.3	LAGQDANVTTVPVAVLR		0	4	124	120000000
MLOC_3618.3	RALDEGYDVR		1	2	47	29000000
MLOC_3618.3	SVWGTDAPTR		0	1	53	190000000
MLOC_36310.4	IYYLPLSDEEVSAR		0	1	31
MLOC_36310.4	WAADSGNVPER		0	1	27	1900000
MLOC_36316.1	LAIAGNGTDENSLTR		0	2	59	3200000
MLOC_36316.1	SITDEISGDFER		0	2	72	32000000
MLOC_36316.1	YEGPEVNTR		0	1	46
MLOC_36341.1	VPIVPSDGSISR		0	2	60	6300000
MLOC_36344.1	ANNMFVDYK		0	1		21000000
MLOC_36344.1	ILDWENSATK		0	2	48	110000000
MLOC_36344.1	LAVFDAAMK		0	1	56	19000000
MLOC_36344.1	NSYDEILTSLAKPGGGADFGK		0	2	46	37000000
MLOC_36344.1	QVEIPFKPAR		0	2	41	73000000
MLOC_36344.1	SDETVAMIETYLR	1xOxidation [M7]	0		54	11000000
MLOC_36344.1	SENAVQANMELEFSR	1xOxidation [M9]	0		46	1200000
MLOC_36344.1	TLDYLK		0	1		170000000
MLOC_36344.1	VAEFSFR		0	1	39	110000000
MLOC_36344.1	VLLQDFTGVPAVVDLACMR	1xOxidation [M18]; 1xCarbamidomethyl [C17]	0		43	9700000
MLOC_36414.1	APVVVISHQAVLR		0	2	53	3000000
MLOC_36414.1	GEGGQLQVNNISGYLPGR		0	2	86	11000000
MLOC_36414.1	GESYLDVIQR		0	1	47	30000000
MLOC_36414.1	LEPVIIELER		0	2	39	91000000
MLOC_36414.1	TATIWTSTLQR		0	2	48	33000000
MLOC_36414.1	TILTATPIVGFPK		0	2	55	150000000
MLOC_36414.1	VGGDTVLSEDGELYSK		0	2	46	7500000
MLOC_36416.1	AIIGTIGDVDSYQLPDAK		0	3	95	61000000
MLOC_36416.1	AVFSPLIEK		0	1		100000000
MLOC_36416.1	DEAAEKEILK		1	2	65
MLOC_36416.1	EGCLINITSDSK	1xCarbamidomethyl [C3]	0		39	19000000
MLOC_36416.1	ELEVDDDALTK		0	2	49	53000000
MLOC_36416.1	ENNTGSFPR		0	2	46	130000000
MLOC_36416.1	FLDALPSAPSLGSDPWLSR		0	1	40	52000000
MLOC_36416.1	GLSLMLR		0	1	42	4200000
MLOC_36416.1	GVYSQPDNIMGR		0	1	30	53000000
MLOC_36416.1	GVYSQPDNIMGR	1xOxidation [M10]	0		50	54000000
MLOC_36416.1	ILSEYLDLFEASPAR		0	2	79	50000000
MLOC_36416.1	LPSVNEAIVIPTQVNYVGK		0	3	56	88000000
MLOC_36416.1	REEILATSVK		1	2	40	160000000
MLOC_36416.1	SAAVLYK		0	1	19	34000000
MLOC_36416.1	SSMTQEDLAELAR		0	2	57	38000000
MLOC_36416.1	TCYPVASTNTK	1xCarbamidomethyl [C2]	0		32	2400000
MLOC_36416.1	TGGISVYPLTSSIK		0	2	38	25000000
MLOC_36416.1	TLEVYDGTAK		0	1	37
MLOC_36416.1	VSEQVIDECK	1xCarbamidomethyl [C9]	0		58	2500000
MLOC_36416.1	YLLGITEEER		0	2	62	51000000
MLOC_36424.1	EPGAAEESIR		0	1	31	5700000
MLOC_36424.1	FYAQTVGDQR		0	2	55	68000000
MLOC_36424.1	GGEPLPNVSELIR		0	2	51	11000000
MLOC_36424.1	INVAELLLSR		0	2	61	71000000
MLOC_36424.1	LAASTASTEVPPDR		0	1	54	560000
MLOC_36424.1	RGGVDEPFAWESR		1	2	39	21000000
MLOC_36424.1	TALENLEQFQEK		0	1	27	8300000
MLOC_36424.1	TGTFIGSLWESK		0	2	30	32000000
MLOC_36424.1	TNVGSVLLESGLAK		0	2	80	96000000
MLOC_36424.1	VASIQQQLASLK		0	3	69	48000000
MLOC_36424.1	VDYTAPNIGR		0	1	18
MLOC_36466.1	IFFPEAK		0	1	42	8100000
MLOC_36471.1	ECADLWPR	1xCarbamidomethyl [C2]	0		47
MLOC_36471.1	GEMKGSAITGPIGK	1xOxidation [M3]	1		51	15000000
MLOC_36471.1	GSAITGPIGK		0	1	49	220000000
MLOC_36471.1	MSLGLPVAATVNCADNTGAK	1xOxidation [M1]; 1xCarbamidomethyl [C13]	0		40
MLOC_36471.1	VMPAVIVR		0	1	33	89000000
MLOC_36471.1	VMPAVIVR	1xOxidation [M2]	0		26	160000000
MLOC_36541.1	ASYTMQLAK	1xOxidation [M5]	0		54	74000000
MLOC_36541.1	ASYTMQLAK		0	1	40
MLOC_36541.1	EFKVEANVGAPQVNYR		1	2	36	1200000
MLOC_36541.1	FDVVPQHIQNQLSAAK		0	2	46	24000000
MLOC_36541.1	FEPMEAGSGYEFK	1xOxidation [M4]	0		70	110000000
MLOC_36541.1	FEPMEAGSGYEFK		0	2	74
MLOC_36541.1	GIEESLPNGVLAGYPVVDLR		0	4	99	59000000
MLOC_36541.1	GQVNSFGDKPGGLK		0	1	35	1700000
MLOC_36541.1	IAETQYVHK		0	1	33	11000000
MLOC_36541.1	IAETQYVHKK		1	2	57	18000000
MLOC_36541.1	IMTDPYVGSLTFVR		0	2	101	150000000
MLOC_36541.1	IMTDPYVGSLTFVR	1xOxidation [M2]	0		83	58000000
MLOC_36541.1	LGANFFR		0	1	51	620000000
MLOC_36541.1	LIAGSYVLNANK		0	2	39	130000000
MLOC_36541.1	LLEPIMK		0	1	44	120000000
MLOC_36541.1	MEFPDPVIK		0	1	48	83000000
MLOC_36541.1	NIGIMAHIDAGK		0	2	43
MLOC_36541.1	QSGGSGQFADIIVR		0	4	95	160000000
MLOC_36541.1	QVPLEDYR		0	1	28	220000000
[truncated: 5,344 more rows]

## Sheet: SSI1
Protein Accessions	Sequence	Modifications	Missed Cleavages	XCorr Sequest HT	Ions Score Mascot	Area
AGP50735	ANLGMEVMHER	2xOxidation [M5; M8]	0		61
AGP50735	ETTENESANEGYK		0	3	77	850000000
AGP50735	FCNWITSTENR	1xCarbamidomethyl [C2]	0		49	16000000
AGP50735	FGQEEETYNIVAAHGYFGR		0	4	58	13000000
AGP50735	LIFQYASFNNSR		0	2	86	880000000
AGP50735	RESTSLWGR		1	2	45	46000000
AGP50735	VINTWADIINR		0	3	90	2500000000
AGP50737	TVYDILR		0	1	46	190000000
AGP50740	AAEDPEFETFYTK		0	3	71	1700000000
AGP50740	AFNPTQAEETYSMVTANR	1xOxidation [M13]	0		105	58000000
AGP50740	AWMAAQDQPHENLIFPEEVLPR	1xOxidation [M3]	0		92	450000000
AGP50740	AYDFVSQEIR		0	2	69	390000000
AGP50740	NILLNEGIR		0	2	39	2100000000
AGP50740	VPKEENDLFDTMDDWLR	1xOxidation [M12]	1		54	8200000
AGP50741	AAAAGFEK		0	1	50	2200000000
AGP50741	APWLEPLR		0	1	49	530000000
AGP50741	APWLEPLRGPNGLDLSR		1	2	60	1100000000
AGP50741	DIQPWQER		0	1	36	1700000000
AGP50741	DQETTGFAWWAGNAR		0	3	88	250000000
AGP50741	GIDRDLEPVLYMNPLN	1xOxidation [M12]	1		67	2200000000
AGP50741	GPNGLDLSR		0	2	54	300000000
AGP50741	ITNLTLSPSVIFGYLLK		0	2	74	13000000
AGP50741	KDIQPWQER		1	1	34	26000000
AGP50741	LGANVGSAQGPTGLGK		0	4	131	1900000000
AGP50741	SAEYMTHAPLGSLNSVGGVATEINAVNYVSPR	1xOxidation [M5]	0		124	140000000
AGP50741	SPTGEVIFGGETMR		0	3	68	93000000
AGP50741	SPTGEVIFGGETMR	1xOxidation [M13]	0		65
AGP50745	STGPYSLVTQQPVR		0	1	71	1300000
AGP50747	NQDIGIGLVNR		0	1	46	2700000
AGP50748	FLSEACDLVFDAASQGK	1xCarbamidomethyl [C6]	0		101	84000000
AGP50748	SFLIVGTK		0	1	45
AGP50749	KGLSYFEK		1	2	42	70000000
AGP50750	MNPLIAAASVIAAGLAVGLASIGPGVGQGTAAGQAVEGIAR	1xOxidation [M1]	0		99	3800000
AGP50751	ANIGILGSLEWK		0	2	52	53000000
AGP50751	ANLINATSISLEQLEK		0	2	71	500000000
AGP50751	EKANLINATSISLEQLEK		1	2	59	11000000
AGP50751	LQKVELEADEYR		1	3	77	160000000
AGP50751	MNGYSEIER	1xOxidation [M1]	0		57	8700000
AGP50751	MNGYSEIEREK	1xOxidation [M1]	1		56	5900000
AGP50751	SKNETLYFEK		1	2	67
AGP50751	VELEADEYR		0	2	46	170000000
AGP50751	VFQQAVQGALGTLNSCLNTELHFR	1xCarbamidomethyl [C16]	0		138	55000000
AGP50752	DTKPQFQEIISSSK		0	2	64	540000000
AGP50752	EAIQEQLER		0	2	82
AGP50752	EAYPGDVFYLHSR		0	2	72	280000000
AGP50752	ELIIGDR		0	2
AGP50752	ERIEQYNR		1	2	32	610000000
AGP50752	FLDELR		0	1	45	720000000
AGP50752	GEIIASESR		0	1	61	390000000
AGP50752	GIALNLESK		0	1	46	1000000000
AGP50752	GYLDSLEIEQVNK		0	3	73	2200000000
AGP50752	GYLDSLEIEQVNKFLDELR		1	4	91
AGP50752	GYLDSLEIEQVNKFLDELRK		2	4	76	14000000
AGP50752	HLKDTKPQFQEIISSSK		1	3	48	130000000
AGP50752	HTLIIYDDLSK		0	3	72	270000000
AGP50752	HTLIIYDDLSKQAQAYR		1	4	70	35000000
AGP50752	IAQIPVSEAYLGR		0	3	73	4100000000
AGP50752	IIGLGEIMSGELVQFAEGTR	1xOxidation [M8]	0		146	120000000
AGP50752	IIGLGEIMSGELVQFAEGTR		0	5	121	98000000
AGP50752	KVGIENIGR		1	2	65	370000000
AGP50752	LIESPAPSIISR		0	2	99	2900000000
AGP50752	NVGIVLMGDGLMIQEGSFVK	2xOxidation [M7; M12]	0		96	9600000
AGP50752	QMSLLLR	1xOxidation [M2]	0		49
AGP50752	QMSLLLR		0	1	47
AGP50752	QSQANPLPVEEQIATIYTGTR		0	4	124	1600000000
AGP50752	RSVYEPLQTGLIAIDSMIPIGR		1	6	106	40000000
AGP50752	RSVYEPLQTGLIAIDSMIPIGR	1xOxidation [M17]	1		113	670000000
AGP50752	SVYEPLQTGLIAIDSMIPIGR	1xOxidation [M16]	0		110	500000000
AGP50752	SVYEPLQTGLIAIDSMIPIGR		0	4	151	57000000
AGP50752	TAVATDTILNQK		0	2	69	2200000000
AGP50752	TFTEQAEILLK		0	2	58	530000000
AGP50752	TSQNQLAR		0	2	66	2100000000
AGP50752	VGIENIGR		0	1	44	1400000000
AGP50752	VVNALAKPIDGK		0	3	59	730000000
AGP50752	VVNALAKPIDGKGEIIASESR		1	5	137	1200000000
AGP50752	VVQVGDGIAR		0	2	81	4000000000
AGP50753	EMVYECLLPGATR	1xCarbamidomethyl [C6]; 1xOxidation [M2]	0		73	30000000
AGP50753	VSPLSLSEK		0	1	39	120000000
AGP50754	DFGYSFPCDGPGR	1xCarbamidomethyl [C8]	0		61	380000000
AGP50754	DKPVALSIVQAR		0	2	64	88000000
AGP50754	DYNPEQNEDNVLAR		0	3	99	250000000
AGP50754	FSQGLAQDPTTR		0	2	78	3700000000
AGP50754	TPLANLIR		0	1	47
AGP50754	TTYGFDILLSSTNGPAFNAGR		0	4	126	83000000
AGP50754	WKPSLSWFK		0	1	23	13000000
AGP50754	WRDKPVALSIVQAR		1	2	57
AGP50755	DYDPTTRYNDLLDR		1	2	32	4600000
AGP50755	EIPLPHEFILNR		0	2	35
AGP50755	FPCDGPGR	1xCarbamidomethyl [C3]	0		35
AGP50755	IVVDRDPVK		1	2	55	150000000
AGP50755	LIPDKANLGFR		1	2	61	240000000
AGP50755	LIPDKANLGFRFPCDGPGR	1xCarbamidomethyl [C14]	2		49	56000000
AGP50755	SPEPEVK		0	1	38	1600000000
AGP50755	TSFEEWARPGHFSR		0	3	38	120000000
AGP50755	VAPATQPR		0	1	46	1300000000
AGP50755	YAEFLTFR		0	2	44	300000000
AGP50755	YNDLLDR		0	1	48	220000000
AGP50757	GLVQNYIASSDPGKLPSHLTIDTLEYK		1	3	41	31000000
AGP50757	INELLVVEYYSR		0	2	30	5100000
AGP50757	IVNIPSFR		0	2	47	170000000
AGP50757	LGALPGLTR		0	1	56	38000000
AGP50757	LGMASTIPGAR	1xOxidation [M3]	0		71
AGP50757	RLGALPGLTR		1	1	38
AGP50757	RSTGQVLLQLLEMR	1xOxidation [M13]	1		62	20000000
AGP50757	STGQVLLQLLEMR		0	2	69	4500000
AGP50757	STGQVLLQLLEMR	1xOxidation [M12]	0		72	59000000
AGP50759	QADLILTAGTVTMK	1xOxidation [M13]	0		44
AGP50759	VLTEYLDK	1xAcetyl [N-Term]	0		28	27000000
AGP50761	AEGTKDLVEAK		1	2	69	120000000
AGP50761	ALEIAEANLSK		0	2	78	630000000
AGP50761	ALEIAEANLSKAEGTKDLVEAK		2	3	81	20000000
AGP50761	IRIEAVNWIPPSN		1	2	41
AGP50761	KLNLYVLTPK		1		80
AGP50761	RIIWDCEVK	1xCarbamidomethyl [C6]	1		39	25000000
AGP50762	AHGGVSVFGGVGER		0	2	36	470000
AGP50762	AITLEEENK		0	1	39	640000000
AGP50762	AITLEEENKSQK		1	2	66	750000000
AGP50762	AVAMSATDGLMR	2xOxidation [M4; M11]	0		53	1100000000
AGP50762	AVAMSATDGLMR	1xOxidation [M]	0		69	81000000
AGP50762	DTADKQINVTCEVQQLLGNNR	1xCarbamidomethyl [C11]	1		120	730000000
AGP50762	DVNKQDVLLFIDNIFR		1	4	102	490000000
AGP50762	EGNDLYMEMK	2xOxidation [M7; M9]	0		33	94000000
AGP50762	EGNDLYMEMKESGVINEK	2xOxidation [M7; M9]	1		49	210000000
AGP50762	ESGVINEK		0	2	56	860000000
AGP50762	FVQAGSEVSALLGR		0	3	131	2800000000
AGP50762	GIYPAVDPLDSTSTMLQPR		0	3	105	37000000
AGP50762	GIYPAVDPLDSTSTMLQPR	1xOxidation [M15]	0		111	2000000000
AGP50762	GMEVIDTGAPLSVPVGGATLGR		0	4	87	280000000
AGP50762	GMEVIDTGAPLSVPVGGATLGR	1xOxidation [M2]	0		148	2400000000
AGP50762	IDQIIGPVLDVTFPPGK		0	3	63
AGP50762	IDQIIGPVLDVTFPPGKLPYIYNALVVQSR		1	4	85	15000000
AGP50762	IFNVLGEPVDNLGPVDSSATFPIHR		0	5	137	1500000000
AGP50762	IVGNEHYETAQR		0	3	83	370000000
AGP50762	KGSITSIQAVYVPADDLTDPAPATTFAHLDATTVLSR		1	4	88	120000000
AGP50762	LPYIYNALVVQSR		0	3	91	230000000
AGP50762	LSIFETGIK		0	2	58	1400000000
AGP50762	MPSAVGYQPTLSTEMGSLQER	2xOxidation [M1; M15]	0		108	620000000
AGP50762	MPSAVGYQPTLSTEMGSLQER	1xOxidation [M]	0		131	76000000
AGP50762	MRVGLTALTMAEYFR	2xOxidation [M1; M10]	1		72	3500000
AGP50762	QDVLLFIDNIFR		0	3	80	23000000
AGP50762	QINVTCEVQQLLGNNR	1xCarbamidomethyl [C6]	0		68	610000000
AGP50762	RTNPTTSRPGVSTSEEK		1		67	91000000
AGP50762	SAPAFIELDTK		0	2	54	1900000000
AGP50762	TNPTTSRPGVSTSEEK		0	4	114	3400000000
AGP50762	TREGNDLYMEMK	2xOxidation [M9; M11]	1		56	180000000
AGP50762	TREGNDLYMEMKESGVINEK	2xOxidation [M9; M11]	2		86	380000000
AGP50762	TVLIMELINNIAK	1xOxidation [M5]	0		67	330000000
AGP50762	VALVYGQMNEPPGAR	1xOxidation [M8]	0		94	250000000
AGP50762	VALVYGQMNEPPGAR		0	3	101	6100000
AGP50762	VGLTALTMAEYFR		0	3	80	410000000
AGP50762	VGLTALTMAEYFR	1xOxidation [M8]	0		103	790000000
AGP50762	VVDLLAPYR		0	2	56	230000000
AGP50762	VVDLLAPYRR		1	2	57	95000000
AGP50762	YKELQDIIAILGLDELSEEDRLTVAR		2	5	109	8200000
AGP50763	AACKWSPELAAACEVWK	2xCarbamidomethyl [C3; C13]	1		50	23000000
AGP50763	AGVGFQAGVK		0	3	82	4600000000
AGP50763	AGVGFQAGVKDYK		1	3	74	1200000000
AGP50763	AIKFEFEPVDTIDK		1	3	97	14000000000
AGP50763	AIKFEFEPVDTIDKK		2	3	82	1400000000
AGP50763	AMHAVIDR	1xOxidation [M2]	0		57
AGP50763	DDFIEKDR		1	1	44	2900000000
AGP50763	DNGLLLHIHR		0	2	70	6100000
AGP50763	DTDILAAFR		0	2	56	12000000000
AGP50763	DYKLTYYTPEYETK		1	3	80	130000000
AGP50763	DYKLTYYTPEYETKDTDILAAFR		2	5	98	160000000
AGP50763	EGNEIIR		0	1	40	12000000000
AGP50763	ELGVPIVMHDYLTGGFTANTTLAHYCR	1xCarbamidomethyl [C26]; 1xOxidation [M8]	0		72	140000000
AGP50763	EMTLGFVDLLR	1xOxidation [M2]	0		52	2000000000
AGP50763	EMTLGFVDLLR		0	2	56	420000000
AGP50763	EMTLGFVDLLRDDFIEK		1	4	46	29000000
AGP50763	EMTLGFVDLLRDDFIEK	1xOxidation [M2]	1		99	640000000
AGP50763	EMTLGFVDLLRDDFIEKDR		2	3	65	1200000000
AGP50763	EMTLGFVDLLRDDFIEKDR	1xOxidation [M2]	2		68	12000000000
AGP50763	FEFEPVDTIDK		0	2	69	4000000000
AGP50763	FEFEPVDTIDKK		1	2	63	150000000
AGP50763	FEFEPVDTIDKKV		2	2	53	1300000000
AGP50763	IPPTYSK		0	1	42
AGP50763	LEDLRIPPTYSK		1	3	61	50000000
AGP50763	LEGEREMTLGFVDLLR		1	4	79	82000000
AGP50763	LEGEREMTLGFVDLLR	1xOxidation [M7]	1		60	3900000000
AGP50763	LTYYTPEYETK		0	2	52	360000
AGP50763	LTYYTPEYETKDTDILAAFR		1	4	106	19000000000
AGP50763	MSGGDHIHSGTVVGK	1xOxidation [M1]	0		61	2600000000
AGP50763	TFQGPPHGIQVER		0	3	98	700000000
AGP50763	TFQGPPHGIQVERDK		1	1		13000000
AGP50763	VALEACVQAR	1xCarbamidomethyl [C6]	0		89	200000000
AGP50763	VSPQPGVPPEEAGAAVAAESSTGTWTTVWTDGLTSLDR		0	4	97	760000000
AGP50763	VSPQPGVPPEEAGAAVAAESSTGTWTTVWTDGLTSLDRYK		1	5	101	88000000
AGP50763	WSPELAAACEVWK	1xCarbamidomethyl [C9]	0		76	5300000000
AGP50765	AAELAYFLR		0	2	65	29000000
AGP50765	GQGIIPLTR		0	2	43	47000000
AGP50767	EKGGYEISIVDASDGR		1	3	124	260000000
AGP50767	GGLNVGAVLILPEGFELAPPDR		0	5	108	15000000
AGP50767	GGYEISIVDASDGR		0	3	57	330000000
AGP50767	GQIYPDGSK		0	1	38
AGP50767	GRGQIYPDGSK		1	2	61	86000000
AGP50767	IGNLAFQSYRPDK		0	2	49	160000000
AGP50767	IGNLAFQSYRPDKK		1	4	65	410000000
AGP50767	IPYDMQLK		0	1	26	28000000
AGP50767	IPYDMQLK	1xOxidation [M5]	0		50	320000000
AGP50767	ISPELKEK		1	1	42	59000000
AGP50767	IVCANCHLASKPVDIEVPQAVLPDTVFEAVLR		0	2		6600000
AGP50767	KGGLNVGAVLILPEGFELAPPDR		1	5	111	240000000
AGP50767	KYSEIVFPILSPDPATK		1	3	68	80000000
AGP50767	KYSEIVFPILSPDPATKK		2	4	53	120000000
AGP50767	NILVIGPVPGK		0	2	54
AGP50767	NILVLGPVPGKK		1	2	34	240000000
AGP50767	QVIDIIPPGPELLVSEGESIK		0	4	113	100000000
AGP50767	SNNTVYNATSTGIVR		0	3	93	370000000
AGP50767	YPIYVGGNR		0	1	42	690000000
AGP50767	YSEIVFPILSPDPATK		0	2	50	310000000
AGP50767	YSEIVFPILSPDPATKK		1	3	65	240000000
AGP50770	TYPIFTVR		0	1	36
AGP50771	FDSLEQLDEFSR		0	3	78	48000000
AGP50771	QGIPLITDR		0	2	46	16000000
AGP50771	QGIPLITDRFDSLEQLDEFSR		1	4	71	3300000000
AGP50771	SFADIITSIR		0	2	50	36000000
AGP50775	GANEESTGISR		0	2	58	40000000
AGP50775	KGANEESTGISR		1	1	31	34000000
AGP50776	FISEQGK		0	1	39	98000000
AGP50776	ILSFLPFR		0	1	49	160000000
AGP50776	LITLAIK		0	1	46	34000000
AGP50776	QFQAQSISIITGSRPR		0	4	86	72000000
AGP50778	GTLDAVAVK		0	2	38	210000000
AGP50779	TLFLGQEIR		0	1	31	27000000
AGP50780	ADVPFR		0	1	43	700000000
AGP50780	AGSMDNGDGIAVGWLGHPVFR	1xOxidation [M4]	0		121	240000000
AGP50780	DVFAGIDPDLDAQVEFGTFQK		0	4	69	94000000
AGP50780	IPEKLAFYDYIGNNPAK		1	3	52	18000000
AGP50780	LAFYDYIGNNPAK		0	3	72	2500000000
AGP50780	MPTFFETFPVVLVDEEGIVR		0	5	129	13000000
AGP50780	MPTFFETFPVVLVDEEGIVR	1xOxidation [M1]	0		77	42000000
AGP50780	QGMFVIPFMTR	1xOxidation [M]	0		44	160000000
AGP50780	QGMFVIPFMTR	2xOxidation [M3; M9]	0		31	320000000
AGP50780	RMPTFFETFPVVLVDEEGIVR		1	5	127	110000000
AGP50780	RMPTFFETFPVVLVDEEGIVR	1xOxidation [M2]	1		99	1600000000
AGP50780	RSQLGEIFELDR		1	4	100	1500000000
AGP50780	RVSNGLAENLSLSEAWSK		1	3	77	75000000
AGP50780	SQLGEIFELDR		0	3	62	2200000000
AGP50780	SQLGEIFELDRATLK		1	1	52	10000000
AGP50780	VHTVVLNDPGR		0	2	38	300000000
AGP50780	VSNGLAENLSLSEAWSK		0	3	92	170000000
AGP50780	VSNGLAENLSLSEAWSKIPEK		1	2	40	22000000
AGP50780	YQWDQGYFQQEIYR		0	3	89	1000000000
AGP50780	YQWDQGYFQQEIYRR		1	3	24	160000000
AGP50783	ATQTVEDSSKPRPK		0		92	250000000
AGP50783	RTGAGSLLKPLNSEYGK		1	3	73	130000000
AGP50783	TGAGSLLKPLNSEYGK		0	2	48	95000000
AGP50784	GSASVGQSTLTR		0	2	74	300000000
AGP50784	IVTGVPDAIPVIGSPLVELLR		0	4	95	150000000
AGP50784	LEIQAIADDITSK		0	2	66
AGP50784	VYDWFEER		0	1	42	20000000
AGP50785	FQNPFR		0	1	33	4900000
AGP50785	KPDLNDPVLR		0	2	59
AGP50786	ALLGEIEGTCITR	1xCarbamidomethyl [C10]	0		40	8300000
AGP50786	EALYEASR		0	1	29	3600000
AGP50790	EGFLESVR		0	1	57
AGP50790	GKDTIADLLTSIR		1		73	130000000
AGP50790	IYTNYQGIPK		0	2	41	140000000
AGP50790	VLGGMGIAILSTSR	1xOxidation [M5]	0		94	130000000
AGP50790	VVSTNITENIVK		0	2	87	210000000
AGP50791	DALPQMPLER		0	1	31	2600000
AGP50791	IGDVIVAVIK		0	2	45	95000000
AGP50791	IGDVIVAVIKDALPQMPLER	1xOxidation [M16]	1		80	21000000
AGP50791	MIQPQTLLNVADNSGAR	1xOxidation [M1]	0		119	120000000
AGP50791	VFGAIAEELR		0	2	72	120000000
AGP50791	VIGAAGNQR		0	1	55	140000000
AGP50791	YDDNAAVIIDQK		0	2	85	29000000
AGP50792	AAISIAASK		0	1	43	22000000
AGP50792	GSPEYWVAVVKPGR		0	2	64	50000000
AGP50792	IFPDKPVTLRPTETR		0	1	40	33000000
AGP50792	ILYEMGGVSETVAR	1xOxidation [M5]	0		82	590000
AGP50792	ILYEMGGVSETVAR		0	1	47	8300000
AGP50792	YALQALEPAWITAR		0	3	80	120000000
AGP50793	AKIDYCCYPIR	2xCarbamidomethyl [C6; C7]	1		34	5500000
AGP50793	FNISIEK		0	1	46	200000000
AGP50793	GAIEELEKDLQK		1	4	70	18000000
AGP50793	GAIEELEKDLQKEINSVNQR		2	3	54	20000000
AGP50793	GRLPLQTIR		1	2	56	240000000
AGP50793	KIESDSSSEVITHNR		1	2	78	62000000
AGP50793	LPLQTIR		0	1	52	19000000
AGP50793	NYSEGLQEDK		0	2	58	50000000
AGP50793	NYSEGLQEDKK		1	2	69
AGP50793	TIYGVLGVK		0	1	37
AGP50793	VKEPYRQPNILAEYIAFQLK		2	3	49	33000000
AGP50794	ASYPILK		0	1	30
AGP50794	DFDKANLFITK		1	2	25	10000000
AGP50795	HFTSYENAR		0	1	38	18000000
AGP50795	LGEFVPTR		0	2	35
AGP50796	MIITLQPGYSIPLLDR	1xOxidation [M1]	0		89	100000000
AGP50796	MIITLQPGYSIPLLDREK	1xOxidation [M1]	1		54	11000000
AGP50796	YAVFTEK		0	1	20	25000000
AGP50799	KVPIEIGSK		1	1	35	130000000
AGP50799	LSSELVDAAK		0	2	63	46000000
AGP50799	TETNPLLVLR		0	2	56	23000000
AGP50799	WLLEASQK		0	1	42
AGP50800	GSVEFQVFSFTNK		0	1		3100000
AGP50801	CLDFCDYFLR	2xCarbamidomethyl [C1; C5]	0		51	11000000
AGP50801	IGGVAADLPYGWIDK		0		45	9500000
AGP50801	TIIQYLPYVTR		0		35	22000000
AGP50802	DFVLSTTK		0	1	35	19000000
AGP50802	SGVSFFSQNIPK		0	2	36	39000000
AGP50803	GFSGQQTNK		0	1	36	140000000
AGP50803	TYFSIVQSYSLVK		0	2	47	6300000
AGP50806	ACPTDVLEMIPWDGCK	2xCarbamidomethyl [C2; C15]; 1xOxidation [M9]	0		81	100000000
AGP50806	CESACPTDFLSVR	2xCarbamidomethyl [C1; C5]	0		90	650000000
AGP50806	IYDTCIGCTQCVR	3xCarbamidomethyl [C5; C8; C11]	0		81	460000000
AGP50806	QIASAPR		0	1	41	1200000000
AGP50806	RCESACPTDFLSVR	2xCarbamidomethyl [C2; C6]	1		53	87000000
AGP50806	TEDCVGCK	2xCarbamidomethyl [C4; C7]	0		38	280000000
AGP50806	TEDCVGCKR	2xCarbamidomethyl [C4; C7]	1		58	260000000
AGP50806	VYLGPETTR		0	2	60	2600000000
MLOC_10028.1	FPTLPFIPK		0	1	40	33000000
MLOC_10028.1	SSVAFDPFTSVTQTLK		0	2	85	22000000
MLOC_10028.1	SSVAFDPFTSVTQTLKK		1	3	45	7100000
MLOC_10028.1	SYAAGFGYDPSK		0	2	73	15000000
MLOC_10028.1	TPNPGPEFIEK		0	2	42	53000000
MLOC_10028.1	WFEVASLKR		1	1	32	6200000
MLOC_10099.1	KIEGQEMEHDANIADFSK	1xOxidation [M7]	1		37	4300000
MLOC_10159.1	GLTPLPNDPTNR		0	1	46	2900000
MLOC_10186.1	TNTEFVQVLSR		0	2	61	22000000
MLOC_10208.1	AGSTIQEASISK		0	2	86	73000000
MLOC_10208.1	DGSQFVFMDLTSFEESRLNESDVGDR	1xOxidation [M8]	1		43	7400000
MLOC_10208.1	IIDFDLPITVR		0	2	72	140000000
MLOC_10208.1	LNESDVGDR		0	1	63	75000000
MLOC_10208.1	NYITGNTVEK		0	2	54	64000000
MLOC_10230.2	AMELDDEDISYLTNR	1xOxidation [M2]	0		66	10000000
MLOC_10230.2	QVLMDFQENPR	1xOxidation [M4]	0		64	2400000
MLOC_10271.6	ELDNKETEDSNPR		1	1	35	7500000
MLOC_10271.6	ITVAGEDIR		0		35	74000000
MLOC_10271.6	NAPFLILDEATSALDTTSER		0	3	95
MLOC_10282.1	LYAPPAPPR		0	1	46	150000000
MLOC_10305.1	VLSGGETLGGLSVQAAQR		0	1	51	1200000
MLOC_10343.1	AGLLQEIK		0	2	60	100000000
MLOC_10343.1	RFPEDEGDSEAVR		1	3	92	540000
MLOC_10347.2	VNYLVR		0	1	30	4200000
MLOC_10400.1	APLGQNTLLLR		0	2	67
MLOC_10400.1	IAVIVGTITDDQR		0	2	51	7500000
MLOC_10400.1	IVNAGGECLTFDQLALR	1xCarbamidomethyl [C8]	0		98	55000000
MLOC_10404.1	LLSEPAPGISASPSEENMR	1xOxidation [M18]	0		44	2700000
MLOC_10405.1	ANYEETQK		0	1		10000000
MLOC_10405.1	DITPDDKQELDEALQR		1	2	40	29000000
MLOC_10405.1	GNPGIAALYDR		0	2	54	9200000
MLOC_10405.1	LADLEAAPAALAR		0	2	79	34000000
MLOC_10405.1	LATPETEYGR		0	1	64	10000000
MLOC_10405.1	LLVSEGLQPLGEK		0	2	46	22000000
MLOC_10405.1	SPAEVFDALK		0	1	35	3300000
MLOC_10405.1	VIADGTLLDFLR		0	2	78	22000000
MLOC_10405.1	VSEDDKLIEYDALLLDR		1	3	70	18000000
MLOC_10405.1	QVSTFGLSLVK		0	1	28	14000000
MLOC_10405.1	TQPTPQDEMR	1xOxidation [M9]	0		42	10000000
MLOC_10428.1	VLVEYIK		0	0	19	4900000
MLOC_10432.1	IAYSTEENDAIR		0	2	75	1600000
MLOC_10432.1	VMFEDEDTAR	1xOxidation [M2]	0		38	1900000
MLOC_10457.2	EAGSTMEVVAEQTK	1xOxidation [M6]	0		91	210000000
MLOC_10457.2	EAGSTMEVVAEQTK		0	2	43	12000000
MLOC_10457.2	IIYGGSVTGASCK	1xCarbamidomethyl [C12]	0		98	240000000
MLOC_10457.2	LRPEIQVAAQNCWVK	1xCarbamidomethyl [C12]	0		47
MLOC_10457.2	TNVSPEVAESTR		0	2	69	500000000
MLOC_10457.2	VAYALAQGLK		0	1	49	480000000
MLOC_10457.2	VIACVGETLEQR	1xCarbamidomethyl [C4]	0		99	210000000
MLOC_10464.2	FVFQGVHDIFQGSPDR		0	1	35	500000
MLOC_10464.2	GLLSVSGMPQR	1xOxidation [M8]	0		51
MLOC_10464.2	TDLVSEPEVSSLVER		0	2	60	40000000
MLOC_10478.2	ILVATDLVGR		0	2	64	55000000
MLOC_10564.2	GTSYYNCRPGGQANPYSR	1xCarbamidomethyl [C7]	0		42	7200000
MLOC_10567.1	VAQGVVGAVADK		0	1		3500000
MLOC_10575.1	TILEIEQR		0	1
MLOC_10588.1	EYELLR		0	1	35	6900000
MLOC_10588.1	IACYVTIR	1xCarbamidomethyl [C3]	0		30
MLOC_10588.1	LVLNISVGESGDR		0	1	48
MLOC_10588.1	VKEYELLR		1	1	39	43000000
MLOC_10588.1	VLEQLSGQSPVFSK		0	3	82	170000000
MLOC_10609.3	VIVVNVDAEK		0	1	48
MLOC_10622.1	APAIAAAAYLR		0	1	33	1800000
MLOC_10622.1	VTSNQDEELGQIATSNATR		0	1	62	3600000
MLOC_10655.1	SQFVQVFNNSPDETAYFR		0	3	49	9500000
MLOC_10676.1	FYDKEGLPAFPMGK	1xOxidation [M12]	1		45	11000000
MLOC_10676.1	GVAFMVDNCSTTAR	1xCarbamidomethyl [C9]; 1xOxidation [M5]	0		82
MLOC_10676.1	NISVVAVCPK	1xCarbamidomethyl [C8]	0		44
MLOC_10676.1	STVEGITGIISK		0	2	57	130000000
MLOC_10676.1	YTEQGMDEESAYK	1xOxidation [M6]	0		65	38000000
MLOC_10676.1	YTEQGMDEESAYK		0	1	38	990000
MLOC_1069.1	FLQTETGIAGFGR		0	2	81	18000000
MLOC_10713.1	GQDGNEVFFR		0	1	59	11000000
MLOC_10754.2	DNVRPYYPAVNIK		0	2	51	6300000
MLOC_10754.2	YIAAGNEVLGGDTQNIVPAMR	1xOxidation [M20]	0		32	5800000
MLOC_10769.1	EYIGAQFTGVR		0	2	44	2800000
MLOC_10769.1	LINEYGLDGVDVDYER		0	2	70	12000000
MLOC_10769.1	TTEELGLLSPDQGIAAAK		0	1	49	9600000
MLOC_10769.1	VLASLQTGK		0	1	38
MLOC_10776.1	AFTADESSGLDPAVR		0	2	69	1600000
MLOC_10838.1	AAEAGGDKAPVVDVSQFGYFK		1	4	106	100000000
MLOC_10838.1	FYTPTVNVER		0	2	51
MLOC_10838.1	LWSMVPSDKAAEAGGDKAPVVDVSQFGYFK	1xOxidation [M4]	2		65	18000000
MLOC_10855.1	MEGKEEDVR	1xAcetyl [N-Term]	1		53	25000000
MLOC_10855.1	MEGKEEDVR	1xOxidation [M1]; 1xAcetyl [N-Term]	1		63	310000000
MLOC_10855.1	SLGAAIIYNR		0	2	53	5400000
MLOC_10856.3	AAQLGLK		0	1	61
MLOC_10856.3	FPLLANSR		0	1	41	26000000
MLOC_10856.3	GALGGTCLNVGCIPSK	2xCarbamidomethyl [C7; C12]	0		58	16000000
MLOC_10856.3	IVSSTGALALTEIPK		0	2	80	6400000
MLOC_10856.3	KIVSSTGALALTEIPK		1	2	60	3300000
MLOC_10856.3	LGSEVTVVEFAPDIVPSMDGEIR	1xOxidation [M18]	0		77	11000000
MLOC_10856.3	LVSPSEVSVDLVDGGSTIVK		0	3	100	33000000
MLOC_10856.3	SLPGVTIDEK		0	1	49	18000000
MLOC_10856.3	TKVVGVDTSGSGVK		1	2	67	5800000
MLOC_10856.3	VISEKETDR		1	1	51	27000000
MLOC_10856.3	VVGVDTSGSGVK		0	2	85
MLOC_10856.3	AIDDAEGMVK	1xOxidation [M8]	0		49
MLOC_10856.3	GIEGLFK		0	1	42
MLOC_10877.1	ISNLEVDLPAMMAQK	2xOxidation [M11; M12]	0		50	45000000
MLOC_10877.1	IVSSTGALCLSGIPK	1xCarbamidomethyl [C9]	0		66	17000000
MLOC_10877.1	LGTEVTVVEFAPDIVPSMDGEIR	1xOxidation [M18]	0		57	18000000
MLOC_10877.1	LTSPSEVSVDLVDGGNTVVK		0	3	97	13000000
MLOC_10877.1	SLPGITIDEK		0	1	40
MLOC_10877.1	SLPGITIDEKK		1	1	40	9300000
MLOC_10877.1	TKVVGVDTSGDGVK		1	2	80
MLOC_10877.1	TPYTAGLGLDAIGVEMDK		0	1	43	5200000
MLOC_10877.1	TPYTAGLGLDAIGVEMDK	1xOxidation [M16]	0		79
MLOC_10877.1	TPYTAGLGLDAIGVEMDKAGR	1xOxidation [M16]	1		60	5500000
MLOC_10877.1	VGKFPLMANSR	1xOxidation [M7]	1		28
MLOC_10877.1	VVGVDTSGDGVK		0	2	72
MLOC_10934.1	TVSGTEVCTTVGR	1xCarbamidomethyl [C8]	0		58	7200000
MLOC_10956.1	FLWVVK		0	0	38	1600000
MLOC_10956.1	STIVDRDDEAELSELLGEGFLER		1	4	91	13000000
MLOC_10957.1	LPIVNQDNQVIGIVTR		0	2	43
MLOC_11026.1	AALVELFTR	1xAcetyl [N-Term]	0		52	2700000
MLOC_11061.1	ELIELER		0	1		2800000
MLOC_11084.2	GLVTINQPTYSK		0	2	46	6200000
MLOC_11084.2	LSDAQNALEDVVLNDGEK		0	1	74	2600000
MLOC_11113.1	GVDGTNYIVLR		0	2	74	45000000
MLOC_11113.1	RIPLPVSTGSSVLYSK		1	2	62	18000000
MLOC_11161.3	TVAAMDLLVPR	1xOxidation [M5]	0		58	3000000
MLOC_11161.3	VGELIGGSQREER		1	1	27	15000000
MLOC_11180.1	VAGLDNQGIVGLQR		0	2	65	3100000
MLOC_11201.4	AIAVEAQSESK		0	1	30
MLOC_11264.1	EIFGVTDEDADSLR		0	2	90	8800000
MLOC_11291.2	ATDAYESAR		0	1	38	11000000
MLOC_11312.2	EVVPGMIVTGMEVAEIDGAPR	2xOxidation [M6; M11]	0		84	38000000
MLOC_11312.2	FSPIKESIVSR		1	2	41	54000000
MLOC_11312.2	LFNAVAVEDLIVK		0	3	53	140000000
MLOC_11312.2	LQDIGMIQAVPGMK	2xOxidation [M6; M13]	0		43	29000000
MLOC_11312.2	MGPTFGAMMISGQK	3xOxidation [M1; M8; M9]	0		58
MLOC_11317.1	FALPTQLAATFR		0	2	63	6100000
MLOC_11462.2	TGENDVYEDELLDYEEDDDKVVLEASAAKPAADAK		1	4	80	22000000
MLOC_11530.1	TAAYETLNEVVR		0	2	50	8500000
MLOC_11548.3	GLIFPPFTNIR		0	1	36	34000000
MLOC_11548.3	KISANIAAK		1	1	60	17000000
MLOC_11548.3	TLLEAVQSIKPTVLIGTSGVGK		0	3	50	16000000
MLOC_11548.3	VLEVLK		0	1	47	9800000
MLOC_11548.3	YAESCMYTPLYR	1xCarbamidomethyl [C5]; 1xOxidation [M6]	0		39	6500000
MLOC_11548.3	YIAMMDLQER	2xOxidation [M4; M5]	0		35	8100000
MLOC_11562.1	FPFLLVDR		0	1		23000000
MLOC_11565.1	GSSAAEDEQSTAAVAVR		0	1	53	380000
MLOC_11569.1	INVVDIESTLSR		0	2	57	5000000
MLOC_11586.1	AALAFDPRPPQFVPLESGAYK		0	3	36	67000000
MLOC_11586.1	LLNVDENIYIPITK		0	2	69	38000000
MLOC_11586.1	VFASYSIYK		0	1	50	18000000
MLOC_11692.1	AAIGLTAGAIGACFGSPADLALIR	1xCarbamidomethyl [C13]	0		95	8300000
MLOC_11692.1	AIEANEGKPLPLVQK		0	1	32	120000000
MLOC_11692.1	AMSLNMGMLASYDQSVEFLR	3xOxidation [M2; M6; M8]	0		47
MLOC_11692.1	FYTGFPVYCVR	1xCarbamidomethyl [C9]	0		54	11000000
MLOC_11692.1	GAGPTVAR		0	1	57	79000000
MLOC_11692.1	GLSAGLLR		0	2	45	45000000
MLOC_11692.1	IIADEGVLALWK		0	2	54	35000000
MLOC_11692.1	IQLGEGSATSVTK		0	2	76	46000000
MLOC_11692.1	MLANEGIGSFYK	1xOxidation [M1]	0		56	52000000
MLOC_11692.1	MQADSTLPAAQR	1xOxidation [M1]	0		77	35000000
MLOC_11692.1	MQADSTLPAAQR		0	2	61	2000000
MLOC_11769.6	LLLDELPSVLDGSAK		0	2	52	10000000
MLOC_11770.1	LLPDAVGTTCGQR	1xCarbamidomethyl [C10]	0		62	6600000
MLOC_11787.1	APIGQEVEGR		0	2	72	23000000
MLOC_11835.1	ENDFVQPGER		0	2	46
MLOC_11835.1	LGPNYLMLPVNAPK	1xOxidation [M7]	0		77
MLOC_11841.1	FFPALQGENTK		0	1	51	2600000
MLOC_11877.1	ALTEGVK		0	1	41
MLOC_11877.1	DVVTVEDIATVIPNCLR	1xCarbamidomethyl [C15]	0		80	20000000
MLOC_11877.1	FILIGSGNPEEGELRPQLLDR		0	2	42	400000000
MLOC_11877.1	GRDVVTVEDIATVIPNCLR	1xCarbamidomethyl [C17]	1		53	16000000
MLOC_11877.1	KDPLESIDSGLLVVEK		1	2	77	18000000
MLOC_11877.1	LCLLLNVIDPK	1xCarbamidomethyl [C2]	0		52	64000000
MLOC_11877.1	LRKDPLESIDSGLLVVEK		2	3	66	5000000
MLOC_11877.1	QSYLEEQDKLQEQITSAR		1	4	83	200000000
MLOC_11877.1	SNLGSVQLDHDLR		0	2	64	18000000
MLOC_11882.1	GASSSLDSAR		0	2	63	18000000
MLOC_11882.1	IALLLDNK		0	1	35	4800000
MLOC_11882.1	LLQYGEQNIR		0	2	51	10000000
MLOC_11882.1	LSEGYLTLAR		0	1	43
MLOC_11882.1	VGQAVDVVGQAGRPK		0	2	48	9200000
MLOC_11884.1	TGEVIDSVDNWVK		0	2	41
MLOC_11928.1	DDLKLPTDDVLLGQIK		1	2	49	31000000
MLOC_11928.1	LPTDDVLLGQIK		0	2	52	6900000
MLOC_11928.1	TFPQQAGAIR		0	1	47
MLOC_11932.3	SIAQPYVFTVGSLPGKER		1	2	47	6600000
MLOC_11932.3	TIAPEDYASTPDGLK		0	1	42	15000000
MLOC_11932.3	VIVPPELGYGK		0	1	30
MLOC_11947.2	AGAVYER		0	1	53	33000000
MLOC_11947.2	DLSPATLLAK		0	1	35	35000000
MLOC_11947.2	GSVTVASR		0	1	42	43000000
MLOC_11947.2	GVYETPGGTVMAAAVR	1xOxidation [M11]	0		52	11000000
MLOC_11947.2	LYGLPTR		0	1	43	42000000
MLOC_11961.1	DGIYIPDTEK		0	1	42
MLOC_11961.1	DGIYIPDTEKLER		1	2	31	1700000000
MLOC_11961.1	FFDPLGLGGETK		0	2	72	2100000000
MLOC_11961.1	FFDPLGLGGETKDGIYIPDTEKLER		2	4	76	140000000
MLOC_11961.1	LKVAEIK		1	1	34
MLOC_11961.1	SWIPAFK		0	1	25	410000000
MLOC_11961.1	TAENFANFTGEQGYPGGK		0	4	111	57000000
MLOC_12012.1	LLSEEEGDLR		0	1	61	14000000
MLOC_12012.1	LLSEEEGDLRR		1	2		46000000
MLOC_12012.1	TVEDLGPPEK		0	1	48	8700000
MLOC_12061.2	TRFPYMVDPNTGVAMYESDEIIK	2xOxidation [M6; M15]	1		49	8500000
MLOC_12107.3	APGVPIGPIKEDVR		1	1	47
MLOC_12107.3	QLFSDDQLVTLSR		0	2	43	4300000
MLOC_12134.2	AVGFQGDVR		0	1	44	9700000
MLOC_12176.3	QLYDIMVER	1xOxidation [M6]	0		49	6100000
MLOC_12176.3	VGNQLQESGENVFVGGK		0	2	77	27000000
MLOC_12179.1	EAGPLPGLGTK		0	1	40	300000000
MLOC_12179.1	ITAILDPDGWK		0	2	53	68000000
MLOC_12179.1	SVFVDNVDFAK		0	2	68	110000000
MLOC_12179.1	SVFVDNVDFAKELE		1	1		100000000
MLOC_12179.1	VTREPGPVKGGK		2	3	64	9400000
MLOC_12185.2	IVQGPDDFVDSVR		0	1	25	1400000
MLOC_12220.1	EFLSVLDGNCR	1xCarbamidomethyl [C10]	0		46	39000000
MLOC_12220.1	EIDDALLQGR		0	2	60
MLOC_12220.1	GLLASPDGSIVYETSR		0	3	112	290000000
MLOC_12220.1	GSPLALAQAHETR		0	2	57	23000000
MLOC_12220.1	LAVACER	1xCarbamidomethyl [C5]	0		45	100000000
MLOC_12220.1	TLGELPAGSVVGSASLR		0	3	86	200000000
MLOC_12220.1	TTGDMILDKPLADIGGK	1xOxidation [M5]	0		72	48000000
MLOC_12224.8	IDFTSIFSTVNPIVEDVR		0	3	112
MLOC_12224.8	IFGPGNQYVTAAK		0	2	94	15000000
MLOC_12224.8	MYSGVSLNSFLK	1xOxidation [M1]	0		28	2300000
MLOC_12234.1	NLYLSCDPYMR	1xCarbamidomethyl [C6]; 1xOxidation [M10]	0		25	1000000
MLOC_12252.4	QLGEAASPEEGLQR		0	2	58	580000
MLOC_12252.4	TAFIPYITAGDPDLATTAAALR		0	4	90	23000000
MLOC_123.2	VAQADEEAGSLLQER		0	2	83	3900000
MLOC_12359.1	ITSFLDPDGWK		0	2	52	6900000
MLOC_12359.1	SAEAVELVTK		0	2	70	28000000
MLOC_12419.1	LPANIDVAR		0	2	67	72000000
MLOC_12446.5	EQVFSTYSDNQPGVLIQVFEGER		0	4	143	37000000
MLOC_12446.5	MYQGAGADMPGGMDDDVPAASGGAGPK	3xOxidation [M1; M9; M13]	0		42	13000000
MLOC_12446.5	NSLENYAYNMR		0	1	41
MLOC_12553.1	AAAAEFLK		0	1	26	21000000
MLOC_12553.1	AEPEAAAAAPAEETTTR		0	2	52	4600000
MLOC_12553.1	EEPKAEPEAAAAAPAEETTTR		1	2	40	33000000
MLOC_12553.1	SGTTPLSPAIVFILDK		0	1	44	36000000
MLOC_12553.1	VLPGLSK		0	0	37	14000000
MLOC_12553.1	VVETIEASPPEIK		0	2	58	38000000
MLOC_12610.1	ANVLGIVLNIPVK		0	2	67	34000000
MLOC_12614.1	FYGASGVEYSEQAEK		0	1	41	18000000
MLOC_12614.1	GAPSGFVLPIR		0	2	62	35000000
MLOC_12614.1	YSGLTPQCAIIVATIR	1xCarbamidomethyl [C8]	0		70	7500000
MLOC_12615.1	GVDVVVIPAGVPR		0	2	59	14000000
MLOC_12615.1	IQNAGTEVVEAK		0	2	79	41000000
MLOC_12615.1	VAVLGAAGGIGQPLGLLIK		0	2	40	42000000
MLOC_12615.1	DDLFNINAGIVK		0	2	47	76000000
MLOC_12619.1	LAGSIPR		0	1	41	87000000
MLOC_12689.1	DAEGAGIYGSQAR		0	1	40
MLOC_12689.1	EFITGFAVAK		0	2	48	8900000
MLOC_12710.1	VVTALTLLK		0	1	47	19000000
MLOC_12765.1	NNSPEIVPNR		0	1	43	11000000
MLOC_12847.3	LNTDENPDIASQYGVR		0	2	84	28000000
MLOC_12870.1	GKPVFIR		0	1		28000000
MLOC_12870.1	KGPAPYNLEVPTYSFLEDNK		1	4	60	38000000
MLOC_12870.1	LANSVDVASLR		0	2	78
MLOC_12870.1	NQDAGLVELPATVAALKNPNSK		1	3	72	11000000
MLOC_12887.1	FAGFLTTNETIR		0	1	27	1500000
MLOC_12954.1	FALLADDLK		0	1	53	32000000
MLOC_12984.1	DSIITAYR		0	1	35	10000000
MLOC_12984.1	GFGVESFGADRK		1	1	62	4800000
MLOC_12984.1	GGDLVTAFAELMGR		0	2	63
MLOC_12984.1	GGDLVTAFAELMGR	1xOxidation [M12]	0		47	16000000
MLOC_12984.1	KDSIITAYR		1	1	30	6700000
MLOC_12984.1	MEIAADSLYK	1xOxidation [M1]	0		35
MLOC_1304.1	GRDGGTYIEAIFPGSSAEQTGK		1	2	33	320000
MLOC_1304.1	VGPLYMK	1xOxidation [M6]	0		37	10000000
MLOC_1304.1	WDGVAELSDKEVIR		1	1	56	7500000
MLOC_13051.1	APMAIVIPAR	1xOxidation [M3]	0		30	1100000
MLOC_13082.1	IAESLSLEDIK		0	2	60	5600000
MLOC_13082.1	TIVDVGCGIGGSSR	1xCarbamidomethyl [C7]	0		53
MLOC_13082.1	YGAQCSGITLSPVQAER	1xCarbamidomethyl [C5]	0		75	4200000
MLOC_13086.1	EKAPAASSKPAK		1	2	57	13000000
MLOC_13086.1	QITPSVLSER		0	2	50
MLOC_13086.1	VNNAVLFDQATYDK		0	3	71	94000000
MLOC_13086.1	VNNAVLFDQATYDKLLTEVPK		1	5	64	52000000
MLOC_13122.2	SNLGSDTSTYNFAGK		0	1	33	5100000
MLOC_13146.4	DLYGNIVLSGGSTMFPGIADR	1xOxidation [M14]	0		77	27000000
MLOC_13146.4	LAYVALDYEQELENAK		0	3	88
MLOC_13146.4	SYELPDGQVITIGAER		0	3	113	400000000
MLOC_13146.4	AGFAGDDAPR		0	2	78	390000000
MLOC_13146.4	AVFPSIVGRPR		0	2	49	36000000
MLOC_13146.4	CDVDIR	1xCarbamidomethyl [C1]	0		40
MLOC_13146.4	DAYVGDEAQSK		0	2	58	290000000
MLOC_13146.4	DAYVGDEAQSKR		1	2	87
MLOC_13146.4	EITALAPSSMK	1xOxidation [M10]	0		59	290000000
MLOC_13146.4	VAPEEHPVLLTEAPLNPK		0	3	48	140000000
MLOC_13146.4	VVAPPER		0	1	51
MLOC_13146.4	GYSFTTTAER		0	2	41
MLOC_13165.1	FLSSFIGQR		0	1	59	17000000
MLOC_13165.1	LKFEELLR		1	1	40	20000000
MLOC_13187.1	AGNAILMFTTNQR	1xOxidation [M7]	0		66
MLOC_13187.1	GVDVVVGTPGR		0	2	54	38000000
MLOC_13187.1	LFAIPLTTTSK		0	1	49	26000000
MLOC_13187.1	LSQELGPTALASALAHLSGFSQPPSSR		0	2	47	14000000
MLOC_13187.1	QIIEQDEGR		0	1	51	240000
MLOC_13187.1	QIIEQDEGRTPGR		1	1	32	8200000
MLOC_13187.1	SVTGFLSDVSPSAADAVGK		0	2	48	34000000
MLOC_13187.1	VTKLPVLQDDGPATDSYGR		1	2	66	9500000
MLOC_13303.1	CCEDTADTQR	2xCarbamidomethyl [C1; C2]	0		43	4900000
MLOC_13411.2	EIVELFK		0	1	19	2300000
MLOC_13411.2	GSVDSLLNLLR		0	2	62	29000000
MLOC_13519.1	AGGNIVGAATDAK		0	2	51	14000000
MLOC_13519.1	DQTASFLGEK		0	1	46	30000000
MLOC_13519.1	MASETGQSIQDR	1xOxidation [M1]	0		89	52000000
MLOC_13519.1	MASETGQSIQDR		0	1	68	960000
MLOC_13519.1	SGEVVETTQVK		0	2	65	52000000
MLOC_13519.1	VSETVQAGQDR		0	2	83	43000000
MLOC_13520.1	DQTFGFIGEK		0	2	45	32000000
MLOC_13520.1	VSETGQAITDR		0	2	89	35000000
MLOC_13554.5	TALCDSTQEVR	1xCarbamidomethyl [C4]	0		40	1500000
MLOC_13565.1	AADVLAAANTAAEVAMR	1xOxidation [M16]	0		51	5800000
MLOC_13565.1	FIFSEISQK		0	1	24	20000000
MLOC_13565.1	NKDVTEAIQK		1	1	54	25000000
MLOC_13604.1	DIVESVPETDR		0	1	44	5600000
MLOC_13604.1	LLETNNFPEFTGR		0	2	59	15000000
MLOC_13608.1	IISGPTCPR	1xCarbamidomethyl [C7]	0		71	77000000
MLOC_13648.1	EVICDNQTER	1xCarbamidomethyl [C4]	0		34
MLOC_13742.1	ALLPFFDSAYQGFASGSLDKDAQSVR		1	5	145	40000000
MLOC_13742.1	LIFGADSPAIQENR		0	3	85	48000000
MLOC_13742.1	TEEGKPLVLNVVR		0	2	44	73000000
MLOC_13742.1	VATVQCLSGTGSLR	1xCarbamidomethyl [C6]	0		66	14000000
MLOC_13742.1	VKEYLPITGLADFNK		1	1	40	4300000
MLOC_13742.1	VNLGVGAYR		0	1	49	8200000
MLOC_13819.1	AGDSTPEELANATQVQGDYMPIAR	1xOxidation [M20]	0		79	35000000
MLOC_13819.1	GFTLEELK		0	1	33	130000000
MLOC_13819.1	SLEGMQSNIQR	1xOxidation [M5]	0		69	49000000
MLOC_13819.1	SLEGMQSNIQR		0	1	71	15000000
MLOC_13819.1	TWFNQPAR		0	1	44	59000000
MLOC_13836.2	GLDYIYEDRGEVLDIR		1	1		24000000
MLOC_13871.1	YGGGANELSAGYSK		0	3	95	32000000
MLOC_13875.1	ATANADAAEVER	1xAcetyl [N-Term]	0		45	1500000
MLOC_13885.2	TSVEYEPVYSDAQAR		0	2	63	20000000
MLOC_13885.2	VVIIPDHYIFTADER		0	1	24	2000000
MLOC_13910.5	KGSGISSGVNFAIPIDTVVR		1	2	42	3300000
MLOC_13920.1	AGVKLEIPDGAVLENKDINGPEDI		2	3	66	82000000
MLOC_13920.1	AIGINVPR		0	1	63	150000000
MLOC_13920.1	SIPSIVELDSLK		0	2	56	75000000
MLOC_13920.1	VANFLAR		0	1	45	40000000
MLOC_13920.1	VKPSNPSIELGPEFK		0	2	54	40000000
MLOC_13920.1	VLQLETAAGAAIR		0	2	59
MLOC_13943.3	SAVESFGGGGR		0	1	65	22000000
MLOC_13948.4	GAGAAEAAAGSSGR		0	1	57	1700000
MLOC_13948.4	IFTNSFVVPLPEEGEQLR		0	2	55
MLOC_14013.2	IGPTEPSQLSINQNAQGLAR		0	3	118	4700000
MLOC_14062.2	LLLGPDGENLR		0	1	49	5100000
MLOC_14097.1	LGPTFIK		0	1	29	2000000
MLOC_14101.2	INPLSR		0		42	1900000
MLOC_14105.3	EYLCNLGPDGR	1xCarbamidomethyl [C4]	0		40	2100000
MLOC_14114.2	IMQNNAAVFR	1xOxidation [M2]	0		56	29000000
MLOC_14114.2	STNTILATGGYGR		0	2	61
MLOC_14147.1	REEPQANQEQGKK		2	1	67	5000000
MLOC_14188.2	ATTVQATGVASNLVEAIQGVGFK		0	5	118	74000000
MLOC_14244.1	KVNTLIRPDGK		1	2	30	54000000
MLOC_14244.1	LTPDYDALDVANK		0	2	80	65000000
MLOC_14394.1	IIALLGGPCTEGPGVIVSK	1xCarbamidomethyl [C9]	0		54	5400000
MLOC_14397.5	GLLHVPQDQLR		0	1	24	2800000
MLOC_14409.2	GISACAVCDGAAPIFR	2xCarbamidomethyl [C5; C8]	0		61	15000000
MLOC_14409.2	MEGSAAAPLR	1xOxidation [M1]; 1xAcetyl [N-Term]	0		64	770000
MLOC_14582.1	AVELVILPR		0	2	41	15000000
MLOC_14582.1	DQVAIIPFR		0	1		390000
MLOC_14582.1	DQVAIIPFRGDYAEVLLPPSR		1	4	83	41000000
MLOC_14582.1	GDYAEVLLPPSR		0	1	48	2600000
MLOC_14582.1	IMIVAITDGR	1xOxidation [M2]	0		59
MLOC_14582.1	KAVELVILPR		1	1		500000
MLOC_14582.1	YYYLPNASDAVISAATK		0	1	31	21000000
MLOC_14601.1	NPSLLFR		0	1	49	2700000
MLOC_14601.2	QLFGAPVLSFVTK		0	2	60	6800000
MLOC_14635.1	ADLIAYLK		0	1	35	25000000
MLOC_14656.1	SFGAAVIYNNEK		0	1	55
MLOC_14696.3	NVLEFAVTDIGDGSAR		0	2	84	12000000
MLOC_14727.2	NIIFQVDDVPVR		0	2	87	12000000
MLOC_14736.3	IQSQYTSGASSISQK		0	1	58	9100000
MLOC_14763.1	VEKPREEAPIGANEIR		1	2	45	840000
MLOC_14764.2	NPINYTQVAVLADDILK		0	4	90	8900000
MLOC_14764.2	NVEYDAIR		0	2	54
MLOC_14775.2	GGEGDVGQR		0	1	41	12000000
MLOC_14775.2	IGDGEILAIATNALGK		0	3	58	8000000
MLOC_14775.2	QPTVLDLFTK		0	2	41	7400000
MLOC_14775.2	QSYTADQEKVEYEAAR		1	2	58	11000000
MLOC_14775.2	SYEELNDAAPEK		0	1	37	2100000
MLOC_14884.1	STQSYQGAEADQVEVTDR		0	2	116	9700000
MLOC_14917.1	IQLIDLPDFSK		0	1	35	11000000
MLOC_1497.2	TSELSAVGLLPAALQGIDVK		0	3	47	14000000
MLOC_15010.1	EVEFGNDGDYSEER		0	1	38	990000
MLOC_15010.1	IIAIALSPITPSLSLR		0	3	62	11000000
MLOC_1507.1	FVTHIDDQAIR		0	1	45	6100000
MLOC_15154.1	FQGYANAAADSAAQTKDESPNAEPVSASDTAQNIGR		1	3	62	21000000
MLOC_15154.1	QQLEEAVSIPK		0	2	26	38000000
MLOC_15203.1	ATVYGPLIIRPR		0	1	41	8800000
MLOC_15214.4	AIPEATTIEEANR		0	1	25	4500000
MLOC_15224.1	ATVPAPAAETAASTAR	1xAcetyl [N-Term]	0		70	220000000
MLOC_15224.1	DLDQVAGTVPAEF		0	2	34	76000000
MLOC_15224.1	MGIIDVDPK	1xOxidation [M1]	0		70	37000000
MLOC_15224.1	NILQELQK		0	1	29	170000000
MLOC_15224.1	QGIGIGGFQK		0	2	75	180000000
MLOC_15224.1	RDLDQVAGTVPAEF		1	1	31	9000000
MLOC_15227.2	ADGFVVQTGDPEGPADGFIDPSTGK		0	2	59	43000000
MLOC_15227.2	EVQKPLEDITDSLK		0	3	47	72000000
MLOC_15227.2	IVLDGYNAPVTSGNFVDLVER		0	4	130	100000000
MLOC_15227.2	KFYDGMEIQR	1xOxidation [M6]	1		40	19000000
MLOC_15227.2	LAVGLEELQR		0	2	79	40000000
MLOC_15227.2	SLILTGLAESK		0	2	63	36000000
MLOC_15227.2	SLILTGLAESKR		1	2	53	3200000
MLOC_15227.2	TIPLEIMVDGDKAPIYGETLEELGLYK	1xOxidation [M7]	1		75	29000000
MLOC_15229.2	ENLLNLVADVLPDGK		0	2	59	5700000
MLOC_15242.1	QAVTNAENTVR		0	1	54	2800000
MLOC_15243.1	EADNVVAPR		0	1	43	29000000
MLOC_15243.1	ETAFALR		0	1	53	32000000
MLOC_15243.1	NAESNAEVK		0	2	67
MLOC_15256.2	GADAVFAFQLR		0	2	37
MLOC_15256.2	IGAAPDVALAGPDGELLAVLR		0	4	99	190000000
MLOC_15256.2	LNILPFK		0	1	54	100000000
MLOC_15256.2	LPSGGFANMSLPIVLAVDDADKDR	1xOxidation [M9]	1		88	140000000
MLOC_15256.2	LPSGGFANMSLPIVLAVDDADKDR		1	3	52	12000000
MLOC_15256.2	VLSMAPGLEK	1xOxidation [M4]	0		65	24000000
MLOC_15467.1	EVELGNSFIGTTK		0	2	66	5900000
MLOC_15467.1	IEELVGIPVHYIGVGPGR		0	2	28	6900000
MLOC_15467.1	LNTLLK		0		41
MLOC_15467.1	LVDILAQR		0	1		17000000
MLOC_15467.1	VKYEALPGWEEDISSVRDYDDLPETAR		2	2	53	4300000
MLOC_15496.1	VYAIDLIGYGYSDKPNPR		0	1		5800000
MLOC_15501.1	ANIGDVLR		0	1	44	8600000
MLOC_15501.1	ASLVNDVDDVEEHFPGTLTAIR		0	3	77	13000000
MLOC_15501.1	DYKIPDGKPANR		1	1	24	23000000
MLOC_15501.1	MEVATDEAYTPIKQDTK	1xOxidation [M1]	1		46	29000000
MLOC_15501.1	VFLIDGGGR		0	1	54	220000000
MLOC_15501.1	VIEETNESWEK		0	2	43	76000000
MLOC_15515.1	ALTNAGLESSR		0	1	44	18000000
MLOC_15515.1	IKGFADAAQAPELFTTTPALAIPK		1	3	61	21000000
MLOC_15537.1	SSDDTGGFNK		0	1	54	36000000
MLOC_15537.1	SSTDDFSGGHNK		0	1	36	1100000
MLOC_15537.1	SSTDDYNGSGSYNK		0	2	65	4300000
MLOC_15537.1	SSTEDSQAYMK	1xOxidation [M10]	0		56	10000000
MLOC_15537.1	SSTEDSQAYNK		0	2	73	38000000
MLOC_15537.1	SSTEDYSSGK		0	1	55	27000000
MLOC_15537.1	SVTNSDEGGYNK		0	1	81	34000000
MLOC_15537.1	TGAEDYSASGDYK		0	2	59	17000000
MLOC_15621.1	IAVLGASGYTGAEIVR		0	2	51	2800000
MLOC_15661.3	EGALAEENMR	1xOxidation [M9]	0		72	34000000
MLOC_15661.3	STLTDSLVAAAGIIAQEVAGDVR		0	6	169	60000000
MLOC_15661.3	VASDLPK		0	1	40	91000000
MLOC_15661.3	AYLPVIESFGFSSTLR		0	2	41	36000000
MLOC_15661.3	GGGQVIPTAR		0	2	21
MLOC_15661.3	GVQYLNEIK		0	1		5200000
MLOC_15661.3	IRPVLTVNKMDR	1xOxidation [M10]	1		40	48000000
MLOC_15661.3	KIWCFGPETTGPNMVVDMCK	2xCarbamidomethyl [C4; C19]; 2xOxidation [M14; M18]	1		42	13000000
MLOC_15661.3	LLEPVYLVEIQAPENALGGIYGVLNQK		0	5	141	16000000
MLOC_15661.3	MTDTRADEAER	1xOxidation [M1]	1		41	17000000
MLOC_15661.3	NATLTNEKEVDACPIR	1xCarbamidomethyl [C13]	1		83	22000000
MLOC_15661.3	RVIYASQLTAKPR		1	4	68	200000000
MLOC_15661.3	VIYASQLTAKPR		0	3	89	55000000
MLOC_15678.1	AYVGNLPWQAEDSR		0	3	85	380000000
MLOC_15678.1	GFGFVTMASK	1xOxidation [M7]	0		25	53000000
MLOC_15678.1	GFGFVTMSTIEEADK	1xOxidation [M7]	0		60	2200000
MLOC_15678.1	LAQLFDQAGVVEVAEVIYNR		0	4	71	29000000
MLOC_15678.1	QFASSFR		0	1	46	220000000
MLOC_15678.1	VNVAAERPQR		0	2	51	16000000
MLOC_15697.2	GLSEMFGDLR	1xOxidation [M5]	0		42	6000000
MLOC_15697.2	GYDPEVIDIR		0	1	39
MLOC_15707.1	LSEAPGLINSSPYEEGWMIK		0	4	93	42000000
MLOC_15707.1	LSEAPGLINSSPYEEGWMIK	1xOxidation [M18]	0		75	420000000
MLOC_15707.1	VKPSSPAELEGLLDSAK		0	3	114	120000000
MLOC_15730.2	AAAQVVAMKPAIQFIQGTDEQTIPDVR	1xOxidation [M8]	0		42	7400000
MLOC_15761.1	ANIGEGTTMNAR	1xOxidation [M9]	0		49	27000000
MLOC_15761.1	ASGVFGIPISMQTVIATGEYKEPVTQK	1xOxidation [M11]; 1xAcetyl [N-Term]	1		72	14000000
MLOC_15761.1	DIDAQQFVDNLK		0	1	38	12000000
MLOC_1579.2	LAQVVAEPSLTK		0	1	24	9800000
MLOC_1587.2	APLIIGCDVR	1xCarbamidomethyl [C7]	0		50	17000000
MLOC_1587.2	TIISNQEVIAVNQDR		0	2	116	31000000
MLOC_1587.2	YDNCNDAGR	1xCarbamidomethyl [C4]	0		59	11000000
MLOC_15907.1	EKPSIGTVVAVGPGSLDEEGNRQPLSVSPGSTVLYSK		1	6	99
MLOC_15907.1	GTDGTNYIVLR		0	2	75	270000000
MLOC_15907.1	KVEVSIPTGSQVVYSK		1	3	86	86000000
MLOC_15907.1	LSAAEEK		0	1	44	190000000
MLOC_15907.1	TIGGILLPSSAQSKPQGGEIVAVGGGR		0	5	96	670000000
MLOC_15907.1	VEVSIPTGSQVVYSK		0	1		16000000
MLOC_15907.1	YAGGEFK		0	1	36	120000000
MLOC_15907.1	YAGGEFKGTDGTNYIVLR		1	1	42	1900000
MLOC_15907.1	YAGTEVEYNNSK		0	2	85	120000000
MLOC_15907.1	YTSLKPLGDR		0	2	56	150000000
MLOC_15917.1	GSGTSPSAGCCSGVK	2xCarbamidomethyl [C10; C11]	0		62	59000000
MLOC_15917.1	RLAGLAR		1	1	34	84000000
MLOC_15917.1	SVAGAYNAGR		0	1	64	270000000
MLOC_15935.1	EAGVTVVESPAK		0	2	40	87000000
MLOC_15935.1	IGSTMFEIFK	1xOxidation [M5]	0		43	14000000
MLOC_15935.1	TEKPVVAFIAGLTAPPGR		0	2	57	47000000
MLOC_15937.3	EAYPYEDTSQLLSR		0	1	31	1700000
MLOC_15962.1	TAEALTEYVNSEAATNVK		0	2	49	5700000
MLOC_16035.1	GQIPVFLDGGVR		0	2	62	410000000
MLOC_16035.1	GQIPVFLDGGVRR		1	2		30000000
MLOC_16035.1	NHVVTEADK		0	1	27	5700000
MLOC_16035.1	QLDYVPATISALEEVVK		0	3	72	160000000
MLOC_16210.1	IVIADVDDHR		0	1	32	3400000
MLOC_16210.1	VALEPGISCWR	1xCarbamidomethyl [C9]	0		25	2700000
MLOC_16210.1	VSGDTEDLAGEIER		0	3	72	55000000
MLOC_16210.1	YKDTWPLCLDFLR	1xCarbamidomethyl [C8]	1		37	4900000
MLOC_16226.1	IPIIATGNDFSTLYAPLIR		0	3	72	2400000000
MLOC_16236.1	AGATAILR		0	2	58	20000000
MLOC_16266.1	FVLSGGAPLSGDTQR		0	1	32	690000
MLOC_16266.1	GEIVIGGPNVTK		0	1	18	33000000
MLOC_16279.1	MGAILASGILDAGGR	1xOxidation [M1]	0		72	7500000
MLOC_16279.1	TQEKDGDAMQVDGAAEK	1xOxidation [M9]	1		39	10000000
MLOC_16300.1	LGATAGLR		0	1	36
MLOC_16300.1	LIGDDKAEQILEAVR		1	2	75	98000000
MLOC_16420.1	GENKEYLPIEGFAAFNK		1	4	50	48000000
MLOC_16420.1	IGAINVICTAPEVADR	1xCarbamidomethyl [C8]	0		59	55000000
MLOC_16420.1	ISLAGLNLAK		0	1		57000000
MLOC_16420.1	LNLGVGAYR		0	1	43	2900000
MLOC_16420.1	LYDSLTAK		0	1	34	21000000
MLOC_16420.1	TEELQPAVLNVVK		0	2	28
MLOC_16420.1	VATLQSLSGTGSLR		0	3	95	83000000
MLOC_165.1	FTMGLFESPYADPSLIGELGK	1xOxidation [M3]	0		98	12000000
MLOC_165.1	TAGTTILSAIK		0	2	72
MLOC_16521.1	AMGGGGGGGSFDSANK	1xOxidation [M2]	0		124	320000000
MLOC_16521.1	GFGFVTYGSADEVNNAISNLDGVDLDGR		0	4	160	100000000
MLOC_16521.1	VNSGPPPPRDEFAPR		1	3	56	1500000000
MLOC_16610.1	ANALLEFENVVK		0	2	52	12000000
MLOC_16643.2	ANSESDLLTTFTVDEFATPGLK		0	3	78
MLOC_16643.2	NLTVDIK		0		39
MLOC_16643.2	SILSLVVPDQR		0	2	52	15000000
MLOC_16653.1	VIDVDLTEDQLEQR		0	2	38	27000000
MLOC_16653.1	VSDQVPFLADLKPSGK		0	1
MLOC_16684.1	LFGDQLEDLEK		0	1		7400000
MLOC_16742.6	DSESSGELTR		0	1	58
MLOC_16742.6	FIVEKPFGR		0	1	64	11000000
MLOC_16742.6	MYLEEEQIFR	1xOxidation [M1]	0		40	2700000
MLOC_16742.6	VAPELYPYGSR		0	1	28	950000
MLOC_16792.4	AGLALAENASSILPATK		0	2	47	15000000
MLOC_16792.4	GYIVPGLGDAGDR		0	2	49	49000000
MLOC_16792.4	NEQTPCAVFR	1xCarbamidomethyl [C6]	0		28	3100000
MLOC_16792.4	RDEETLQPSVYLNNLPEKIPEGTR		2	3	71	3600000
MLOC_16792.4	VVSAVAAPPALQK		0	1	41	84000000
MLOC_16803.1	EEAEAALSELNGK		0	0
MLOC_16803.1	EFFSQFNPVSANIVFDDRK		1	2	63	36000000
MLOC_16803.1	KPAPPSSPDTIVAK		0	2	55	13000000
MLOC_16803.1	LYVSNLAWK		0	1	52	24000000
MLOC_16803.1	SADLKEFFSQFNPVSANIVFDDRK		2	3	97	44000000
MLOC_16827.2	SALLSYSDNAR		0	1	33
MLOC_16880.1	EFVGGAAELPR		0	2	41	1500000
MLOC_16929.2	AFQELIDEGK		0	1	39	60000000
MLOC_16929.2	VDAANIKESVEK		1	2	57	24000000
MLOC_16944.1	AAGIIDER		0	1	37
MLOC_16944.1	FLAAPLSFGLER		0	2	54	17000000
MLOC_16963.1	NVTAFFPEQNPNSSVSVVITGIGPDFTSLK		0	3	63
MLOC_16980.1	DQEGAAAAAPTPAAVR		0	2	69	3300000
MLOC_17002.1	ALEVIHGR		0	2	46	45000000
MLOC_17002.1	EPVWFK		0	1
MLOC_17002.1	GPLENLFDHLDDPVANNAWVFATK		0	1	22	3500000
MLOC_17002.1	INGLDGVGEGNDLYPGGQYFDPLGLADDPVTFAELK		0	4	94	62000000
MLOC_17002.1	WVGVEFK		0	1	38	22000000
MLOC_17002.1	WVGVEFKEPVWFK		1	2	39	140000000
MLOC_17002.1	YLGPFSAQTPSYLNGEFPGDYGWDTAGLSADPEAFAR		0	3	118	25000000
MLOC_17029.4	TGLSLDSFK		0	1	74	18000000
MLOC_17029.4	VFDEALTSLAR		0	2	70	28000000
MLOC_1705.1	ELGEGGIDNYLSIK		0	2	54
MLOC_1705.1	IMVAAAPTVKPVTLELGGK	1xOxidation [M2]	0		66	5000000
MLOC_1705.1	LGPVVSEGQYEK		0	1	56	20000000
MLOC_1705.1	QNAAVALPENFK		0	2	33	2100000
MLOC_17055.1	QAEPALVSGDPTIQR		0	1	48	360000
MLOC_17089.1	NVGPSGVTIAIVR		0	2	81
MLOC_17150.2	MKGGFYVSPEAK	1xOxidation [M1]	1		50	3600000
MLOC_17150.2	NHYVEGGDAGNREDYINQLVR		1	2		6300000
MLOC_17150.2	RVEPYVAYGYPNLK		1	2	55	81000000
MLOC_17150.2	VEPYVAYGYPNLK		0	1	17	1900000
MLOC_17150.2	VVVPESVLLK		0	1	52	78000000
MLOC_17150.2	VVVPESVLLKR		1	2	34	64000000
MLOC_17197.3	FTVLNPK		0	1	47
MLOC_17197.3	GELDDTAAFK		0	1	49	2800000
MLOC_17197.3	RGGPNYQTGLAK		1	1	60	10000000
MLOC_17197.3	TIFLPTEKPMTLDACAPLIATLPLEVR	1xCarbamidomethyl [C15]; 1xOxidation [M10]	0		40
MLOC_17197.3	VVLDCATADPDGR	1xCarbamidomethyl [C5]	0		71	22000000
MLOC_172.1	APEYLALNEK		0	2	33	36000000
MLOC_17364.2	GIANPLGIK		0	2	38	20000000
MLOC_17364.2	LIDILNPSNKPGR		0	2	68	61000000
MLOC_17429.1	FFDGQTGFSDK		0	1	74
MLOC_17517.1	FAAVPSGGGAIAVGAPAAAAGGAAAPAAESK		0	2	71	3600000
MLOC_17517.1	FLLAELK		0	1	56	30000000
MLOC_17517.1	GKDITEVIAAGR		1	2	78
MLOC_17517.1	NILESVGAEADEEK		0	1	29	3900000
MLOC_17517.1	NILESVGAEADEEKLK		1	3	122	22000000
MLOC_17554.1	AQGQYIVASSK		0	2	49	55000000
MLOC_17554.1	ELPVVGGTGQFR		0	2	68	33000000
MLOC_17554.1	GNFGNTVVMDDVLTEGTSASSAAVGR	1xOxidation [M9]	0		76	11000000
MLOC_17586.2	LLDELDLLQR		0	2	47	6600000
MLOC_17586.2	SNSGASSIPSGVR		0	2	54	3800000
MLOC_17604.2	FVVVVDETK		0	2	59	300000000
MLOC_17604.2	LNEDGKPYVTDNSNYIVDLYFK		0	2	49	160000000
MLOC_17604.2	LRLNEDGKPYVTDNSNYIVDLYFK		1	3	54	15000000
MLOC_17604.2	LSGIVGVPTSK		0	2	71	330000000
MLOC_17699.2	TQVTIEYLNEGGAMVPVR	1xOxidation [M14]	0		83	5000000
MLOC_17699.2	VACETCTK	2xCarbamidomethyl [C3; C6]	0		45	37000000
MLOC_17760.1	AFVVHELEDDLGK		0	3	57	21000000
MLOC_17760.1	AFVVHELEDDLGKGGHELSLSTGNAGGR		1	3	52	26000000
MLOC_17760.1	GGHELSLSTGNAGGR		0	2	33	1300000
MLOC_17760.1	GTSQVEGVVTLTQDDDGPTTVNVR		0	5	164	8000000
MLOC_17760.1	HAGDLGNIVANAEGVAETTIVDSQIPLTGPNAVVGR		0	7	163	78000000
MLOC_17760.1	KAVAVLK		1	2	43	350000000
MLOC_17819.1	CFVGGLAWATDDQSLQNAFSK	1xCarbamidomethyl [C1]	0		52	8700000
MLOC_17819.1	GFGFVTFASDEAMR	1xOxidation [M13]	0		67	140000000
MLOC_17819.1	GFGFVTFASDEAMR		0	3	82	19000000
MLOC_17819.1	QAIEAMNGQDLDGR	1xOxidation [M6]	0		91	71000000
MLOC_17819.1	QAIEAMNGQDLDGR		0	2	41	3200000
MLOC_17819.1	YGDVIDSK		0	1	45	180000000
MLOC_17890.1	SDTFEDITNTQIR		0	2	58	3000000
MLOC_17902.2	ATDLNQGVVYGIR		0	2	81	9800000
MLOC_17902.2	VFNQFTEQFSVNELAK		0	2	22	15000000
MLOC_17932.1	LLVFQSTLPSLGIGR		0	2	61	3800000
MLOC_18031.1	DIALVNK		0	1	32	53000000
MLOC_18031.1	SFLPIPLPIVGDIASR	1xAcetyl [N-Term]	0		58
MLOC_18035.1	SNLGSDSSTYNFAGK		0	2	94	9900000
MLOC_18039.1	IPQAEAAIK		0	0	32	7700000
MLOC_18081.1	ESGGGGFMK	1xOxidation [M8]	0		44	9600000
MLOC_18081.1	KGDGEEKESGGGGFMK	1xOxidation [M15]	2		47	3500000
MLOC_18081.1	LEDKPVGQYLEKAEEYLK		1		36	12000000
MLOC_18081.1	TDAPAAADAPKPDAPKEPAPAPAPAPAVEEEK		1	2	27	48000000
MLOC_18081.1	YGKLEDKPVGQYLEK		1	2	25	6800000
MLOC_18092.1	GFTPLITPEIVR		0	1	36	540000
MLOC_18092.1	KGFTPLITPEIVR		1	1	34
MLOC_18092.1	YGEISSASNCTDYQSR	1xCarbamidomethyl [C10]	0		29	5800000
MLOC_18233.1	AASYDDIKK		1	1	46	37000000
MLOC_18233.1	GKIKIGINGFGR		2		33	10000000
MLOC_18233.1	NPEEIPWGEAGADYVVESTGVFTDKDK		1	4	73	24000000
MLOC_18287.3	FQTTEEK		0	1	45	4200000
MLOC_18287.3	SAVDVPFNYR		0	2	46	20000000
MLOC_18308.3	NLIFKPDRK		1	1	30	38000000
MLOC_18354.1	GSPEPVMVLR	1xOxidation [M7]	0		49	7400000
MLOC_18354.1	RWMDYLNPGSVDIEPR	1xOxidation [M3]	1		45	1900000
MLOC_18416.1	GVEELADAVK		0	1	55	12000000
MLOC_18444.2	EAVLFLR		0	1	43	11000000
MLOC_18451.1	ELQVPGGCASACGK	2xCarbamidomethyl [C8; C12]	0		44	8700000
MLOC_18648.1	SMAFYQDILGLK	1xOxidation [M2]	0		67	9100000
MLOC_18650.1	FGEIIGILNK		0	2	76	330000000
MLOC_18650.1	QFIEEAEK		0	2	49	50000000
MLOC_18650.1	QFIEEAEKVK		1	2	46	55000000
MLOC_18650.1	VLPDLKPGDIIELR		0	2	60	340000000
MLOC_18714.1	DNTEFVNGAVIGDR		0	2	90
MLOC_18714.1	GNPTEFFR		0	1	40	3700000
MLOC_18714.1	GYGMGELGASR	1xOxidation [M4]	0		47	25000000
MLOC_18714.1	KLSPVFVAGPNMDEAPPVWVDR	1xOxidation [M12]	1		37	1700000
MLOC_18714.1	LGNFVEGNTQIPIIDR		0	2	85	19000000
MLOC_18714.1	MAFLQANITR	1xOxidation [M1]	0		63	11000000
MLOC_18714.1	NVLEVAGEVR		0	2	48
MLOC_18718.1	GLPTNQTVVDESLEK		0	2	83	20000000
MLOC_18718.1	VFGPAMSTNVAR	1xOxidation [M6]	0		58	5100000
MLOC_18776.2	EGIGITEILDAIVTK		0	3	64
MLOC_18776.2	VPITNIR		0	1	35	3100000
MLOC_18790.1	ENMQNFQNR	1xOxidation [M3]	0		38	2300000
MLOC_18790.1	WVLPDSYLDVR		0	2	39	8200000
MLOC_18904.1	IGVQLSPNYR		0	1	46	9400000
MLOC_19.2	IVDPSTGEALGPGQR		0	1	55
MLOC_19.2	QSDTAAVLYSSGTTGR		0	1	24	1100000
MLOC_19136.2	LYTGNYDQYVQTR		0	2	90	7400000
MLOC_19141.1	AAGIPSMCGVSVPYAISASVDCSK	2xCarbamidomethyl [C8; C22]; 1xOxidation [M7]	0		48	11000000
MLOC_19141.1	LAGAAQSTADKQAACK	1xCarbamidomethyl [C15]	1		71	27000000
MLOC_19141.1	RLAGAAQSTADKQAACK	1xCarbamidomethyl [C16]	2		70	8000000
MLOC_19195.2	FGALVDALKPR		0	1	35	4400000
MLOC_19195.2	GAVLQEAR		0	1	61	6200000
MLOC_19389.1	RDEDLLVLPTDAVLFEDPSFK		1	2	52	3500000
MLOC_19405.2	LGNLGLQGPFPR		0	1	42	3500000
MLOC_19422.5	LLDVLNTPSEAVQR		0	2	61	1800000
MLOC_19422.5	VAQDAAPEEALR		0		54	5600000
MLOC_19531.1	VSGVEISPDPVVR		0	2	70	28000000
MLOC_19548.2	LKDIEFVQAK		1	1	32	5700000
MLOC_19548.2	STFFNIVTK		0		34	12000000
MLOC_19596.1	AKEVSEAITK		1	2	60	160000000
MLOC_19596.1	ALVVVGDMK	1xOxidation [M8]	0		33	58000000
MLOC_19596.1	EVSEAITK		0	1	42	71000000
MLOC_19596.1	GHVGVGVGK		0	2	48	40000000
MLOC_19596.1	NLVTVPLTK		0	2	49	210000000
MLOC_19670.1	IYSVNEGNAK		0	1	62	170000000
MLOC_19670.1	NWDTPTAK		0	1	50	63000000
MLOC_19670.1	SLDLIPTDIHER		0	1		3100000
MLOC_19670.1	SPIFLGSSDDVEEIK		0	3	82	170000000
MLOC_19670.1	SPIFLGSSDDVEEIKALYAEEAK		1	3	78	42000000
MLOC_19670.1	SPIFLGSSDDVEEIKALYAEEAKK		2	3	42	2900000
MLOC_19670.1	TLLYGGIFLYPADK		0	2	32	13000000
MLOC_19670.1	TLLYGGIFLYPADKK		1	2	49	10000000
MLOC_19670.1	YIGSMVADVHR	1xOxidation [M5]	0		63	22000000
MLOC_19725.2	TVVIPDDEGSGIELEK		0	1	35	24000000
MLOC_19759.1	AGQFNTFIR		0	1	52	45000000
MLOC_19772.1	ALPNQNTVDYPSFK	1xAcetyl [N-Term]	0		76
MLOC_19772.1	FYCWDTAGQEK	1xCarbamidomethyl [C3]	0		29	16000000
MLOC_19772.1	LVLVGDGGTGK		0	1	53
MLOC_19772.1	NLQYYEISAK		0	2	33	51000000
MLOC_19793.1	TGSVAAEEQAGK		0	1	32	7500000
MLOC_19924.1	ADQLTDDQIAEFK	1xAcetyl [N-Term]	0		63	34000000
MLOC_19924.1	EAFSLFDKDGDGCITTK	1xCarbamidomethyl [C13]	1		58	28000000
MLOC_19966.1	SSDTWVAEYR		0	2	54	8500000
MLOC_20045.2	EIALWFK		0	1	36	4100000
MLOC_20045.2	GDLAVQTGR		0	2	54	140000000
MLOC_20045.2	GLVGEIISR		0	1	63	180000000
MLOC_20045.2	KLIGATNPLQAEPGTIR		1	4	143	270000000
MLOC_20045.2	LIGATNPLQAEPGTIR		0	3	88
MLOC_20070.1	AISSSNAYDGQFK		0	2	56	25000000
MLOC_20070.1	GVTSNPTIFQK		0	1	44	24000000
MLOC_20070.1	TIDANVSEAEGIYSALEK		0	2	75	24000000
MLOC_20076.1	VGLFPDILER		0	2	61	14000000
MLOC_20094.1	VGGMVAPVVGTVGGVAGK	1xOxidation [M4]	0		39	46000000
MLOC_20190.3	AAEELTK		0	1	47	630000000
MLOC_20190.3	AMPNMLMFRPADGK	3xOxidation [M2; M5; M7]	0		21	77000000
MLOC_20190.3	AMPNMLMFRPADGKETAGAYK	3xOxidation [M2; M5; M7]	1		59	190000000
MLOC_20190.3	ANLGWPYEPFFVPEDVK		0	2	54	590000000
MLOC_20190.3	ANSYAVHGAALGTSEVEATR		0	4	115	78000000
MLOC_20190.3	ESVLPEAVTAR		0	2	63	83000000
MLOC_20190.3	EYGITAENVIAAAK		0	2	79	210000000
MLOC_20190.3	FAQYEQKYPEDAATLK		1	4	93	1000000000
MLOC_20190.3	FEALGWHTLWVK		0	1		16000000
MLOC_20190.3	FGASAPAPK		0	2	52	700000000
MLOC_20190.3	GGYTISDNSSGNKPDYIIMSTGSEVEIAVK	1xOxidation [M19]	0		54
MLOC_20190.3	HIPQGAALEADWDAK		0	3	65	15000000
MLOC_20190.3	ISIEAGSTLGWQK		0	3	91	3100000
MLOC_20190.3	IYKEYGITAENVIAAAK		1	3	115	290000000
MLOC_20190.3	KRPSILALSR		1	2	61	660000000
MLOC_20190.3	MFGDFQKDTPEER	1xOxidation [M1]	1		63	12000000
MLOC_20190.3	NGNDGYDEIR		0	3	76	200000000
MLOC_20190.3	NGNDGYDEIRK		1	3	63	390000000
MLOC_20190.3	NLSQQCLNALAK	1xCarbamidomethyl [C6]	0		71	810000000
MLOC_20190.3	NPYWFNR		0	1	47	200000000
MLOC_20190.3	QKLPHLPGTSIEGVAK		1	2	30	250000000
MLOC_20190.3	SIITGELPAGWADALPQYTTESPADATR		0	4	107	540000000
MLOC_20190.3	SVTDKPTMIK	1xOxidation [M8]	0		52	290000000
MLOC_20190.3	SVTDKPTMIK		0	1	31	46000000
MLOC_20190.3	TIGIDKFGASAPAPK		1	3	70	120000000
MLOC_20190.3	VTTTIGFGSPNK		0	2	71
MLOC_20190.3	VVPGLIGGSADLASSNMTLLK	1xOxidation [M17]	0		111	720000000
MLOC_20190.3	VVPGLIGGSADLASSNMTLLK		0	3	85	90000000
MLOC_20190.3	VVSFVCWELFDEQSDEYKESVLPEAVTAR	1xCarbamidomethyl [C6]	1		81	16000000
MLOC_20378.1	CSFTVWPAATPVGGGR	1xCarbamidomethyl [C1]	0		50	17000000
MLOC_20378.1	TDCSFNGNSGR	1xCarbamidomethyl [C3]	0		50
MLOC_20487.1	FKESEIYHCR	1xCarbamidomethyl [C9]	1		42	68000000
MLOC_20487.1	KYPGGAFDPLGFSK		1	1	55	42000000
MLOC_20487.1	KYPGGAFDPLGFSKDPAK		2	2	55	22000000
MLOC_2050.1	LLAFLDK		0	1	39	1700000
MLOC_20533.1	DGEKVTFDEPNPFASENEEAAPVCYR	1xCarbamidomethyl [C24]	1		47
MLOC_20533.1	ITTTDDPIIR		0	1	64	6800000
MLOC_20591.2	QGDFLLNR		0	1	45	5300000
MLOC_20591.2	VGLRDDVLAAVK		1	1	29	12000000
MLOC_20759.1	ATLFPGDGIGPEIAESVK		0	1	52	31000000
MLOC_20770.1	FDDLCPLVSTK	1xCarbamidomethyl [C5]	0		46	11000000
MLOC_20770.1	IAREDVVKEDDPTNNVPDTIYSK		2	1	37	3100000
MLOC_20770.1	NTIYDYFDK		0	1	36
MLOC_20798.1	IFPSGPLFPTEK		0	2	44
MLOC_20798.1	NFEGILIGADR		0	1	29	24000000
MLOC_20798.1	VNILAAEGIQK		0	1	50	5500000
MLOC_20818.2	LSDRFPQPYPNEQAAR		1	2		83000000
MLOC_20962.1	SAERPELDLAAVVANSDAIK		0	1	33	2600000
MLOC_21004.1	GGAPADFQPSFR		0	2	51	5600000
MLOC_21004.1	KDYNLAK		1	1	30	16000000
MLOC_21004.1	YLFQEGVLYAK		0	2	29
MLOC_212.1	QAVALLQDNYPEFIAK		0	3	57	32000000
MLOC_21204.1	FPDIEVVR		0	1	51	1700000
MLOC_21220.1	ELVPIDLDKLQFVGESLK		1	4	81	7800000
MLOC_21220.1	YMASYQALSK	1xOxidation [M2]	0		47	14000000
MLOC_21356.2	AMSLNMGMLASYDQSVELFR	3xOxidation [M2; M6; M8]	0		43	2500000
MLOC_21379.2	AGGTMTGVLSAANEK	1xOxidation [M5]	0		96	7400000
MLOC_21379.2	ISYLDIFK		0	1	46	23000000
MLOC_21379.2	KFAANLQPSSSGR		1	2	56	17000000
MLOC_21379.2	SWEGPKPISIVGSTGSIGTQTLDIVAENPDKFR		1	3	71	20000000
MLOC_21488.1	FEGALPADQLILQIESALEAPK		0	2	33
MLOC_21535.1	LNIDQTGFYR		0	2	67	8800000
MLOC_21543.1	LVILGVKPFR		0	0	31	990000
MLOC_21680.1	MVLSDDGNNVSEILVR	1xOxidation [M1]	0		59	22000000
MLOC_21708.1	MLVSEEAR	1xOxidation [M1]	0		50	5800000
MLOC_21728.3	AAAIQSGGDGPANVNR		0	1	34	7000000
MLOC_21771.6	NPGSLHLMPFWILFENVMSMHR	3xOxidation [M8; M18; M20]	0		43	11000000
MLOC_21832.1	GSFGGGGGSDR		0	1	43	4500000
MLOC_21832.1	SFSPAPTDSGR		0	1	50	5500000
MLOC_21848.2	GLFQSDQALFNGGSEDALVR		0	3	116	5500000
MLOC_21848.2	QYSANPALFR		0	2	69	34000000
MLOC_21909.1	SFAYSGDLLR		0	1	41	7500000
MLOC_21933.2	SFPVLFDVTK		0	1	42	31000000
MLOC_21941.2	ALEPILPPEVDFPYTIR		0	2	39	21000000
MLOC_21941.2	TVAPYGAFVEIAPGR		0	2	92	8300000
MLOC_22001.1	AEELAAK		0	1	33	69000000
MLOC_22001.1	AFGAELILTDPLLGMK	1xOxidation [M15]	0		45	45000000
MLOC_22001.1	GAVQKAEELAAK		1	2	67	5800000
MLOC_22001.1	GTGGKIDGLVSGIGTGGTITGSGK		1	3	82	23000000
MLOC_22001.1	IDGLVSGIGTGGTITGSGK		0	2	73
MLOC_22001.1	IHYETTGPEIWK		0	2	30
MLOC_22001.1	TPNSYILQQFENAANPK		0	3	104	95000000
MLOC_22001.1	VAQRPENAGK		0	3	71	52000000
MLOC_22197.1	HFLAVPVPPR		0	1	40	1600000
MLOC_22197.1	KAQLLPPLESQSGQESAADETAT		1	1	43	26000000
MLOC_22197.1	VGDVVELVR		0	2	73	190000000
MLOC_22198.1	AEIAAALNK		0	1	40	240000000
MLOC_22198.1	AELGGVKDASEEVR		1	2	69	150000000
MLOC_22198.1	ALDAQIVSLSDEIVK		0	3	74	72000000
MLOC_22198.1	ALDAQIVSLSDEIVKK		1	3	56	190000000
MLOC_22198.1	DASEEVRQLEEQAQAILK		1	5	63	19000000
MLOC_22198.1	QLEEQAQAILK		0	3	85	340000000
MLOC_22198.1	RVEAELVEALASLEGQKEEAIK		2	8	126	180000000
MLOC_22198.1	VEAELVEALASLEGQKEEAIK		1	6	111	67000000
MLOC_22201.2	SAPEADDAASAR		0	1	44	1500000
MLOC_22278.1	AVAVLTGSEGVK		0	2	76	25000000
MLOC_22278.1	GTIFFTQEGDGPTTVTGSVTGLK		0	3	113	63000000
MLOC_22334.4	FIQVSALGASASSPSR		0	2	102	7100000
MLOC_22334.4	FQPVYVVDVAAAIVNSLKDDGTSMGK	1xOxidation [M24]	1		46
MLOC_22334.4	SNVVINLIGR		0	1	50	5500000
MLOC_22334.4	YVNLPFPIAK		0	1	36	9700000
MLOC_22377.1	ATPAPPVGPALGAK		0	2	78	56000000
MLOC_22377.1	IIAGTAANMGIDVDPPILVK	1xOxidation [M9]	0		88	26000000
MLOC_22377.1	LALEAGK		0	1	47	100000000
MLOC_22377.1	TADKPGYIIPVEITVFDDK		0	3	28	55000000
MLOC_22471.2	ELEVIHSR		0	1	61	60000000
MLOC_22471.2	NRELEVIHSR		1	2	58	120000000
MLOC_22471.2	SAPQSIWYGPDRPK		0	2	77	1100000000
MLOC_22471.2	VGGGPLGEGLDIIYPGGAFDPLGLADDPDTAAELK		0	5	102	140000000
MLOC_22471.2	WAMLGALGCVFPEILSK	1xCarbamidomethyl [C9]; 1xOxidation [M3]	0		100	130000000
MLOC_22471.2	WAMLGALGCVFPEILSK	1xCarbamidomethyl [C9]	0		50
MLOC_22471.2	YLGPFSEQTPSYLTGEFPGDYGWDTAGLSADPETFAK		0	5	120	180000000
MLOC_22512.2	ADAFEYADQVLEK		0	3	77	160000000
MLOC_22512.2	GIVVLVTSQK		0	1	46
MLOC_22512.2	INFVTVR		0	1	49	190000000
MLOC_22512.2	LVAAIDGLPDPGGPAFQESK		0	3	70	82000000
MLOC_22512.2	LVAAIDGLPDPGGPAFQESKR		1	3	78	160000000
MLOC_22512.2	RLVAAIDGLPDPGGPAFQESK		1	4	79	66000000
MLOC_22512.2	RLVAAIDGLPDPGGPAFQESKR		2	4	81	6400000
MLOC_22512.2	WYPTVEEGSNK		0	1	52	730000
MLOC_22525.1	ELFASTPGVQSVEVIFHTTTPR		0	4	80	14000000
MLOC_22525.1	GLAFVTMGSEEEALSALK	1xOxidation [M7]	0		82	29000000
MLOC_22525.1	NLNLSTLNDR		0	2	55	64000000
MLOC_22525.1	TIKVDFAKPK		1	1	41	27000000
MLOC_22808.1	FDDSFSVASLK		0	2	54	50000000
MLOC_22808.1	PGSIAFGR		0		31	64000000
MLOC_23000.1	TTPTDVEPVPQSCR	1xCarbamidomethyl [C13]	0		38	2800000
MLOC_23006.1	AGNCQTGKPVAVR	1xCarbamidomethyl [C4]	0		58	9600000
MLOC_23006.1	AKGVVTPAK		1	2	48	19000000
MLOC_23006.1	DSPPLGLCGLAK	1xCarbamidomethyl [C8]	0		52	14000000
MLOC_23006.1	GWMDDAFK	1xOxidation [M3]	0		22	4100000
MLOC_23006.1	KVTPPGNEAGLK		1	2	51	67000000
MLOC_23006.1	VTPPGNEAGLK		0	2	45
MLOC_23006.1	WGDKGFIYLLR		1	1	41	26000000
MLOC_23107.1	FLDGIYVSDK		0	1	68	520000
MLOC_23107.1	KFLDGIYVSDK		1	2	38
MLOC_23107.1	KVDMLDGVTILR	1xOxidation [M4]	1		65	7800000
MLOC_23107.1	KVDMLDGVTILR		1	2	41	4100000
MLOC_23107.1	MISVTGPR	1xOxidation [M1]	0		47	48000000
MLOC_23107.1	MKTILASETMDIPEEVTVK	2xOxidation [M1; M10]	1		54	13000000
MLOC_23107.1	TILASETMDIPEEVTVK	1xOxidation [M8]	0		77	21000000
MLOC_23107.1	VKDEIVLDGNDIELVSR		1	3	78
MLOC_23199.2	AKLDDAESAGR		1	1	39	5500000
MLOC_23199.2	LQTPFESLK		0	1	40
MLOC_24548.1	SNVIVEYPGTVPGR		0	2	59	10000000
MLOC_24654.2	FSYVDQTGQK		0	1	40
MLOC_2467.1	DFDEALFK		0	1	29	9100000
MLOC_2467.1	FIGTAGAANSTMNPK	1xOxidation [M12]	0		74
MLOC_2467.1	IITEFFGK		0	1	28	7900000
MLOC_2467.1	IITEFFGKEPR		1	1	41	6100000
MLOC_2467.1	KFADPELQNDIQSFPFR		1	3	59
MLOC_2467.1	RDEFEQISAPVLER		1	2	43	48000000
MLOC_24811.1	IQYGIDNPEEVCIK	1xCarbamidomethyl [C12]	0		53	15000000
MLOC_24886.1	AGLQFPVGR		0	2	66	1100000000
MLOC_24886.1	LLAGVTIAHGGVIPNINSVLLPK		0	3	46	20000000
MLOC_24886.1	HLLLAVR		0	2	37	100000000
MLOC_2513.2	TSPQAILDLITVGK		0	2	59	12000000
MLOC_25218.1	NAVFGDSSALAPGGVR		0	2	95	6600000
MLOC_25218.1	VSSDTGYVDYDRLEEK		1	2	39	27000000
MLOC_25246.1	LLLLVR		0	1	45
MLOC_25246.1	LNVLGNVVR		0	2	60	25000000
MLOC_25246.1	QYYSNDLDR		0	1	37	8200000
MLOC_2531.3	GVQNDTDLTANDLR		0	2	86	29000000
MLOC_2531.3	IAVDMVNEALVDR	1xOxidation [M5]	0		71	16000000
MLOC_2531.3	LGDPARPLLLSVR		0	1	20	18000000
MLOC_2531.3	SGDRFAYDSFR		1	1		4500000
MLOC_2531.3	SINQITGLR		0	1		57000000
MLOC_2531.3	WVEEYMGAR		0	0	29	2500000
MLOC_25403.1	IIASGDPVSR		0	1	37	11000000
MLOC_25601.1	KPQQEEAAYGSGYGR		0	1	40	12000000
MLOC_25601.1	KPQVEESYGSGYGSRPQGGEEYGSAGYGGR		0	3	86	10000000
MLOC_25601.1	SEEDTYGSGYGR		0	2	67	3600000
MLOC_25686.2	FLSGLKDER		1	1	48	34000000
MLOC_25686.2	GGSGNFVK		0	1	42	15000000
MLOC_25686.2	GLLYLGMGVSGGEEGAR	1xOxidation [M7]	0		59	2700000
MLOC_25686.2	IFQGDYSSGETVDKAQLIEDVRK		2	3	45	7700000
MLOC_25686.2	NGELANLLIDPEFAQEIMDR	1xOxidation [M18]	0		54	7400000
MLOC_25686.2	TTSKVDETVQR		1	2	61	12000000
MLOC_25686.2	VSAQVPDSGPCVTYIGK	1xCarbamidomethyl [C11]	0		50	28000000
MLOC_25686.2	VVIMLVK	1xOxidation [M4]	0		49	3000000
MLOC_25698.1	SDPALQGDSPPQVK		0	2	26	21000000
MLOC_25763.1	LSSPDPTELLEFAGGLPK		0	1	41	12000000
MLOC_26106.1	GSELQNYFTR		0	1	37	2000000
MLOC_26199.1	LPPVEEIR		0	1	42	5000000
MLOC_26340.1	LENTITYIK		0	1	44	4800000
MLOC_2643.1	DMPEADIVVLPAGSPVTLDFR	1xOxidation [M2]	0		74	39000000
MLOC_26683.2	AVEMFHR	1xOxidation [M4]	0		19	3700000
MLOC_26683.2	DSGSSFR		0	2	56	80000000
MLOC_26683.2	GFGFVTMASQEELDDAIAALDGQSLEGR	1xOxidation [M7]	0		183	30000000
MLOC_26683.2	GFGFVTMSTIEEAEK	1xOxidation [M7]	0		46
MLOC_26683.2	IYVGNLPWQVDDSR		0	3	102	340000000
MLOC_26683.2	LVELFSEHGK		0	2	48	22000000
MLOC_26683.2	VNVAEERPPR		0	2	44	450000000
MLOC_26683.2	YDVNGR		0	1	52	65000000
MLOC_26683.2	VYVGNLPYDVDSER		0	3	97	1000000000
MLOC_26770.1	CDAVPGR	1xCarbamidomethyl [C1]	0		35	19000000
MLOC_27279.3	KSCTVVASATGK	1xCarbamidomethyl [C3]	1		47	5600000
MLOC_27279.3	LAGIDIEAVK		0	1	52	2500000
MLOC_27279.3	LAGIDIEAVKK		1	2	53	41000000
MLOC_27279.3	LFLPYVEER		0	1	50	60000000
MLOC_2781.1	CITGDCAGALVCR	3xCarbamidomethyl [C1; C6; C12]	0		77	58000000
MLOC_2781.1	CSYTIWPGALPGGGAR	1xCarbamidomethyl [C1]	0		65	6300000
MLOC_2781.1	LDPGQSWQLNMPAGTAGAR	1xOxidation [M11]	0		90	30000000
MLOC_2781.1	VSGEQPATLAEYTLGQGGNR		0	4	103	38000000
MLOC_2781.1	FGGDTYCCR	2xCarbamidomethyl [C7; C8]	0		58
MLOC_27966.1	NQVSDNYYRPDLTKPALAR		0	3	45	80000000
MLOC_28676.1	LIGSDLEHYIR		0	1	37	8500000
MLOC_29110.1	LAGELGEDVPSLPEGK		0	2	70	5500000
MLOC_29110.1	LGIEALR		0	1	66	6300000
MLOC_2917.1	STNLDWYK		0	1	29
MLOC_2917.1	YEEIVK		0	1	32
MLOC_2917.1	YEEIVKEVSSYLK		1	2	64	16000000
MLOC_2917.1	YYCTVIDAPGHR	1xCarbamidomethyl [C3]	0		51	57000000
MLOC_29257.1	SPWYGADR		0	1	39	120000000
MLOC_2934.1	ALFSQVTAR		0	1	39	4800000
MLOC_2934.1	ELIVGKDDELLQTDTK		1	2	74	25000000
MLOC_29530.4	FLIYGR		0	1	46	1800000
MLOC_29841.1	AKEEGYDVAK		1	1	37	2200000
MLOC_29874.2	EGDILTLLESER		0	3	81	190000000
MLOC_29874.2	FLDDQNR		0	1	46	58000000
MLOC_29874.2	GPVREGDILTLLESER		1	3	43	45000000
MLOC_29874.2	VKFLDDQNR		1	1	30
MLOC_29951.1	EENVTLGPAVR		0	2	51	39000000
MLOC_29951.1	IEDVTPVPTDSTR		0	2	101	130000000
MLOC_29951.1	IEDVTPVPTDSTRR		1	2	59	26000000
MLOC_29951.1	IGRIEDVTPVPTDSTR		1	2	35	9100000
MLOC_29951.1	TPGPGAQSALR		0	2	68	68000000
MLOC_29951.1	TREPKEENVTLGPAVR		2	3	60
MLOC_30215.1	KDTCPECDGAGFVR	2xCarbamidomethyl [C4; C7]	1		89
MLOC_30809.1	ALPDITFLR		0	1	30	23000000
MLOC_31098.1	ADIEDYLASGAK		0	1	28
MLOC_31098.1	GLGTIGEEVK		0	1	28	31000000
MLOC_31098.1	IFASPLAR		0	1	44	23000000
MLOC_31098.1	QFSAIINPPQSAILAIGSAEKR		1	3	62
MLOC_31098.1	SESFAASGLDYTDIPNAQIR		0	4	97	26000000
MLOC_31098.1	ISINDLVIK		0	1	63	52000000
MLOC_31320.1	KYGQDATNVGDEGGFAPNIQENKEGLELLK		2	3	63	110000000
MLOC_31320.1	VVIGMDVAASEFYNDKDK	1xOxidation [M5]	1		55
MLOC_31320.1	YGQDATNVGDEGGFAPNIQENK		0	2	48	16000000
MLOC_31320.1	YGQDATNVGDEGGFAPNIQENKEGLELLK		1	4	86	180000000
MLOC_3169.1	DNTPSVVYITNLAVR		0	2	69	23000000
MLOC_31792.1	MTEECGEQVQIVGDDLLVTNPTR	1xCarbamidomethyl [C5]; 1xOxidation [M1]	0		108	16000000
MLOC_31792.1	SCNALLLK	1xCarbamidomethyl [C2]	0		52	130000000
MLOC_31792.1	SGETEDTFIADLAVGLSTGQIK		0	1	27
MLOC_31792.1	VNQIGSVTESIEAVK		0	3	95	200000000
MLOC_3272.1	AQTLGDTSSLEFMR	1xOxidation [M13]	0		79	92000000
MLOC_3272.1	DIEVLYLIEPIDEVAIQNLQTYK		0	4	87
MLOC_3272.1	DLSAACKNEPESTEAKR	1xCarbamidomethyl [C6]	2		54	2400000
MLOC_3272.1	EDDKYEFADPTR		1	1	39	110000000
MLOC_3272.1	EILQESR		0	2	51	85000000
MLOC_3272.1	ELVSNASDALDK		0	2	76	37000000
MLOC_3272.1	ELVSNASDALDKLR		1	3	101	220000000
MLOC_3272.1	EVEETEYNEFYKK		1	2	53	34000000
MLOC_3272.1	FLSVTDPSVLADGGDMEIR		0	2	79	16000000
MLOC_3272.1	GVVDSNDLPLNVSR		0	3	106	150000000
MLOC_3272.1	IYEMMTIALGGR	2xOxidation [M4; M5]	0		59	38000000
MLOC_3272.1	LGCIEDSGNQK	1xCarbamidomethyl [C3]	0		38	9900000
MLOC_3272.1	LGCIEDSGNQKR	1xCarbamidomethyl [C3]	1		55	7500000
MLOC_3272.1	NEPESTEAKR		1	2	54	20000000
MLOC_3272.1	NETDLISLDQYVENMPETQK	1xOxidation [M15]	0		58	11000000
MLOC_3272.1	RLSSSPCVLVSGK	1xCarbamidomethyl [C7]	1		58	13000000
MLOC_3272.1	SGTEEAETNVNDSSEAVVTEVVEPSEVR		0	1	51	2300000
MLOC_3272.1	SVLYIPGMAPLSNEEIMNPK	2xOxidation [M8; M17]	0		38	33000000
MLOC_3272.1	TVEVEEEESKETEETAEGEKEK		2	4	72	39000000
MLOC_32914.2	GAIVVDEYSR		0	2	26	29000000
MLOC_32914.2	KTAAEAESKDEVVAQK		2	1	33	12000000
MLOC_32914.2	NLGLEEVGVK		0	1
MLOC_32914.2	TVFGDEPTKPEYR		0	1	67	20000000
MLOC_32920.1	GIPYLNTYDGR		0	2	58	73000000
MLOC_32920.1	TDKTYPAGFMDIISIPK	1xOxidation [M10]	1		40
MLOC_32946.1	ANFNDKFDEVR		1	2	59	55000000
MLOC_32946.1	LGSIVHKK		1	1	35	2900000
MLOC_32946.1	VTNPLFEK		0	1	45	40000000
MLOC_32988.2	VLSGYNDIIMAR	1xOxidation [M10]	0		70
MLOC_32990.2	AGEADGKTYQVSR	1xAcetyl [N-Term]	1		61	1500000
MLOC_32990.2	EVAVNDFLPAEDAINAIK		0	2	52	23000000
MLOC_33074.2	LMGSLTNNEGLR	1xOxidation [M2]	0		73	30000000
MLOC_33483.1	LLSGVTIAHGGVIPNINPVLLPK		0	2	47	41000000
MLOC_34008.1	IAFVGLPGLYVVNSDGSGGR		0	2	63	4200000
MLOC_34346.1	VESPAGVDAK		0	1	25	5000000
MLOC_34374.2	ELQLSGESAK		0	1	26	16000000
MLOC_34374.2	FVDVADLEFLMFPR	1xOxidation [M11]	0		21	2900000
MLOC_34374.2	LVIVPSKK		1	1	20	2800000
MLOC_34374.2	RLQASVGSGGGAAR		1	2	26	12000000
MLOC_34374.2	VLAVLDDLSPEELGAK		0	3	91	29000000
MLOC_34374.2	VYLFLTR		0	1	35	1600000
MLOC_34374.2	LPFAAAQIGQAFR		0	2	57	22000000
MLOC_3440.3	LPADFVPNNEDGEVDSFR		0	1	36	18000000
MLOC_34425.1	AFEEAKPVIAALK		0	1	30	5400000
MLOC_34455.1	SVGEAPAVAISAFDSQLPGTQR		0	1	41	3400000
MLOC_34457.1	DAAEYVYDVPEGWKER		1	2	64	8600000
MLOC_34457.1	EYLTFLSGFR		0	2	49	61000000
MLOC_34457.1	GTNGTDSEFFNPR		0	2	92	7200000
MLOC_34457.1	KLAPVGAVLDNLALSDVGLQDQISSADDVTSAER		1	6	168	42000000
MLOC_34457.1	VYYGTAASAANYGGYGGNANK		0	2	99	9700000
MLOC_34457.1	VYYGTAASAANYGGYGGNANKR		1	5	113	38000000
MLOC_34478.1	EEGASKEDGAAIDSKEEGAK		2	2	52	350000000
MLOC_34487.1	SAFELAEITEFVK		0	2	51	7400000
MLOC_34492.1	IQEEQTNLVSDR		0	1	49	1700000
MLOC_34508.1	DAITQIVGEAR		0	2	57	22000000
MLOC_34508.1	LLGPGLNK		0	1	51	110000000
MLOC_34508.1	LQSDAVKDAITQIVGEAR		1	3	86	17000000
MLOC_34526.1	ANASQYGLAAGVFTNNLDTANTLTR		0	4	140	6400000
MLOC_34526.1	FADLIEK		0	1	35	25000000
MLOC_34526.1	FNDLNEVIKR		1	2	61	39000000
MLOC_34526.1	IAFTGSTDTGK		0	1	37
MLOC_34526.1	KGVEQGPQIDDEQFKK		2	3	58	24000000
MLOC_34526.1	VGPALACGNTIVLK	1xCarbamidomethyl [C7]	0		40	7200000
MLOC_34526.1	VSEGDAEDVDR		0	2	82	72000000
MLOC_34595.1	AFVQQAEVVLADGKLTESK		1	2	55	6400000
MLOC_34595.1	DANFQLDSLISEPLRETIYK		1	2	35	9100000
MLOC_34595.1	LENALVQAVALLR		0	3	82	42000000
MLOC_34595.1	MPADLIISAEK	1xOxidation [M1]	0		95	15000000
MLOC_34595.1	QKLQQFVADGELSKDETEALTAFQVR		2	1	36	7800000
MLOC_34595.1	QLGHILGLTGK		0	1	45	4300000
MLOC_34595.1	VRLENALVQAVALLR		1	3	87	51000000
MLOC_34615.3	IFVDTVASTPHIG		0	2	43	28000000
MLOC_34629.1	LLAASGALASPK		0	1	60	25000000
MLOC_34735.1	NQYDTDVTTWSPQGR		0	2	75	3000000
MLOC_34746.1	ISIAGSSK		0	1	53	17000000
MLOC_34746.1	TLANILYSYR		0	1	47	6600000
MLOC_34756.5	NVLVVGGGDGGVLR		0	2	46	6200000
MLOC_34809.1	NAVGLVRPVSVAFQVIDGFR		0	4	63	30000000
MLOC_34830.1	ASIPVVQVDPSFEGLDGGAGSLIK		0	2	65	37000000
MLOC_34830.1	DIWTFLR		0	0	41	7400000
MLOC_34830.1	DVQSLLAFVNTLR		0	3	86
MLOC_34830.1	RDVQSLLAFVNTLR		1	1	39	7600000
MLOC_34830.1	VFSLDTGR		0	1		25000000
MLOC_34838.1	FLDVDTGIIATNK		0	2	88	6600000
MLOC_34838.1	GDGAIYLR		0	1	31	15000000
MLOC_34838.1	LGVQAPPVR		0	1	31
MLOC_34838.2	GGQYAIALALLDEGK		0	3	79	23000000
MLOC_34840.2	LINSDEVQSVVKPINK		0	3	77	380000000
MLOC_34840.2	MAVLAEAAR	1xOxidation [M1]	0		62
MLOC_34840.2	RMAVLAEAAR	1xOxidation [M2]	1		39
MLOC_34840.2	TKLSAEEASK		1	1	58	67000000
MLOC_34842.2	TALVTGGTR		0	1		9900000
MLOC_34955.1	EIAQDFKTDLR		1	2	65	210000000
MLOC_34955.1	STELLIR		0	1	53	990000000
MLOC_351.5	DFDVSALEK		0	1	45	11000000
MLOC_351.5	EAEGIVEYLK		0	1	38	30000000
MLOC_351.5	ETAGQAAAATEK		0	2	83	25000000
MLOC_351.5	FIDASSTPK		0	1	55	87000000
MLOC_351.5	HDPAIVLAK		0	1		17000000
MLOC_351.5	KLAPILDEAAATLQSEEDVVIAK		1	3	94	5500000
MLOC_351.5	KNKETAGQAAAATEK		2	3	66	19000000
MLOC_351.5	KVSYEGGR		1	1	40	32000000
MLOC_351.5	LFKPFDELVVDSK		0	1	41	1000000
MLOC_351.5	SAYYGAVEEFSGK		0	2	63	9000000
MLOC_351.5	TADEIVDYIR		0	2	77	80000000
MLOC_351.5	VDQAPLILIQDGDSK		0	2	63	19000000
MLOC_351.5	VDQAPLILIQDGDSKK		1	2	57	22000000
MLOC_351.5	VSYEGGR		0	1	37	12000000
MLOC_35890.1	EQQALLELEDTAAR		0	2	68	17000000
MLOC_35957.1	DAFVPDNVVDDR		0	2	54	30000000
MLOC_35957.1	ETDSPSDDLAK		0	1	29
MLOC_35957.1	IDYGTFYASK		0	1	30	40000000
MLOC_35957.1	QLLQWPVEEIESLR		0	2	60	8200000
MLOC_35957.1	TIWLAADGK		0	1	43	340000
MLOC_360.4	ALLEMMIFHLPSPSK	2xOxidation [M5; M6]	0		52
MLOC_360.4	EQMTPLSDFEDKL	1xOxidation [M3]	1		54	53000000
MLOC_360.4	GFVQFCYEPIK	1xCarbamidomethyl [C6]	0		36	45000000
MLOC_360.4	ILSEEFGWDKDLAK		1	2	78	150000000
MLOC_360.4	KQESVEDVPCGNTVALVGLDQFITK	1xCarbamidomethyl [C10]	1		94	190000000
MLOC_360.4	LYMEARPLEEGLAEAIDDGR	1xOxidation [M3]	0		69	260000000
MLOC_360.4	NCDPDGPLMLYVSK	1xCarbamidomethyl [C2]; 1xOxidation [M9]	0		47
MLOC_360.4	NDEKDLMGK	1xOxidation [M7]	1		58	72000000
MLOC_360.4	QGTPLYNIK		0	2	39	180000000
MLOC_360.4	SKILSEEFGWDKDLAK		2	2		5900000
MLOC_360.4	VMQTWLPASR	1xOxidation [M2]	0		58	40000000
MLOC_360.4	YRVENLYEGPLDDIYANAIR		1	5	96	140000000
MLOC_3618.3	FIQDTGLDYTIIR		0	2	81	11000000
MLOC_3618.3	IAYMDTQDVAR	1xOxidation [M4]	0		83	20000000
MLOC_3618.3	KLLTFAGPR		1	2	44	20000000
MLOC_3618.3	LAGQDANVTTVPVAVLR		0	3	84	30000000
MLOC_3618.3	LCGFMQGLIGQYAVPILEEK	1xCarbamidomethyl [C2]; 1xOxidation [M5]	0		52	9800000
MLOC_3618.3	LTFVALR		0	1	37	1000000
MLOC_36341.1	VPIVPSDGSISR		0	1	28	480000
MLOC_36344.1	ATIANMAPEYGATMGFFPVDAK	2xOxidation [M6; M14]	0		52
MLOC_36344.1	DIWPSTDEIAEVVK		0	1	41	2100000
MLOC_36344.1	IDRLPYSIR		1	1	27
MLOC_36344.1	NCDEFQVTGK	1xCarbamidomethyl [C2]	0		33	13000000
MLOC_36344.1	NSYDEILTSLAKPGGGADFGK		0	2	52	47000000
MLOC_36344.1	QVEIPFKPAR		0	2	37	41000000
MLOC_36344.1	RGNDEIMAR	1xOxidation [M7]	1		51	29000000
MLOC_36344.1	VLLQDFTGVPAVVDLACMR	1xCarbamidomethyl [C17]; 1xOxidation [M18]	0		59	20000000
MLOC_36414.1	GEGGQLQVNNISGYLPGR		0	2	79	5900000
MLOC_36414.1	GESYLDVIQR		0	2	46	13000000
MLOC_36414.1	LEPVIIELER		0	1		4400000
MLOC_36414.1	TILTATPIVGFPK		0	2	39	52000000
MLOC_36414.1	VGGDTVLSEDGELYSK		0	2	74	7500000
MLOC_36416.1	AIIGTIGDVDSYQLPDAK		0	1	41	84000000
MLOC_36416.1	AVFSPLIEK		0	1		19000000
MLOC_36416.1	DEAAEKEILK		1	1	51	6700000
MLOC_36416.1	DMDFVQLNQLIGR	1xOxidation [M2]	0		87	10000000
MLOC_36416.1	DMDFVQLNQLIGR		0	2	64
MLOC_36416.1	ELEVDDDALTK		0	2	60	69000000
MLOC_36416.1	ENNTGSFPR		0	2	50
MLOC_36416.1	FLDALPSAPSLGSDPWLSR		0	3	105	38000000
MLOC_36416.1	ILSEYLDLFEASPAR		0	3	97	67000000
MLOC_36416.1	REEILATSVK		1	2	51	81000000
MLOC_36416.1	SSMTQEDLAELAR	1xOxidation [M3]	0		77
MLOC_36416.1	TGAEVMSVANDDENKVFGIVFR	1xOxidation [M6]	1		40	24000000
MLOC_36416.1	TGGISVYPLTSSIK		0	2	26	19000000
MLOC_36416.1	TLEVYDGTAK		0	1	40	52000000
MLOC_36416.1	VSEQVIDECK	1xCarbamidomethyl [C9]	0		56	4300000
MLOC_36416.1	YLLGITEEER		0	2	63	33000000
MLOC_36424.1	GGEPLPNVSELIR		0	2	46	26000000
MLOC_36424.1	INVAELLLSR		0	2	66	49000000
MLOC_36424.1	RISTMDGQNAMPAVNSADTR	2xOxidation [M5; M11]	1		48	2500000
MLOC_36424.1	SLEAIVEQVR		0	2	70	39000000
MLOC_36424.1	TNVGSVLLESGLAK		0	2	54	52000000
MLOC_36424.1	VASIQQQLASLK		0	2	59	15000000
MLOC_36471.1	ECADLWPR	1xCarbamidomethyl [C2]	0		44	1200000
MLOC_36471.1	GSAITGPIGK		0	1	37	96000000
MLOC_36471.1	KDGVFMYFEDNAGVIVNPK	1xOxidation [M6]	1		43	3200000
MLOC_36471.1	MSLGLPVAATVNCADNTGAK	1xCarbamidomethyl [C13]; 1xOxidation [M1]	0		91	17000000
MLOC_36541.1	ASYTMQLAK	1xOxidation [M5]	0		34	57000000
MLOC_36541.1	DTITGETLCDPDNLVVLER	1xCarbamidomethyl [C9]	0		104	6500000
MLOC_36541.1	EFKVEANVGAPQVNYR		1	1	39	8600000
MLOC_36541.1	FDVVPQHIQNQLSAAK		0	2	27	18000000
MLOC_36541.1	FEPMEAGSGYEFK	1xOxidation [M4]	0		81	47000000
MLOC_36541.1	GIEESLPNGVLAGYPVVDLR		0	4	102	69000000
MLOC_36541.1	IAETQYVHK		0	1		8800000
MLOC_36541.1	IMTDPYVGSLTFVR	1xOxidation [M2]	0		89	100000000
MLOC_36541.1	IMTDPYVGSLTFVR		0	2	54	23000000
MLOC_36541.1	LGANFFR		0	1	51	140000000
MLOC_36541.1	LIAGSYVLNANK		0	3	83	21000000
MLOC_36541.1	LLEPIMK		0	0	35	2600000
MLOC_36541.1	QSGGSGQFADIIVR		0	4	107	120000000
MLOC_36541.1	QVPLEDYR		0	1	24	110000000
MLOC_36541.1	TRDMIVANLGAKPLVIQLPIGSEDNFQGVVDLIR	1xOxidation [M4]	1		62	16000000
MLOC_36541.1	VEANVGAPQVNYR		0	2	36	4100000
MLOC_36541.1	VEVITPEEHLGDVIGDLNSR		0	3	86	28000000
MLOC_36541.1	VVDAFVPLAEMFQYVSSLR		0	3	93	2200000
MLOC_3661.1	SGELQETLEK		0	1	29	20000000
MLOC_3661.1	SLDVPFETLDVLANDALR		0	4	144
MLOC_36620.3	NKIESSQEAAQK		1	2	76	15000000
MLOC_36620.3	SFGGASSVAAGAK	1xAcetyl [N-Term]	0		61	5400000
MLOC_3665.1	ELSVVGGTGQFR		0	2	40	35000000
MLOC_36667.1	APPMQFTGK	1xOxidation [M4]	0		47
MLOC_36667.1	ATAGIEPEDVAK		0	3	60	400000000
MLOC_36667.1	ATAGIEPEDVAKR		1	2	56	5700000
MLOC_36667.1	ATGFDINVVVSAAK		0	2	55	2000000
MLOC_36667.1	EEIAQVENGK		0	1	46	7300000
MLOC_36667.1	EYAAFPAAWLR		0	2	46
MLOC_36667.1	FGVPMGYGGPHAAFLATSQEYKR	1xOxidation [M5]	1		72	12000000
MLOC_36667.1	FWPTTCR	1xCarbamidomethyl [C6]	0		42
MLOC_36667.1	GNINIEELR		0	2	53
MLOC_36667.1	GNINIEELRK		1	2	32	110000000
MLOC_36667.1	IAILNANYMAK		0	1	45	7400000
MLOC_36667.1	IAILNANYMAK	1xOxidation [M9]	0		47	230000000
MLOC_36667.1	IIGVSVDSSGKPALR		0	2	63	740000000
MLOC_36667.1	ITCADANAIAEEAR	1xCarbamidomethyl [C3]	0		127	24000000
MLOC_36667.1	IVAVGTDAK		0	1	52	460000000
MLOC_36667.1	KLGTVTVQELPYFDTVK		1	3	52	100000000
MLOC_36667.1	LGTVTVQELPYFDTVK		0	2	41	430000000
MLOC_36667.1	LNATVEMMPVTDPK	2xOxidation [M7; M8]	0		35
MLOC_36667.1	NLICTLQQEVAEEAAAATA	1xCarbamidomethyl [C4]	0		104	87000000
MLOC_36667.1	NLMENPAWYTQYTPYQAEIAQGR	1xOxidation [M3]	0		122	54000000
MLOC_36667.1	SFIGMGYYNTHIPAVILR	1xOxidation [M5]	0		65	88000000
MLOC_36667.1	VDNVYGDR		0	2	54	200000000
MLOC_36667.1	VFSGGKPVGFTAESIAPEVSSSIPPSLVR		0	4	96	530000000
MLOC_36667.1	VVDANTITVAFDETTTLEDVDKLFK		1	2	40	9100000
MLOC_36667.1	VVMATDLLALTTLRPPGEIGADIAVGSAQR	1xOxidation [M3]	0		108	29000000
MLOC_36726.1	LQIVYGR		0	1		5600000
MLOC_36760.1	ESGDSPLQLGPK		0	2	90	41000000
MLOC_36760.1	VVDVGGGTGFTTLGIVR		0	2	103	1700000
MLOC_3679.4	GFVASNSKDDPAK		1	3	74	46000000
MLOC_3679.4	MIPTKPMVVETFATYPPLGR	2xOxidation [M1; M7]	0		120	3100000
MLOC_3679.4	MIPTKPMVVETFATYPPLGR	1xOxidation [M]	0		52	40000000
MLOC_3679.4	RGFVASNSKDDPAK		2	2	57	93000000
MLOC_36826.2	GLNFVTVR		0	1	39	3900000
MLOC_36940.2	GYAFVTFR		0	1	25	2000000
MLOC_36959.2	AMMVDTTILGLEDAR	2xOxidation [M2; M3]	0		76	7400000
MLOC_36959.2	SSQTCLDPDASTSVLGIILGGGAGTR	1xCarbamidomethyl [C5]	0		44	7600000
MLOC_36964.1	ILDPAALDGMASPFR	1xOxidation [M10]	0		38	900000
MLOC_36989.1	FRVTGTGK		1	2	48	13000000
MLOC_36989.1	SDYSNVMGALPYLK	1xOxidation [M7]	0		90
MLOC_37004.1	GWDEGVMDMQLGEVAR	2xOxidation [M7; M9]	0		60	3200000
MLOC_37055.1	TLADNPVVIYSK		0	2	44	21000000
MLOC_37095.1	TELSRFPVAGSTDDVQR		1	1	30	580000
MLOC_37095.1	NTFANLAIPLFSIAEPVPPK		0	2	42
MLOC_37101.1	AKFEELCSNLIDR	1xCarbamidomethyl [C7]	1		47	110000000
MLOC_37101.1	AKMELSTLTQANISLPFITATADGPK	1xOxidation [M3]	1		80	53000000
MLOC_37101.1	AVVTVPAYFNDSQR		0	2	63	250000000
MLOC_37101.1	FEELCSNLIDR	1xCarbamidomethyl [C5]	0		54	3800000
MLOC_37101.1	IAGLEVLR		0	2	56	290000000
MLOC_37101.1	IPSVQETVR		0	1	48	270000000
MLOC_37101.1	IVDWLASTFKNDEGIDLLKDK		2	3	75	30000000
MLOC_37101.1	KMAEVDDEAK	1xOxidation [M2]	1		49	52000000
MLOC_37101.1	LKTPVNNALK		1	1	47	84000000
MLOC_37101.1	LSISNLDEVILVGGSTR		0	3	89	91000000
MLOC_37101.1	MAEVDDEAK	1xOxidation [M1]	0		67	66000000
MLOC_37109.1	FGVIFRPSPR		0	1	39	11000000
MLOC_37132.2	TLGAELASCPDSEPLGR	1xCarbamidomethyl [C9]	0		72	12000000
MLOC_37132.2	VVFGLYGR		0	1	55
MLOC_37192.3	AVTPEDKFADDFGSSR		1	2	61	6700000
MLOC_37192.3	LQILPVK		0	1	29	3800000
MLOC_37207.1	KQLAVPDGTPVTAESK		1	3	54	74000000
MLOC_37207.1	QLAVPDGTPVTAESK		0	2	41	340000000
MLOC_37267.1	TVSALALFPQSNPR		0	2	48
MLOC_37292.2	TDLMTITR	1xOxidation [M4]	0		61
MLOC_37295.1	AVAVVIDPIQSVK		0	2	44	2400000
MLOC_37295.1	LAIANVGR		0	1	35	7600000
MLOC_37295.1	VVIDAFR		0	1	35	9600000
MLOC_37312.1	TDDMVQVVEAPDIVR	1xOxidation [M4]	0		44	6400000
MLOC_37338.2	ALAENEGDGIAK		0	1	69	36000000
MLOC_37338.2	APFTSGLGLENINVVTQR		0	4	127	40000000
MLOC_37338.2	NIIIATGSVPFVPK		0	2	67	53000000
MLOC_3734.1	APTAAEQHTR		0		72	3100000
MLOC_37378.1	QVVAMNSDPQLK	1xOxidation [M5]	0		51	14000000
MLOC_37378.1	RPMPVQGSEEYAELERDPEKAFIR	1xOxidation [M3]	2		75
MLOC_37380.1	LREVDVPSEPAGGASAPAIAK		1	2	52	5000000
MLOC_37418.3	LGLLSPLYLR		0	1	34	7000000
MLOC_37421.1	ELVSYTSNEEK		0	2	36	39000000
MLOC_37421.1	KLIGATDPQKSEPGTIR		2	3	67	93000000
MLOC_37457.3	EVDELLLEQGGKR		1	0	37	2000000
MLOC_37473.2	VLALPGACGEPASVLNK	1xCarbamidomethyl [C8]	0		61	15000000
MLOC_37549.1	LVVPEGVQDGEVVEVR		0	1	35	2400000
MLOC_37549.1	NVIFSAADNAK		0	1	30
MLOC_37626.1	AEADTAAAGSGINPAIR		0	4	170	65000000
MLOC_37626.1	ATGDNVGPLLVK		0	2	45	23000000
MLOC_37626.1	VVDTVLAGELSKPLTPYCR	1xCarbamidomethyl [C18]	0		43	680000
MLOC_37645.1	SSSFPVPQYALQR		0	2	51	18000000
MLOC_37645.1	VGQPECQYYLK	1xCarbamidomethyl [C6]	0		24	6400000
MLOC_37671.1	SFVAVGVDPAVMGIGPAVAIPAAVK	1xOxidation [M12]	0		56	8300000
MLOC_37675.1	DAIALAGGPSYAVELGR		0	2	52
MLOC_37675.1	LRPTADPTLSPR		0	2	47	14000000
MLOC_37689.1	ALYDTFSAFGNILSCK	1xCarbamidomethyl [C15]	0		19	3900000
MLOC_37689.1	KFDDKELYVGR		2	1	37	8100000
MLOC_37702.1	VDAVVYLVDAYDKER		1	2	69	14000000
MLOC_37729.2	AENLQYSTDQLVK		0	3	51
MLOC_37729.2	ALEDSVR		0	1	28	50000000
MLOC_37729.2	EAAAGGGDSVR		0	1	37	120000000
MLOC_37729.2	ELPELDDSLAAK		0	2	37	91000000
MLOC_37729.2	EVENSIEEFKR		1	2	74	1100000
MLOC_37729.2	FKVPGFRPGK		1	1		7300000
MLOC_37729.2	KLDKDQLASLSSEK		2	2	81	2200000
MLOC_37729.2	LLPGCNTIDEVKER	1xCarbamidomethyl [C5]	1		74	82000000
MLOC_37729.2	LLQLQAER		0	2	37	99000000
MLOC_37729.2	LVDVDVPR		0	1	59	60000000
MLOC_37729.2	QMLVVGEIFK	1xOxidation [M2]	0		42	6100000
MLOC_37729.2	QQVQDVLEAAK		0	2	49	31000000
MLOC_37729.2	SLFQEQGQQLYGAK		0	3	74	74000000
MLOC_37729.2	TAIEQATDNAILDQLGK		0	3	108	97000000
MLOC_37729.2	TFPIQFPESFEQETLQGVR		0	4	114	110000000
MLOC_37729.2	VIETPQPNSCVK	1xCarbamidomethyl [C10]	0		56
MLOC_37729.2	VLEWLK		0	0	35
MLOC_37729.2	YDVAVDVVPEVR		0	3	88	53000000
MLOC_37758.1	LQEIQDELEKVNEEASDKVLEVEQK		2	3	57	15000000
MLOC_37766.1	FAGGLYTTSVEAFIPNTGR		0	2	53	12000000
MLOC_37766.1	VAPIQVIVIPVPFK		0	1	36	9900000
MLOC_37766.1	VAPIQVIVIPVPFKDADTTAIK		1	2	32	20000000
MLOC_37766.1	VLLDGIQANLLETAK		0	3	82	42000000
MLOC_3778.1	AAVQETVSATLNR		0	3	88	6900000
MLOC_3778.1	DAGDSWER		0	1	49	17000000
MLOC_3778.1	EGWIVGKPAILLHTK		0	2	49	9900000
MLOC_3778.1	SIPSAEDEDFNYR		0	3	96	160000000
MLOC_3791.2	VLIDLR		0	1	51	1000000
MLOC_37946.3	CCDEVDPIAR	2xCarbamidomethyl [C1; C2]	0		38	3400000
MLOC_3799.1	LAEEAGVK		0	1	44	4100000
MLOC_37998.1	EAVGKDEAEDAKK		2	2	51	64000000
MLOC_37998.1	QLEAVGAK		0	1		29000000
MLOC_37998.1	ALTNLALK		0	2	66	510000000
MLOC_37998.1	DLIEGLPK		0	1	50	270000000
MLOC_38039.1	YNPDTLDESVLWTESR		0	2	95	23000000
MLOC_38080.1	IEDLSSQLQAQAAQQFR		0	3	108
MLOC_38080.1	NILFVVSKPDVFK		0	3	51	16000000
MLOC_38080.1	SPTSETYVIFGEAK		0	3	64	34000000
MLOC_38080.1	VSEQTPVTTEPELESVDAAPVVK		0		37	6400000
MLOC_38099.1	FTTSMANYIK	1xOxidation [M5]	0		33	15000000
MLOC_38099.1	LGSNIAVQGNVDPGVLFGSK		0	1	24	1900000
MLOC_38258.1	ANNLVFVSGVLGLNPETGK		0	3	92	19000000
MLOC_38258.1	APAALGPYSQAIK		0	2	52	4500000
MLOC_38276.2	DQLADIAAAAALASGVALDAVR		0	5	135	4500000
MLOC_38362.2	ELQEYFK		0	0		8600000
MLOC_38404.1	AEEYFSK		0	1	37
MLOC_38404.1	AGAFSSAAK		0	2	56	98000000
MLOC_38404.1	DIVQGGFKDGDEISLESLK		1	3	90	68000000
MLOC_38404.1	EKLEAAGCTLTVLPK	1xCarbamidomethyl [C8]	1		45	9900000
MLOC_38404.1	GFEGGQMPLYR	1xOxidation [M7]	0		62	96000000
MLOC_38404.1	GFEGGQMPLYR		0	1	41	11000000
MLOC_38404.1	GLINPSGR		0	1	21
MLOC_38404.1	KGGAGESDEAAA		1	2	91	52000000
MLOC_38404.1	WLPAAYVK		0	1	26	45000000
MLOC_38413.2	AGNVEPYEFILPPTWK		0	2	35	26000000
MLOC_38413.2	LIASLGPFVTGNTLEPEEIIETSVEK		0	3	75	33000000
MLOC_38413.2	VQVVASPLIR		0	2	61	80000000
MLOC_38476.1	LAPCVAYVTGR	1xCarbamidomethyl [C4]	0		51
MLOC_38476.1	SLATSIK		0	1	40	120000000
MLOC_38507.2	LALDGFLSK		0	1	36	3400000
MLOC_38507.2	VPIPTGQVYAINDALSAEGAAEDYETILK		0	2	53	3300000
MLOC_38535.7	AQPPVADVEALAK		0	1	61	2200000
MLOC_38535.7	GYLFPQNAAR		0	1	31	130000000
MLOC_38535.7	VLDADMVIVGVGGRPLTGLFK	1xOxidation [M6]	0		42	14000000
MLOC_38593.1	DGSDFSAAIIGSLVR		0	2	65	13000000
MLOC_38593.1	DNIPIVIR		0	1	36	5500000
MLOC_38593.1	FGGTCMGTPQR	1xCarbamidomethyl [C5]; 1xOxidation [M6]	0		44	2800000
MLOC_38604.1	LTLFNVFGEDASPK		0	3	71	37000000
MLOC_38604.1	SLPLSTLIEMLK	1xOxidation [M10]	0		38	2300000
MLOC_38685.1	CGVISPR	1xCarbamidomethyl [C1]	0		36
MLOC_38685.1	EIEGWTAR		0	1	44	14000000
MLOC_38685.1	VSVLNDALK		0	2	51
MLOC_3872.1	NALIGGIASGALISAASDNKGNK		1	3	73	16000000
MLOC_3872.1	VAAEDAFDCLQSGSVSK	1xCarbamidomethyl [C9]	0		75	21000000
MLOC_3872.1	VDIAIDLGNPLLNR		0	2	70	44000000
MLOC_3872.1	TVDGFLK		0	1	38	54000000
MLOC_38754.1	AGEGEVEK		0	2	55	52000000
MLOC_38768.2	AVEILEGVDKK		1	1	29	700000
MLOC_38768.2	ELKENPAPSEADIEAAK		1	2	52	13000000
MLOC_38768.2	ITLETLR		0	1	34	16000000
MLOC_38805.3	SAPQCGFSQR	1xCarbamidomethyl [C5]	0		54	32000
MLOC_38823.1	FTNGYNLADVISQR		0	2	78
MLOC_38823.1	IGANYASGGSGILDTTGK		0	3	93	27000000
MLOC_38823.1	LAEAAAATMK	1xOxidation [M9]	0		50	45000000
MLOC_38823.1	MVGILDVPPIGCTPGQR	1xCarbamidomethyl [C12]; 1xOxidation [M1]	0		58
MLOC_3889.1	TIAAGDVFVFPR		0	2	51	22000000
MLOC_38894.2	APYFAPEEGAR		0	2	57
MLOC_38894.2	LGLPDVGLISYGEMVDQGR	1xOxidation [M14]	0		94	17000000
MLOC_38928.1	SQDFLFISGTK		0	2	45	91000000
MLOC_38969.11	AYQETIQYER		0	1	38	14000000
MLOC_38969.11	VDKPLVDEIIR		0	1	42	13000000
MLOC_39121.1	AETVSYDDFVAAGSLGAAR		0	1	54	2100000
MLOC_39121.1	TYFTTGEQETK		0	1	56	10000000
MLOC_39121.2	EVDSILQVVR		0	2	40	52000000
MLOC_39121.2	GEGLGNQFLSNIR		0	2	57	22000000
MLOC_39121.2	ILDALMDGKPAR	1xOxidation [M6]	0		34	7800000
MLOC_39121.2	QTVPTSIELVDIAGLVK		0	2	60	21000000
MLOC_39121.2	SKQTVPTSIELVDIAGLVK		1	4	74	16000000
MLOC_39121.2	ATYNLLGLR		0	1	21	11000000
MLOC_39121.2	VEYLNSLDVAESGLGNLVK		0	1	30	4900000
MLOC_39192.1	AQGYLDSK		0	1	35	9800000
MLOC_39198.3	LAFIDVAK		0	1	37
MLOC_39198.3	LVSFGFAGQGR		0	2	51	15000000
MLOC_39198.3	QQVSTAVSYDR		0	1	51	19000000
MLOC_39198.3	SILPTEYLGVK		0	1
MLOC_39202.1	AGPSPPASTSR		0	1	44	9700000
MLOC_39273.1	AAPVTVYGPAISPAVAR	1xAcetyl [N-Term]	0		37	13000000
MLOC_39273.1	LQPFGQVPAFK		0	1		1600000
MLOC_39273.1	VLDVYEGR		0	1	55	14000000
MLOC_3932.1	ASSGDAAGVVVPR	1xAcetyl [N-Term]	0		78	4700000
MLOC_39328.2	DSAFAALR		0	1	57	1400000
MLOC_39391.1	DGFIIR		0	1	41	88000
MLOC_39391.1	EKTLSDQFEAK		1	2	83	17000000
MLOC_39391.1	VWLDPNEVNEISMANSR	1xOxidation [M13]	0		101	21000000
MLOC_39397.1	FLQKPLAQFISVAR		0	1	54	2600000
MLOC_39495.1	SVLQVDDFK		0	1	34	8500000
MLOC_39594.1	AAVDPSTVVVFAENPDAEFVK		0	4	84	18000000
MLOC_39594.1	TSTDAPLLPLPK		0	1	21	5100000
MLOC_39693.1	SSGAGSESDSDAQR		0	2	71	850000
MLOC_3977.2	GAEIDIR		0	1	51	8100000
MLOC_39835.1	LAASAVAGQWESTSR		0	2	64	9200000
MLOC_39835.1	LVQTVALAK		0	1	64	14000000
MLOC_39886.1	LAGQGVLPVWK		0	1	45	24000000
MLOC_39911.1	NYVCVLSAYLMCGQLKDAAEVVDQWQR		1	2		210000000
MLOC_39970.1	AADSSPPAAPASSSGAADNK		0	1	55	57000000
MLOC_39970.1	AVIPDDEFTLAK		0	1	29	10000000
MLOC_39970.1	CATPILK	1xCarbamidomethyl [C1]	0		25	2700000
MLOC_40062.1	KDAWEELR		1	2		68000000
MLOC_4012.3	IAEAVNAR		0	2	72	58000000
MLOC_4012.3	IPIPELFAR		0	1	41	4300000
MLOC_4012.3	QPAIFTGSEVR		0	2	66	57000000
MLOC_4012.3	QQLIYGR		0	1	41	17000000
MLOC_4012.3	RIPIPELFAR		1	3	59	4800000
MLOC_4012.3	TLPTDPTTTNMLVAK	1xOxidation [M11]	0		56
MLOC_4012.3	VAINDIAESIMAFNTNYK	1xOxidation [M11]	0		36	8200000
MLOC_4012.3	VTTLDNGLR		0	1	70	8700000
MLOC_40202.1	FAGGSRPVCATACGCK	3xCarbamidomethyl [C9; C13; C15]	0		37	180000000
MLOC_40202.1	NCYNACR	2xCarbamidomethyl [C2; C6]	0		31	100000000
MLOC_40241.2	GGVVDEEALLR		0	1	57	9600000
MLOC_4026.4	LFLSNPDLPR		0	1	65	6800000
MLOC_40298.3	VDWDGVR		0	0	41	3400000
MLOC_4047.1	DYLASLGAQLPAAAAGAK		0	1	22	13000000
MLOC_4066.1	LVALKPGK		0	1	32	30000000
MLOC_4114.1	AAVENFYMTDAITR	1xOxidation [M8]	0		38	12000000
MLOC_4114.1	ANVILPSSAFSEK		0	2	45	15000000
MLOC_4114.1	SNYLMNTSIAGLEK	1xOxidation [M5]	0		53	5500000
MLOC_4114.1	VDERETSVISAEVKPPVK		1	1	43	1900000
MLOC_42167.3	GDGSTFVPTAGGEPK		0	1	29	620000
MLOC_42167.3	GSELYTALLEGK		0	1	36	22000000
MLOC_42167.3	KAMQIATENK	1xOxidation [M3]	1		67	5600000
MLOC_42167.3	TIQNSLEDISYLLR		0	2	87	43000000
MLOC_42200.1	ITAGFTEEDLK		0	1	25	3800000
MLOC_42504.1	FPMGYMPELDSLASK	2xOxidation [M3; M6]	0		35
MLOC_42504.1	YYDMVLSTK	1xOxidation [M4]	0		32	3700000
MLOC_4257.1	GVGKPKEELAEFLR		1	1	33	1700000
MLOC_4257.1	SSAPDLPSLLLDSR		0	2	67	22000000
MLOC_4273.2	EIIYDIGPLPK		0	1	39	4200000
MLOC_4273.2	SDNFELVTK		0	1	50	13000000
MLOC_42860.1	VGQALLSMGPSSGGDLLLR	1xOxidation [M8]	0		47	55000000
MLOC_42911.1	DDASTPKDAQDDSSLTEKPK		1	3	62	27000000
MLOC_42911.1	ESNVRPSEEKDGAIQVSPK		1	2	57	19000000
MLOC_42911.1	ISTNASNNSENGR		0	2	114	12000000
MLOC_42911.1	NKPVLPSGEVLPEAATSPK		0	2	32
MLOC_42911.1	SMAASLATTPAAAK	1xOxidation [M2]	0		46	4100000
MLOC_42911.1	SSTEKENSEVKEK		2	3	71	43000000
MLOC_42911.1	TGQNPSEIADDEDQR		0	1	48	1500000
MLOC_42911.1	TGQNPSEIADDEDQRSPPPNSER		1	2	81	22000000
MLOC_42911.1	VMPSAAPIVSQTVR		0	1	57	1300000
MLOC_42911.1	VSPNETAASVASSPLAK		0	2	82	48000000
MLOC_4297.2	ALYDQYGEAGVK		0	1	25
MLOC_430.1	LLEFYER		0	1	40	9900000
MLOC_43244.1	LLAGVTIAHGGVIPNINPVLLPK		0	3	59	16000000
MLOC_43244.1	HLLLAIR		0	2	39	47000000
MLOC_43331.1	ALLSLKDGADDSFHFVEDWVR		1	6	82	67000000
MLOC_43331.1	DGADDSFHFVEDWVR		0	3	42	59000000
MLOC_43331.1	EAVNVSLQNLLTYPFVK		0	3	62	82000000
MLOC_43331.1	EGVTNGTLK		0	1	50
MLOC_43331.1	FKTEVYDK		1	1	48	430000000
MLOC_43331.1	FKTEVYDKKPDFFEPLK		2	5	77	1500000000
MLOC_43331.1	KKVQTECASMPFDDQCTVLEK	2xCarbamidomethyl [C7; C16]; 1xOxidation [M10]	2		60
MLOC_43331.1	KPDFFEPLK		0	3	56	250000000
MLOC_43331.1	KVQTECASMPFDDQCTVLEK	2xCarbamidomethyl [C6; C15]; 1xOxidation [M9]	1		81	270000000
MLOC_43331.1	LKTGFEK		1	1	41	1400000000
MLOC_43331.1	LVGGHYDFVSGK		0	2	49	140000000
MLOC_43331.1	LVGGHYDFVSGKFETWEQ		1	2	23
MLOC_43331.1	NIANMVPAYCK	1xCarbamidomethyl [C10]; 1xOxidation [M5]	0		65	790000000
MLOC_43331.1	NIANMVPAYCK	1xCarbamidomethyl [C10]	0		37	13000000
MLOC_43331.1	TEVYDKKPDFFEPLK		1	3	57	590000000
MLOC_43331.1	VCPSVTLGLEPGEAFTIR	1xCarbamidomethyl [C2]	0		103	1900000000
MLOC_43331.1	VQTECASMPFDDQCTVLEK	2xCarbamidomethyl [C5; C14]; 1xOxidation [M8]	0		113	91000000
MLOC_43331.1	YAGVGSAIEYAVCALK	1xCarbamidomethyl [C13]	0		82	53000000
MLOC_43331.1	YMVFACADSR	1xCarbamidomethyl [C6]; 1xOxidation [M2]	0		59
MLOC_43332.1	ASTLSFPIIDMGLLR	1xOxidation [M11]; 1xAcetyl [N-Term]	0		45
MLOC_43394.1	RDPNAEDAQGR		1	3	92	10000000
MLOC_43461.1	GVYQFVDK		0	1	31	360000000
MLOC_43461.1	IKVDKPLGLGGGLTVDIDANGR		1	3	80	36000000
MLOC_43461.1	KGVYQFVDK		1	2	71	130000000
MLOC_43461.1	VDKPLGLGGGLTVDIDANGR		0	2	48	800000
MLOC_43461.1	YGANVDGYSPIYTPEEWSESGDR		0	2	74	26000000
MLOC_43485.1	MDYVNQALER	1xOxidation [M1]	0		57	4000000
MLOC_43486.2	ENTEGEYSGLEHEVVPGVVESLK		0	2	59	5400000
MLOC_43731.1	IAILNSPLTVSSPVPGVFK		0	1	40	11000000
MLOC_43731.1	KANFQDVLSR		1	2	46	9800000
MLOC_43731.1	LPYLSSGAPGFALLETAR		0	3	82	26000000
MLOC_43780.5	FLSQFTPVFYIR		0	2	36	12000000
MLOC_43780.5	FTLGQAKDELLR		1	2	35	16000000
MLOC_43780.5	SYEVLVSDAAR		0	2	62	3600000
MLOC_43780.5	VLGLQEEVGSQLEFLR		0	2	54	10000000
MLOC_43828.1	SCLLLR	1xCarbamidomethyl [C2]	0		51	16000000
MLOC_43860.2	GVTLPDVPEILDGLR		0	3	88	66000000
MLOC_43860.2	IVEAADIFVGGR		0	2	87	45000000
MLOC_43860.2	LADEYGSGELR		0	2	71	100000000
MLOC_43860.2	LTVEQNIVLPNVK		0	2	42	26000000
MLOC_43860.2	LTVEQNIVLPNVKNEK		1	2	39	20000000
MLOC_43860.2	MMWLIDELGMEAFR	3xOxidation [M1; M2; M10]	0		48	23000000
MLOC_43860.2	RWGEALPLDAWVPGDDIIPVCK	1xCarbamidomethyl [C21]	1		45	6100000
MLOC_43889.3	AEQTFIMIKPDGVQR	1xOxidation [M7]; 1xAcetyl [N-Term]	0		72	280000000
MLOC_43889.3	GDFAVDIGR		0	1	53	130000000
MLOC_43889.3	GLIGEVISR		0	1	57
MLOC_43889.3	IIGATNPLASEPGTIR		0	3	87	180000000
MLOC_43889.3	KEIALWFPEGLAEWR		1	2	62	8600000
MLOC_43889.3	KIIGATNPLASEPGTIR		1	3	114	290000000
MLOC_43889.3	NVIHGSDSVENAR		0	2	67	48000000
MLOC_43900.4	VPTEVVK		0	2	49	14000000
MLOC_43949.1	AVSVTDQSVAEPAKPR		0	2	57	2300000
MLOC_43949.1	TGVISYK		0	1	44	10000000
MLOC_43949.1	YTQMYYAK	1xOxidation [M4]	0		24	7500000
MLOC_44090.1	ISVTGAGGFIGSHIAR		0	1	65	9800000
MLOC_44116.1	IESILVSLPLTAR		0	2	69	81000000
MLOC_44116.1	YVEFNLVYDR		0	2	38	6100000
MLOC_44122.1	GSTDSILDDLER		0	2	70	6900000
MLOC_44122.1	TLEILEDLVEK		0	2	70	6500000
MLOC_44154.1	AMEEADVK	1xOxidation [M2]	0		43	52000000
MLOC_44154.1	ASLNDFDRFK		1	2	35	32000000
MLOC_44154.1	VALVNYGKDYGR		1	1	38	3100000
MLOC_44238.5	LTTFNQNAAGSVK		0	2	71	5300000
MLOC_44256.2	AFVSEYAVWR		0	1	36	4000000
MLOC_44256.2	GSLLGSLAEAAFLTGLEK		0	4	92	11000000
MLOC_44278.1	HVVFGQVLEGMDIVR	1xOxidation [M11]	0		76	25000000
MLOC_44278.1	TPWLDGR		0	1	47	130000000
MLOC_44325.2	LGVPLVFK		0	1	39	12000000
MLOC_44327.1	EGDSVIVDVDSEGK		0	2	48
MLOC_44327.1	EIANIMLQEVFTR		0	3	57	12000000
MLOC_44327.1	IGFDLDSDEKDSSYGR		1	2	59	14000000
MLOC_44327.1	KIGFDLDSDEKDSSYGR		2	3	68	8300000
MLOC_44327.1	SPNRPIASFIFAGPTGVGK		0	3	63	28000000
MLOC_44350.1	LAIIQVR		0	1	33	540000
MLOC_44448.1	AAGDDVNLER		0	2	54	22000000
MLOC_44448.1	APPEILSLLVPK		0	1	32	29000000
MLOC_44448.1	YTQDNVVLPR		0	2	70	15000000
MLOC_44511.1	AVALVLPNLK		0	2	54	2700000000
MLOC_44511.1	CSDVSSTIDASLSMVMGDDMVK	1xCarbamidomethyl [C1]; 3xOxidation [M14; M16; M20]	0		59	57000000
MLOC_44511.1	DAAANELK		0	2	38	2700000000
MLOC_44511.1	GDSSPLEVIAINDTGGVK		0	3	96	16000000
MLOC_44511.1	KTLAEEVNQAFR		1	3	122	540000000
MLOC_44511.1	KVLITAPGK		1	2	62	220000000
MLOC_44511.1	TLAEEVNQAFR		0	3	90
MLOC_44511.1	TLAEEVNQAFRDAAANELK		1	4	81	35000000
MLOC_44511.1	VIAWYDNEWGYSQR		0	3	78	97000000
MLOC_44511.1	VLDQKFGIIK		1		39	14000000
MLOC_44511.1	VLITAPGK		0	1	64	290000000
MLOC_44511.1	VPTPNVSVVDLVVQVSK		0	4	119	1500000000
MLOC_44511.1	VPTPNVSVVDLVVQVSKK		1	4	89	390000000
MLOC_44511.1	VVDLADIVANQWK		0	3	82	1800000000
MLOC_44511.1	VVSDRNPSNLPWGEMGIDLVIEGTGVFVDR	1xOxidation [M15]	1		113	42000000
MLOC_44511.1	YDSTLGIFDADVKPVGDNAISVDGK		0	5	119	3000000000
MLOC_44533.1	GTFIEFR		0	1	37
MLOC_44533.1	SGMINVSPIGR	1xOxidation [M3]	0		40
MLOC_44533.1	STGVLALFDVDGTLTAPR		0	2	90	8800000
MLOC_44588.2	ESLLLAFR		0	1	65
MLOC_44588.2	ISEETLPEQLK		0	2	59	35000000
MLOC_44588.2	LNPTPRPTTSPYLEGR		0	2	40	80000000
MLOC_44588.2	WNIEWFGDSSPGSFASK		0	1	42	13000000
MLOC_44750.2	GLIPADLDTWK		0	1	32	3800000
MLOC_44755.2	AGLLNAPEWYDAGK		0	2	53	80000000
MLOC_44755.2	LAMLAFLGFLVQHNVTGK	1xOxidation [M3]	0		47
MLOC_44755.2	NPGSVNQDPIFK		0	2	54	46000000
MLOC_44755.2	RWQDIKNPGSVNQDPIFK		2	2	38	11000000
MLOC_44755.2	WAMLGVAGMLIPEVLTK	2xOxidation [M3; M9]	0		37	13000000
MLOC_44755.2	WQDIKNPGSVNQDPIFK		1	3	71	350000000
MLOC_44795.1	EHNASPGYYDGR		0	3	69	1900000000
MLOC_44795.1	EYPDAYVR		0	1	26	2000000
MLOC_44795.1	FETLSYLPPLSTEALLK		0	3	41	1900000000
MLOC_44795.1	IIGFDNMR		0	1	50	1800000000
MLOC_44795.1	IIGFDNMR	1xOxidation [M7]	0		53
MLOC_44795.1	KEYPDAYVR		1	2	56	630000000
MLOC_44795.1	KFETLSYLPPLSTEALLK		1	5	98	22000000000
MLOC_44795.1	KFETLSYLPPLSTEALLKQVDYLIR		2	5	83	31000000
MLOC_44795.1	LPMFGCTDATQVLNEVEEVK	1xCarbamidomethyl [C6]; 1xOxidation [M3]	0		146	240000000
MLOC_44795.1	LPMFGCTDATQVLNEVEEVKK	1xCarbamidomethyl [C6]	1		118	830000000
MLOC_44795.1	LPMFGCTDATQVLNEVEEVKK	1xCarbamidomethyl [C6]; 1xOxidation [M3]	1		65	12000000000
MLOC_44795.1	LPMFGCTDATQVLNEVEEVKKEYPDAYVR	1xCarbamidomethyl [C6]; 1xOxidation [M3]	2		122	1200000000
MLOC_44795.1	LPMFGCTDATQVLNEVEEVKKEYPDAYVR	1xCarbamidomethyl [C6]	2		139	560000000
MLOC_44795.1	QVDYLIR		0	1	58	13000000000
MLOC_44795.1	QVQCVSFIAFKPPGCEESGK	2xCarbamidomethyl [C4; C15]	0		71	4900000
MLOC_44795.1	QVQCVSFIAFKPPGCEESGKA	2xCarbamidomethyl [C4; C15]	1		93	17000000
MLOC_44795.1	SKWVPCLEFSK	1xCarbamidomethyl [C6]	1		60	2000000000
MLOC_44795.1	WVPCLEFSK	1xCarbamidomethyl [C4]	0		38	4000000000
MLOC_44795.1	YWTMWK		0	0	28	160000000
MLOC_44795.1	YWTMWK	1xOxidation [M4]	0		23	230000000
MLOC_45046.1	TTPSYVAFTDTER		0	2	70
MLOC_45046.1	NTTIPTK		0	1	29	63000000
MLOC_45046.1	NTTIPTKK		1	1	46	260000000
MLOC_45046.1	EQVFSTYSDNQPGVLIQVYEGER		0	2	56	19000000
MLOC_45046.1	NAVVTVPAYFNDSQR		0	3	100	130000000
MLOC_45046.1	NQVAMNPINTVFDAK	1xOxidation [M5]	0		101	210000000
MLOC_45046.1	NQVAMNPINTVFDAK		0	3	83	34000000
MLOC_45046.1	NQVAMNPINTVFDAKR	1xOxidation [M5]	1		75	41000000
MLOC_45046.1	VEIIANDQGNR		0	2	61	27000000
MLOC_45046.1	ATAGDTHLGGEDFDNR		0	2	49	23000000
MLOC_45046.1	IINEPTAAAIAYGLDKK		1	3	84	360000000
MLOC_45046.1	KCMEPVEK	1xCarbamidomethyl [C2]; 1xOxidation [M3]	1		51	35000000
MLOC_45046.1	MVNHFVQEFK	1xOxidation [M1]	0		23	25000000
MLOC_45046.1	NKITITNDK		1	1	23	5100000
MLOC_45046.1	VQQLLQDFFNGKELCK	1xCarbamidomethyl [C15]	1		47	8900000
MLOC_45046.1	IINEPTAAAIAYGLDK		0	3	90	60000000
MLOC_4511.1	SKYGWTAFCGPAGPR	1xCarbamidomethyl [C9]	1		39
MLOC_4511.1	VTNTGTGAQITAR		0	3	120	94000000
MLOC_45165.2	NAPSLPAK		0	1	62	1900000
MLOC_45165.2	SEAELIAEKR		1	2	51	34000000
MLOC_45165.2	SSAASTAVSIVDAMR		0	3	87	14000000
MLOC_45165.2	SSAASTAVSIVDAMR	1xOxidation [M14]	0		68	13000000
MLOC_45165.2	VIVVGNPCNTNALICLK	2xCarbamidomethyl [C8; C15]	0		59	17000000
MLOC_45193.1	ASSDDTSTSAASGDELVDDLK		0	3	104	12000000
MLOC_45193.1	KELADDVESLKK		2	1	42	33000000
MLOC_45195.1	VSFGENFSPAR		0	2	69	16000000
MLOC_4561.1	LSAGIASILESK		0	2	69	40000000
MLOC_45674.2	ALGSIGAGTTPGR		0	2	81	370000000
MLOC_45674.2	EGGNVVTQVK		0	2	65	180000000
MLOC_45674.2	LVAVDAFDPGQELEFNELFKEGDLVDVSAK		1	5	111	30000000
MLOC_45674.2	VGMMTYFDPANGKPVPVTVVGFR	2xOxidation [M3; M4]	0		50
MLOC_46083.1	YAPPTELLDLQPLPVTALR		0	2		3500000
MLOC_4667.2	FVAEGFSDALQR		0	1	32	1800000
MLOC_4683.1	ALQLVEDIR		0	1	39	3300000
MLOC_4764.2	VPEKAPAAGSSFNQLLGIK		1	2	48	35000000
MLOC_47648.1	AFAGTTDEER		0	1	56	14000000
MLOC_48070.3	ENITNFEENDFQILR		0	3	98	13000000
MLOC_4831.1	NLEGGYLSLLK		0	1	27	8800000
MLOC_48344.3	GANLLGASFFDADLTGADLSDADLR		0	3	122	11000000
MLOC_48344.3	GGGPYGQQVTR		0	2	57	2100000
MLOC_48344.3	GSNIYGADFTDVPLRDDQR		1	2	42	75000000
MLOC_48344.3	IADGVNTTTGNATK		0	3	107
MLOC_48344.3	NADFSLANVTK		0	2	66	30000000
MLOC_4840.1	VLDSVAFTYR		0	2	30	4400000
MLOC_48406.1	GAGVDIDAGTELVR		0	1	25	930000
MLOC_48495.2	GLIEVDAIR		0	1	32	420000
MLOC_48531.1	ASDAVNSWVSEK		0	2	52	14000000
MLOC_4869.2	FCNPELSEIVTK	1xCarbamidomethyl [C2]	0		41	6900000
MLOC_4890.1	GNGTGGESIYGEK		0	2	83	95000000
MLOC_4890.1	IVMELYK	1xOxidation [M3]	0		45	130000000
MLOC_4890.1	IVMELYKDAVPR	1xOxidation [M3]	1		59	130000000
MLOC_4890.1	VFFDMTVGGAPAGR	1xOxidation [M5]	0		95	260000000
MLOC_4890.1	VFFDMTVGGAPAGR		0	2	65	5600000
MLOC_4890.1	VIPDFMCQGGDFTR	1xCarbamidomethyl [C7]; 1xOxidation [M6]	0		92	20000000
MLOC_4890.1	VIPDFMCQGGDFTR	1xCarbamidomethyl [C7]	0		71	11000000
MLOC_49095.5	AVLIDVRPEDLR		0	1	26	93000000
MLOC_49095.5	IGLATSPSTTAVQDR		0	3	88	89000000
MLOC_49095.5	SKYASVASPEIK		1	1	43	1700000
MLOC_49095.5	YASVASPEIK		0	1	39	16000000
MLOC_49204.1	EIPSTVVYEDEK		0	2	55	8100000
MLOC_4921.2	GILLFGPPGTGK		0	1	30
MLOC_49311.2	AVQMFNGALLGGR	1xOxidation [M4]	0		51	3300000
MLOC_49311.2	NRPALGQEPGR		0	2	58	110000000
MLOC_49311.2	TAFEGQPGLVGAR		0	2	73
MLOC_49311.2	VNFPEVPR		0	1	47
MLOC_49311.2	VVDDGTYK		0	1	35	87000000
MLOC_49311.2	VYAGNLGWGVR		0	1	59
MLOC_49468.1	FYTTDFDEMEQLFNAEINK	1xOxidation [M9]	0		68	14000000
MLOC_49468.1	GKTEVNESLLTPR		1	2	66	6800000
MLOC_49468.1	QLNQDEFDALLQEFK		0	2	83	23000000
MLOC_49468.1	TNPVVAEIFSLMSR	1xOxidation [M12]	0		42
MLOC_4948.5	AAYALSQNLK		0	1	33
MLOC_4948.5	AFADNITDWK		0	1	55
MLOC_4948.5	EAGKTFDVCFK	1xCarbamidomethyl [C9]	1		44	3800000
MLOC_4948.5	HVIGEDDQFIGK		0	2	35	12000000
MLOC_4948.5	IIYGGSVNAANCAELAK	1xCarbamidomethyl [C12]	0		102
MLOC_4948.5	NVVIAYEPVWAIGTGK		0	3	64	210000000
MLOC_4948.5	SSLTDRIEVSAQNTWIGK		1	2		5700000
MLOC_4948.5	TFDVCFK	1xCarbamidomethyl [C5]	0		18
MLOC_4948.5	TNVSADVASTVR		0	2	74	280000000
MLOC_4948.5	VASPEQAQEVHAAVR		0	3	73	36000000
MLOC_4948.5	VMACIGELLEER	1xCarbamidomethyl [C4]	0		63	9800000
MLOC_4948.5	VMACIGELLEER	1xCarbamidomethyl [C4]; 1xOxidation [M2]	0		74	77000000
MLOC_4948.5	FFVGGNWK		0	1	39	240000000
MLOC_49483.1	LQDWYNPGSMGK	1xOxidation [M10]	0		56
MLOC_49483.1	QLWFASK		0	1	33	360000000
MLOC_49483.1	QSLTYLDGTLPGDFGFDPLGLSDPEGTGGFIEPR		0	5	115	170000000
MLOC_49483.1	QYFLGLEK		0	1	34	900000000
MLOC_49483.1	RLQDWYNPGSMGK	1xOxidation [M11]	1		46	94000000
MLOC_49483.1	TAMMGVVGMIAPEALGK	3xOxidation [M3; M4; M9]	0		80	460000000
MLOC_49483.1	TAMMGVVGMIAPEALGK	2xOxidation [M9; M]	0		43	2600000
MLOC_49483.1	WLAYGEIFNGR		0	2	53	180000000
MLOC_49483.1	YLGGSGDPAYPGGPIFNPLGFGTK		0	4	89	1200000000
MLOC_49486.1	LITFGVDELEGR		0	2	80	36000000
MLOC_49486.1	VGVLFEGGNWDR		0	2	56	33000000
MLOC_49603.1	ANNNLSVLQLLR		0	3	82	23000000
MLOC_49603.1	TPFYLYSKPQVVR		0	2	42	11000000
MLOC_4966.5	LYLVNSPVVR		0	1	33	3300000
MLOC_4981.1	DLDKLQGR		1	1	31	6600000
MLOC_4981.1	GLAASQEDLDR		0	2	73	16000000
MLOC_4981.1	GLAASQEDLDRADAAAR		1	2	34	82000000
MLOC_4981.1	IPDSLRPPTSNTGSGEFDVTYLDDDTR		0	2	65	4900000
MLOC_4981.1	LLSAVAGLNR		0	1	55	64000000
MLOC_4981.1	QLEAAAPAPVDLAK		0	2	54	61000000
MLOC_49894.2	TQTGDEAYNDNGLVPR		0	3	114	6600000
MLOC_4991.1	VAIDLVDALR		0	1	68	1800000
MLOC_50049.1	VDAIKETLENDEQKVGAEIVR		2	4	67	250000000
MLOC_50108.1	VLELLQK		0	0	39	13000000
MLOC_5020.2	LLEEQVQQEAASSADKEK		1	2	49	2200000
MLOC_5020.2	QVQTLQADLESAR		0	1	37
MLOC_5020.2	VLDLEELLAK		0	1		5100000
MLOC_50248.2	LLQDQEVMR	1xOxidation [M8]	0		42	9900000
MLOC_50515.2	QVEDLLR		0	1	38	42000000
MLOC_5053.2	VGLIIGK		0	1	39	2100000
MLOC_50898.6	ALIAAEYCGVK	1xCarbamidomethyl [C8]	0		37	36000000
MLOC_50898.6	ALVLHSGSGNK	1xAcetyl [N-Term]	0		47	11000000
MLOC_50898.6	EAPKPAVVEAPEEEAPKPKPK		0	3	68	160000000
MLOC_50898.6	NFEMGVSNKTPEFIK	1xOxidation [M4]	1		45	27000000
MLOC_50898.6	NPLDLLPPSK		0	1	22
MLOC_50898.6	QAEVVPSVQK		0	2	40
MLOC_50898.6	RVEAMIEDLEPFEGQSLLDAK	1xOxidation [M5]	1		109	3800000
MLOC_50898.6	SKGDNLLWGGSLIEYAR		1	2	61	7800000
MLOC_50898.6	TFTSEFPHVER		0	1	32	9100000
MLOC_50898.6	VDLSDEAQKK		1	1	48	13000000
MLOC_50898.6	VEQWMDFAATEVDPNIAR	1xOxidation [M5]	0		110	11000000
MLOC_50898.6	VPVLETPDGAVFESNAIAR		0	4	119	170000000
MLOC_50898.6	YQEENTVSYVTLNK		0	1		3500000
MLOC_50972.2	AEMASDDIEK	1xOxidation [M3]	0		41	11000000
MLOC_50972.2	ALIDIR		0	0	44	9500000
MLOC_50972.2	DKIPAEVATEIETAVADLR		1	3	87	16000000
MLOC_50972.2	IAGLDVQR		0	2	43	45000000
MLOC_50972.2	IINEPTAAALSYGTNNK		0	1	68	29000000
MLOC_50972.2	NTADTTIYSIEK		0	2	50
MLOC_50972.2	QYSPSQIGAFVLTK		0	3	74	20000000
MLOC_50972.2	SKFESLVSGLIAR		1	2	46	39000000
MLOC_50972.2	SSGGLSESEIEK		0	1	31	20000000
MLOC_50972.2	TTPSVVAFSQK		0	1	50	34000000
MLOC_50972.2	VIENSEGTR		0	1	37	55000000
MLOC_50972.2	AVITVPAYFNDAQR		0	2	57	57000000
MLOC_50972.2	GVNPDEAVAMGAAIQGGILR	1xOxidation [M10]	0		69	16000000
MLOC_5104.1	RLEEEKELEQQR		2	1	35	1800000
MLOC_5110.6	GVDILVATPGR		0	1	42
MLOC_5110.6	TAFPLALILSPTR		0	2	61	28000000
MLOC_51144.1	MLGNNEVAFESAR	1xOxidation [M1]	0		46
MLOC_51197.1	NQKPVDAVMASAGGDGGSQPSSR	1xOxidation [M9]	0		63
MLOC_51197.1	SPIDESADPVADFR		0	2	37	5900000
MLOC_51334.2	EGGFGLIIPK		0	1	45	91000000
MLOC_51340.2	FAFILYDTVSK		0	2	40	15000000
MLOC_51340.2	MLAVFDQTVAK	1xOxidation [M1]; 1xAcetyl [N-Term]	0		41	1600000
MLOC_51340.2	TANEVTILIEAYR		0	3	90	7800000
MLOC_51348.1	KAPGGAPANVAVGIAR		1	1	51	3100000
MLOC_51348.1	LPLWTSADDAR		0	2	68	6300000
MLOC_51348.1	TALAFVTLR		0	1	52	16000000
MLOC_5142.1	QGSAEPSEKQEDKPR		1	3	61	16000000
MLOC_5142.1	TYYFLVANAK		0	1		2100000
MLOC_51447.1	LAQPSAATLAER		0	1	42	15000000
MLOC_51459.1	KLQDLLPTIINQLGPDNLDNLR		1	4	82
[truncated: 3,223 more rows]

## Sheet: SSI2
Protein Accessions	Sequence	Modifications	Missed Cleavages	XCorr Sequest HT	Ions Score Mascot	Area
AGP50735	ANLGMEVMHER	2xOxidation [M5; M8]	0		53	28000000
AGP50735	ESTSLWGR		0	1	54	23000000
AGP50735	ETTENESANEGYK		0	3	77	450000000
AGP50735	ETTENESANEGYKFGQEEETYNIVAAHGYFGR		1	2	58	19000000
AGP50735	FGQEEETYNIVAAHGYFGR		0	3	52	7700000
AGP50735	LIFQYASFNNSR		0	2	91	700000000
AGP50735	RESTSLWGR		1	2	58
AGP50735	VINTWADIINR		0	3	97
AGP50737	TVYDILR		0	1	46	200000000
AGP50737	VGFYDPIK		0	0	20	2700000
AGP50740	AAEDPEFETFYTK		0	3	71	860000000
AGP50740	AFNPTQAEETYSMVTANR		0	2	71	1200000
AGP50740	AFNPTQAEETYSMVTANR	1xOxidation [M13]	0		108	50000000
AGP50740	AWMAAQDQPHENLIFPEEVLPR	1xOxidation [M3]	0		81	650000000
AGP50740	AYDFVSQEIR		0	2	68	640000000
AGP50740	NILLNEGIR		0	1	38	4600000000
AGP50740	VPKEENDLFDTMDDWLR	1xOxidation [M12]	1		47
AGP50741	AAAAGFEK		0	1	56	2100000000
AGP50741	APWLEPLR		0	1	48	560000000
AGP50741	APWLEPLRGPNGLDLSR		1	2	35	1000000000
AGP50741	DIQPWQER		0	1	37
AGP50741	DLEPVLYMNPLN	1xOxidation [M8]	0		38	37000000
AGP50741	DQETTGFAWWAGNAR		0	3	114	210000000
AGP50741	GIDRDLEPVLYMNPLN		1	2	47	340000000
AGP50741	GIDRDLEPVLYMNPLN	1xOxidation [M12]	1		57
AGP50741	GPNGLDLSR		0	1	57	310000000
AGP50741	ITNLTLSPSVIFGYLLK		0	4	82	7900000
AGP50741	LGANVGSAQGPTGLGK		0	3	102	6100000000
AGP50741	RSAEYMTHAPLGSLNSVGGVATEINAVNYVSPR	1xOxidation [M6]	1		101	62000000
AGP50741	SAEYMTHAPLGSLNSVGGVATEINAVNYVSPR	1xOxidation [M5]	0		163	200000000
AGP50741	SPTGEVIFGGETMR		0	3	66	160000000
AGP50741	SPTGEVIFGGETMR	1xOxidation [M13]	0		61	44000000
AGP50747	NQDIGIGLVNR		0	2	32	7300000
AGP50747	YGNPENEYR		0	1	26	3100000
AGP50748	ATDLVASAAIR		0	2	74	18000000
AGP50748	FLSEACDLVFDAASQGK	1xCarbamidomethyl [C6]	0		112	81000000
AGP50748	KGTHIINLAR		1	1	43	12000000
AGP50748	SFLIVGTK		0	1	36	17000000
AGP50749	KGLSYFEK		1	2	41	64000000
AGP50750	MNPLIAAASVIAAGLAVGLASIGPGVGQGTAAGQAVEGIAR	1xOxidation [M1]	0		129	380000
AGP50751	ANIGILGSLEWK		0	2	49	14000000
AGP50751	ANLINATSISLEQLEK		0	3	82	490000000
AGP50751	EKANLINATSISLEQLEK		1	2	52	17000000
AGP50751	LQKVELEADEYR		1	2	56	240000000
AGP50751	MNGYSEIER	1xOxidation [M1]	0		62
AGP50751	MNGYSEIEREK	1xOxidation [M1]	1		38	1900000
AGP50751	SKNETLYFEK		1	2	57	120000000
AGP50751	VELEADEYR		0	2	52	130000000
AGP50751	VFQQAVQGALGTLNSCLNTELHFR	1xCarbamidomethyl [C16]	0		119	94000000
AGP50752	DTKPQFQEIISSSK		0	2	66
AGP50752	EAIQEQLER		0	2	66	2100000000
AGP50752	EAYPGDVFYLHSR		0	2	64	690000000
AGP50752	ELIIGDR		0	1		3800000000
AGP50752	ELIIGDRQTGK		1	1		1500000
AGP50752	ERIEQYNR		1	3	38	300000000
AGP50752	FLDELR		0	1	37	790000000
AGP50752	GEIIASESR		0	2	61	540000000
AGP50752	GIALNLESK		0	1	48	1400000000
AGP50752	GYLDSLEIEQVNK		0	3	79	1100000000
AGP50752	GYLDSLEIEQVNKFLDELR		1	4	87	18000000
AGP50752	GYLDSLEIEQVNKFLDELRK		2	4	63	8600000
AGP50752	HLKDTKPQFQEIISSSK		1	4	45	23000000
AGP50752	HTLIIYDDLSK		0	3	74	470000000
AGP50752	IAQIPVSEAYLGR		0	3	75	2600000000
AGP50752	IEQYNRK		1	1	29
AGP50752	IIGLGEIMSGELVQFAEGTR	1xOxidation [M8]	0		121	790000000
AGP50752	KVGIENIGR		1	2	69	380000000
AGP50752	LIESPAPSIISR		0	2	89	4600000000
AGP50752	NVGIVLMGDGLMIQEGSFVK	2xOxidation [M7; M12]	0		124	220000000
AGP50752	NVGIVLMGDGLMIQEGSFVK	1xOxidation [M12]	0		47	8700000
AGP50752	QMSLLLR		0	1	48
AGP50752	QMSLLLR	1xOxidation [M2]	0		49	600000000
AGP50752	QSQANPLPVEEQIATIYTGTR		0	5	141	1800000000
AGP50752	RSVYEPLQTGLIAIDSMIPIGR		1	5	107	52000000
AGP50752	RSVYEPLQTGLIAIDSMIPIGR	1xOxidation [M17]	1		97	690000000
AGP50752	SVYEPLQTGLIAIDSMIPIGR		0	4	127	79000000
AGP50752	SVYEPLQTGLIAIDSMIPIGR	1xOxidation [M16]	0		126	510000000
AGP50752	TAVATDTILNQK		0	2	68	2400000000
AGP50752	TFTEQAEILLK		0	2	55	470000000
AGP50752	TSQNQLAR		0	2	73	9800000
AGP50752	VGIENIGR		0		64	1200000000
AGP50752	VVNALAKPIDGK		0	3	51	650000000
AGP50752	VVNALAKPIDGKGEIIASESR		1	5	105	1500000000
AGP50752	VVQVGDGIAR		0	2	78	6300000000
AGP50753	EKLQSLPR		1	1	24	10000000
AGP50753	EMVYECLLPGATR	1xCarbamidomethyl [C6]; 1xOxidation [M2]	0		72	26000000
AGP50753	SKVSPLSLSEK		1	1	29	67000000
AGP50753	VSPLSLSEK		0	1	41	160000000
AGP50754	DFGYSFPCDGPGR	1xCarbamidomethyl [C8]	0		61	420000000
AGP50754	DKPVALSIVQAR		0	2	62	160000000
AGP50754	DYNPEQNEDNVLAR		0	3	88	210000000
AGP50754	FSQGLAQDPTTR		0	2	75	5500000000
AGP50754	FSQGLAQDPTTRR		1	1		64000000
AGP50754	TPLANLIR		0	1	49
AGP50754	TTYGFDILLSSTNGPAFNAGR		0	4	127	38000000
AGP50754	WKPSLSWFK		0	1	24	18000000
AGP50754	WRDKPVALSIVQAR		1	2	50
AGP50755	DYDPTTRYNDLLDR		1	2	32	65000000
AGP50755	EIPLPHEFILNR		0	1	39
AGP50755	FPCDGPGR	1xCarbamidomethyl [C3]	0		35
AGP50755	IVVDRDPVK		1	2	41	980000000
AGP50755	LIPDKANLGFR		1	2	45	94000000
AGP50755	SPEPEVK		0	1	37
AGP50755	TSFEEWARPGHFSR		0	3	47	33000000
AGP50755	VAPATQPR		0	1	50	1400000000
AGP50755	YAEFLTFR		0	1	50	370000000
AGP50755	YNDLLDR		0	1	46	360000000
AGP50757	GLVQNYIASSDPGKLPSHLTIDTLEYK		1	4	65	50000000
AGP50757	INELLVVEYYSR		0	3	63	19000000
AGP50757	IVNIPSFR		0	2	47	190000000
AGP50757	LGALPGLTR		0	2	49	110000000
AGP50757	LGMASTIPGAR	1xOxidation [M3]	0		72	65000000
AGP50757	RLGALPGLTR		1	1	39
AGP50757	RSTGQVLLQLLEMR	1xOxidation [M13]	1		77	14000000
AGP50759	LIPVDVYLPGCPPKPEAVIDALTK	1xCarbamidomethyl [C11]	0		31	19000000
AGP50759	VLTEYLDKK	1xAcetyl [N-Term]	1		46	3700000
AGP50761	AEGTKDLVEAK		1	3	73	96000000
AGP50761	ALEIAEANLSK		0	2	78	600000000
AGP50761	ALEIAEANLSKAEGTKDLVEAK		2	4	80	59000000
AGP50761	IRIEAVNWIPPSN		1	2	39
AGP50761	IVNNEIIILGNDAELGSDIDPEEAQK		0	3	85	270000000
AGP50761	KLNLYVLTPK		1		75	200000000
AGP50761	RIIWDCEVK	1xCarbamidomethyl [C6]	1		36	71000000
AGP50762	AHGGVSVFGGVGER		0	1	35
AGP50762	AITLEEENK		0	1	35	980000000
AGP50762	AITLEEENKSQK		1	2	66	810000000
AGP50762	AVAMSATDGLMR	2xOxidation [M4; M11]	0		52	1400000000
AGP50762	AVAMSATDGLMR	1xOxidation [M]	0		69	290000000
AGP50762	AVAMSATDGLMR		0	2	59	13000000
AGP50762	AVAMSATDGLMRGMEVIDTGAPLSVPVGGATLGR	3xOxidation [M4; M11; M14]	1		51	57000000
AGP50762	DTADKQINVTCEVQQLLGNNR	1xCarbamidomethyl [C11]	1		119	890000000
AGP50762	DVNKQDVLLFIDNIFR		1	4	98	9700000
AGP50762	EGNDLYMEMK	2xOxidation [M7; M9]	0		27	180000000
AGP50762	EGNDLYMEMKESGVINEK	2xOxidation [M7; M9]	1		53	12000000
AGP50762	ESGVINEK		0	2	56	950000000
AGP50762	FVQAGSEVSALLGR		0	3	119	9300000
AGP50762	GIYPAVDPLDSTSTMLQPR	1xOxidation [M15]	0		109	2000000000
AGP50762	GIYPAVDPLDSTSTMLQPR		0	3	104	370000000
AGP50762	GMEVIDTGAPLSVPVGGATLGR	1xOxidation [M2]	0		152	4000000000
AGP50762	GMEVIDTGAPLSVPVGGATLGR		0	4	107	430000000
AGP50762	IDQIIGPVLDVTFPPGK		0	3	82	66000000
AGP50762	IDQIIGPVLDVTFPPGKLPYIYNALVVQSR		1	5	122	13000000
AGP50762	IFNVLGEPVDNLGPVDSSATFPIHR		0	4	133	2200000000
AGP50762	IVGNEHYETAQR		0	3	96	140000000
AGP50762	KGSITSIQAVYVPADDLTDPAPATTFAHLDATTVLSR		1	6	167	40000000
AGP50762	LPYIYNALVVQSR		0	3	93	340000000
AGP50762	LSIFETGIK		0	2	58	2300000000
AGP50762	MPSAVGYQPTLSTEMGSLQER	2xOxidation [M1; M15]	0		127	190000000
AGP50762	MPSAVGYQPTLSTEMGSLQER	1xOxidation [M]	0		154	110000000
AGP50762	MPSAVGYQPTLSTEMGSLQER		0	3	107	5500000
AGP50762	MRVGLTALTMAEYFR	2xOxidation [M1; M10]	1		72
AGP50762	QDVLLFIDNIFR		0	2	36	10000000
AGP50762	QINVTCEVQQLLGNNR	1xCarbamidomethyl [C6]	0		51	770000000
AGP50762	RTNPTTSRPGVSTSEEK		1		61
AGP50762	SAPAFIELDTK		0	2	69	2700000000
AGP50762	TNPTTSRPGVSTSEEK		0	4	97	490000000
AGP50762	TREGNDLYMEMK	2xOxidation [M9; M11]	1		45	53000000
AGP50762	TREGNDLYMEMK	1xOxidation [M11]	1		34	4700000
AGP50762	TREGNDLYMEMKESGVINEK	2xOxidation [M9; M11]	2		84	230000000
AGP50762	TVLIMELINNIAK	1xOxidation [M5]	0		65	560000000
AGP50762	VALVYGQMNEPPGAR	1xOxidation [M8]	0		93	660000000
AGP50762	VALVYGQMNEPPGAR		0	3	99
AGP50762	VGLTALTMAEYFR		0	3	90	570000000
AGP50762	VGLTALTMAEYFR	1xOxidation [M8]	0		103	840000000
AGP50762	VVDLLAPYR		0	2	53	35000000
AGP50762	VVDLLAPYRR		1	2	48	460000000
AGP50763	AACKWSPELAAACEVWK	2xCarbamidomethyl [C3; C13]	1		55	2600000
AGP50763	AGVGFQAGVK		0	2	85	10000000000
AGP50763	AGVGFQAGVKDYK		1	3	86	130000000
AGP50763	AIKFEFEPVDTIDK		1	3	92	16000000000
AGP50763	AIKFEFEPVDTIDKK		2	3	58	1900000000
AGP50763	DDFIEKDR		1	2	43	5200000000
AGP50763	DNGLLLHIHR		0	2	57	180000000
AGP50763	DTDILAAFR		0	2	58	14000000000
AGP50763	DYKLTYYTPEYETK		1	3	92
AGP50763	DYKLTYYTPEYETKDTDILAAFR		2	3	78	100000000
AGP50763	EGNEIIR		0	2	48	3700000000
AGP50763	ELGVPIVMHDYLTGGFTANTTLAHYCR	1xCarbamidomethyl [C26]; 1xOxidation [M8]	0		86	200000000
AGP50763	ELGVPIVMHDYLTGGFTANTTLAHYCR	1xCarbamidomethyl [C26]	0		84	16000000
AGP50763	EMTLGFVDLLR		0	2	56	560000000
AGP50763	EMTLGFVDLLR	1xOxidation [M2]	0		56	2400000000
AGP50763	EMTLGFVDLLRDDFIEK	1xOxidation [M2]	1		49	410000000
AGP50763	EMTLGFVDLLRDDFIEKDR		2	3	63	380000000
AGP50763	EMTLGFVDLLRDDFIEKDR	1xOxidation [M2]	2		56	4000000000
AGP50763	FEFEPVDTIDK		0	2	70	5000000000
AGP50763	FEFEPVDTIDKK		1	2	62	210000000
AGP50763	FEFEPVDTIDKKV		2	2	50	2100000000
AGP50763	IPPTYSK		0	1	43
AGP50763	LEDLRIPPTYSK		1	3	57	45000000
AGP50763	LEGEREMTLGFVDLLR		1	3	63	79000000
AGP50763	LEGEREMTLGFVDLLR	1xOxidation [M7]	1		75	3600000000
AGP50763	LTYYTPEYETK		0	2	54
AGP50763	LTYYTPEYETKDTDILAAFR		1	4	104	19000000000
AGP50763	MSGGDHIHSGTVVGK	1xOxidation [M1]	0		45	4300000000
AGP50763	MSGGDHIHSGTVVGKLEGER	1xOxidation [M1]	1		50	200000000
AGP50763	MSGGDHIHSGTVVGKLEGER		1	3	65	11000000
AGP50763	TFQGPPHGIQVER		0	2	80	13000000000
AGP50763	TFQGPPHGIQVERDK		1	2	27	15000000
AGP50763	VALEACVQAR	1xCarbamidomethyl [C6]	0		85	590000000
AGP50763	VSPQPGVPPEEAGAAVAAESSTGTWTTVWTDGLTSLDR		0	5	101	720000000
AGP50763	VSPQPGVPPEEAGAAVAAESSTGTWTTVWTDGLTSLDRYKGR		2	4	114	34000000
AGP50763	WSPELAAACEVWK	1xCarbamidomethyl [C9]	0		78	7800000000
AGP50765	AAELAYFLR		0	2	58	20000000
AGP50765	GQGIIPLTR		0	2	31	91000000
AGP50765	TDDKFFTPR		1	1	45	39000000
AGP50767	EKGGYEISIVDASDGR		1	3	123	56000000
AGP50767	GGLNVGAVLILPEGFELAPPDR		0	5	104	9500000
AGP50767	GGYEISIVDASDGR		0	2	64	250000000
AGP50767	GQIYPDGSK		0	1	39
AGP50767	GRGQIYPDGSK		1	2	49	87000000
AGP50767	IGNLAFQSYRPDK		0	2	54	130000000
AGP50767	IGNLAFQSYRPDKK		1	4	55	890000000
AGP50767	IPYDMQLK		0	1	28
AGP50767	ISPELKEK		1	1	42	73000000
AGP50767	KGGLNVGAVLILPEGFELAPPDR		1	5	132	230000000
AGP50767	KYSEIVFPILSPDPATK		1	3	58	120000000
AGP50767	KYSEIVFPILSPDPATKK		2	3	42	2000000
AGP50767	NILVLGPVPGK		0	2	54	770000000
AGP50767	NILVLGPVPGKK		1	2	32	250000000
AGP50767	QVIDIIPPGPELLVSEGESIK		0	5	102	66000000
AGP50767	SNNTVYNATSTGIVR		0	3	102	770000000
AGP50767	YPIYVGGNR		0	2	44	240000000
AGP50767	YSEIVFPILSPDPATK		0	3	46	420000000
AGP50767	YSEIVFPILSPDPATKK		1	4	56	380000000
AGP50769	TQSNPNEQNVELNR		0		80	8200000
AGP50770	TYPIFTVR		0	1	38
AGP50771	FDSLEQLDEFSR		0	3	78	97000000
AGP50771	QGIPLITDR		0	1	40
AGP50771	QGIPLITDRFDSLEQLDEFSR		1	3	62	2200000000
AGP50771	SFADIITSIR		0	2	46	40000000
AGP50775	GANEESTGISR		0	2	75	5900000
AGP50775	KGANEESTGISR		1	2	63	40000000
AGP50775	VILECISCVR	2xCarbamidomethyl [C5; C8]	0		56	72000000
AGP50776	ILSFLPFR		0	1	49	160000000
AGP50776	LITLAIK		0	1	44	63000000
AGP50776	QFQAQSISIITGSRPR		0	3	89	140000000
AGP50779	TLFLGQEIR		0	1	22	10000000
AGP50780	ADVPFR		0	1	43	1800000000
AGP50780	AGSMDNGDGIAVGWLGHPVFR	1xOxidation [M4]	0		61	330000000
AGP50780	AGSMDNGDGIAVGWLGHPVFR		0	2	45	36000000
AGP50780	DVFAGIDPDLDAQVEFGTFQK		0	4	74	24000000
AGP50780	IPEKLAFYDYIGNNPAK		1	3	63	9600000
AGP50780	LAFYDYIGNNPAK		0	3	72	3800000000
AGP50780	MPTFFETFPVVLVDEEGIVR	1xOxidation [M1]	0		140	42000000
AGP50780	QGMFVIPFMTR	1xOxidation [M3]	0		40	210000000
AGP50780	QGMFVIPFMTR	2xOxidation [M3; M9]	0		30	520000000
AGP50780	RMPTFFETFPVVLVDEEGIVR	1xOxidation [M2]	1		106	1100000000
AGP50780	RMPTFFETFPVVLVDEEGIVR		1	5	121	89000000
AGP50780	RSQLGEIFELDR		1	4	100	1400000000
AGP50780	RVSNGLAENLSLSEAWSK		1	4	84	82000000
AGP50780	SQLGEIFELDR		0	3	57	2200000000
AGP50780	SQLGEIFELDRATLK		1	3	68	8300000
AGP50780	VHTVVLNDPGR		0	1	42	400000000
AGP50780	VSNGLAENLSLSEAWSK		0	3	100	180000000
AGP50780	YQWDQGYFQQEIYR		0	4	83	770000000
AGP50780	YQWDQGYFQQEIYRR		1	3	34	80000000
AGP50783	ATQTVEDSSKPRPK		0		61	250000000
AGP50783	RTGAGSLLKPLNSEYGK		1	3	69	300000000
AGP50783	TGAGSLLKPLNSEYGK		0	4	87	260000000
AGP50784	GSASVGQSTLTR		0	2	69
AGP50784	IVTGVPDAIPVIGSPLVELLR		0	4	95	170000000
AGP50784	LEIQAIADDITSK		0	2	71	270000000
AGP50784	VYDWFEER		0	1	44	46000000
AGP50785	FQNPFR		0	1	36	3100000
AGP50785	KPDLNDPVLR		0	2	59	60000000
AGP50786	EALYEASR		0	1	27
AGP50786	FILSPLR		0	1	39
AGP50790	EGFLESVR		0	2	48	90000000
AGP50790	GKDTIADLLTSIR		1		76	140000000
AGP50790	IYTNYQGIPK		0	2	38	130000000
AGP50790	VLGGMGIAILSTSR	1xOxidation [M5]	0		90	120000000
AGP50790	VVSTNITENIVK		0	3	87	170000000
AGP50791	IGDVIVAVIK		0	2	51	47000000
AGP50791	IGDVIVAVIKDALPQMPLER	1xOxidation [M16]	1		58	37000000
AGP50791	MIQPQTLLNVADNSGAR	1xOxidation [M1]	0		114	88000000
AGP50791	VFGAIAEELR		0	2	72
AGP50791	VIGAAGNQR		0	1	43	230000000
AGP50791	YDDNAAVIIDQK		0	3	81
AGP50792	AAISIAASK		0	1	39	14000000
AGP50792	GSPEYWVAVVKPGR		0	2	64	71000000
AGP50792	ILYEMGGVSETVAR	1xOxidation [M5]	0		81
AGP50792	YALQALEPAWITAR		0	4	81	150000000
AGP50793	FNISIEK		0	2	47	180000000
AGP50793	GAIEELEKDLQK		1	3		34000000
AGP50793	GAIEELEKDLQKEINSVNQR		2	5	86	18000000
AGP50793	GRLPLQTIR		1	2	56	87000000
AGP50793	KIESDSSSEVITHNR		1	4	121	87000000
AGP50793	LPLQTIR		0	1	44	31000000
AGP50793	NYSEGLQEDK		0	2	56	110000000
AGP50793	NYSEGLQEDKK		1	2	62	21000000
AGP50793	TIYGVLGVK		0	1	28	52000000
AGP50793	VKEPYRQPNILAEYIAFQLK		2	4	45	59000000
AGP50794	ANLFITK		0	1	24	9700000
AGP50794	ASYPILK		0	1	28
AGP50794	DFDKANLFITK		1	2	35	11000000
AGP50795	ETIVTWSR		0	1	67	18000000
AGP50795	HFTSYENAR		0	1	45
AGP50795	KLGEFVPTR		1	1	49	97000000
AGP50796	MIITLQPGYSIPLLDR	1xOxidation [M1]	0		73	85000000
AGP50796	MIITLQPGYSIPLLDREK	1xOxidation [M1]	1		50	15000000
AGP50799	KVPIEIGSK		1	1	29	36000000
AGP50799	SLAYQILYR		0	1	42	11000000
AGP50799	TETNPLLVLR		0	2	65	16000000
AGP50799	WLLEASQK		0	1
AGP50801	CLDFCDYFLR	2xCarbamidomethyl [C1; C5]	0		59	17000000
AGP50801	GVVEYQQLITQNPIFLER		0		122	35000000
AGP50801	IGGVAADLPYGWIDK		0		37	25000000
AGP50801	IIQQAIEK		0	1	34	38000000
AGP50801	IPGGPYENLEVR		0	2	80	7800000
AGP50801	IRPPGFINLQILPQLVK		0	3	62	53000000
AGP50802	DFVLSTTK		0	1	39	21000000
AGP50802	SGVSFFSQNIPK		0	2	31	48000000
AGP50802	VFTLGIR		0	1	43	2200000
AGP50803	GFSGQQTNK		0	1	39	150000000
AGP50803	SFSSGNEHPKPK		0		18
AGP50806	ACPTDVLEMIPWDGCK	2xCarbamidomethyl [C2; C15]	0		45	30000000
AGP50806	ACPTDVLEMIPWDGCK	2xCarbamidomethyl [C2; C15]; 1xOxidation [M9]	0		75	130000000
AGP50806	CESACPTDFLSVR	2xCarbamidomethyl [C1; C5]	0		85	700000000
AGP50806	IYDTCIGCTQCVR	3xCarbamidomethyl [C5; C8; C11]	0		78	840000000
AGP50806	QIASAPR		0	1	43	870000000
AGP50806	RCESACPTDFLSVR	2xCarbamidomethyl [C2; C6]	1		60	64000000
AGP50806	TEDCVGCK	2xCarbamidomethyl [C4; C7]	0		49	270000000
AGP50806	TEDCVGCKR	2xCarbamidomethyl [C4; C7]	1		58	310000000
AGP50806	VYLGPETTR		0	2	60
MLOC_10028.1	FPTLPFIPK		0	2	61	38000000
MLOC_10028.1	SSVAFDPFTSVTQTLK		0	3	69	32000000
MLOC_10028.1	SSVAFDPFTSVTQTLKK		1	2	45	8600000
MLOC_10028.1	SYAAGFGYDPSK		0	1	46	15000000
MLOC_10028.1	WFEVASLKR		1	2	39	5700000
MLOC_10049.5	GFETDITSEVNDIKR		1	1	42	16000000
MLOC_10208.1	AGSTIQEASISK		0	1	25
MLOC_10208.1	IIDFDLPITVR		0	2	62	150000000
MLOC_10208.1	LNESDVGDR		0	1	48	47000000
MLOC_10208.1	NYITGNTVEK		0	2	45	55000000
MLOC_10218.3	LFINGQFVDAASGK		0	1	52	6800000
MLOC_10230.2	AMELDDEDISYLTNR	1xOxidation [M2]	0		44	3200000
MLOC_10271.6	ITVAGEDIR		0		59	79000000
MLOC_10271.6	NAPFLILDEATSALDTTSER		0	4	116	9200000
MLOC_10282.1	LYAPPAPPR		0	1	50	220000000
MLOC_10305.1	LIGSGSATPSLSISNDDLSK		0	0	35	3500000
MLOC_10305.1	LSIPSEK		0	1	40	6500000
MLOC_10305.1	VISNLANYGNTSAASIPLALDEAVR		0	2	68	3800000
MLOC_10305.1	VLSGGETLGGLSVQAAQR		0	1	56	2600000
MLOC_10343.1	AGLLQEIK		0	1	50	92000000
MLOC_10343.1	RFPEDEGDSEAVR		1	2	59	1900000
MLOC_10347.2	VNYLVR		0	1	33	4700000
MLOC_10400.1	APLGQNTLLLR		0	2	56	68000000
MLOC_10400.1	IAVIVGTITDDQR		0	1	37	5700000
MLOC_10400.1	IVNAGGECLTFDQLALR	1xCarbamidomethyl [C8]	0		126	62000000
MLOC_10404.1	ANSNLPR	1xAcetyl [N-Term]	0		46	7600000
MLOC_10405.1	DITPDDKQELDEALQR		1	2	46	31000000
MLOC_10405.1	LADLEAAPAALAR		0	3	101	22000000
MLOC_10405.1	LATPETEYGR		0	1	76	6200000
MLOC_10405.1	LLVSEGLQPLGEK		0	2	66	24000000
MLOC_10405.1	VIADGTLLDFLR		0	2	96	23000000
MLOC_10405.1	EIQAAFR		0	1	35
MLOC_10405.1	QVSTFGLSLVK		0	1	32	13000000
MLOC_10405.1	TQPTPQDEMR	1xOxidation [M9]	0		27	5500000
MLOC_10424.9	QVEQQTGAR		0	1	41	2900000
MLOC_10432.1	IAYSTEENDAIR		0	2	85	17000000
MLOC_10432.1	LMGADEYSEDLAILR	1xOxidation [M2]	0		46	7700000
MLOC_10432.1	LNTGDISPNVSSK		0	1	31	12000000
MLOC_10457.2	EAGSTMEVVAEQTK		0	2	46	57000000
MLOC_10457.2	EAGSTMEVVAEQTK	1xOxidation [M6]	0		87	180000000
MLOC_10457.2	ELAAQADVDGFLVGGASLKPEFIDIINAAAVK		0	4	88	7400000
MLOC_10457.2	IIYGGSVTGASCK	1xCarbamidomethyl [C12]	0		72
MLOC_10457.2	LRPEIQVAAQNCWVK	1xCarbamidomethyl [C12]	0		60	53000000
MLOC_10457.2	RSLLGESSEFVGEK		1	2	88	16000000
MLOC_10457.2	SLLGESSEFVGEK		0	2	79	610000000
MLOC_10457.2	TNVSPEVAESTR		0	2	72	420000000
MLOC_10457.2	VAYALAQGLK		0	2	43	530000000
MLOC_10457.2	VIACVGETLEQR	1xCarbamidomethyl [C4]	0		99	230000000
MLOC_10464.2	GIVNEAVQQIAYADR		0	3	86	110000000
MLOC_10464.2	GLLSVSGMPQR		0	1	65	3200000
MLOC_10464.2	LDGVVTLVDSK		0	2	53	4800000
MLOC_10478.2	ILVATDLVGR		0	2	60	15000000
MLOC_10588.1	AMQLLESGLK	1xOxidation [M2]	0		34
MLOC_10588.1	EYELLR		0	1	37	490000
MLOC_10588.1	IACYVTIR	1xCarbamidomethyl [C3]	0		32	13000000
MLOC_10588.1	LVLNISVGESGDR		0	1	30
MLOC_10588.1	VLEQLSGQSPVFSK		0	3	75	250000000
MLOC_10609.3	VIVVNVDAEK		0	1	41	1600000
MLOC_10609.3	VVSQDLELWLSSVPAK		0	1	30	6600000
MLOC_10622.1	APAIAAAAYLR		0	1	41	2000000
MLOC_10622.1	TYDPGYLNTAPVR		0	1	41	2000000
MLOC_10647.1	SLILAFR		0	1	42	1000000
MLOC_10647.1	TFANESNDNDPVR		0	1	61	3700000
MLOC_10676.1	FYDKEGLPAFPMGK	1xOxidation [M12]	1		35	8000000
MLOC_10676.1	GVAFMVDNCSTTAR	1xCarbamidomethyl [C9]; 1xOxidation [M5]	0		66
MLOC_10676.1	KGMLEVYNSLSAEGKK	1xOxidation [M3]	2		68	8300000
MLOC_10676.1	NISVVAVCPK	1xCarbamidomethyl [C8]	0		44	10000000
MLOC_10676.1	RYTEQGMDEESAYK	1xOxidation [M7]	1		30	18000000
MLOC_10676.1	STVEGITGIISK		0	2	57	300000000
MLOC_10676.1	SVVLAGR		0		34
MLOC_10676.1	YTEQGMDEESAYK	1xOxidation [M6]	0		63	33000000
MLOC_10676.1	YTEQGMDEESAYK		0	1	49	1800000
MLOC_1069.1	FDTAASNTVR		0	1	34	12000000
MLOC_1069.1	FLQTETGIAGFGR		0	2	85	10000000
MLOC_10702.4	LFPDEIAADQSK		0	2	44	18000000
MLOC_10735.1	VLGLVDR		0	1	43	4300000
MLOC_10735.1	EVTAELPIYLANSLNSLR		0	3
MLOC_10735.1	TVVVSTAHGLK		0	2	46	16000000
MLOC_10754.2	DNVRPYYPAVNIK		0	1	38	1700000
MLOC_10769.1	EYIGAQFTGVR		0	2	33	5200000
MLOC_10769.1	FTYETR		0	1	26	15000000
MLOC_10769.1	LINEYGLDGVDVDYER		0	2	49	17000000
MLOC_10769.1	TTEELGLLSPDQGIAAAK		0	1	44	36000000
MLOC_10769.1	VLASLQTGK		0	1	34
MLOC_10776.1	AFTADESSGLDPAVR		0	1	42	2300000
MLOC_10838.1	AAEAGGDKAPVVDVSQFGYFK		1	4	94	200000000
MLOC_10838.1	FYTPTVNVER		0	2	53	390000000
MLOC_10838.1	GMLPEKPIVVK	1xOxidation [M2]	0		45	21000000
MLOC_10838.1	LWSMVPSDKAAEAGGDKAPVVDVSQFGYFK	1xOxidation [M4]	2		50	18000000
MLOC_10856.3	AAQLGLK		0	1	61	43000000
MLOC_10856.3	FPLLANSR		0	1	46	36000000
MLOC_10856.3	GALGGTCLNVGCIPSK	2xCarbamidomethyl [C7; C12]	0		81	17000000
MLOC_10856.3	IVSSTGALALTEIPK		0	1	52	39000000
MLOC_10856.3	KIVSSTGALALTEIPK		1	2	49	18000000
MLOC_10856.3	LVSPSEVSVDLVDGGSTIVK		0	2	64	7500000
MLOC_10856.3	SLPGVTIDEK		0	1	46	4300000
MLOC_10856.3	TKVVGVDTSGSGVK		1	2	53	6700000
MLOC_10856.3	VISEKETDR		1	2	51	29000000
MLOC_10856.3	VVGVDTSGSGVK		0	1	52	59000000
MLOC_10856.3	AIDDAEGMVK	1xOxidation [M8]	0		46	36000000
MLOC_10856.3	GIEGLFK		0	1	34	560000
MLOC_10877.1	GKNIIIATGSDVK		1	1	41	2400000
MLOC_10877.1	ISNLEVDLPAMMAQK	2xOxidation [M11; M12]	0		48	31000000
MLOC_10877.1	LGTEVTVVEFAPDIVPSMDGEIR	1xOxidation [M18]	0		61	16000000
MLOC_10877.1	LTLEPAAGGEQSTLEADIVLVSAGR		0	4	103	4300000
MLOC_10877.1	LTSPSEVSVDLVDGGNTVVK		0	3	109
MLOC_10877.1	SLPGITIDEK		0	1	38	58000000
MLOC_10877.1	SLPGITIDEKK		1	1	38	9100000
MLOC_10877.1	TKVVGVDTSGDGVK		1	2	56	1600000
MLOC_10877.1	TPYTAGLGLDAIGVEMDK	1xOxidation [M16]	0		78	47000000
MLOC_10877.1	TPYTAGLGLDAIGVEMDK		0	2	99	11000000
MLOC_10877.1	VGKFPLMANSR	1xOxidation [M7]	1		27	9600000
MLOC_10877.1	VVGVDTSGDGVK		0	2	81	35000000
MLOC_10906.1	KESLHGSVTLNGESMDNNLLK		1	2
MLOC_10956.1	STIVDRDDEAELSELLGEGFLER		1	3	63
MLOC_10957.1	LPIVNQDNQVIGIVTR		0	2	81	21000000
MLOC_11084.2	AGLDTALAVIAGR		0	2	52	16000000
MLOC_11084.2	GLVTINQPTYSK		0	2	41	2400000
MLOC_11113.1	GVDGTNYIVLR		0	2	84	26000000
MLOC_11113.1	RIPLPVSTGSSVLYSK		1	3	83	15000000
MLOC_11161.1	LVQFATGIDNIR		0	2	65	1100000
MLOC_11161.1	VGELIGGSQREER		1	1	34	1000000
MLOC_11180.1	VAGLDNQGIVGLQR		0	2	42	2100000
MLOC_11201.4	TVGANFEATDGER		0	1	49	3700000
MLOC_11264.1	EIFGVTDEDADSLR		0	2	70	5300000
MLOC_11312.2	ALDMNTAEDAIVR	1xOxidation [M4]	0		92	95000000
MLOC_11312.2	EVVPGMIVTGMEVAEIDGAPR	1xOxidation [M6]	0		108	5500000
MLOC_11312.2	EVVPGMIVTGMEVAEIDGAPR	2xOxidation [M6; M11]	0		111	37000000
MLOC_11312.2	FSPIKESIVSR		1	2	37	74000000
MLOC_11312.2	LFNAVAVEDLIVK		0	3	51	160000000
MLOC_11312.2	LQDIGMIQAVPGMK	2xOxidation [M6; M13]	0		52	45000000
MLOC_11312.2	MGPTFGAMMISGQK	3xOxidation [M1; M8; M9]	0		63
MLOC_11317.1	FALPTQLAATFR		0	2	56	8100000
MLOC_11530.1	LAGIILK		0	1	34	880000
MLOC_11530.1	TAAYETLNEVVR		0	2	45	3200000
MLOC_11548.3	GLIFPPFTNIR		0	1	36
MLOC_11548.3	KISANIAAK		1	2	50	19000000
MLOC_11548.3	LLIDNVEELLPVVYTPVVGEACQK	1xCarbamidomethyl [C22]	0		43
MLOC_11548.3	TLLEAVQSIKPTVLIGTSGVGK		0	4	95	18000000
MLOC_11548.3	VLEVLK		0	1	47	17000000
MLOC_11548.3	YGSIYR		0	1	22	10000000
MLOC_11562.1	FPFLLVDR		0	1		32000000
MLOC_11569.1	INVVDIESTLSR		0	2	53	5900000
MLOC_11586.1	AALAFDPRPPQFVPLESGAYK		0	3	40	96000000
MLOC_11586.1	LLNVDENIYIPITK		0	3	83	42000000
MLOC_11586.1	VFASYSIYK		0	1	30	9700000
MLOC_11621.1	QSALALLGDFAR		0	2	59	3900000
MLOC_11692.1	AAIGLTAGAIGACFGSPADLALIR	1xCarbamidomethyl [C13]	0		105	13000000
MLOC_11692.1	AIEANEGKPLPLVQK		0	2	44	130000000
MLOC_11692.1	FYTGFPVYCVR	1xCarbamidomethyl [C9]	0		49	28000000
MLOC_11692.1	GLSAGLLR		0	2	44	49000000
MLOC_11692.1	IIADEGVLALWK		0	2	56	43000000
MLOC_11692.1	IQLGEGSATSVTK		0	2	72	86000000
MLOC_11692.1	QATYTTAR		0	1	38
MLOC_11692.1	QQQPPQTALAASGVWK		0	2	42	2400000
MLOC_11692.1	MQADSTLPAAQR	1xOxidation [M1]	0		72	47000000
MLOC_11692.1	MQADSTLPAAQR		0	1	55	12000000
MLOC_11769.6	LLLDELPSVLDGSAK		0	2	75	14000000
MLOC_11769.6	SASATSAAAGTEKK		1	1	62	940000
MLOC_11770.1	FNIVSPGADMTVYFPYTETDKR	1xOxidation [M10]	1		21
MLOC_11770.1	LLPDAVGTTCGQR	1xCarbamidomethyl [C10]	0		41	16000000
MLOC_11787.1	DYSQGEVTGLLK		0	1	30	2900000
MLOC_11787.1	QIGMIAGGTGITPMLQVVR	2xOxidation [M4; M14]	0		51	12000000
MLOC_1181.2	IPEELSNEK		0	1	30	2600000
MLOC_11835.1	ENDFVQPGER		0	2	37	3200000
MLOC_11835.1	LGPNYLMLPVNAPK	1xOxidation [M7]	0		41	11000000
MLOC_11835.1	LGPNYLMLPVNAPK		0	1	31	6800000
MLOC_11841.1	FFPALQGENTK		0	1	55	1700000
MLOC_11877.1	DVVTVEDIATVIPNCLR	1xCarbamidomethyl [C15]	0		38	26000000
MLOC_11877.1	FILIGSGNPEEGELRPQLLDR		0	3	38	460000000
MLOC_11877.1	KDPLESIDSGLLVVEK		1	3	79	38000000
MLOC_11877.1	LCLLLNVIDPK	1xCarbamidomethyl [C2]	0		70	74000000
MLOC_11877.1	LRKDPLESIDSGLLVVEK		2	4	76	40000000
MLOC_11877.1	QSYLEEQDKLQEQITSAR		1	4	88	64000000
MLOC_11882.1	GASSSLDSAR		0	2	71	20000000
MLOC_11882.1	IALLLDNK		0	1	35	7100000
MLOC_11882.1	LSEGYLTLAR		0	2	59	20000000
MLOC_11882.1	NLAGEIAQEFQK		0	2	57
MLOC_11882.1	VGQAVDVVGQAGRPK		0	1	48	8400000
MLOC_11890.5	KGNNILVMCDCYTPAGEPIPTNKR	2xCarbamidomethyl [C9; C11]; 1xOxidation [M8]	2		57	9700000
MLOC_11890.5	WNYDGSSTGQAPGEDSEVILYPQAIFK		0	1	51	47000000
MLOC_11890.5	WNYDGSSTGQAPGEDSEVILYPQAIFKDPFR		1	5	111	220000000
MLOC_11918.2	VMGAAGDASDGAIPAATAGR	1xOxidation [M2]	0		41	1100000
MLOC_11928.1	DDLKLPTDDVLLGQIK		1	2	45	38000000
MLOC_11928.1	LPTDDVLLGQIK		0	2	50	12000000
MLOC_11928.1	TFPQQAGAIR		0	2	38
MLOC_11932.3	VIVPPELGYGK		0	1	35	3000000
MLOC_11947.2	AGAVYER		0	1	45	43000000
MLOC_11947.2	DLSPATLLAK		0	1	37	32000000
MLOC_11947.2	EDAIEYAK		0	1	42	4200000
MLOC_11947.2	LYGLPTR		0	1	47
MLOC_11961.1	DGIYIPDTEK		0	1	42	54000000
MLOC_11961.1	DGIYIPDTEKLER		1	2	39	1400000000
MLOC_11961.1	FFDPLGLGGETK		0	2	81	2600000000
MLOC_11961.1	FFDPLGLGGETKDGIYIPDTEKLER		2	3	83	120000000
MLOC_11961.1	LKVAEIK		1	1	47	75000000
MLOC_11961.1	SWIPAFK		0	1
MLOC_11961.1	TAENFANFTGEQGYPGGK		0	4	111	2500000000
MLOC_12012.1	LLSEEEGDLR		0	1	62	6200000
MLOC_12012.1	LLSEEEGDLRR		1	2		18000000
MLOC_12012.1	TVEDLGPPEK		0	1	45	20000000
MLOC_12105.1	VYDSFTLHR		0	1	45	11000000
MLOC_12106.1	AAQLDVVVTNK		0	1	34	3300000
MLOC_12107.3	APGVPIGPIKEDVR		1	2	36	5300000
MLOC_12134.2	AVGFQGDVR		0	1	35	5600000
MLOC_12176.3	VGNQLQESGENVFVGGK		0	2	77	5700000
MLOC_12179.1	EAGPLPGLGTK		0	1	36	100000000
MLOC_12179.1	ITAILDPDGWK		0	2	53	67000000
MLOC_12179.1	SVFVDNVDFAK		0	2	54	150000000
MLOC_12179.1	SVFVDNVDFAKELE		1	3	43	90000000
MLOC_12193.1	GSVADDAAEVSTVGEAAR	1xAcetyl [N-Term]	0		41	2100000
MLOC_12220.1	EFLSVLDGNCR	1xCarbamidomethyl [C10]	0		47	98000000
MLOC_12220.1	EIDDALLQGR		0	2	69	270000000
MLOC_12220.1	GLLASPDGSIVYETSR		0	3	111	310000000
MLOC_12220.1	GSPLALAQAHETR		0	3	65	18000000
MLOC_12220.1	TLGELPAGSVVGSASLR		0	3	98	200000000
MLOC_12220.1	TTGDMILDKPLADIGGK	1xOxidation [M5]	0		82	61000000
MLOC_12224.8	IFGPGNQYVTAAK		0	1	67	2700000
MLOC_12224.8	MYSGVSLNSFLK	1xOxidation [M1]	0		38	3400000
MLOC_12252.4	QLGEAASPEEGLQR		0	2	69	46000000
MLOC_12252.4	TAFIPYITAGDPDLATTAAALR		0	3	71	25000000
MLOC_12284.1	AAQAAEFASK		0	1	33	170000
MLOC_12284.1	QYVVQPPSVEK		0	2		4600000
MLOC_123.2	VAQADEEAGSLLQER		0	1	42	330000
MLOC_12352.2	LTNATFQER		0	2	41	2900000
MLOC_12359.1	ITSFLDPDGWK		0	2	61	37000000
MLOC_12359.1	SAEAVELVTK		0	2	70	84000000
MLOC_12359.1	VVLVDYADFLK		0	2	51	72000000
MLOC_12419.1	AGIVPADDDGVSLGTVKLPANIDVAR		1	3	64	21000000
MLOC_12419.1	LPANIDVAR		0	2	64
MLOC_12446.5	EQVFSTYSDNQPGVLIQVFEGER		0	3	127	45000000
MLOC_12446.5	MYQGAGADMPGGMDDDVPAASGGAGPK	3xOxidation [M1; M9; M13]	0		77	7200000
MLOC_12446.5	NSLENYAYNMR		0	1	23	3100000
MLOC_12446.5	STIHDVVLVGGSTR		0	1	16	24000000
MLOC_12553.1	AAAAEFLK		0	1	29	20000000
MLOC_12553.1	AEPEAAAAAPAEETTTR		0	1	46	610000
MLOC_12553.1	EEPKAEPEAAAAAPAEETTTR		1	2	42
MLOC_12553.1	SGTTPLSPAIVFILDK		0	1	31
MLOC_12553.1	VAPFVPAPKEEPKAEPEAAAAAPAEETTTR		2	1	29
MLOC_12553.1	VVETIEASPPEIK		0	2	64
MLOC_12610.1	ANVLGIVLNIPVK		0	3	79	38000000
MLOC_12614.1	FATDTDAEMEVVK	1xOxidation [M9]	0		76	8200000
MLOC_12614.1	FYGASGVEYSEQAEK		0	1	57	3300000
MLOC_12614.1	GAPSGFVLPIR		0	2	60	27000000
MLOC_12614.1	LDIDPASITWR		0	2	65	2500000
MLOC_12614.1	QPSQGPTFGIK		0	2	39	13000000
MLOC_12615.1	GVDVVVIPAGVPR		0	2	70	14000000
MLOC_12615.1	IQNAGTEVVEAK		0	2	79	42000000
MLOC_12615.1	MSPLVSELR	1xOxidation [M1]	0		52
MLOC_12615.1	VAVLGAAGGIGQPLGLLIK		0	3	73	46000000
MLOC_12615.1	DDLFNINAGIVK		0	2	60	110000000
MLOC_12680.3	IAENALDLPEYAK		0	2	31	6400000
MLOC_12689.1	DAEGAGIYGSQAR		0	2	68	13000000
MLOC_12689.1	EFITGFAVAK		0	1	53	12000000
MLOC_12710.1	VVTALTLLK		0	1	40	8500000
MLOC_12760.1	SSSSDNPNEVTDR	1xAcetyl [N-Term]	0		47	910000
MLOC_12760.1	VVFLVDVPVFGR		0	3	31	20000000
MLOC_12765.1	IVAENLSEEEITGLKEMFR	1xOxidation [M17]	1		31	7300000
MLOC_12822.1	YSQANGLQFLK		0	1	49	550000
MLOC_12847.3	DAVIGAVPESTLITCIEK	1xCarbamidomethyl [C15]	0		41	15000000
MLOC_12847.3	LNTDENPDIASQYGVR		0	1	49	9400000
MLOC_12870.1	NQDAGLVELPATVAALKNPNSK		1	3	55	2600000
MLOC_12870.1	KGPAPYNLEVPTYSFLEDNK		1	4	61	56000000
MLOC_12870.1	LANSVDVASLR		0	3	89	12000000
MLOC_12954.1	FALLADDLK		0	1	49	18000000
MLOC_12954.1	FLADGAAAYTK		0	1	53	22000000
MLOC_12984.1	DSIITAYR		0	1	23	10000000
MLOC_12984.1	EHAIANGPIVLEMDTYR	1xOxidation [M13]	0		48	2000000
MLOC_12984.1	GFGVESFGADRK		1	2	52	38000000
MLOC_12984.1	GGDLVTAFAELMGR	1xOxidation [M12]	0		62	6900000
MLOC_12984.1	KDSIITAYR		1	1	30	3000000
MLOC_1304.1	DGGTYIEAIFPGSSAEQTGK		0	2	69	45000000
MLOC_1304.1	GRDGGTYIEAIFPGSSAEQTGK		1	3	67	6600000
MLOC_1304.1	SGGGDGDGGQEPYEEYEVEILKPYGLK		0	4	96	72000000
MLOC_1304.1	WDGVAELSDKEVIR		1	1	41
MLOC_13082.1	GLTSLLR		0	1	39	570000
MLOC_13082.1	TIVDVGCGIGGSSR	1xCarbamidomethyl [C7]	0		61	2100000
MLOC_13082.1	YGAQCSGITLSPVQAER	1xCarbamidomethyl [C5]	0		41	3100000
MLOC_13086.1	QITPSVLSER		0	2	51	47000000
MLOC_13086.1	VNNAVLFDQATYDKLLTEVPK		1	4	64	45000000
MLOC_13146.4	DLYGNIVLSGGSTMFPGIADR	1xOxidation [M14]	0		102	29000000
MLOC_13146.4	EKLAYVALDYEQELENAK		1	2	32	4200000
MLOC_13146.4	GYSFTTTAER		0	2	41	460000000
MLOC_13146.4	LAYVALDYEQELENAK		0	2	79	92000000
MLOC_13146.4	ADGEDIQPLVCDNGTGMVK	1xCarbamidomethyl [C11]; 1xOxidation [M17]; 1xAcetyl [N-Term]	0		60	36000000
MLOC_13146.4	AGFAGDDAPR		0	2	80	560000000
MLOC_13146.4	AVFPSIVGRPR		0	2	53	130000000
MLOC_13146.4	DAYVGDEAQSK		0	2	56	180000000
MLOC_13146.4	DAYVGDEAQSKR		1	2	93	69000000
MLOC_13146.4	EITALAPSSMK	1xOxidation [M10]	0		58	380000000
MLOC_13146.4	HTGVMVGMGQK	2xOxidation [M5; M8]	0		52	60000000
MLOC_13146.4	SYELPDGQVITIGAER		0	2	77	520000000
MLOC_13146.4	TTGIVLDSGDGVSHTVPIYEGYALPHAILR		0	5	112	23000000
MLOC_13146.4	VAPEEHPVLLTEAPLNPK		0	3	59	160000000
MLOC_13146.4	YPIEHGIVSNWDDMEK	1xOxidation [M14]	0		27	2600000
MLOC_13165.1	IFISLK		0	1	41	250000
MLOC_13165.1	LNVGDIVTCTIKR	1xCarbamidomethyl [C9]	1		65	7500000
MLOC_13176.1	LNLQPDATGSFVEILER		0	1	32	5300000
MLOC_13187.1	AGNAILMFTTNQR	1xOxidation [M7]	0		61	11000000
MLOC_13187.1	GVDVVVGTPGR		0	2	61	11000000
MLOC_13187.1	IYLIADER		0	1	40
MLOC_13187.1	LFAIPLTTTSK		0	1	51	37000000
MLOC_13187.1	LSQELGPTALASALAHLSGFSQPPSSR		0	4	83	16000000
MLOC_13187.1	QIIEQDEGR		0	1	48	2300000
MLOC_13187.1	QIIEQDEGRTPGR		1	1	32	21000000
MLOC_13187.1	SVTGFLSDVSPSAADAVGK		0	2	39	71000000
MLOC_13187.1	VTKLPVLQDDGPATDSYGR		1	1	36	620000
MLOC_13303.1	CCEDTADTQR	2xCarbamidomethyl [C1; C2]	0		34
MLOC_13408.1	QLLNLNAGDESAVR		0	1	32	1000000
MLOC_13411.2	EIVELFK		0	1	30	1900000
MLOC_13411.2	GSVDSLLNLLR		0	2	57	22000000
MLOC_13519.1	AGGNIVGAATDAK		0	2	49	40000000
MLOC_13519.1	DQTASFLGEK		0	2	52	34000000
MLOC_13519.1	DQTGSFLGEK		0	1	41
MLOC_13519.1	MASETGQSIQDR	1xOxidation [M1]	0		74	65000000
MLOC_13519.1	SGEVVETTQVK		0	2	66
MLOC_13519.1	STEAAQHVQDTAAEYTK		0	1	18	600000
MLOC_13520.1	DAVMNTLGMGGDKADAGSAK	2xOxidation [M4; M9]	1		32	6000000
MLOC_13520.1	DQTFGFIGEK		0	2	41	32000000
MLOC_13520.1	VSETGQAITDR		0	2	89	33000000
MLOC_13565.1	KGDAAEAAEPMEVSKDAPSQE	1xOxidation [M11]	2		68	12000000
MLOC_13565.1	NKDVTEAIQK		1	1	50	15000000
MLOC_13565.1	VAAAYDCK	1xCarbamidomethyl [C7]	0		46	18000000
MLOC_13604.1	DIVESVPETDR		0	1	45	6700000
MLOC_13604.1	LLETNNFPEFTGR		0	2	70	5500000
MLOC_13604.1	SLLDSNLEDGR		0	1	53	1900000
MLOC_13604.1	SNTGEGGEQPSR		0	2	83	5300000
MLOC_13608.1	IISGPTCPR	1xCarbamidomethyl [C7]	0		66	370000000
MLOC_13651.3	VVSSEQVQAVYR		0	1	38	12000000
MLOC_13742.1	ISMAGLSSR	1xOxidation [M3]	0		68	7400000
MLOC_13742.1	LIFGADSPAIQENR		0	2	85	21000000
MLOC_13742.1	TEEGKPLVLNVVR		0	2	24	46000000
MLOC_13742.1	VGGEFLAR		0	2	52	33000000
MLOC_13742.1	VKEYLPITGLADFNK		1	1	32	4300000
MLOC_13779.1	IGTGDSAR		0	1	46	10000000
MLOC_13779.1	SAPVYITVGDGGNQEGLASR		0	1	41	6100000
MLOC_13819.1	AGDSTPEELANATQVQGDYMPIAR	1xOxidation [M20]	0		55	10000000
MLOC_13819.1	KLAPTIGISVDHR		1	1	23
MLOC_13819.1	SLEGMQSNIQR		0	1	85	10000000
MLOC_13819.1	SLEGMQSNIQR	1xOxidation [M5]	0		74	20000000
MLOC_13819.1	TWFNQPAR		0	1	32	2200000
MLOC_13871.1	DIEAAPQGGEFSSK		0	2	78	5300000
MLOC_13871.1	YGGGANELSAGYSK		0	3	108	63000000
MLOC_13875.1	ATANADAAEVER	1xAcetyl [N-Term]	0		67	1000000
MLOC_13885.2	SMEFVGSTIESLTMEER	2xOxidation [M2; M14]	0		34	3900000
MLOC_13885.2	TSVEYEPVYSDAQAR		0	2	63	42000000
MLOC_13885.2	VPTFLVPATQK		0	1	37	5400000
MLOC_13885.2	VVIIPDHYIFTADER		0	1	24	5900000
MLOC_13910.5	VDVDGDKLRPALLGTSQGLR		1	2	19	1400000
MLOC_13920.1	AIGINVPR		0	1	56	210000000
MLOC_13920.1	SIPSIVELDSLK		0	2	58	130000000
MLOC_13920.1	VANFLAR		0	1	38	78000000
MLOC_13920.1	VKPSNPSIELGPEFK		0	2	50	79000000
MLOC_13920.1	VLQLETAAGAAIR		0	2	61
MLOC_14013.2	IGPTEPSQLSINQNAQGLAR		0	2	92	21000000
MLOC_14105.3	LLVFQSVLPSVGTGSLSAR		0	2	71	11000000
[truncated: 4,738 more rows]

## Sheet: SSI3
Protein Accessions	Sequence	Modifications	Missed Cleavages	XCorr Sequest HT	Ions Score Mascot	Area
[truncated: 5,332 more rows]

[truncated: 9 more sheets: SCF1, SCF2, SCF3, SCI1, SCI2, SCI3, OI1, OI2, OI3]
