# Supplementary material for: Evaluation of sample preparation methods for mass spectrometry-based proteomic analysis of barley leaves
Source: Plant Methods. 2018 Aug 25;14:72. doi: 10.1186/s13007-018-0341-4 (PMC6109330; doi:10.1186/s13007-018-0341-4)
Supplement: Supplementary file 3 — Additional file 3. List of proteins identified using different sample preparation protocols. [file 13007_2018_341_MOESM3_ESM.xlsx]

## Sheet: Sheet1
	Additional file 3. List of proteins identified using different sample preparation protocols. Proteins were identified and quantified using label free proteomics.T and F indicate the proteins identified and not identified using the protocol, respectively.
	Accession NO.	Protein Description	Blast name	MW [kDa]	pI	GRAVY score	FASP																					SDS-ISD																					SDC-FASP
							Replicate 1							Replicate 2							Replicate 3							Replicate 1							Replicate 2							Replicate 3							Replicate 1
							Identified by MS/MS	Score Sequest HT	Score Mascot	Peptides	Unique Peptides	Coverage	Area	Identified by MS/MS	Score Sequest HT	Score Mascot	Peptides	Unique Peptides	Coverage	Area	Identified by MS/MS	Score Sequest HT	Score Mascot	Peptides	Unique Peptides	Coverage	Area	Identified by MS/MS	Score Sequest HT	Score Mascot	Peptides	Unique Peptides	Coverage	Area	Identified by MS/MS	Score Sequest HT	Score Mascot	Peptides	Unique Peptides	Coverage	Area	Identified by MS/MS	Score Sequest HT	Score Mascot	Peptides	Unique Peptides	Coverage	Area	Identified by MS/MS
	AGP50735	photosystem II protein D1	－	38.88	5.36	0.372805	T	43	1166	8	8	23	2400000000	T	39	958	6	6	21	2900000000	T	43	1012	6	6	20	710000000	T	30	562	7	7	24	1400000000	T	38.4201	642	8	8	21	390000000	T	35	651	7	7	21	1400000000	T
	AGP50737	ribosomal protein S16	－	10.862	10.65	-0.564835	F	NA	NA	NA	NA	NA	NA	T	0	87	1	1	7	NA	F	NA	NA	NA	NA	NA	NA	T	0	61	1	1	7	190000000	T	0	61	2	2	16	99000000	T	0	68	1	1	7	150000000	F
	AGP50740	photosystem II protein D2	－	39.532	5.55	0.345326	T	34	633	6	6	22	3200000000	T	25	748	5	5	20	550000000	T	26	600	5	5	20	3800000000	T	19	558	6	6	25	1400000000	T	24	670	6	6	25	2100000000	T	22	742	6	6	25	1600000000	T
	AGP50741	photosystem II CP43 chlorophyll apoprotein	－	52.102	7.21	0.264693	T	51	1223	12	12	26	7700000000	T	52	1207	10	10	26	5900000000	T	59	1293	12	12	21	6500000000	T	40	1018	12	12	30	2100000000	T	40	995	13	13	30	3100000000	T	43	975	14	14	30	3200000000	T
	AGP50745	RNA polymerase beta subunit	－	121.578	8.84	-0.310688	T	4.2126	83	2	2	1	2700000	T	9	149	4	4	4	11000000	T	3	80	2	2	1	9500000	T	1	71.17	1	1	1	1300000	F	NA	NA	NA	NA	NA	NA	T	1	72.16	1	1	1	1100000	T
	AGP50746	RNA polymerase beta	－	78.126	9	-0.339736	F	NA	NA	NA	NA	NA	NA	T	2	51.31	1	1	2	1700000	T	2	50.45	1	1	2	3800000	F	NA	NA	NA	NA	NA	NA	F	NA	NA	NA	NA	NA	NA	F	NA	NA	NA	NA	NA	NA	F
	AGP50747	RNA polymerase beta' subunit	－	169.557	6.99	-0.493636	T	4	103	4	4	3.11442	5100000	T	2	42	2	2	1.15098	8400000	T	3	38.97	2	2	1.3541	11000000	T	1	46.53	1	1	0.744753	2700000	T	3	26.25	2	2	1.3541	5200000	T	0	52.76	1	1	0.406229	NA	T
	AGP50748	ribosomal protein S2	－	26.978	10.02	-0.185593	T	17	373	6	6	26.2712	58000000	T	17	410	7	7	29	59000000	T	24	410	7	7	27	130000000	T	0	127	2	2	10	84000000	T	3	217	4	4	19	39000000	T	0	127	3	3	14	40000000	T
	AGP50749	ATP synthase CF0 subunit IV	－	27.289	5.47	0.664777	F	NA	NA	NA	NA	NA	NA	F	NA	NA	NA	NA	NA	NA	F	NA	NA	NA	NA	NA	NA	T	2	42.16	1	1	3	70000000	T	2	41.96	1	1	3	64000000	T	0	39.23	1	1	3	37000000	T
	AGP50750	ATP synthase CF0 subunit III	－	7.969	4.91	1.03457	F	NA	NA	NA	NA	NA	NA	F	NA	NA	NA	NA	NA	NA	F	NA	NA	NA	NA	NA	NA	T	NA	99.21	1	1	50	3800000	T	NA	129.68	1	1	50	380000	T	NA	140.44	1	1	50	1700000	F
	AGP50751	ATP synthase CF0 subunit I	－	21.441	9.32	-0.245213	T	44	666	10	10	37	450000000	T	38	596	10	10	37	1300000000	T	37	598	8	8	36	1200000000	T	19	499	9	9	45	270000000	T	26	458	9	9	45	290000000	T	21	483	9	9	43	230000000	T
	AGP50752	ATP synthase CF1 alpha subunit	－	55.26	6.74	-0.0680556	T	242.602	4305	28	28	55	6800000000	T	263	4294	28	28	55	12000000000	T	255	4426	27	27	55	9500000000	T	237	4508	30	30	56	3700000000	T	230	4003	31	31	56	4900000000	T	264	4792	30	30	57	2900000000	T
	AGP50753	ribosomal protein S14	－	12.207	11.37	-0.924272	T	11	225	5	5	40	170000000	T	4	188	3	3	31	130000000	T	1	168	3	3	23	240000000	T	1	99	2	2	21	76000000	T	5	131	4	4	31	84000000	T	3.61519	145.279	3	3	29.1262	79000000	T
	AGP50754	photosystem I P700 apoprotein A2	－	82.563	7.15	0.102997	T	36	651	8	8	12	420000000	T	37	625.346	8	8	13	1700000000	T	23.6901	529	7	7	9	1900000000	T	33	683	8	8	12	1400000000	T	36	716	9	9	12	2000000000	T	35	669	9	9	14	1500000000	T
	AGP50755	photosystem I P700 apoprotein A1	－	83.08	7.11	0.251733	T	26	308	9	9	11.2	2700000000	T	28	239	8	8	10	2100000000	T	21	276	8	8	10	1200000000	T	30	303	11	11	12	1000000000	T	22	320	10	10	12	910000000	T	27	276	11	11	13.2	770000000	T
	AGP50756	hypothetical chloroplast RF34	－	19.959	5.35	-0.396512	T	3	61.51	2	2	14	30000000	T	3	66.78	1	1	10	42000000	T	3	69.46	1	1	10	40000000	F	NA	NA	NA	NA	NA	NA	F	NA	NA	NA	NA	NA	NA	F	NA	NA	NA	NA	NA	NA	T
	AGP50757	ribosomal protein S4	－	23.27	10.96	-0.584577	T	11	347	6	6	24	500000000	T	13	376	6	6	24	610000000	T	14	443	5	5	20	130000000	T	14	376	8	8	40	90000000	T	15	323	7	7	40	120000000	T	17	403	8	8	40	86000000	T
	AGP50758	NADH-plastoquinone oxidoreductase subunit J	－	18.699	6.52	-0.385535	F	NA	NA	NA	NA	NA	NA	F	NA	NA	NA	NA	NA	NA	F	NA	NA	NA	NA	NA	NA	F	NA	NA	NA	NA	NA	NA	F	NA	NA	NA	NA	NA	NA	T	1	74	2	2	13	16000000	F
	AGP50759	NADH-plastoquinone oxidoreductase subunit K	－	27.519	8.48	-0.214694	T	NA	157	2	2	7	3100000	T	NA	68.77	1	1	3.67347	13000000	F	NA	NA	NA	NA	NA	NA	T	NA	44.68	2	2	8	27000000	T	NA	50	2	2	13.4694	11000000	T	NA	84	4	4	9	18000000	T
	AGP50761	ATP synthase CF1 epsilon subunit	－	15.208	5.29	-0.00875912	T	34.9098	389	10	10	80	930000000	T	32	313	6	6	32	1100000000	T	38	385	9	9	58	860000000	T	24	393	6	6	39	260000000	T	31	458	7	7	58	350000000	T	31	459	7	7	58	300000000	T
	AGP50762	ATP synthase CF1 beta subunit	－	53.841	5.27	-0.0937751	T	281	8597	31	30	69	5700000000	T	304	9253	31	30	68	6200000000	T	312	9505.4	30	29	72	5300000000	T	234	6381	35	34	80	2900000000	T	235	6531	35	34	75	3000000000	T	254	6506	35	34	76	3100000000	T
	AGP50763	ribulose-1,5-bisphosphate carboxylase/oxygenase large subunit	－	53.045	6.68	-0.275365	T	819	18290	45	33	64	19000000000	T	852	19415	47	34	70	13000000000	T	840	19317	49	36	70	21000000000	T	662	16333	44	31	67	15000000000	T	688	17032	44	31	66	16000000000	T	677	16952.3	46	33	67	12000000000	T
	AGP50765	photosystem I assembly protein Ycf4	－	21.726	9.83	0.215135	T	4	122	4	4	16	110000000	T	3	96	2	2	9	140000000	T	4	88	1	1	4	190000000	T	8	98.4092	2	2	9	38000000	T	8	92	3	3	14	50000000	T	7	98	2	2	9	26000000	T
	AGP50767	cytochrome f	－	35.341	8.75	-0.125	T	88	1053	19	19	41.5625	1300000000	T	104	1223	19	19	41.5625	910000000	T	88	1043	16	16	41.5625	1800000000	T	120	1494	20	20	58.125	490000000	T	103	1284	19	19	48.125	810000000	T	112	1349.41	19	19	48.125	700000000	T
	AGP50769	photosystem II protein L	－	4.494	4.5	0.257895	T	NA	207	1	1	36	31000000	T	NA	184	1	1	36	51000000	T	NA	186	1	1	36	90000000	F	NA	NA	NA	NA	NA	NA	T	NA	80.53	1	1	36	8200000	F	NA	NA	NA	NA	NA	NA	T
	AGP50770	photosystem II cytochrome b559 beta subunit	－	4.495	10.74	0.746154	T	0	45	1	1	20	71000000	T	1	52	1	1	20	NA	T	0	43	1	1	20	NA	T	0	46	1	1	20	NA	T	0	58	1	1	20	NA	T	NA	42	1	1	20	NA	T
	AGP50771	photosystem II cytochrome b559 alpha subunit	－	9.439	4.78	0.0192771	T	14	224	3	3	37	94000000	T	17	206	4	4	37	110000000	T	18	247	4	4	37	80000000	T	29	313	4	4	37	1100000000	T	23	226	4	4	37	770000000	T	21	257	4	4	37	1100000000	T
	AGP50775	ribosomal protein L33	－	7.743	9.94	-1.00909	T	6	128	3	3	36	61000000	T	13	201	3	3	33	200000000	T	7	131	3	3	33	120000000	T	2.44943	61	2	2	18	37000000	T	4	147	3	3	33	39000000	T	4	98	2	2	18	61000000	T
	AGP50776	ribosomal protein S18	－	20.511	11.91	-1.23647	T	9	187	4	4	21	280000000	T	8	180	5	5	26	370000000	T	6	172	3	3	17	270000000	T	7	216	4	4	22	110000000	T	3	153.522	3	3	18	120000000	T	9	185	3	3	18	110000000	F
	AGP50778	ribosomal protein S12	－	14.573	11.72	-0.359091	F	NA	NA	NA	NA	NA	NA	F	NA	NA	NA	NA	NA	NA	F	NA	NA	NA	NA	NA	NA	T	2		1	1	6	210000000	F	NA	NA	NA	NA	NA	NA	F	NA	NA	NA	NA	NA	NA	F
	AGP50779	ATP-dependent Clp protease proteolytic subunit	－	24.694	4.87	0.062037	T	1	42	3	3	20	36000000	T	3	45	2	2	10	41000000	T	2	43	2	2	9	52000000	T	1	31.84	1	1	4	27000000	F	NA	NA	NA	NA	NA	NA	F	NA	NA	NA	NA	NA	NA	T
	AGP50780	photosystem II 47 kDa protein	－	56.097	6.54	0.0929134	T	95	1658	14	14	24	3800000000	T	97	1380	13	13	28.7402	1900000000	T	110	1751	14	14	24	2900000000	T	95.4435	1572	17	17	30	2100000000	T	89	1482	16	16	30	2600000000	T	93.5778	1552	19	19	33	2000000000	T
	AGP50783	photosystem II phosphoprotein	－	7.796	8.57	0.253425	T	26	511	3	3	42	3100000000	T	35	588	3	3	42	1900000000	T	26	446.868	3	3	42	3100000000	T	12.4462	299	3	3	42	160000000	T	16	272	3	3	42	270000000	T	14	266	3	3	42	240000000	T
	AGP50784	cytochrome b6	－	26.061	9.32	0.498707	T	14	227	4	4	23	520000000	T	16	258	4	4	23	350000000	T	14	296	4	4	23	250000000	T	11	217	4	4	23	160000000	T	13	217	4	4	23	160000000	T	15	299	4	4	23	190000000	T
	AGP50785	cytochrome b6/f complex subunit IV	－	18.976	8.12	0.543103	T	14	149	2	2	9	480000000	T	16	159	2	2	9	NA	T	22	170	2	2	9	470000000	T	12	111	2	2	9	4900000	T	10	105	2	2	9	32000000	T	11	146	2	2	9	1000000	T
	AGP50786	RNA polymerase alpha subunit	－	38.88	7.06	-0.338938	T	1	44	2	2	5	35000000	T	1	35	2	2	4	20000000	F	NA	NA	NA	NA	NA	NA	T	1	40	2	2	6	6000000	T	0	39.35	2	2	4	NA	F	NA	NA	NA	NA	NA	NA	F
	AGP50787	ribosomal protein S11	－	15.557	12.02	-0.357343	T	2	55.62	1	1	6	63000000	F	NA	NA	NA	NA	NA	NA	F	NA	NA	NA	NA	NA	NA	F	NA	NA	NA	NA	NA	NA	F	NA	NA	NA	NA	NA	NA	T	NA	51.85	1	1	9	1800000	F
	AGP50789	translational initiation factor 1	－	13.108	9.58	-1.05841	F	NA	NA	NA	NA	NA	NA	F	NA	NA	NA	NA	NA	NA	F	NA	NA	NA	NA	NA	NA	F	NA	NA	NA	NA	NA	NA	F	NA	NA	NA	NA	NA	NA	F	NA	NA	NA	NA	NA	NA	T
	AGP50790	ribosomal protein S8	－	15.7	11.12	-0.397794	T	11	336	5	5	41	330000000	T	13	349	6	6	41	380000000	T	12	286	5	5	41	240000000	T	8	300	5	5	41	160000000	T	13	318	5	5	41	150000000	T	11.0418	391	6	6	41	140000000	T
	AGP50791	ribosomal protein L14	－	13.54	8.29	0.120325	T	27	550	6	6	55	570000000	T	27	577	7	7	55	560000000	T	26	598.279	6	6	55	520000000	T	14	455	7	7	55	130000000	T	15	431.02	6	6	55	120000000	T	10	287	5	5	47	120000000	T
	AGP50792	ribosomal protein L16	－	16.597	11.59	-0.555556	T	20	427	5	5	45	210000000	T	18	424.759	4	4	39	200000000	T	18.451	493	4	4	39	130000000	T	11	247	5	5	45	67000000	T	10	201	4	4	35	78000000	T	7	131	5	5	45	120000000	T
	AGP50793	ribosomal protein S3	－	27.574	9.82	-0.594142	T	23	396	6	6	22	280000000	T	17	359	7	7	22	300000000	T	24	354	6	6	22	300000000	T	31	415.205	11	11	42	170000000	T	31	419	10	10	38	130000000	T	31	402	9	9	34	120000000	T
	AGP50794	ribosomal protein L22	－	17.676	10.9	-0.361745	T	2	84	3	3	23.4899	22000000	T	3	124	4	4	28	58000000	T	4	93	4	4	30	29000000	T	2.04091	30.14	2	2	12	10000000	T	2	35.57	3	3	12	10000000	T	1	64.8	1	1	8.72483	6600000	F
	AGP50795	ribosomal protein S19	－	8.189	9.99	-0.657746	T	8.32918	134	5	5	56	290000000	T	11	155	5	5	56	400000000	T	14	218	5	5	56	370000000	T	2.00508	51	2	2	23.9437	18000000	T	5	122	3	3	36	58000000	T	6.06461	42.16	2	2	23.9437	34000000	T
	AGP50796	ribosomal protein L23	－	13.628	10.32	-0.405128	T	2	99	2	2	24	91000000	T	5	122	2	2	24	58000000	T	5	101	2	2	24	44000000	T	0	116	3	3	21	47000000	T	NA	96	2	2	15	50000000	T	2	136	2	2	15	49000000	T
	AGP50798	NADH-plastoquinone oxidoreductase subunit 2	－	56.735	5.49	0.637451	F	NA	NA	NA	NA	NA	NA	F	NA	NA	NA	NA	NA	NA	F	NA	NA	NA	NA	NA	NA	F	NA	NA	NA	NA	NA	NA	F	NA	NA	NA	NA	NA	NA	F	NA	NA	NA	NA	NA	NA	T
	AGP50799	ribosomal protein S7	－	17.648	11.81	-0.682692	T	17	288	5	5	28	520000000	T	19	333	6	6	34	570000000	T	19	366	7	7	40	500000000	T	6	112	4	4	23	68000000	T	9	96	4	4	23	21000000	T	5	81	4	4	23	20000000	T
	AGP50800	ribosomal protein S15	－	10.78	11.22	-0.911111	T	6	63	3	3	32	32000000	T	0	54	1	1	7	1200000	T	8	80	4	4	40	28000000	T	1		1	1	14	3100000	F	NA	NA	NA	NA	NA	NA	F	NA	NA	NA	NA	NA	NA	F
	AGP50801	NADH-plastoquinone oxidoreductase subunit 7 (chloroplast)	－	43.086	5.8	-0.208108	T	NA	235	10	10	25	120000000	T	NA	346	11	11	28	150000000	T	NA	394	12	5	33	48000000	T	NA	263.408	8	3	25	14000000	T	NA	304	6	6	21	42000000	T	NA	350	7	4	24	24000000	T
	AGP50802	NADH-plastoquinone oxidoreductase subunit 5	－	82.81	8.81	0.564682	T	9	75.302	4	4	5	59000000	T	5	38	2	2	2.70636	67000000	T	4	47	3	3	4.73613	36000000	T	2	44	2	2	2.70636	29000000	T	3	61	3	3	3	24000000	T	2	34	2	2	2.70636	27000000	F
	AGP50803	ribosomal protein L32	－	6.844	11.3	-1.15593	T	4	75	3	3	57	150000000	T	6	95	3	3	57	220000000	F	NA	NA	NA	NA	NA	NA	T	2	55	2	2	37	74000000	T	1	39.47	2	2	35	150000000	T	2	31.48	1	1	22	8700000	T
	AGP50806	photosystem I subunit VII	－	8.893	6.92	-0.0555556	T	1	179	6	6	67	3400000000	T	5	211	7	7	82	4200000000	T	5	156	5	5	65	1600000000	T	3	501	8	8	82	1500000000	T	3	631	8	8	82	800000000	T	5	646	8	8	82	1400000000	T
	AGP50809	NADH-plastoquinone oxidoreductase subunit I	－	21.025	6.86	-0.308333	T	1		1	1	6	2100000	T	1	36.04	2	2	15	9600000	F	NA	NA	NA	NA	NA	NA	F	NA	NA	NA	NA	NA	NA	F	NA	NA	NA	NA	NA	NA	T	0	61	2	2	15	14000000	T
	MLOC_10028.1	chloroplastic lipocalin	－	36.866	6.05	-0.166071	T	18	255	6	6	20	50000000	T	15.1279	207	6	6	20	57000000	T	14	256	6	6	20	58000000	T	10	178	6	6	17	36000000	T	13.6188	163	5	5	13	28000000	T	10	114	5	5	14	29000000	T
	MLOC_10049.5	Uncharacterized protein	Sugar transporter ERD6-like 6	40.328	9.14	0.796477	F	NA	NA	NA	NA	NA	NA	F	NA	NA	NA	NA	NA	NA	F	NA	NA	NA	NA	NA	NA	F	NA	NA	NA	NA	NA	NA	T	0	42.15	1	1	4.06504	16000000	F	NA	NA	NA	NA	NA	NA	T
	MLOC_10099.1	Uncharacterized protein	strawberry notch homolog 1	73.832	5.06	-0.363868	F	NA	NA	NA	NA	NA	NA	F	NA	NA	NA	NA	NA	NA	F	NA	NA	NA	NA	NA	NA	T	NA	37.06	1	1	2	4300000	F	NA	NA	NA	NA	NA	NA	F	NA	NA	NA	NA	NA	NA	F
	MLOC_10110.1	Uncharacterized protein	Cytochrome P450 87A3	54.184	8.62	-0.0801242	T	0	36.79	1	1	1	10000000	T	0		1	1	1	14000000	F	NA	NA	NA	NA	NA	NA	F	NA	NA	NA	NA	NA	NA	F	NA	NA	NA	NA	NA	NA	F	NA	NA	NA	NA	NA	NA	F
	MLOC_10159.1	Predicted protein; Uncharacterized protein	Dirigent 21	18.322	7.06	0.369318	T	1	45.46	1	1	6	12000000	T	3	54	2	2	11	15000000	T	0	32.93	2	2	13	3000000	T	0	46.77	1	1	6	2900000	F	NA	NA	NA	NA	NA	NA	F	NA	NA	NA	NA	NA	NA	T
	MLOC_10186.1	diaminopimelate epimerase family protein	－	37.904	6.74	-0.170085	T	1	45	3	3	11	9700000	T	2.00922	79	3	3	11	7200000	T	1	59	1	1	3	7500000	T	2	61.78	1	1	3	22000000	F	NA	NA	NA	NA	NA	NA	F	NA	NA	NA	NA	NA	NA	T
	MLOC_10200.1	Uncharacterized protein	ATP-dependent zinc metalloprotease FTSH mitochondrial	85.408	6.6	-0.347876	F	NA	NA	NA	NA	NA	NA	T	2	44.37	1	1	1	6300000	T	1.97056	31.16	1	1	1	15000000	F	NA	NA	NA	NA	NA	NA	F	NA	NA	NA	NA	NA	NA	F	NA	NA	NA	NA	NA	NA	F
	MLOC_10208.1	Uncharacterized protein	Elongation factor P	15.997	4.74	-0.475694	T	9	135	3	3	20	79000000	T	10	160	4	4	26	250000000	T	14	86	4	4	27	140000000	T	9	210.654	5	5	40	96000000	T	4.76854	107	4	4	29	83000000	T	7	181	4	4	29	120000000	T
	MLOC_10218.3	Uncharacterized protein	Aldehyde dehydrogenase family 2 member C4	53.799	6.04	-0.0196	T	2	59.06	2	1	4.2	11000000	T	0	65	2	1	4.2	10000000	T	2.07185	45.2	1	1	2.8	13000000	F	NA	NA	NA	NA	NA	NA	T	1	84.4825	2	1	4.2	6800000	T	1	98	2	1	4.2	3000000	T
	MLOC_10226.1	Uncharacterized protein	1,2-dihydroxy-3-keto-5-methylthiopentene dioxygenase 2	18.936	6.39	-0.692547	F	NA	NA	NA	NA	NA	NA	T	3.42292	32.43	2	2	11	13000000	F	NA	NA	NA	NA	NA	NA	F	NA	NA	NA	NA	NA	NA	F	NA	NA	NA	NA	NA	NA	F	NA	NA	NA	NA	NA	NA	F
	MLOC_10230.2	Uncharacterized protein	Hsp70-Hsp90 organizing	51.473	5.85	-0.993512	T	3.80439	105	7	7	18	38000000	T	4	69	4	4	8	11000000	T	2		1	1	3	12000000	T	NA	104	2	2	5.81655	6400000	T	NA	44.86	1	1	3	3200000	T	0	69	2	2	5	4200000	T
	MLOC_10271.6	Uncharacterized protein	ABC transporter B family member 28	41.082	5.85	0.0846966	T	10	250	5	5	16	15000000	T	6	202	3	3	10	3300000	T	6	199	5	5	16	7000000	T	3	109	3	3	11	41000000	T	4	146	2	2	7	44000000	F	NA	NA	NA	NA	NA	NA	T
	MLOC_10279.3	Pentatricopeptide repeat (PPR) superfamily protein	－	34.522	9.14	-0.462162	F	NA	NA	NA	NA	NA	NA	F	NA	NA	NA	NA	NA	NA	F	NA	NA	NA	NA	NA	NA	F	NA	NA	NA	NA	NA	NA	F	NA	NA	NA	NA	NA	NA	F	NA	NA	NA	NA	NA	NA	F
	MLOC_10282.1	plastid-specific ribosomal protein 4	－	13.561	9.66	-0.397619	T	1.63984	71	1	1	7	560000000	T	3	94	1	1	7	830000000	T	1.66689	72	1	1	7	960000000	T	3	66	1	1	7	150000000	T	1	50.6	1	1	7	220000000	T	3	60	1	1	7	NA	T
	MLOC_10305.1	3-ketoacyl-acyl carrier protein synthase III	－	36.448	5.72	0.141547	T	2	67.86	2	2	7	15000000	F	NA	NA	NA	NA	NA	NA	T	1	66	2	2	7	13000000	T	1	51.45	1	1	5	1200000	T	4	111	4	4	20	4600000	T	1	52	2	2	7	2800000	T
	MLOC_10319.1	Predicted protein; Uncharacterized protein	Purple acid phosphatase 2	52.422	7.17	-0.514039	T	2	44.34	1	1	2	3600000	T	1	41.4	1	1	2	2700000	F	NA	NA	NA	NA	NA	NA	F	NA	NA	NA	NA	NA	NA	F	NA	NA	NA	NA	NA	NA	F	NA	NA	NA	NA	NA	NA	F
	MLOC_10343.1	Uncharacterized protein	30S ribosomal S21	16.323	10.58	-1	T	26	369	2	2	14	350000000	T	26	456	3	3	15	260000000	T	21	335	3	3	15	360000000	T	13.2343	210	2	2	14	52000000	T	7	143	2	2	14	47000000	T	3	129	2	2	14	NA	T
	MLOC_10347.2	alpha/beta-Hydrolases superfamily protein	－	39.311	6.8	0.115342	F	NA	NA	NA	NA	NA	NA	F	NA	NA	NA	NA	NA	NA	F	NA	NA	NA	NA	NA	NA	T	0	30.68	1	1	1	4200000	F	NA	NA	NA	NA	NA	NA	F	NA	NA	NA	NA	NA	NA	F
	MLOC_10398.1	Uncharacterized protein	ABC transporter B family member 25	69.407	8.41	0.105901	F	NA	NA	NA	NA	NA	NA	T	0		1	1	1	8500000	F	NA	NA	NA	NA	NA	NA	F	NA	NA	NA	NA	NA	NA	F	NA	NA	NA	NA	NA	NA	F	NA	NA	NA	NA	NA	NA	F
	MLOC_10400.1	60S ribosomal protein L18	－	21.161	11.56	-0.449733	T	5	163	5	4	31	140000000	T	9	235	5	4	27	170000000	T	7	196.152	4	4	27	79000000	T	7	201	3	3	21	31000000	T	6	176	3	3	21	45000000	T	4	160	3	3	21	35000000	T
	MLOC_10404.1	Predicted protein; Uncharacterized protein	Ubiquitin-conjugating enzyme E2 36	17.276	6.57	-0.360784	T	NA	47.39	1	1	12	4200000	T	NA	74	1	1	12	2600000	F	NA	NA	NA	NA	NA	NA	T	NA	44.47	1	1	12	2700000	F	NA	NA	NA	NA	NA	NA	T	NA	68	2	2	16	5100000	T
	MLOC_10405.1	Predicted protein; Uncharacterized protein	Phosphoenolpyruvate carboxylase 2	110.155	5.86	-0.344136	T	24	516	16	8	16.358	67000000	T	24	342	16	11	17	110000000	T	26	339	15	9	16	61000000	T	18	322	13	9	14.9177	28000000	T	16	346	9	5	10	26000000	T	15	222	8	5	9	25000000	T
	MLOC_10422.1	Uncharacterized protein	Proline synthase co-transcribed bacterial homolog	8.069	4.56	-0.39863	F	NA	NA	NA	NA	NA	NA	T	1	63.82	1	1	12	2600000	T	1	51.38	1	1	12	7700000	F	NA	NA	NA	NA	NA	NA	F	NA	NA	NA	NA	NA	NA	F	NA	NA	NA	NA	NA	NA	T
	MLOC_10424.9	Uncharacterized protein	KH domain-containing At4g18375	90.211	8.27	-0.638611	F	NA	NA	NA	NA	NA	NA	F	NA	NA	NA	NA	NA	NA	F	NA	NA	NA	NA	NA	NA	F	NA	NA	NA	NA	NA	NA	T	1	41.31	1	1	1	2900000	F	NA	NA	NA	NA	NA	NA	F
	MLOC_10428.1	Uncharacterized protein	---NA---	28.806	4.83	-0.453571	T	4	110	4	4	13	42000000	T	5	69	4	4	16	51000000	T	5	104.188	4	4	16	69000000	T	0		1	1	2	4900000	F	NA	NA	NA	NA	NA	NA	F	NA	NA	NA	NA	NA	NA	T
	MLOC_10431.1	Predicted protein; Uncharacterized protein	Probable glutathione S-transferase GSTF1	24.764	6.15	-0.130137	T	3	60.45	2	2	10	13000000	F	NA	NA	NA	NA	NA	NA	T	3	72.75	2	2	13	3100000	F	NA	NA	NA	NA	NA	NA	F	NA	NA	NA	NA	NA	NA	F	NA	NA	NA	NA	NA	NA	F
	MLOC_10432.1	Uncharacterized protein	transport SEC31 homolog B	112.144	5.17	-0.393314	T	4.91421	149	4	4	4	19000000	T	2	177	4	4	5	4300000	T	5	106	2	2	2	14000000	T	2	88	2	2	2	1800000	T	4	105	3	3	3	12000000	F	NA	NA	NA	NA	NA	NA	T
	MLOC_10450.2	Uncharacterized protein	Anthranilate synthase alpha subunit chloroplastic Flags: Precursor	51.894	6.32	-0.330238	F	NA	NA	NA	NA	NA	NA	F	NA	NA	NA	NA	NA	NA	F	NA	NA	NA	NA	NA	NA	F	NA	NA	NA	NA	NA	NA	F	NA	NA	NA	NA	NA	NA	F	NA	NA	NA	NA	NA	NA	T
	MLOC_10457.2	Triosephosphate isomerase, cytosolic	－	26.762	5.47	0.16996	T	36	960	12	11	54	860000000	T	33	1053	9	8	38	850000000	T	24	798.765	10	9	47	1200000000	T	12	655	7	6	33.2016	410000000	T	22	764	10	9	51	520000000	T	24	744	9	8	40	310000000	T
	MLOC_10464.2	Uncharacterized protein	COBW domain-containing 1	35.125	6.15	-0.588925	T	5	169	3	3	13	70000000	T	8	152.717	3	3	13	69000000	T	4	81	3	3	11.4007	64000000	T	2	88.2081	3	3	13	20000000	T	13	216	3	3	12	39000000	T	7	128	4	4	18	55000000	T
	MLOC_10478.2	Uncharacterized protein	DEAD-box ATP-dependent RNA helicase 56	48.323	5.81	-0.227336	T	1.84017	60.61	1	1	2	NA	T	2	118	1	1	2	NA	T	2	70.38	1	1	2	45000000	T	2	64.09	1	1	2	55000000	T	4.04247	93	1	1	2	15000000	T	2	74.19	2	2	3	17000000	T
	MLOC_10564.2	Uncharacterized protein	RALF-like 33 Flags: Precursor	10.498	6.54	0.045098	F	NA	NA	NA	NA	NA	NA	F	NA	NA	NA	NA	NA	NA	F	NA	NA	NA	NA	NA	NA	T	NA	42.22	1	1	17	7200000	F	NA	NA	NA	NA	NA	NA	F	NA	NA	NA	NA	NA	NA	F
	MLOC_10567.1	Inosine-5'-monophosphate dehydrogenase	－	51.801	5.91	0.0393145	T	0	65.9866	2	2	3	26000000	F	NA	NA	NA	NA	NA	NA	T	5	65	3	3	8	13000000	T	0		1	1	2	3500000	F	NA	NA	NA	NA	NA	NA	T	0	30.53	2	2	4	9100000	F
	MLOC_10575.1	Uncharacterized protein	Zinc protease PQQL-like	52.536	6.8	-0.0801282	F	NA	NA	NA	NA	NA	NA	F	NA	NA	NA	NA	NA	NA	F	NA	NA	NA	NA	NA	NA	T	0		1	1	1	NA	F	NA	NA	NA	NA	NA	NA	F	NA	NA	NA	NA	NA	NA	F
	MLOC_10585.1	Uncharacterized protein	DNA-binding SMUBP-2	106.762	8.27	-0.21332	T	0	40.42	1	1	0.922131	6100000	T	NA	31.23	1	1	1	5500000	F	NA	NA	NA	NA	NA	NA	F	NA	NA	NA	NA	NA	NA	F	NA	NA	NA	NA	NA	NA	F	NA	NA	NA	NA	NA	NA	F
	MLOC_10588.1	Uncharacterized protein	60S ribosomal L11	20.695	9.96	-0.482778	T	5.63955	107.034	2	2	11	310000000	T	10	125	5	5	25	210000000	T	9	119	4	4	19	220000000	T	6	192	5	5	23	74000000	T	5	102	5	5	28	87000000	T	5	104	3	3	15	17000000	T
	MLOC_10609.3	Uncharacterized protein	30S ribosomal S1	29.164	4.88	-0.178788	T	7	142	8	8	31	69000000	T	4	106	5	5	15	83000000	T	5	99	6	6	26	68000000	T	1	48.82	1	1	3	NA	T	3.39473	43	2	2	9	4100000	T	0	55	3	3	9	38000000	T
	MLOC_10622.1	Citrate synthase	－	55.695	8.82	-0.20355	T	9	142	4	4	10	4900000	T	5	94.4445	2	2	4	20000000	T	4	106	3	3	8	3600000	T	1	66	2	2	5	2700000	T	1	53	2	2	4	2000000	T	3	55	2	2	4	2200000	T
	MLOC_10641.1	Uncharacterized protein	---NA---	26.207	8.28	-0.641393	F	NA	NA	NA	NA	NA	NA	F	NA	NA	NA	NA	NA	NA	F	NA	NA	NA	NA	NA	NA	F	NA	NA	NA	NA	NA	NA	F	NA	NA	NA	NA	NA	NA	F	NA	NA	NA	NA	NA	NA	F
	MLOC_10647.1	Predicted protein; Uncharacterized protein	Transcription initiation factor IIB	34.271	6.43	-0.392949	T	2	84	2	2	6	8600000	T	2	61.97	1	1	4	NA	T	3	63	2	2	6	4600000	F	NA	NA	NA	NA	NA	NA	T	1	61.01	2	2	6	2400000	T	0	45.61	1	1	4	1200000	T
	MLOC_10655.1	Uncharacterized protein	transport SEC23	84.36	5.5	-0.0355643	F	NA	NA	NA	NA	NA	NA	T	2	87.09	1	1	2	17000000	T	2	85.6	1	1	2	20000000	T	3	49.09	1	1	2	9500000	F	NA	NA	NA	NA	NA	NA	T	3	79.96	1	1	2	11000000	F
	MLOC_10665.1	Uncharacterized protein	Probable carboxylesterase 18	27.013	11.77	-0.345385	T	2	46.43	1	1	8	4200000	F	NA	NA	NA	NA	NA	NA	F	NA	NA	NA	NA	NA	NA	F	NA	NA	NA	NA	NA	NA	F	NA	NA	NA	NA	NA	NA	F	NA	NA	NA	NA	NA	NA	F
	MLOC_10676.1	Uncharacterized protein	Ketol-acid chloroplastic	41.799	6.3	-0.122835	T	11	293	9	9	20	340000000	T	11	373	7	7	20	390000000	T	9	303.14	6	6	16.0105	330000000	T	2	292	5	5	16	61000000	T	5	279	8	8	22	120000000	T	2	217	7	7	18	160000000	T
	MLOC_1069.1	Uncharacterized protein	Aspartic ase nepenthesin-1	47.703	7.37	-0.0638009	T	7	208	3	3	10	24000000	T	4	90	2	2	5	34000000	T	4	130	1	1	2	16000000	T	2	81.58	1	1	2	18000000	T	4.66982	91	2	2	5	11000000	T	2	84.78	1	1	2	21000000	T
	MLOC_10702.4	phytoene desaturase 3	－	64.038	7.24	-0.215104	T	9	127	6	6	11	14000000	T	10	182	6	6	11	22000000	T	9	152	7	7	13	20000000	F	NA	NA	NA	NA	NA	NA	T	2	44.4	1	1	2	18000000	T	2	88	4	4	10	4900000	T
	MLOC_10713.1	Uncharacterized protein	Small ubiquitin-related modifier 1	11.178	5.1	-0.72549	T	3	84	2	2	11	760000	T	4	97	2	2	11	35000000	F	NA	NA	NA	NA	NA	NA	T	1	59.79	1	1	9	11000000	F	NA	NA	NA	NA	NA	NA	F	NA	NA	NA	NA	NA	NA	T
	MLOC_10721.1	Uncharacterized protein	Vesicle transport v-SNARE 11	10.915	9.33	-0.757	F	NA	NA	NA	NA	NA	NA	T	0		1	1	11	3900000	F	NA	NA	NA	NA	NA	NA	F	NA	NA	NA	NA	NA	NA	F	NA	NA	NA	NA	NA	NA	F	NA	NA	NA	NA	NA	NA	T
	MLOC_10735.1	Uncharacterized protein	Threonine synthase chloroplastic	49.884	7.06	-0.0367615	T	6	120	4	1	10	1500000	T	8	129	3	1	7	3200000	T	6	141	3	1	8	40000000	F	NA	NA	NA	NA	NA	NA	T	5	62	3	1	7	4300000	T	5	123	3	1	7	3500000	F
	MLOC_10745.2	Predicted protein; Uncharacterized protein	tRNA (guanine-N(7)-)-methyltransferase	31.149	7.52	-0.367626	F	NA	NA	NA	NA	NA	NA	F	NA	NA	NA	NA	NA	NA	F	NA	NA	NA	NA	NA	NA	F	NA	NA	NA	NA	NA	NA	F	NA	NA	NA	NA	NA	NA	F	NA	NA	NA	NA	NA	NA	T
	MLOC_10754.2	Uncharacterized protein	Glucan endo-1,3-beta-glucosidase GI	22.221	8.75	0.12381	T	2	96	2	2	16	8500000	T	4	99	2	2	16	25000000	T	2	88	2	2	16	8200000	T	2.4089	54	2	2	16	6100000	F	NA	NA	NA	NA	NA	NA	T	3		1	1	9	16000000	T
	MLOC_10769.1	Predicted protein; Uncharacterized protein	Chitinase 2	31.966	5.48	-0.114187	T	4	118	4	4	18	29000000	T	6	123	4	4	18	11000000	T	7	157	4	4	18	23000000	T	8	151.008	4	4	18	8100000	T	5.94026	56.5777	5	5	20	23000000	T	5	120	4	4	17	18000000	T
	MLOC_10776.1	isoamylase 3	－	86.271	6.62	-0.425773	F	NA	NA	NA	NA	NA	NA	T	2	62.22	1	1	1	2000000	T	2	82.66	1	1	1	2000000	T	2	69.93	1	1	1	1600000	T	0	42.45	1	1	1	2300000	F	NA	NA	NA	NA	NA	NA	F
	MLOC_10797.1	decapping 1	－	39.765	5.45	-0.26477	F	NA	NA	NA	NA	NA	NA	F	NA	NA	NA	NA	NA	NA	F	NA	NA	NA	NA	NA	NA	F	NA	NA	NA	NA	NA	NA	F	NA	NA	NA	NA	NA	NA	F	NA	NA	NA	NA	NA	NA	T
	MLOC_10812.1	Uncharacterized protein	Kynurenine formamidase	18.907	5.43	0.0569832	T	0	41.49	1	1	6	NA	F	NA	NA	NA	NA	NA	NA	F	NA	NA	NA	NA	NA	NA	F	NA	NA	NA	NA	NA	NA	F	NA	NA	NA	NA	NA	NA	F	NA	NA	NA	NA	NA	NA	T
	MLOC_10838.1	Uncharacterized protein	60S ribosomal L27a-3	15.972	10.67	-0.464138	T	18.1268	226	4	4	35	170000000	T	13	234.461	4	4	35	320000000	T	11	163	4	4	35	280000000	T	18	316	3	3	27	59000000	T	13	233	4	4	35	200000000	T	11	205	4	4	35	79000000	T
	MLOC_10855.1	Predicted protein; Uncharacterized protein	Aquaporin PIP1-1	30.834	8.84	0.354828	T	4	204	2	2	6	400000000	T	2	199	3	3	14	360000000	F	NA	NA	NA	NA	NA	NA	T	2	145	2	2	6	160000000	F	NA	NA	NA	NA	NA	NA	F	NA	NA	NA	NA	NA	NA	T
	MLOC_10856.3	Dihydrolipoyl dehydrogenase	－	52.803	7.58	0.0613546	T	19.2877	381	12	10	23	90000000	T	22	332	9	8	19	93000000	T	18	294	10	9	18	80000000	T	24	585	13	11	27	29000000	T	16	370	12	10	23	47000000	T	14	367	10	9	24	47000000	T
	MLOC_10876.2	Arabinoxylan arabinofuranohydrolase	－	73.463	5.14	-0.111916	F	NA	NA	NA	NA	NA	NA	F	NA	NA	NA	NA	NA	NA	F	NA	NA	NA	NA	NA	NA	F	NA	NA	NA	NA	NA	NA	F	NA	NA	NA	NA	NA	NA	F	NA	NA	NA	NA	NA	NA	F
	MLOC_10877.1	Uncharacterized protein	Dihydrolipoyl dehydrogenase mitochondrial	44.861	7.03	0.0400474	T	21	577	13	11	30	200000000	T	21.0414	493	11	10	26	160000000	T	18	370	8	7	22	76000000	T	17	534	13	11	34	27000000	T	19	512	13	11	39	47000000	T	27	487	12	11	33	31000000	T
	MLOC_10904.2	Predicted protein; Uncharacterized protein	Mitochondrial import receptor subunit TOM6 homolog	6.326	9.31	0.107143	F	NA	NA	NA	NA	NA	NA	T	NA	36.41	1	1	14	NA	F	NA	NA	NA	NA	NA	NA	F	NA	NA	NA	NA	NA	NA	F	NA	NA	NA	NA	NA	NA	F	NA	NA	NA	NA	NA	NA	F
	MLOC_10906.1	Uncharacterized protein	ABC transporter G family member 5	87.223	8.91	0.0419395	F	NA	NA	NA	NA	NA	NA	F	NA	NA	NA	NA	NA	NA	F	NA	NA	NA	NA	NA	NA	F	NA	NA	NA	NA	NA	NA	T	2		1	1	2.64484	NA	F	NA	NA	NA	NA	NA	NA	F
	MLOC_1091.1	Uncharacterized protein	Protein DCL, chloroplastic (Defective chloroplasts and leaves protein)	12.186	8.6	-0.530392	F	NA	NA	NA	NA	NA	NA	F	NA	NA	NA	NA	NA	NA	F	NA	NA	NA	NA	NA	NA	F	NA	NA	NA	NA	NA	NA	F	NA	NA	NA	NA	NA	NA	F	NA	NA	NA	NA	NA	NA	F
	MLOC_10933.2	Uncharacterized protein	Hexokinase-2	29.728	6.46	0.00727273	T	0	65	2	1	6	4100000	T	1	93	3	2	12	2200000	T	2	75	2	1	6	1200000	F	NA	NA	NA	NA	NA	NA	F	NA	NA	NA	NA	NA	NA	F	NA	NA	NA	NA	NA	NA	F
	MLOC_10934.1	Uncharacterized protein	---NA---	60.039	8.46	0.352661	T	NA	49.91	1	1	2	1300000	F	NA	NA	NA	NA	NA	NA	F	NA	NA	NA	NA	NA	NA	T	NA	58.1	1	1	2	7200000	F	NA	NA	NA	NA	NA	NA	T	NA	57.56	1	1	2	4100000	F
	MLOC_10935.1	Uncharacterized protein	Costars family	9.993	5.45	-0.258889	T	1	50.18	1	1	12	14000000	T	1	59	2	2	25	17000000	T	1.87585	59.35	1	1	12	10000000	F	NA	NA	NA	NA	NA	NA	F	NA	NA	NA	NA	NA	NA	F	NA	NA	NA	NA	NA	NA	T
	MLOC_10955.1	Uncharacterized protein	Abscisic stress-ripening 1	29.927	7.08	-0.891135	F	NA	NA	NA	NA	NA	NA	F	NA	NA	NA	NA	NA	NA	F	NA	NA	NA	NA	NA	NA	F	NA	NA	NA	NA	NA	NA	F	NA	NA	NA	NA	NA	NA	F	NA	NA	NA	NA	NA	NA	F
	MLOC_10956.1	Uncharacterized protein	UDP-glucose:2-hydroxyflavanone C-glucosyltransferase	50.053	5.49	0.154237	T	0	62	2	1	2	5500000	T	2	65	2	1	2	35000000	F	NA	NA	NA	NA	NA	NA	T	4	102.335	2	2	6	7100000	T	3	63.9	1	1	4.87288	NA	T	3	96	2	2	6	4800000	F
	MLOC_10957.1	Uncharacterized protein	Uncharacterized protein MJ1426	27.141	8.37	-0.359839	T	6	187	3	3	15	15000000	T	6	174	1	1	6	18000000	T	7	193	4	4	21	28000000	T	2	43.3	1	1	6	NA	T	2	81.13	1	1	6	21000000	T	2	91.19	1	1	6	8100000	T
	MLOC_11026.1	Predicted protein; Uncharacterized protein	ASC1 1	36.792	7.91	0.231429	F	NA	NA	NA	NA	NA	NA	F	NA	NA	NA	NA	NA	NA	F	NA	NA	NA	NA	NA	NA	T	NA	52.82	1	1	2	2700000	F	NA	NA	NA	NA	NA	NA	F	NA	NA	NA	NA	NA	NA	F
	MLOC_11061.1	Uncharacterized protein	---NA---	25.715	5.6	-0.49181	F	NA	NA	NA	NA	NA	NA	F	NA	NA	NA	NA	NA	NA	F	NA	NA	NA	NA	NA	NA	T	0		1	1	3	2800000	F	NA	NA	NA	NA	NA	NA	F	NA	NA	NA	NA	NA	NA	T
	MLOC_11070.1	Predicted protein; Uncharacterized protein	SPIRAL1-like 1	9.807	9.63	-0.533	F	NA	NA	NA	NA	NA	NA	F	NA	NA	NA	NA	NA	NA	F	NA	NA	NA	NA	NA	NA	F	NA	NA	NA	NA	NA	NA	F	NA	NA	NA	NA	NA	NA	F	NA	NA	NA	NA	NA	NA	F
	MLOC_11084.2	Uncharacterized protein	Uncharacterized protein sll0103	42.494	5.76	-0.209453	T	6	38.12	3	3	8	13000000	T	7	134	3	3	8	39000000	T	4	82	3	3	9	30000000	T	3	92	2	2	7	4400000	T	4	65	2	2	6	9000000	T	1	61	2	2	5	7000000	T
	MLOC_11113.1	Uncharacterized protein	20 kDa chloroplastic	13.153	4.49	0.0495935	T	11	195	3	3	21	52000000	T	12	204	3	3	21	32000000	T	11	164	3	3	21	59000000	T	6	145	2	2	21	31000000	T	8	193	2	2	21	21000000	T	8.07853	178	2	2	21	32000000	T
	MLOC_11129.3	Uncharacterized protein	Ubiquitin fusion degradation 1 homolog	35.589	7.44	-0.613932	T	1	53.02	1	1	4.33437	10000000	F	NA	NA	NA	NA	NA	NA	T	1		1	1	4.33437	4700000	F	NA	NA	NA	NA	NA	NA	F	NA	NA	NA	NA	NA	NA	F	NA	NA	NA	NA	NA	NA	T
	MLOC_11135.1	Uncharacterized protein	Fatty acyl- reductase 1	55.902	8.46	-0.0835341	F	NA	NA	NA	NA	NA	NA	F	NA	NA	NA	NA	NA	NA	F	NA	NA	NA	NA	NA	NA	F	NA	NA	NA	NA	NA	NA	F	NA	NA	NA	NA	NA	NA	F	NA	NA	NA	NA	NA	NA	F
	MLOC_11145.1	Uncharacterized protein	ATP-dependent 6-phosphofructokinase chloroplastic	58.015	7.66	-0.153585	T	4	118	2	2	4	6600000	T	1	59.77	1	1	1	34000000	T	2	76.91	1	1	1	23000000	F	NA	NA	NA	NA	NA	NA	F	NA	NA	NA	NA	NA	NA	F	NA	NA	NA	NA	NA	NA	F
	MLOC_11161.1	Uncharacterized protein	Asparagine--tRNA chloroplastic mitochondrial	25.227	4.89	-0.320091	T	5	111	4	3	20	27000000	F	NA	NA	NA	NA	NA	NA	T	8	104	4	3	20	22000000	F	NA	NA	NA	NA	NA	NA	T	2	71	2	1	11	1100000	T	4	75	2	1	11	5700000	F
	MLOC_11161.3	Uncharacterized protein	Asparagine--tRNA chloroplastic mitochondrial	27.216	5	-0.379583	F	NA	NA	NA	NA	NA	NA	T	2	84	2	2	7	52000000	F	NA	NA	NA	NA	NA	NA	T	0	58.69	2	1	10	3000000	F	NA	NA	NA	NA	NA	NA	F	NA	NA	NA	NA	NA	NA	F
	MLOC_11172.2	Predicted protein; Uncharacterized protein	YIPF1 homolog	31.75	6.34	0.286897	F	NA	NA	NA	NA	NA	NA	F	NA	NA	NA	NA	NA	NA	F	NA	NA	NA	NA	NA	NA	F	NA	NA	NA	NA	NA	NA	F	NA	NA	NA	NA	NA	NA	F	NA	NA	NA	NA	NA	NA	T
	MLOC_11180.1	Uncharacterized protein	Syntaxin-52	27.053	9.33	-0.230041	T	7	126	1	1	5	29000000	T	3	73.41	1	1	5	21000000	T	3	76.57	1	1	5	34000000	T	2	65.98	1	1	5	3100000	T	2	42.91	1	1	5	2100000	T	2	76.21	1	1	5	6700000	T
	MLOC_11201.4	Uncharacterized protein	Coatomer subunit beta -1	70.286	4.69	-0.261685	T	0	49	2	2	3	1500000	T	1	58.74	1	1	2	2400000	T	1	36.79	1	1	1	1200000	T	0	30.41	1	1	1	NA	T	1.88268	49.28	1	1	2	3700000	T	0	36	2	2	3	1300000	F
	MLOC_11219.1	Uncharacterized protein	---NA---	8.281	9.33	0.342308	F	NA	NA	NA	NA	NA	NA	T	2	46.79	1	1	11	59000000	T	2	34.82	1	1	11	15000000	F	NA	NA	NA	NA	NA	NA	F	NA	NA	NA	NA	NA	NA	F	NA	NA	NA	NA	NA	NA	F
	MLOC_11225.1	Uncharacterized protein	Phosphoinositide phospholipase C 2	54.91	6.06	-0.524435	T	2	49.56	1	1	2	4900000	F	NA	NA	NA	NA	NA	NA	T	NA	50.38	1	1	2	2100000	F	NA	NA	NA	NA	NA	NA	F	NA	NA	NA	NA	NA	NA	F	NA	NA	NA	NA	NA	NA	F
	MLOC_11259.2	Uncharacterized protein	Phospholipase A1-II 3 Flags: Precursor	14.113	5.45	-0.190698	F	NA	NA	NA	NA	NA	NA	F	NA	NA	NA	NA	NA	NA	F	NA	NA	NA	NA	NA	NA	F	NA	NA	NA	NA	NA	NA	F	NA	NA	NA	NA	NA	NA	F	NA	NA	NA	NA	NA	NA	F
	MLOC_11260.1	Uncharacterized protein	Probable NOT transcription complex subunit VIP2	65.209	8.65	-0.559967	T	0	76.04	1	1	2	1500000	F	NA	NA	NA	NA	NA	NA	T	0	58.38	1	1	2	1200000	F	NA	NA	NA	NA	NA	NA	F	NA	NA	NA	NA	NA	NA	F	NA	NA	NA	NA	NA	NA	T
	MLOC_11261.1	Uncharacterized protein	---NA---	70.014	4.51	-1.13861	F	NA	NA	NA	NA	NA	NA	F	NA	NA	NA	NA	NA	NA	F	NA	NA	NA	NA	NA	NA	F	NA	NA	NA	NA	NA	NA	F	NA	NA	NA	NA	NA	NA	F	NA	NA	NA	NA	NA	NA	F
	MLOC_11262.3	Uncharacterized protein	---NA---	343.882	4.02	-0.935095	F	NA	NA	NA	NA	NA	NA	F	NA	NA	NA	NA	NA	NA	F	NA	NA	NA	NA	NA	NA	F	NA	NA	NA	NA	NA	NA	F	NA	NA	NA	NA	NA	NA	F	NA	NA	NA	NA	NA	NA	T
	MLOC_11264.1	Uncharacterized protein	---NA---	9.627	4.51	-0.357471	T	9	174	3	3	41	16000000	T	4.74989	126	2	2	31	30000000	T	5	119	3	3	39	11000000	T	2	90.99	1	1	16	8800000	T	2	70.14	1	1	16	5300000	T	2	75.42	1	1	16	NA	T
	MLOC_11281.1	Zn-dependent exopeptidases superfamily protein	－	44.142	7.06	-0.172	F	NA	NA	NA	NA	NA	NA	T	0	63.08	1	1	2.5	730000	F	NA	NA	NA	NA	NA	NA	F	NA	NA	NA	NA	NA	NA	F	NA	NA	NA	NA	NA	NA	F	NA	NA	NA	NA	NA	NA	T
	MLOC_11291.2	chloroplastic NIFS-like cysteine desulfurase	－	51.913	6.35	-0.0993814	T	7	159	3	3	5	59000000	T	6.85173	113	3	3	5	25000000	T	6	126	2	2	4	24000000	T	1	38.03	1	1	1	11000000	F	NA	NA	NA	NA	NA	NA	F	NA	NA	NA	NA	NA	NA	T
	MLOC_11312.2	thiazole biosynthetic enzyme, chloroplast (ARA6) (THI1) (THI4)	－	37.106	5.87	0.184615	T	18	1066.31	10	10	34	150000000	T	15	802	10	10	34	160000000	T	19	687	7	7	26	150000000	T	5	286	5	5	20	77000000	T	7.46756	525	6	6	24	110000000	T	5	530	6	6	24	99000000	T
	MLOC_11317.1	Predicted protein; Uncharacterized protein	Basic 7S globulin	44.285	8.94	0.31	F	NA	NA	NA	NA	NA	NA	F	NA	NA	NA	NA	NA	NA	F	NA	NA	NA	NA	NA	NA	T	2	63.4	1	1	2.7907	6100000	T	2	56.17	1	1	2.7907	8100000	F	NA	NA	NA	NA	NA	NA	F
	MLOC_11428.1	Uncharacterized protein	MEMO1	20.195	6.43	-0.378212	T	1	50.41	1	1	6	6200000	F	NA	NA	NA	NA	NA	NA	T	0	37	1	1	6	2200000	F	NA	NA	NA	NA	NA	NA	F	NA	NA	NA	NA	NA	NA	F	NA	NA	NA	NA	NA	NA	T
	MLOC_11437.1	Predicted protein; Uncharacterized protein	Probable prefoldin subunit 4	14.479	4.46	-0.780159	F	NA	NA	NA	NA	NA	NA	F	NA	NA	NA	NA	NA	NA	F	NA	NA	NA	NA	NA	NA	F	NA	NA	NA	NA	NA	NA	F	NA	NA	NA	NA	NA	NA	F	NA	NA	NA	NA	NA	NA	F
	MLOC_11443.1	Uncharacterized protein	Importin beta-like SAD2	77.192	5.86	-0.0535714	T	2	95	1	1	1	14000000	T	4.61144	93.4921	3	3	5	9700000	T	4	73.3969	2	2	3	7300000	F	NA	NA	NA	NA	NA	NA	F	NA	NA	NA	NA	NA	NA	T	NA	41.84	1	1	1	1400000	F
	MLOC_11462.2	Uncharacterized protein	DEAD-box ATP-dependent RNA helicase 56	32.785	6.13	0.0119863	F	NA	NA	NA	NA	NA	NA	F	NA	NA	NA	NA	NA	NA	F	NA	NA	NA	NA	NA	NA	T	4	80.03	1	1	11.9863	22000000	F	NA	NA	NA	NA	NA	NA	F	NA	NA	NA	NA	NA	NA	F
	MLOC_11523.1	Uncharacterized protein	---NA---	10.857	5.29	0.187368	F	NA	NA	NA	NA	NA	NA	F	NA	NA	NA	NA	NA	NA	F	NA	NA	NA	NA	NA	NA	F	NA	NA	NA	NA	NA	NA	F	NA	NA	NA	NA	NA	NA	F	NA	NA	NA	NA	NA	NA	T
	MLOC_11530.1	Uncharacterized protein	Importin subunit beta-1	95.753	4.74	-0.0021789	T	5	206	4	4	7	13000000	T	4	95	2	2	3	21000000	T	6	81.5221	3	2	4	12000000	T	2	50.11	1	1	1	8500000	T	2	53	2	2	2	2000000	F	NA	NA	NA	NA	NA	NA	T
	MLOC_11534.2	Uncharacterized protein	Temperature-induced lipocalin-1	20.903	6.8	-0.614286	T	0	47.15	1	1	5	8500000	F	NA	NA	NA	NA	NA	NA	F	NA	NA	NA	NA	NA	NA	F	NA	NA	NA	NA	NA	NA	F	NA	NA	NA	NA	NA	NA	F	NA	NA	NA	NA	NA	NA	F
	MLOC_11548.3	Malic enzyme	－	54.832	5.87	-0.0939516	T	5	123	5	5	11	18000000	T	6	132	7	6	16	63000000	T	8	153	7	6	15	55000000	T	6	143	6	6	14	22000000	T	6	179	6	6	15	18000000	T	7	144	7	7	14	17000000	T
	MLOC_11562.1	Uncharacterized protein	3-hydroxyacyl-[acyl-carrier- ] dehydratase	16.105	6.55	0.0944444	T	NA	45.99	1	1	9	20000000	F	NA	NA	NA	NA	NA	NA	F	NA	NA	NA	NA	NA	NA	T	0		1	1	5	23000000	F	NA	NA	NA	NA	NA	NA	T	2		1	1	5	28000000	F
	MLOC_11563.1	adaptin family protein	－	64.106	5.22	-0.208304	F	NA	NA	NA	NA	NA	NA	F	NA	NA	NA	NA	NA	NA	F	NA	NA	NA	NA	NA	NA	F	NA	NA	NA	NA	NA	NA	F	NA	NA	NA	NA	NA	NA	F	NA	NA	NA	NA	NA	NA	F
	MLOC_11565.1	Uncharacterized protein	Mitochondrial import receptor subunit TOM7-1	8.749	10.17	-0.196341	F	NA	NA	NA	NA	NA	NA	F	NA	NA	NA	NA	NA	NA	F	NA	NA	NA	NA	NA	NA	T	1		1	1	20	380000	F	NA	NA	NA	NA	NA	NA	F	NA	NA	NA	NA	NA	NA	F
	MLOC_11569.1	Uncharacterized protein	Chaperone dnaJ 10	37.691	6.98	-0.535693	T	4	112	1	1	3	2400000	T	4	98	1	1	3	2200000	T	2.13533	57.45	1	1	3	930000	T	2	57.03	1	1	3	5000000	T	3	63.2253	1	1	3	5900000	T	2.35624	57.18	1	1	3	2200000	T
	MLOC_11572.1	U2 small nuclear ribonucleoprotein A	－	24.476	5.95	-0.482883	T	0	0	2	2	9	1800000	T	1	59.41	1	1	6	3900000	F	NA	NA	NA	NA	NA	NA	F	NA	NA	NA	NA	NA	NA	F	NA	NA	NA	NA	NA	NA	F	NA	NA	NA	NA	NA	NA	T
	MLOC_11586.1	Uncharacterized protein	Single-stranded DNA-binding chloroplastic	21.646	8.9	-0.354922	T	12	136	4	4	27	95000000	T	10	149	5	5	32	110000000	T	6	101	2	2	11	83000000	T	5	99	3	3	22	41000000	T	6	97	3	3	22	49000000	T	5	65	3	3	22	43000000	T
	MLOC_11621.1	Uncharacterized protein	Transportin-1	50.253	5.48	0.23821	F	NA	NA	NA	NA	NA	NA	T	2	63.59	1	1	2	9100000	F	NA	NA	NA	NA	NA	NA	F	NA	NA	NA	NA	NA	NA	T	2	59.09	1	1	2	3900000	F	NA	NA	NA	NA	NA	NA	F
	MLOC_11650.1	Uncharacterized protein	Multi -bridging factor 1a	25.207	9.36	-0.658036	T	0	36.81	1	1	5	5800000	T	1.93969	61.01	1	1	4	6000000	T	2	56.06	1	1	4	19000000	F	NA	NA	NA	NA	NA	NA	F	NA	NA	NA	NA	NA	NA	F	NA	NA	NA	NA	NA	NA	T
	MLOC_11692.1	Predicted protein; Uncharacterized protein	Mitochondrial dicarboxylate tricarboxylate transporter DTC	32.626	9.61	0.0970588	T	29	687.951	10	9	41	140000000	T	40	834	10	10	45	260000000	T	40	711	9	9	36	230000000	T	13.6274	434	10	9	44	85000000	T	20	402	9	8	38	87000000	T	23	342	10	9	40	93000000	T
	MLOC_11711.1	Uncharacterized protein	Haloacid dehalogenase-like hydrolase domain-containing At3g48420 Flags: Precursor	5.445	4.34	0.110204	F	NA	NA	NA	NA	NA	NA	F	NA	NA	NA	NA	NA	NA	F	NA	NA	NA	NA	NA	NA	F	NA	NA	NA	NA	NA	NA	F	NA	NA	NA	NA	NA	NA	F	NA	NA	NA	NA	NA	NA	F
	MLOC_11717.1	Uncharacterized protein	Ribonuclease III domain-containing chloroplastic	30.186	8.43	-0.53937	F	NA	NA	NA	NA	NA	NA	F	NA	NA	NA	NA	NA	NA	F	NA	NA	NA	NA	NA	NA	F	NA	NA	NA	NA	NA	NA	F	NA	NA	NA	NA	NA	NA	F	NA	NA	NA	NA	NA	NA	F
	MLOC_11751.1	Tubulin alpha-1 chain	－	49.565	5.1	-0.153556	T	8	184	5	2	14	14000000	T	6	108	4	1	12	21000000	F	NA	NA	NA	NA	NA	NA	F	NA	NA	NA	NA	NA	NA	F	NA	NA	NA	NA	NA	NA	F	NA	NA	NA	NA	NA	NA	T
	MLOC_11760.3	Uncharacterized protein	Cycloartenol synthase	81.682	6.18	-0.282271	F	NA	NA	NA	NA	NA	NA	F	NA	NA	NA	NA	NA	NA	F	NA	NA	NA	NA	NA	NA	F	NA	NA	NA	NA	NA	NA	F	NA	NA	NA	NA	NA	NA	F	NA	NA	NA	NA	NA	NA	F
	MLOC_11761.5	Uncharacterized protein	Folylpolyglutamate synthase	64.367	8.69	-0.141908	T	2	64.57	1	1	2	10000000	T	1	53.65	1	1	2	3100000	T	2	79.97	1	1	2	9900000	F	NA	NA	NA	NA	NA	NA	F	NA	NA	NA	NA	NA	NA	F	NA	NA	NA	NA	NA	NA	T
	MLOC_11769.6	Uncharacterized protein	Methionyl-tRNA formyltransferase	38.511	7.85	-0.0180055	F	NA	NA	NA	NA	NA	NA	T	4	77	2	2	6	2500000	T	2	47.83	1	1	3.60111	5200000	T	2.069	52.63	1	1	4	10000000	T	4	109	2	2	8	7600000	T	2	77.24	1	1	4	17000000	T
	MLOC_11770.1	Sucrose synthase 1	－	92.117	6.25	-0.25396	T	3	87	7	7	10	38000000	T	1	96	3	3	3	22000000	T	6	108	5	5	8	33000000	T	NA	62.97	1	1	1	6600000	T	NA	41.65	2	2	4	16000000	T	NA	58	2	2	4	14000000	T
	MLOC_11787.1	FAD/NAD(P)-binding oxidoreductase	－	29.756	7.43	-0.350558	T	3	135	3	3	15	32000000	T	3.48751	115	3	3	15	35000000	F	NA	NA	NA	NA	NA	NA	T	2.10506	72.36	1	1	3	23000000	T	0	74	2	2	11	7500000	F	NA	NA	NA	NA	NA	NA	T
	MLOC_11806.1	Predicted protein; Uncharacterized protein	Molybdate-anion transporter	49.988	7.56	0.55978	F	NA	NA	NA	NA	NA	NA	F	NA	NA	NA	NA	NA	NA	F	NA	NA	NA	NA	NA	NA	F	NA	NA	NA	NA	NA	NA	F	NA	NA	NA	NA	NA	NA	F	NA	NA	NA	NA	NA	NA	F
	MLOC_1181.2	Uncharacterized protein	Aspartyl aminopeptidase	37.466	7.56	-0.190936	F	NA	NA	NA	NA	NA	NA	F	NA	NA	NA	NA	NA	NA	F	NA	NA	NA	NA	NA	NA	F	NA	NA	NA	NA	NA	NA	T	0	30.55	1	1	2	2600000	F	NA	NA	NA	NA	NA	NA	T
	MLOC_11835.1	Uncharacterized protein	Catalase isozyme 2	33	5.97	-0.684211	T	7	153	3	3	11	110000000	T	7	152	3	3	11	140000000	T	5.20279	152.98	3	2	13	87000000	T	4	132	2	2	8	NA	T	5	65	2	2	8	6900000	T	4	78	2	2	8	11000000	F
	MLOC_11841.1	Nucleotidylyl transferase superfamily protein	－	34.138	6.65	-0.303333	T	1	48.03	1	1	3	NA	T	1	53.11	1	1	3	NA	T	1	45.67	1	1	3	NA	T	0	51.44	1	1	3	2600000	T	0	55.58	1	1	3	1700000	F	NA	NA	NA	NA	NA	NA	F
	MLOC_11850.2	Uncharacterized protein	Probable prefoldin subunit 3	11.353	5	-0.263	T	3	52.57	1	1	12	13000000	T	2	35.76	1	1	12	12000000	T	2	32.95	1	1	12	8000000	F	NA	NA	NA	NA	NA	NA	F	NA	NA	NA	NA	NA	NA	F	NA	NA	NA	NA	NA	NA	T
	MLOC_11855.1	Uncharacterized protein	---NA---	21.947	8.46	-0.345226	F	NA	NA	NA	NA	NA	NA	T	NA	50.63	1	1	6	3000000	F	NA	NA	NA	NA	NA	NA	F	NA	NA	NA	NA	NA	NA	F	NA	NA	NA	NA	NA	NA	F	NA	NA	NA	NA	NA	NA	F
	MLOC_11877.1	Uncharacterized protein	Magnesium-chelatase subunit chloroplastic	45.098	5.59	-0.114388	T	39	801	14	14	39	220000000	T	25	654	14	14	41	330000000	T	38.473	728	15	15	42	160000000	T	24	462	9	9	25	220000000	T	24.5314	365	6	6	20	200000000	T	27	457	8	8	23	200000000	T
	MLOC_11882.1	Predicted protein; Uncharacterized protein	26S proteasome non-ATPase regulatory subunit 2 homolog A	98.059	5.19	-0.0398664	T	15	223	8	8	10.0223	41000000	T	22	262	7	7	8	45000000	T	15	223	8	8	10.4677	76000000	T	8.88623	129	5	5	5	12000000	T	10	165	5	5	6	16000000	T	7	141	5	5	6.68151	17000000	T
	MLOC_11884.1	Translation protein SH3-like family protein	－	20.959	9.74	-0.397906	T	10	201	2	2	7	96000000	T	18	298	5	5	20	430000000	T	21	304	4	4	17	380000000	T	2.49766	41.19	1	1	6	NA	F	NA	NA	NA	NA	NA	NA	T	2	32.11	1	1	6	1800000	T
	MLOC_11890.5	Glutamine synthetase	－	35.928	5.95	-0.492945	T	1	69	4	4	13	12000000	T	2	76	3	3	9.81595	67000000	T	1	79	3	2	13	98000000	F	NA	NA	NA	NA	NA	NA	T	5.6047	166.151	3	1	16	9700000	T	1	59	3	2	14	39000000	T
	MLOC_11918.2	Endomembrane protein 70 protein family	－	65.201	7.83	0.501207	F	NA	NA	NA	NA	NA	NA	T	NA	72.69	1	1	3	1100000	F	NA	NA	NA	NA	NA	NA	F	NA	NA	NA	NA	NA	NA	F	NA	NA	NA	NA	NA	NA	T	0	100	2	2	4	5000000	F
	MLOC_11928.1	Uncharacterized protein	Eukaryotic translation initiation factor 5A-1 2	17.336	6.14	-0.393168	T	13.6612	197	4	3	21	52000000	T	10	163	4	3	21	43000000	T	14	188	4	3	21	40000000	T	8	121	3	3	16	19000000	T	8	89	3	3	16	25000000	T	7	97.2949	4	3	21	9300000	T
	MLOC_11932.3	Peptidyl-prolyl cis-trans isomerase	－	29.784	9.6	-0.278261	T	8.08577	168	4	4	15	33000000	T	9	154	5	5	18	43000000	T	9	177.781	7	7	22	32000000	T	4	62.671	3	3	15	11000000	T	0	35.69	1	1	3	3000000	T	1.95607	83	2	2	9	25000000	T
	MLOC_11947.2	arginosuccinate synthase family	－	52.186	7.53	-0.291579	T	5	220	8	8	16	140000000	T	4	260	5	5	11	120000000	T	6	231.473	5	5	12	51000000	T	5.4406	106	5	5	10	40000000	T	1.79999	93	4	4	6	26000000	T	1	68	3	3	4	19000000	T
	MLOC_11950.1	Predicted protein; Uncharacterized protein	---NA---	17.079	8.7	-0.516774	T	0	34.94	1	1	8	26000000	T	0	62	1	1	8	12000000	T	0	38.41	1	1	8	11000000	F	NA	NA	NA	NA	NA	NA	F	NA	NA	NA	NA	NA	NA	F	NA	NA	NA	NA	NA	NA	T
	MLOC_11954.2	Uncharacterized protein	Uncharacterized GPI-anchored At1g61900 Flags: Precursor	40.291	6.49	0.156283	F	NA	NA	NA	NA	NA	NA	F	NA	NA	NA	NA	NA	NA	F	NA	NA	NA	NA	NA	NA	F	NA	NA	NA	NA	NA	NA	F	NA	NA	NA	NA	NA	NA	F	NA	NA	NA	NA	NA	NA	F
	MLOC_11961.1	Predicted protein; Uncharacterized protein	Chlorophyll a-b binding CP24 chloroplastic	27.374	7.4	0.0823529	T	36	539	7	7	23	6000000000	T	43	572	6	6	20	6300000000	T	44	561	6	6	20	6700000000	T	32.0113	524	7	7	22	1400000000	T	26	370	7	7	22	2200000000	T	32	468	8	8	22	2000000000	T
	MLOC_11969.1	Predicted protein; Uncharacterized protein	14 kDa zinc-binding	19.07	9.54	-0.102247	T	2	62.54	1	1	4	28000000	T	2	62.14	1	1	4	46000000	T	2	62.17	1	1	4	29000000	F	NA	NA	NA	NA	NA	NA	F	NA	NA	NA	NA	NA	NA	F	NA	NA	NA	NA	NA	NA	T
	MLOC_12012.1	Uncharacterized protein	PsbP domain-containing protein 1, chloroplastic (OEC23-like protein 3) (PsbP-related thylakoid lumenal protein 1)	16.013	5.38	-0.561702	T	6	119	5	5	31	20000000	T	6	145	4	4	24.1135	67000000	T	4	118	5	5	31	50000000	T	7	81	3	3	14	23000000	T	4	85	3	3	14	15000000	T	5	104	5	5	31	38000000	T
	MLOC_12034.1	Uncharacterized protein	---NA---	14.591	9.35	-0.756589	T	2.26953	36.6	1	1	9	11000000	F	NA	NA	NA	NA	NA	NA	T	2	46.12	1	1	9	11000000	F	NA	NA	NA	NA	NA	NA	F	NA	NA	NA	NA	NA	NA	F	NA	NA	NA	NA	NA	NA	T
	MLOC_12034.5	Uncharacterized protein	---NA---	13.489	9.63	-0.852542	F	NA	NA	NA	NA	NA	NA	T	0	35	2	2	18	22000000	F	NA	NA	NA	NA	NA	NA	F	NA	NA	NA	NA	NA	NA	F	NA	NA	NA	NA	NA	NA	F	NA	NA	NA	NA	NA	NA	T
	MLOC_12048.1	Uncharacterized protein	Photosystem II D1 precursor processing PSB27- chloroplastic	7.613	8.44	-0.1875	T	0	37.89	1	1	11	2700000	F	NA	NA	NA	NA	NA	NA	T	1	30.31	2	2	20	10000000	F	NA	NA	NA	NA	NA	NA	F	NA	NA	NA	NA	NA	NA	F	NA	NA	NA	NA	NA	NA	F
	MLOC_12061.2	Uncharacterized protein	---NA---	37.759	8.46	-0.0848397	T	5	142	3	3	12.5364	23000000	T	3.72372	115	2	2	7.58017	35000000	T	8	152	3	3	11	25000000	T	NA	49.82	1	1	6	8500000	F	NA	NA	NA	NA	NA	NA	F	NA	NA	NA	NA	NA	NA	T
	MLOC_12083.2	Uncharacterized protein	Expansin-A5	29.516	9.2	-0.0756098	F	NA	NA	NA	NA	NA	NA	T	1	48.67	1	1	3	47000000	T	1	57.37	1	1	3	36000000	F	NA	NA	NA	NA	NA	NA	F	NA	NA	NA	NA	NA	NA	T	1	50.17	1	1	3	NA	T
	MLOC_12105.1	Uncharacterized protein	Probable inactive purple acid phosphatase 27 Flags: Precursor	65.998	8.21	-0.43479	F	NA	NA	NA	NA	NA	NA	T	0	42.6	1	1	1	5100000	F	NA	NA	NA	NA	NA	NA	F	NA	NA	NA	NA	NA	NA	F	NA	NA	NA	NA	NA	NA	F	NA	NA	NA	NA	NA	NA	F
	MLOC_12106.1	Predicted protein; Uncharacterized protein	60S ribosomal L32-1	15.544	10.68	-0.649624	T	3	47	1	1	8	16000000	T	3	34.32	1	1	8	2300000	T	0	31.4	1	1	8	NA	F	NA	NA	NA	NA	NA	NA	T	1	34.47	1	1	8	3300000	F	NA	NA	NA	NA	NA	NA	F
	MLOC_12107.3	Predicted protein; Uncharacterized protein	Xylulose kinase	51.889	7.59	-0.309224	F	NA	NA	NA	NA	NA	NA	T	1	49.75	2	2	5	3900000	T	0	44.96	1	1	4	2300000	T	2	62	2	2	5	4300000	T	2.0623	36.16	1	1	2	5300000	F	NA	NA	NA	NA	NA	NA	T
	MLOC_12125.2	FAD/NAD(P)-binding oxidoreductase family protein	－	40.725	5.94	-0.301622	F	NA	NA	NA	NA	NA	NA	T	2.06217	39.38	2	2	5	19000000	F	NA	NA	NA	NA	NA	NA	F	NA	NA	NA	NA	NA	NA	F	NA	NA	NA	NA	NA	NA	F	NA	NA	NA	NA	NA	NA	F
	MLOC_12130.4	Uncharacterized protein	Splicing factor U2af large subunit B	60.671	7.72	-0.90055	T	0	46.44	1	1	1.83486	6400000	F	NA	NA	NA	NA	NA	NA	F	NA	NA	NA	NA	NA	NA	F	NA	NA	NA	NA	NA	NA	F	NA	NA	NA	NA	NA	NA	F	NA	NA	NA	NA	NA	NA	F
	MLOC_12134.2	Uncharacterized protein	Peroxisomal 2,4-dienoyl- reductase	31.787	9.28	-0.0722408	T	2.03999	38.99	1	1	3	NA	T	4	74.0611	2	2	8	12000000	T	1	49	2	2	6	10000000	T	1	44.38	1	1	3	9700000	T	0	35.44	1	1	3	5600000	F	NA	NA	NA	NA	NA	NA	F
	MLOC_12176.3	Predicted protein; Uncharacterized protein	---NA---	23.002	9.86	-0.131401	T	5	164	3	3	17	43000000	T	7	131	3	3	17	51000000	T	7	150.331	3	3	17	47000000	T	2	97	2	2	12.5604	17000000	T	5	123.014	1	1	8	5700000	T	3	84.34	1	1	8	NA	T
	MLOC_12177.1	Uncharacterized protein	Uncharacterized protein y4oV	45.294	6.65	-0.0614286	F	NA	NA	NA	NA	NA	NA	T	1	52.66	1	1	2	4600000	T	0	51.15	1	1	2	3500000	F	NA	NA	NA	NA	NA	NA	F	NA	NA	NA	NA	NA	NA	F	NA	NA	NA	NA	NA	NA	T
	MLOC_12179.1	Predicted protein; Uncharacterized protein	Probable lactoylglutathione chloroplastic	37.527	7.21	-0.222832	T	15	197	8	8	18	380000000	T	12	180	5	5	13	280000000	T	15	200.197	6	6	13	320000000	T	10	145	5	5	13	170000000	T	10	121	4	4	10	110000000	T	7	118	4	4	10	180000000	T
	MLOC_12185.2	methylcrotonyl-CoA carboxylase alpha chain, mitochondrial / 3-methylcrotonyl-CoA carboxylase 1 (MCCA)	－	76.096	6.68	-0.383477	F	NA	NA	NA	NA	NA	NA	F	NA	NA	NA	NA	NA	NA	F	NA	NA	NA	NA	NA	NA	T	1	0	1	1	1	1400000	F	NA	NA	NA	NA	NA	NA	F	NA	NA	NA	NA	NA	NA	T
	MLOC_12193.1	Uncharacterized protein	DETOXIFICATION 34	45.836	5.38	0.923041	F	NA	NA	NA	NA	NA	NA	F	NA	NA	NA	NA	NA	NA	F	NA	NA	NA	NA	NA	NA	F	NA	NA	NA	NA	NA	NA	T	NA	41.37	1	1	4	2100000	F	NA	NA	NA	NA	NA	NA	F
	MLOC_12220.1	hydroxymethylbilane synthase	－	37.793	7.42	-0.082906	T	41	780.584	12	12	45	340000000	T	41	870.66	9	9	33	520000000	T	33	680	9	9	34	280000000	T	20	429	7	7	25	200000000	T	32	689	6	6	23	260000000	T	28	513	8	8	31	190000000	T
	MLOC_12224.8	Histidinol dehydrogenase, chloroplastic	－	50.659	6.38	0.0261053	T	7	237	5	5	10	17000000	T	7	178	2	2	5	7400000	T	7	150	4	4	10	13000000	T	6.04826	178	3	3	9	8500000	T	3	101	2	2	5	3000000	T	6	140	2	2	6	15000000	T
	MLOC_12234.1	Uncharacterized protein	2-alkenal reductase (NADP(+)-dependent)	38.182	6.37	-0.0435159	F	NA	NA	NA	NA	NA	NA	T	1.7157	43.79	1	1	2	4100000	F	NA	NA	NA	NA	NA	NA	T	NA	25.53	1	1	3.17003	1000000	F	NA	NA	NA	NA	NA	NA	F	NA	NA	NA	NA	NA	NA	F
	MLOC_12252.4	Uncharacterized protein	Indole-3-glycerol phosphate chloroplastic	30.413	4.84	0.221212	T	6	143	3	3	17	26000000	T	5	177.973	4	4	20	40000000	T	4	85	3	3	17	20000000	T	6	120	2	2	12	12000000	T	6	112	2	2	12	36000000	T	6	138	3	3	14	13000000	T
	MLOC_12272.1	Uncharacterized protein	COP9 signalosome complex subunit 7	21.858	5.25	-0.617895	T	2	38.35	1	1	6	1800000	F	NA	NA	NA	NA	NA	NA	T	1	29.57	1	1	6	4800000	F	NA	NA	NA	NA	NA	NA	F	NA	NA	NA	NA	NA	NA	F	NA	NA	NA	NA	NA	NA	F
	MLOC_12284.1	Predicted protein; Uncharacterized protein	---NA---	13.844	9.32	-0.329508	T	9	116	2	2	17	55000000	T	11	78	3	3	22	59000000	T	8	41	2	2	17	86000000	F	NA	NA	NA	NA	NA	NA	T	2	35	2	2	17	2400000	T	3	53	3	3	22	6900000	T
	MLOC_12288.1	Uncharacterized protein	Fasciclin-like arabinogalactan 9 Flags: Precursor	25.816	9.31	0.0248031	F	NA	NA	NA	NA	NA	NA	T	0	0	1	1	3	85000000	F	NA	NA	NA	NA	NA	NA	F	NA	NA	NA	NA	NA	NA	F	NA	NA	NA	NA	NA	NA	F	NA	NA	NA	NA	NA	NA	F
	MLOC_123.2	Uncharacterized protein	Probable sugar phosphate phosphate translocator At2g25520	39.163	8.79	0.627606	F	NA	NA	NA	NA	NA	NA	F	NA	NA	NA	NA	NA	NA	F	NA	NA	NA	NA	NA	NA	T	2	83.01	1	1	4	3900000	T	0	42.91	1	1	4	330000	F	NA	NA	NA	NA	NA	NA	T
	MLOC_12347.1	chromatin protein family	－	58.56	9.19	-1.07931	F	NA	NA	NA	NA	NA	NA	F	NA	NA	NA	NA	NA	NA	F	NA	NA	NA	NA	NA	NA	F	NA	NA	NA	NA	NA	NA	F	NA	NA	NA	NA	NA	NA	F	NA	NA	NA	NA	NA	NA	T
	MLOC_12350.2	Uncharacterized protein	Programmed cell death 4	63.308	5.07	-0.0851916	F	NA	NA	NA	NA	NA	NA	F	NA	NA	NA	NA	NA	NA	F	NA	NA	NA	NA	NA	NA	F	NA	NA	NA	NA	NA	NA	F	NA	NA	NA	NA	NA	NA	F	NA	NA	NA	NA	NA	NA	F
	MLOC_12352.2	Uncharacterized protein	UBX domain-containing 6	36.307	6.7	-0.894969	T	2	33	2	2	5.97484	16000000	T	5	74	2	2	5.97484	18000000	T	1	41.31	1	1	2	28000000	F	NA	NA	NA	NA	NA	NA	T	2	41.31	1	1	2	2900000	F	NA	NA	NA	NA	NA	NA	T
	MLOC_12359.1	Predicted protein; Uncharacterized protein	Lactoylglutathione lyase	32.525	5.49	-0.337113	T	9.92779	122	4	4	15	59000000	T	9.67442	220	4	4	15	51000000	T	12	183	4	4	16	1700000	T	4	92	2	2	7	18000000	T	7	125	3	3	10	64000000	T	10	136	4	4	15	49000000	T
	MLOC_12367.2	Uncharacterized protein	---NA---	18.461	10.15	-0.230539	F	NA	NA	NA	NA	NA	NA	F	NA	NA	NA	NA	NA	NA	F	NA	NA	NA	NA	NA	NA	F	NA	NA	NA	NA	NA	NA	F	NA	NA	NA	NA	NA	NA	F	NA	NA	NA	NA	NA	NA	T
	MLOC_12419.1	Uncharacterized protein	---NA---	20.364	9.41	0.0860104	T	10.3591	155	3	3	13	41000000	T	8	147	4	4	17	93000000	T	5	116	3	3	13	190000000	T	2	104	1	1	4	72000000	T	7	130	2	2	13	21000000	T	8	153	3	3	13	22000000	T
	MLOC_12420.2	sorting nexin 1	－	31.344	6.83	-0.579554	F	NA	NA	NA	NA	NA	NA	F	NA	NA	NA	NA	NA	NA	F	NA	NA	NA	NA	NA	NA	F	NA	NA	NA	NA	NA	NA	F	NA	NA	NA	NA	NA	NA	F	NA	NA	NA	NA	NA	NA	T
	MLOC_12434.1	Uncharacterized protein	Guanosine nucleotide diphosphate dissociation inhibitor 1	26.376	5.01	-0.170293	F	NA	NA	NA	NA	NA	NA	F	NA	NA	NA	NA	NA	NA	F	NA	NA	NA	NA	NA	NA	F	NA	NA	NA	NA	NA	NA	F	NA	NA	NA	NA	NA	NA	F	NA	NA	NA	NA	NA	NA	F
	MLOC_12436.1	SEC6	－	61.201	4.75	-0.259889	F	NA	NA	NA	NA	NA	NA	T	1	41.33	1	1	1	1500000	T	0	41.24	1	1	1	2700000	F	NA	NA	NA	NA	NA	NA	F	NA	NA	NA	NA	NA	NA	F	NA	NA	NA	NA	NA	NA	F
	MLOC_12446.3	Uncharacterized protein	Probable mediator of RNA polymerase II transcription subunit 37e	30.43	5.26	-0.885348	T	19	273	6	1	19	37000000	T	16	216	6	1	19	82000000	F	NA	NA	NA	NA	NA	NA	F	NA	NA	NA	NA	NA	NA	F	NA	NA	NA	NA	NA	NA	F	NA	NA	NA	NA	NA	NA	F
	MLOC_12446.5	Uncharacterized protein	Probable mediator of RNA polymerase II transcription subunit 37e	52.217	5.11	-0.473207	F	NA	NA	NA	NA	NA	NA	F	NA	NA	NA	NA	NA	NA	T	53	680	14	2	29.7468	69000000	T	25	484	12	3	30	25000000	T	39	670	14	4	41	25000000	T	28	439	13	3	37	18000000	T
	MLOC_12516.1	Ubiquitin carboxyl-terminal hydrolase	－	108.079	5.95	-0.575568	T	1	40.15	2	2	2.7027	2000000	T	3	99	2	2	2	870000	F	NA	NA	NA	NA	NA	NA	F	NA	NA	NA	NA	NA	NA	F	NA	NA	NA	NA	NA	NA	T	1	43.81	1	1	1.2973	2300000	T
	MLOC_12549.2	Uncharacterized protein	Nuclear pore complex NUP93A	95.929	6.55	-0.245737	F	NA	NA	NA	NA	NA	NA	F	NA	NA	NA	NA	NA	NA	F	NA	NA	NA	NA	NA	NA	F	NA	NA	NA	NA	NA	NA	F	NA	NA	NA	NA	NA	NA	F	NA	NA	NA	NA	NA	NA	T
	MLOC_12553.1	Uncharacterized protein	Salt stress root RS1	31.098	5.99	-0.482414	T	30	412	8	8	25	240000000	T	33	438	8	8	25	170000000	T	31.5042	396	10	10	33	280000000	T	8	132	6	6	22	36000000	T	6	132	6	6	23	10000000	T	15.7046	214.889	4	4	17	18000000	T
	MLOC_12610.1	Uncharacterized protein	pEARLI1-like lipid transfer 1	10.71	8.25	0.359091	F	NA	NA	NA	NA	NA	NA	T	2	76.15	1	1	11	14000000	F	NA	NA	NA	NA	NA	NA	T	2	67.61	1	1	11	34000000	T	3	79.17	1	1	11	38000000	T	3	80.97	1	1	11	28000000	F
	MLOC_12614.1	Uncharacterized protein	Formate--tetrahydrofolate ligase	67.982	6.8	0.0319249	T	14	252	8	8	14	84000000	T	12	163	6	6	10	64000000	T	14.3449	177	8	8	13	81000000	T	3	120	3	3	6	20000000	T	8	177	5	5	9	16000000	T	3	112	3	3	5	8600000	T
	MLOC_12615.1	Uncharacterized protein	Malate chloroplastic	48.271	8.76	0.100862	T	18	204	7	6	16	69000000	F	NA	NA	NA	NA	NA	NA	F	NA	NA	NA	NA	NA	NA	T	12.1807	167	4	3	12	32000000	T	16	280	5	4	14	34000000	T	14	222	5	4	14	35000000	F
	MLOC_12619.1	Uncharacterized protein	Somatic embryogenesis receptor kinase 1	23.857	8.46	-0.0827273	F	NA	NA	NA	NA	NA	NA	F	NA	NA	NA	NA	NA	NA	F	NA	NA	NA	NA	NA	NA	T	1	41.54	1	1	3	87000000	F	NA	NA	NA	NA	NA	NA	F	NA	NA	NA	NA	NA	NA	F
	MLOC_12655.1	Uncharacterized protein	Acyl-coenzyme A thioesterase 8	20.398	9.77	-0.616477	F	NA	NA	NA	NA	NA	NA	T	0	48.13	1	1	6.25	6900000	F	NA	NA	NA	NA	NA	NA	F	NA	NA	NA	NA	NA	NA	F	NA	NA	NA	NA	NA	NA	F	NA	NA	NA	NA	NA	NA	F
	MLOC_12680.3	Predicted protein; Uncharacterized protein	Bifunctional riboflavin kinase FMN phosphatase Includes:	46.536	5.34	-0.188124	T	0	31.02	2	2	5	13000000	T	3	57.62	1	1	3	21000000	F	NA	NA	NA	NA	NA	NA	F	NA	NA	NA	NA	NA	NA	T	2	31.69	1	1	3	6400000	T	2	31.76	1	1	3	5700000	F
	MLOC_12689.1	Predicted protein; Uncharacterized protein	LHCP TRANSLOCATION DEFECT Flags: Precursor	18.876	5.68	-0.190341	T	7	150	2	2	9	42000000	T	13	194	3	3	15	80000000	T	7	180	3	3	15	140000000	T	3	48.14	2	2	13	8900000	T	3.80218	93	2	2	13	12000000	T	1	67	2	2	13	5900000	T
	MLOC_12710.1	Proteasome subunit beta type	－	29.169	6.84	-0.111029	T	0	75	1	1	3	27000000	T	0	50	1	1	3	50000000	F	NA	NA	NA	NA	NA	NA	T	0	47.91	1	1	3	19000000	T	0	40.87	1	1	3	8500000	T	0	42.49	1	1	2	3300000	T
	MLOC_12711.5	Uncharacterized protein	---NA---	28.324	5.43	-0.0100775	F	NA	NA	NA	NA	NA	NA	F	NA	NA	NA	NA	NA	NA	F	NA	NA	NA	NA	NA	NA	F	NA	NA	NA	NA	NA	NA	F	NA	NA	NA	NA	NA	NA	F	NA	NA	NA	NA	NA	NA	T
	MLOC_12760.1	Predicted protein; Uncharacterized protein	Late embryogenesis abundant Lea14-A	36.955	5.25	-0.366967	T	5	40.53	2	2	7	19000000	T	NA	30.21	1	1	3.9039	11000000	T	3.25915	40.74	1	1	3.6036	27000000	F	NA	NA	NA	NA	NA	NA	T	3	47.2	2	2	7	10000000	T	NA	59.31	1	1	3.9039	1800000	T
	MLOC_12765.1	Uncharacterized protein	Calcium-dependent kinase 3	58.598	6.27	-0.485962	T	4	105	2	2	5	10000000	T	4	111.564	2	2	5	17000000	F	NA	NA	NA	NA	NA	NA	T	1	43.21	1	1	1	11000000	T	NA	31.78	1	1	3	7300000	F	NA	NA	NA	NA	NA	NA	T
	MLOC_12784.2	Predicted protein; Uncharacterized protein	Hydroxyacylglutathione hydrolase cytoplasmic	28.59	5.99	-0.282558	F	NA	NA	NA	NA	NA	NA	F	NA	NA	NA	NA	NA	NA	F	NA	NA	NA	NA	NA	NA	F	NA	NA	NA	NA	NA	NA	F	NA	NA	NA	NA	NA	NA	F	NA	NA	NA	NA	NA	NA	T
	MLOC_12821.1	Peroxidase superfamily protein	－	34.8	7.27	-0.0993865	T	3	77	1	1	5	10000000	T	3	57	2	2	8	8100000	F	NA	NA	NA	NA	NA	NA	F	NA	NA	NA	NA	NA	NA	F	NA	NA	NA	NA	NA	NA	F	NA	NA	NA	NA	NA	NA	F
	MLOC_12822.1	Photosystem II reaction center psb28 protein	－	18.336	9.14	-0.337576	T	2	79.02	1	1	6	35000000	T	1	85	2	2	13	24000000	T	2	78.18	1	1	6	41000000	F	NA	NA	NA	NA	NA	NA	F	NA	NA	NA	NA	NA	NA	F	NA	NA	NA	NA	NA	NA	T
	MLOC_12836.1	Predicted protein; Uncharacterized protein	Aspartic ase nepenthesin-1	48.334	7.02	-0.122595	F	NA	NA	NA	NA	NA	NA	F	NA	NA	NA	NA	NA	NA	T	0	33.31	2	2	6	1500000	F	NA	NA	NA	NA	NA	NA	F	NA	NA	NA	NA	NA	NA	F	NA	NA	NA	NA	NA	NA	T
	MLOC_12843.2	photosystem I light harvesting complex gene 5	－	27.574	6.42	0.0918288	T	0	40	2	2	8	15000000	F	NA	NA	NA	NA	NA	NA	F	NA	NA	NA	NA	NA	NA	F	NA	NA	NA	NA	NA	NA	F	NA	NA	NA	NA	NA	NA	F	NA	NA	NA	NA	NA	NA	F
	MLOC_12847.3	Uncharacterized protein	Thioredoxin chloroplastic	13.588	5.22	0.190083	T	3	138	2	2	28.0992	26000000	T	3	114.95	1	1	13	46000000	T	3	111.87	1	1	13	35000000	T	2	84.24	1	1	13	28000000	T	0	62	2	2	28.0992	12000000	T	2	80.29	1	1	13	NA	T
	MLOC_12870.1	Cytochrome b-c1 complex subunit Rieske, mitochondrial	－	29.79	8.87	-0.185714	T	8	96	3	2	12	45000000	T	7	112	3	3	12	35000000	T	2		1	1	6	29000000	T	12	186	4	4	21.978	25000000	T	13	164	3	1	19	2600000	T	3	75.88	1	1	8	27000000	T
	MLOC_12887.1	Uncharacterized protein	Tropinone reductase-like 3	10.56	5.83	0.240404	F	NA	NA	NA	NA	NA	NA	F	NA	NA	NA	NA	NA	NA	F	NA	NA	NA	NA	NA	NA	T	1	0	1	1	12	1500000	F	NA	NA	NA	NA	NA	NA	F	NA	NA	NA	NA	NA	NA	F
	MLOC_12925.1	Predicted protein; Uncharacterized protein	Solanesyl-diphosphate synthase chloroplastic	42.948	6.07	0.0388325	T	2	68.6	1	1	4	11000000	F	NA	NA	NA	NA	NA	NA	F	NA	NA	NA	NA	NA	NA	F	NA	NA	NA	NA	NA	NA	F	NA	NA	NA	NA	NA	NA	F	NA	NA	NA	NA	NA	NA	T
	MLOC_12937.3	Uncharacterized protein	Hsp70 nucleotide exchange factor fes1	36.141	5.06	-0.441071	F	NA	NA	NA	NA	NA	NA	F	NA	NA	NA	NA	NA	NA	F	NA	NA	NA	NA	NA	NA	F	NA	NA	NA	NA	NA	NA	F	NA	NA	NA	NA	NA	NA	F	NA	NA	NA	NA	NA	NA	F
	MLOC_12946.1	Uncharacterized protein	Aldehyde dehydrogenase family 3 member H1	40.197	8.27	0.147978	F	NA	NA	NA	NA	NA	NA	T	0	38.76	1	1	2	NA	T	0	40.19	1	1	3	9200000	F	NA	NA	NA	NA	NA	NA	F	NA	NA	NA	NA	NA	NA	T	0	48.37	1	1	3	7000000	F
	MLOC_12954.1	Uncharacterized protein	Peroxiredoxin-2C	23.294	6.64	-0.0407407	T	4	102	3	3	14	140000000	T	5	128	3	3	14	170000000	T	6	137	3	3	14	190000000	T	0	53.13	1	1	4	32000000	T	0	74	2	2	9	20000000	T	3	102.028	2	2	9	39000000	T
	MLOC_12963.1	Uncharacterized protein	Uncharacterized protein At5g50100, mitochondrial; Flags: Precursor	15.446	5.6	-0.363971	T	1	62.52	1	1	9	8500000	T	2	44.75	1	1	9	12000000	T	2	73.05	1	1	9	3500000	F	NA	NA	NA	NA	NA	NA	F	NA	NA	NA	NA	NA	NA	F	NA	NA	NA	NA	NA	NA	F
	MLOC_12965.1	Predicted protein; Uncharacterized protein	LYR motif-containing 4	10.131	10.15	-0.264835	T	4	65.245	2	2	26	18000000	T	2.38921	63	2	2	26	29000000	T	2	41.41	1	1	17	8000000	F	NA	NA	NA	NA	NA	NA	F	NA	NA	NA	NA	NA	NA	F	NA	NA	NA	NA	NA	NA	T
	MLOC_12984.1	Uncharacterized protein	Pyruvate dehydrogenase E1 component subunit alpha- mitochondrial	40.696	7.28	-0.239892	T	10.9889	212	9	9	22	26000000	T	14	210	7	7	19	33000000	T	13	173	7	7	19	32000000	T	7	151	5	5	12	11000000	T	2	107	5	5	14	19000000	T	3	141	5	5	14	15000000	T
	MLOC_12988.1	Uncharacterized protein	SUPPRESSOR OF K(+) TRANSPORT GROWTH DEFECT 1	29.23	7.03	-0.367939	F	NA	NA	NA	NA	NA	NA	T	0	0	1	1	3	5500000	F	NA	NA	NA	NA	NA	NA	F	NA	NA	NA	NA	NA	NA	F	NA	NA	NA	NA	NA	NA	F	NA	NA	NA	NA	NA	NA	F
	MLOC_13014.1	Glucose-6-phosphate 1-dehydrogenase	－	42.948	5.72	-0.285677	F	NA	NA	NA	NA	NA	NA	F	NA	NA	NA	NA	NA	NA	F	NA	NA	NA	NA	NA	NA	F	NA	NA	NA	NA	NA	NA	F	NA	NA	NA	NA	NA	NA	F	NA	NA	NA	NA	NA	NA	F
	MLOC_13017.1	Uncharacterized protein	Long chain acyl- synthetase peroxisomal Flags: Precursor	25.97	5.82	-0.190909	F	NA	NA	NA	NA	NA	NA	F	NA	NA	NA	NA	NA	NA	F	NA	NA	NA	NA	NA	NA	F	NA	NA	NA	NA	NA	NA	F	NA	NA	NA	NA	NA	NA	F	NA	NA	NA	NA	NA	NA	F
	MLOC_1304.1	Uncharacterized protein	Phosphoglucan phosphatase chloroplastic	23.816	7.97	-0.268664	T	11	189	4	4	25	52000000	T	8	110	3	3	13	28000000	T	7	96	2	2	13	24000000	T	2	73	3	3	19.8157	6000000	T	13	213	4	4	29	41000000	T	8	97	1	1	10	NA	T
	MLOC_13042.1	Uncharacterized protein	Uncharacterized protein At2g39795, mitochondrial; Flags: Precursor	16.265	4.44	-0.87305	F	NA	NA	NA	NA	NA	NA	F	NA	NA	NA	NA	NA	NA	F	NA	NA	NA	NA	NA	NA	F	NA	NA	NA	NA	NA	NA	F	NA	NA	NA	NA	NA	NA	F	NA	NA	NA	NA	NA	NA	F
	MLOC_13051.1	acyl-activating enzyme 17	－	77.649	5.91	-0.00415512	F	NA	NA	NA	NA	NA	NA	F	NA	NA	NA	NA	NA	NA	F	NA	NA	NA	NA	NA	NA	T	NA	30.91	1	1	1	1100000	F	NA	NA	NA	NA	NA	NA	F	NA	NA	NA	NA	NA	NA	F
	MLOC_13082.1	gamma-tocopherol methyltransferase	－	34.24	5.3	-0.15489	T	NA	64.33	1	1	5	NA	F	NA	NA	NA	NA	NA	NA	T	NA	45.7	1	1	5	4100000	T	2	153	3	3	13	4900000	T	0	84	3	3	11.9874	1900000	T	NA	68.239	3	3	11.9874	1800000	T
	MLOC_13086.1	Predicted protein; Uncharacterized protein	40S ribosomal S25-2	12.061	10.56	-0.799074	T	8	131	3	3	28	360000000	T	11	187	4	4	30	140000000	T	13	153	4	4	39	210000000	T	13	157	4	4	39	53000000	T	10	119	2	2	28	46000000	T	10	117	3	3	28	75000000	T
	MLOC_13118.1	Uncharacterized protein	Probable phosphatase 2C 62	15.073	6.4	-0.29037	F	NA	NA	NA	NA	NA	NA	F	NA	NA	NA	NA	NA	NA	F	NA	NA	NA	NA	NA	NA	F	NA	NA	NA	NA	NA	NA	F	NA	NA	NA	NA	NA	NA	F	NA	NA	NA	NA	NA	NA	F
	MLOC_13122.2	Uncharacterized protein	Phosphoglycerate mutase 1	35.477	5.15	-0.118266	T	2	85.77	1	1	4	21000000	T	0	0	1	1	4	1100000	T	2	95.04	1	1	4	1700000	T	0	33.95	1	1	4	5100000	F	NA	NA	NA	NA	NA	NA	F	NA	NA	NA	NA	NA	NA	T
	MLOC_13138.1	Predicted protein; Uncharacterized protein	60S ribosomal L14-1	15.437	10.2	-0.291045	T	15	149	9	1	50	71000000	T	14.8375	112	6	1	37	100000000	T	10	133	7	1	50	120000000	F	NA	NA	NA	NA	NA	NA	F	NA	NA	NA	NA	NA	NA	F	NA	NA	NA	NA	NA	NA	F
	MLOC_13139.1	Predicted protein; Uncharacterized protein	Glycolipid transfer 1	22.616	6.39	-0.191089	F	NA	NA	NA	NA	NA	NA	F	NA	NA	NA	NA	NA	NA	F	NA	NA	NA	NA	NA	NA	F	NA	NA	NA	NA	NA	NA	F	NA	NA	NA	NA	NA	NA	F	NA	NA	NA	NA	NA	NA	F
	MLOC_13146.4	Predicted protein; Uncharacterized protein	Actin-3	41.629	5.49	-0.16366	T	54	838	16	2	51	49000000	T	57	800	12	2	38	54000000	T	49	677	16	3	45	59000000	T	41	717	12	2	36.6048	27000000	T	48	856	15	4	53	190000000	T	55.8344	890	13	2	43	52000000	T
	MLOC_13165.1	Uncharacterized protein	30S ribosomal S1	67.416	5.19	-0.518017	T	4	121	3	3	5	8200000	T	0	92	5	5	7	16000000	T	0	60	2	2	2	11000000	T	0	73	2	2	2.80992	18000000	T	NA	81	2	2	3.1405	3900000	T	1	69	2	2	2.80992	9000000	T
	MLOC_13176.1	Uncharacterized protein	DNA damage-binding 1	121.808	5.36	-0.110917	F	NA	NA	NA	NA	NA	NA	F	NA	NA	NA	NA	NA	NA	F	NA	NA	NA	NA	NA	NA	F	NA	NA	NA	NA	NA	NA	T	0	32.71	1	1	1	5300000	F	NA	NA	NA	NA	NA	NA	F
	MLOC_13187.1	DEAD box RNA helicase (RH3)	－	66.401	7.81	-0.446429	T	19	341	9	9	17	80000000	T	21.9383	371	11	11	21	99000000	T	21	312	11	11	21	82000000	T	12	239	8	8	18	33000000	T	15	271	9	9	19	43000000	T	20	340	9	9	21	37000000	T
	MLOC_13303.1	Predicted protein; Uncharacterized protein	Non-specific lipid transfer GPI-anchored 1	18.222	5.77	0.128902	F	NA	NA	NA	NA	NA	NA	T	NA	35.7	1	1	5	9200000	F	NA	NA	NA	NA	NA	NA	T	NA	43.81	1	1	5	4900000	F	NA	NA	NA	NA	NA	NA	T	NA	95	2	2	10	8300000	F
	MLOC_13341.2	Uncharacterized protein	SET DOMAIN GROUP 40	35.891	6.71	-0.00584615	T	1	40.93	1	1	2	26000000	F	NA	NA	NA	NA	NA	NA	T	1	34.08	1	1	2	44000000	F	NA	NA	NA	NA	NA	NA	F	NA	NA	NA	NA	NA	NA	F	NA	NA	NA	NA	NA	NA	F
	MLOC_13342.2	Predicted protein; Uncharacterized protein	---NA---	31.868	8.27	-0.665347	F	NA	NA	NA	NA	NA	NA	F	NA	NA	NA	NA	NA	NA	F	NA	NA	NA	NA	NA	NA	F	NA	NA	NA	NA	NA	NA	F	NA	NA	NA	NA	NA	NA	F	NA	NA	NA	NA	NA	NA	F
	MLOC_13350.1	Predicted protein; Uncharacterized protein	Alpha-L-fucosidase 2	50.635	5.01	-0.167527	F	NA	NA	NA	NA	NA	NA	F	NA	NA	NA	NA	NA	NA	T	0	43.42	1	1	1	420000	F	NA	NA	NA	NA	NA	NA	F	NA	NA	NA	NA	NA	NA	F	NA	NA	NA	NA	NA	NA	F
	MLOC_13408.1	Uncharacterized protein	3-hydroxyisobutyryl- hydrolase 5	27.234	5.24	-0.0497976	F	NA	NA	NA	NA	NA	NA	F	NA	NA	NA	NA	NA	NA	F	NA	NA	NA	NA	NA	NA	F	NA	NA	NA	NA	NA	NA	T	1	32.35	1	1	5	1000000	T	1.66055	58.55	1	1	5	2800000	F
	MLOC_13411.2	Uncharacterized protein	SAP BP-73	30.534	4.84	-0.944484	T	1		2	2	7	3200000	T	3	59	2	2	6	14000000	F	NA	NA	NA	NA	NA	NA	T	2	62.16	2	2	6	15000000	T	2	60.0391	2	2	6	12000000	T	0	28.63	1	1	2	940000	T
	MLOC_13427.1	Uncharacterized protein	FLX-like 3	38.882	7.36	-0.450751	F	NA	NA	NA	NA	NA	NA	F	NA	NA	NA	NA	NA	NA	F	NA	NA	NA	NA	NA	NA	F	NA	NA	NA	NA	NA	NA	F	NA	NA	NA	NA	NA	NA	F	NA	NA	NA	NA	NA	NA	F
	MLOC_13495.1	Uncharacterized protein	CDK5RAP1	47.504	8.19	-0.33943	T	0	0	1	1	2	2100000	F	NA	NA	NA	NA	NA	NA	F	NA	NA	NA	NA	NA	NA	F	NA	NA	NA	NA	NA	NA	F	NA	NA	NA	NA	NA	NA	F	NA	NA	NA	NA	NA	NA	F
	MLOC_13519.1	Uncharacterized protein	Late embryogenesis abundant group 3	18.355	4.92	-0.701695	T	26	473	9	8	61	170000000	T	23	469.513	7	6	49	270000000	T	27	653	9	8	57	200000000	T	12	336	5	5	32	49000000	T	11	201	6	6	41	46000000	T	13.0967	305	7	7	47	74000000	T
	MLOC_13520.1	Uncharacterized protein	Late embryogenesis abundant group 3	17.766	4.94	-0.492045	T	4	296	7	6	35	170000000	T	5	238	6	5	35	120000000	T	6	224	5	4	29	210000000	T	4	105	2	2	11	33000000	T	7	148	3	3	23	24000000	T	2	69.89	1	1	6.25	12000000	T
	MLOC_13532.1	Uncharacterized protein	Acyl- -binding domain-containing 4	64.388	4.97	-0.461591	F	NA	NA	NA	NA	NA	NA	F	NA	NA	NA	NA	NA	NA	F	NA	NA	NA	NA	NA	NA	F	NA	NA	NA	NA	NA	NA	F	NA	NA	NA	NA	NA	NA	F	NA	NA	NA	NA	NA	NA	F
	MLOC_13554.5	Uncharacterized protein	eIF-2-alpha kinase activator GCN1	97.141	6.1	0.238889	T	3	81.66	1	1	1	7000000	F	NA	NA	NA	NA	NA	NA	T	0	39.02	2	2	2	7200000	T	NA	40.55	1	1	1	1500000	F	NA	NA	NA	NA	NA	NA	F	NA	NA	NA	NA	NA	NA	T
	MLOC_13565.1	Methionine aminopeptiase	－	43.347	7.03	-0.359645	T	0	147	5	5	15	57000000	T	8	85	8	8	22	57000000	T	3	132	5	5	14	31000000	T	1	76	3	3	9	17000000	T	NA	131	3	3	9	15000000	T	1	38.1	2	2	6	8800000	T
	MLOC_13604.1	NADH-dependent glutamate synthase 1	－	231.426	6.73	-0.251275	T	5	144.618	5	5	3	15000000	T	0	38.58	2	2	1	1000000	T	3	53	3	3	1	3100000	T	4	75	2	2	1	10000000	T	6.20531	171	4	4	2.21907	5900000	T	6	88	5	5	2.83286	11000000	T
	MLOC_13608.1	Uncharacterized protein	Leaf-specific thionin	10.896	5.33	-0.108824	T	NA	106	1	1	8	220000000	T	NA	59.62	1	1	8	450000000	T	NA	69.79	1	1	8	NA	T	NA	109	1	1	8	77000000	T	NA	66.64	1	1	8	370000000	T	NA	85	1	1	8	250000000	T
	MLOC_13640.1	Uncharacterized protein	Serine threonine phosphatase 2A 55 kDa regulatory subunit B alpha isoform	26.299	6.61	-0.309322	F	NA	NA	NA	NA	NA	NA	F	NA	NA	NA	NA	NA	NA	F	NA	NA	NA	NA	NA	NA	F	NA	NA	NA	NA	NA	NA	F	NA	NA	NA	NA	NA	NA	F	NA	NA	NA	NA	NA	NA	F
	MLOC_13648.1	Cysteine proteinases superfamily protein	－	24.448	9.22	-0.42963	F	NA	NA	NA	NA	NA	NA	F	NA	NA	NA	NA	NA	NA	F	NA	NA	NA	NA	NA	NA	T	NA	34.19	1	1	4	NA	F	NA	NA	NA	NA	NA	NA	F	NA	NA	NA	NA	NA	NA	T
	MLOC_13651.3	Uncharacterized protein	UPF0250 mma_3250	11.596	6.06	-0.25619	F	NA	NA	NA	NA	NA	NA	T	2	53.56	1	1	11	6900000	F	NA	NA	NA	NA	NA	NA	F	NA	NA	NA	NA	NA	NA	F	NA	NA	NA	NA	NA	NA	F	NA	NA	NA	NA	NA	NA	F
	MLOC_13679.4	high chlorophyll fluorescent 107	－	61.985	8.44	-0.470236	F	NA	NA	NA	NA	NA	NA	F	NA	NA	NA	NA	NA	NA	F	NA	NA	NA	NA	NA	NA	F	NA	NA	NA	NA	NA	NA	F	NA	NA	NA	NA	NA	NA	F	NA	NA	NA	NA	NA	NA	F
	MLOC_13690.1	ATPase, F1 complex, delta/epsilon subunit	－	28.838	9.61	-0.13321	F	NA	NA	NA	NA	NA	NA	F	NA	NA	NA	NA	NA	NA	F	NA	NA	NA	NA	NA	NA	F	NA	NA	NA	NA	NA	NA	F	NA	NA	NA	NA	NA	NA	F	NA	NA	NA	NA	NA	NA	F
	MLOC_13732.1	Uncharacterized protein	Thioredoxin-like chloroplastic	17.875	6.89	-0.28882	T	2	69.03	1	1	7	53000000	T	2	67.34	1	1	7	60000000	T	4	89	1	1	7	54000000	F	NA	NA	NA	NA	NA	NA	F	NA	NA	NA	NA	NA	NA	F	NA	NA	NA	NA	NA	NA	T
	MLOC_13742.1	Aspartate aminotransferase	－	49.957	8.24	-0.0888889	T	9	195	7	7	17	72000000	T	10	267	9	9	19	110000000	T	7	241	5	5	13	110000000	T	12	305	6	6	19	53000000	T	7.06047	150	5	5	12	33000000	T	11	182	5	5	16.5577	22000000	T
	MLOC_13749.4	Uncharacterized protein	Probable LRR receptor-like serine threonine-protein kinase At3g47570 Flags: Precursor	125.601	6.73	0.104847	F	NA	NA	NA	NA	NA	NA	T	0	42.84	1	1	0.595238	1700000	F	NA	NA	NA	NA	NA	NA	F	NA	NA	NA	NA	NA	NA	F	NA	NA	NA	NA	NA	NA	F	NA	NA	NA	NA	NA	NA	F
	MLOC_1375.1	Uncharacterized protein	Lon protease mitochondrial Flags: Precursor	47.267	5.76	-0.309048	T	0	38.19	1	1	1	1200000	F	NA	NA	NA	NA	NA	NA	T	0	35.5	1	1	1	2900000	F	NA	NA	NA	NA	NA	NA	F	NA	NA	NA	NA	NA	NA	F	NA	NA	NA	NA	NA	NA	F
	MLOC_13779.1	purple acid phosphatase 26	－	54.857	7.52	-0.600419	T	2	83.1314	2	2	5	6900000	F	NA	NA	NA	NA	NA	NA	T	1	53.15	1	1	4	11000000	F	NA	NA	NA	NA	NA	NA	T	1	41.71	2	2	5	8100000	T	3	66.37	2	2	5	14000000	F
	MLOC_13781.1	Uncharacterized protein	Mitochondrial-processing peptidase subunit alpha	41.6	5.71	-0.124346	T	NA	30.99	1	1	2	1500000	F	NA	NA	NA	NA	NA	NA	T	1	56.25	2	2	6	3000000	F	NA	NA	NA	NA	NA	NA	F	NA	NA	NA	NA	NA	NA	F	NA	NA	NA	NA	NA	NA	F
	MLOC_13819.1	60S ribosomal protein L13	－	24.114	10.92	-1.0125	T	6	320	5	5	30	300000000	T	11	403	6	6	35	330000000	T	9	222.659	6	6	33	420000000	T	5	222	4	4	24	78000000	T	3	252	4	4	26	11000000	T	5	259	5	5	30	56000000	T
	MLOC_13836.2	NAD(P)H	－	16.956	9.45	-0.234839	T	2	43.93	1	1	10	NA	T	2		1	1	10	26000000	F	NA	NA	NA	NA	NA	NA	T	0		1	1	10	24000000	F	NA	NA	NA	NA	NA	NA	T	2		1	1	10	NA	F
	MLOC_13871.1	Uncharacterized protein	Probable aquaporin PIP2-2	30.295	7.81	0.476923	T	3	109.76	1	1	4.8951	140000000	T	2	64.8	1	1	4.8951	4800000	T	2	94.85	1	1	4.8951	1700000	T	3	95.17	1	1	4.8951	32000000	T	5	160	2	2	9	34000000	T	5	154	2	2	9	28000000	T
	MLOC_13875.1	Uncharacterized protein	Apoptosis inhibitor 5 API5	32.244	5.36	-0.0389474	T	0	43	1	1	3	1600000	T	3	70	3	3	11	3800000	T	1	33.74	1	1	3	NA	T	NA	45.76	1	1	4	1500000	T	NA	67.5	1	1	4	1000000	F	NA	NA	NA	NA	NA	NA	T
	MLOC_13880.2	Beta-amylase	－	53.478	5.06	-0.380579	F	NA	NA	NA	NA	NA	NA	F	NA	NA	NA	NA	NA	NA	F	NA	NA	NA	NA	NA	NA	F	NA	NA	NA	NA	NA	NA	F	NA	NA	NA	NA	NA	NA	F	NA	NA	NA	NA	NA	NA	T
	MLOC_13885.2	isopropyl malate isomerase large subunit 1	－	43.891	5.22	-0.186035	T	4.10342	115	4	4	15.212	10000000	T	1	76.39	5	5	15	29000000	T	3	85	3	3	11	18000000	T	2	88	2	2	7	11000000	T	3	81.8995	4	4	14	18000000	T	4	101	4	4	11	6500000	T
	MLOC_13895.1	Uncharacterized protein	2-C-methyl-D-erythritol 2,4-cyclodiphosphate chloroplastic	8.976	9.2	-0.165432	T	NA	64.33	1	1	20	9200000	F	NA	NA	NA	NA	NA	NA	F	NA	NA	NA	NA	NA	NA	F	NA	NA	NA	NA	NA	NA	F	NA	NA	NA	NA	NA	NA	F	NA	NA	NA	NA	NA	NA	F
	MLOC_13910.5	Uncharacterized protein	Protease Do-like chloroplastic Flags: Precursor	22.027	5.34	-0.0225352	T	2	59.59	1	1	6	10000000	T	2	44.98	1	1	6	NA	F	NA	NA	NA	NA	NA	NA	T	2	42.77	1	1	9	3300000	F	NA	NA	NA	NA	NA	NA	F	NA	NA	NA	NA	NA	NA	F
	MLOC_13910.6	Uncharacterized protein	Protease Do-like chloroplastic Flags: Precursor	21.944	5.54	-0.0853081	F	NA	NA	NA	NA	NA	NA	F	NA	NA	NA	NA	NA	NA	T	2	49.82	2	2	13	20000000	F	NA	NA	NA	NA	NA	NA	F	NA	NA	NA	NA	NA	NA	F	NA	NA	NA	NA	NA	NA	F
	MLOC_1392.1	Predicted protein; Uncharacterized protein	---NA---	11.084	8.48	-0.113462	F	NA	NA	NA	NA	NA	NA	F	NA	NA	NA	NA	NA	NA	F	NA	NA	NA	NA	NA	NA	F	NA	NA	NA	NA	NA	NA	F	NA	NA	NA	NA	NA	NA	F	NA	NA	NA	NA	NA	NA	F
	MLOC_13920.1	UTP--glucose-1-phosphate uridylyltransferase	－	22.992	6.24	0.101914	T	39	499	11	11	49	350000000	T	40	492	10	10	46	420000000	T	38	516	8	8	34	290000000	T	21	331	6	6	37.799	100000000	T	15	202.739	5	5	26	140000000	T	15.299	190	5	5	26	110000000	T
	MLOC_13936.3	Predicted protein; Uncharacterized protein	---NA---	19.322	4.56	-0.460674	F	NA	NA	NA	NA	NA	NA	F	NA	NA	NA	NA	NA	NA	F	NA	NA	NA	NA	NA	NA	F	NA	NA	NA	NA	NA	NA	F	NA	NA	NA	NA	NA	NA	F	NA	NA	NA	NA	NA	NA	F
	MLOC_13943.3	Uncharacterized protein	Beta- insoluble isoenzyme 4	71.167	6.38	-0.376656	F	NA	NA	NA	NA	NA	NA	F	NA	NA	NA	NA	NA	NA	F	NA	NA	NA	NA	NA	NA	T	3	87	1	1	1	22000000	F	NA	NA	NA	NA	NA	NA	F	NA	NA	NA	NA	NA	NA	F
	MLOC_13948.4	Uncharacterized protein	MSP1	85.89	5.41	-0.563979	F	NA	NA	NA	NA	NA	NA	F	NA	NA	NA	NA	NA	NA	T	1.78991		2	2	2	6100000	T	2	83	2	2	4	1700000	F	NA	NA	NA	NA	NA	NA	F	NA	NA	NA	NA	NA	NA	T
	MLOC_13960.2	Uncharacterized protein	---NA---	38.841	5.41	0.240984	F	NA	NA	NA	NA	NA	NA	T	0	32.87	1	1	2	9000000	F	NA	NA	NA	NA	NA	NA	F	NA	NA	NA	NA	NA	NA	F	NA	NA	NA	NA	NA	NA	F	NA	NA	NA	NA	NA	NA	F
	MLOC_13998.1	pigment defective 320	－	47.133	8.37	-0.0995272	F	NA	NA	NA	NA	NA	NA	F	NA	NA	NA	NA	NA	NA	T	0	62	2	2	3	2800000	F	NA	NA	NA	NA	NA	NA	F	NA	NA	NA	NA	NA	NA	F	NA	NA	NA	NA	NA	NA	F
	MLOC_14013.1	Fructose-bisphosphate aldolase	－	39.239	6.14	-0.0100279	T	58	875.994	12	1	26	24000000	T	60	859	11	1	26	51000000	F	NA	NA	NA	NA	NA	NA	F	NA	NA	NA	NA	NA	NA	F	NA	NA	NA	NA	NA	NA	T	45	701.078	12	1	42	31000000	F
	MLOC_14013.2	Fructose-bisphosphate aldolase	－	38.9	7.61	-0.27067	F	NA	NA	NA	NA	NA	NA	F	NA	NA	NA	NA	NA	NA	T	56	834	15	1	33	26000000	T	45	661	13	1	38	4700000	T	47	775	12	1	35	21000000	F	NA	NA	NA	NA	NA	NA	T
	MLOC_14062.2	Protein kinase superfamily protein	－	56.014	5.62	0.0116232	T	8	223.625	5	5	10	14000000	T	7	219	5	5	10	22000000	T	5	156	4	4	8	22000000	T	0	49.89	1	1	2	5100000	F	NA	NA	NA	NA	NA	NA	F	NA	NA	NA	NA	NA	NA	T
	MLOC_14088.3	FUNCTIONS IN	－	94.112	5.25	-0.254567	F	NA	NA	NA	NA	NA	NA	F	NA	NA	NA	NA	NA	NA	F	NA	NA	NA	NA	NA	NA	F	NA	NA	NA	NA	NA	NA	F	NA	NA	NA	NA	NA	NA	F	NA	NA	NA	NA	NA	NA	F
	MLOC_14097.1	Uncharacterized protein	Uncharacterized protein sll1770	34.737	7.36	-0.347157	F	NA	NA	NA	NA	NA	NA	T	0	0	1	1	5	10000000	F	NA	NA	NA	NA	NA	NA	T	0	29.08	1	1	2	2000000	F	NA	NA	NA	NA	NA	NA	F	NA	NA	NA	NA	NA	NA	F
	MLOC_14101.2	Predicted protein; Uncharacterized protein	Probable O-methyltransferase 2	40.072	5.87	0.0691057	F	NA	NA	NA	NA	NA	NA	F	NA	NA	NA	NA	NA	NA	F	NA	NA	NA	NA	NA	NA	T	NA	53	1	1	1.62602	1900000	F	NA	NA	NA	NA	NA	NA	F	NA	NA	NA	NA	NA	NA	F
	MLOC_14105.3	Uncharacterized protein	transport Sec24-like CEF	122.883	7.44	-0.177507	T	1	45.19	1	1	1.6565	4900000	F	NA	NA	NA	NA	NA	NA	F	NA	NA	NA	NA	NA	NA	T	NA	40.66	1	1	0.959024	2100000	T	2	71.87	1	1	1.6565	11000000	T	2	93	2	2	2.61552	8800000	F
	MLOC_14114.2	Uncharacterized protein	Succinate dehydrogenase	59.187	6.04	-0.422889	T	7	129	4	4	9	56000000	T	10	236.589	5	5	10	50000000	T	9	165	4	4	9	44000000	T	2	88	2	2	4	29000000	T	3.74918	133	3	3	8	8600000	T	8	211	5	5	12	19000000	T
	MLOC_14140.1	Uncharacterized protein	Endoribonuclease	24.273	6.93	-0.151402	F	NA	NA	NA	NA	NA	NA	T	2	78.79	1	1	5	7900000	F	NA	NA	NA	NA	NA	NA	F	NA	NA	NA	NA	NA	NA	F	NA	NA	NA	NA	NA	NA	F	NA	NA	NA	NA	NA	NA	F
	MLOC_14147.1	Uncharacterized protein	Zinc finger CCCH domain-containing 11	18.196	4.41	-1.22174	T	0	59.91	1	1	8	NA	T	2	71.49	1	1	8	18000000	T	4	71	2	2	13	9800000	T	0	67.3	1	1	8	5000000	F	NA	NA	NA	NA	NA	NA	F	NA	NA	NA	NA	NA	NA	T
	MLOC_14153.1	Predicted protein; Uncharacterized protein	E3 ubiquitin-protein ligase RGLG2	50.57	6.04	-0.563895	F	NA	NA	NA	NA	NA	NA	F	NA	NA	NA	NA	NA	NA	F	NA	NA	NA	NA	NA	NA	F	NA	NA	NA	NA	NA	NA	F	NA	NA	NA	NA	NA	NA	F	NA	NA	NA	NA	NA	NA	F
	MLOC_14161.1	Uncharacterized protein	Thioredoxin M- chloroplastic	15.218	7.62	-0.0205674	F	NA	NA	NA	NA	NA	NA	F	NA	NA	NA	NA	NA	NA	F	NA	NA	NA	NA	NA	NA	F	NA	NA	NA	NA	NA	NA	F	NA	NA	NA	NA	NA	NA	F	NA	NA	NA	NA	NA	NA	T
	MLOC_14188.2	Uncharacterized protein	---NA---	7.447	4.88	0.17027	T	9	226.692	1	1	31	270000000	T	10	279	1	1	31	240000000	T	3	110.66	1	1	31	220000000	T	9	206	1	1	31	74000000	T	8.97716	212	1	1	31	81000000	T	9	219	1	1	31	100000000	T
	MLOC_14193.3	alpha/beta-Hydrolases superfamily protein	－	36.634	7.72	0.0306991	F	NA	NA	NA	NA	NA	NA	T	1	45.32	1	1	4	4400000	F	NA	NA	NA	NA	NA	NA	F	NA	NA	NA	NA	NA	NA	F	NA	NA	NA	NA	NA	NA	F	NA	NA	NA	NA	NA	NA	F
	MLOC_14197.1	Predicted protein; Uncharacterized protein	Peroxidase 43	33.915	4.89	0.195427	T	3	80.63	1	1	4.87805	24000000	T	5	90	3	3	10	24000000	T	1	48.22	2	2	7	15000000	F	NA	NA	NA	NA	NA	NA	F	NA	NA	NA	NA	NA	NA	F	NA	NA	NA	NA	NA	NA	T
	MLOC_14202.1	Predicted protein; Uncharacterized protein	50S ribosomal chloroplastic	17.228	12.34	-0.268098	F	NA	NA	NA	NA	NA	NA	F	NA	NA	NA	NA	NA	NA	F	NA	NA	NA	NA	NA	NA	F	NA	NA	NA	NA	NA	NA	T	0	34	2	2	9.81595	29000000	F	NA	NA	NA	NA	NA	NA	F
	MLOC_14205.1	Predicted protein; Uncharacterized protein	Eukaryotic translation initiation factor 1A	16.293	5.24	-0.913889	T	2	46	2	2	11	22000000	T	1	52	2	2	11	8500000	T	1	42	3	3	20	17000000	F	NA	NA	NA	NA	NA	NA	F	NA	NA	NA	NA	NA	NA	F	NA	NA	NA	NA	NA	NA	T
	MLOC_14208.1	Uncharacterized protein	Fructose-1,6-bisphosphatase, chloroplastic	29.651	6.8	-0.257358	F	NA	NA	NA	NA	NA	NA	F	NA	NA	NA	NA	NA	NA	T	2	109.42	1	1	6	6900000	F	NA	NA	NA	NA	NA	NA	F	NA	NA	NA	NA	NA	NA	T	2	77.6	1	1	6	7000000	F
	MLOC_14214.2	Uncharacterized protein	Iron-sulfur cluster assembly 1	18.276	8.43	-0.215429	T	0	58.67	1	1	4	24000000	F	NA	NA	NA	NA	NA	NA	F	NA	NA	NA	NA	NA	NA	F	NA	NA	NA	NA	NA	NA	F	NA	NA	NA	NA	NA	NA	F	NA	NA	NA	NA	NA	NA	T
	MLOC_14216.1	Uncharacterized protein	Casein kinase II subunit alpha	39.201	8.47	-0.506306	F	NA	NA	NA	NA	NA	NA	F	NA	NA	NA	NA	NA	NA	F	NA	NA	NA	NA	NA	NA	F	NA	NA	NA	NA	NA	NA	F	NA	NA	NA	NA	NA	NA	F	NA	NA	NA	NA	NA	NA	T
	MLOC_14244.1	Uncharacterized protein	60S ribosomal L23a	16.843	10.23	-0.584868	T	19	325	9	9	34	510000000	T	16	272	8	8	34	440000000	T	16	308	8	8	34	360000000	T	5	83	2	2	15	60000000	T	12.6374	146	4	4	27	65000000	T	7	101	2	2	15	11000000	T
	MLOC_14254.1	Predicted protein; Uncharacterized protein	---NA---	9.926	8.31	0.17551	F	NA	NA	NA	NA	NA	NA	F	NA	NA	NA	NA	NA	NA	T	0	41.39	1	1	9	15000000	F	NA	NA	NA	NA	NA	NA	F	NA	NA	NA	NA	NA	NA	F	NA	NA	NA	NA	NA	NA	F
	MLOC_14383.1	Uncharacterized protein	Uncharacterized protein At3g27210	16.007	5.07	-0.702667	F	NA	NA	NA	NA	NA	NA	F	NA	NA	NA	NA	NA	NA	F	NA	NA	NA	NA	NA	NA	F	NA	NA	NA	NA	NA	NA	F	NA	NA	NA	NA	NA	NA	F	NA	NA	NA	NA	NA	NA	T
	MLOC_14385.3	Uncharacterized protein	Outer envelope pore chloroplastic	19.133	9.66	-0.513772	F	NA	NA	NA	NA	NA	NA	T	1	41.56	1	1	4	11000000	F	NA	NA	NA	NA	NA	NA	F	NA	NA	NA	NA	NA	NA	F	NA	NA	NA	NA	NA	NA	F	NA	NA	NA	NA	NA	NA	F
	MLOC_14394.1	Uncharacterized protein	transport SEC23	23.126	6.86	0.117972	F	NA	NA	NA	NA	NA	NA	F	NA	NA	NA	NA	NA	NA	F	NA	NA	NA	NA	NA	NA	T	NA	54.75	1	1	8	5400000	F	NA	NA	NA	NA	NA	NA	F	NA	NA	NA	NA	NA	NA	F
	MLOC_14397.5	Uncharacterized protein	Cysteine-rich receptor kinase 10	70.733	5.55	-0.23056	F	NA	NA	NA	NA	NA	NA	F	NA	NA	NA	NA	NA	NA	F	NA	NA	NA	NA	NA	NA	T	NA	0	1	1	1.76	2800000	F	NA	NA	NA	NA	NA	NA	T	0	0	1	1	1.76	3900000	T
	MLOC_14409.2	Thioredoxin reductase	－	35.237	6.95	0.0619048	T	0	84	2	2	9	9700000	T	3	101.83	1	1	6	NA	T	NA	67.81	1	1	2	6800000	T	NA	110	2	2	7	8000000	T	NA	95	2	2	7	10000000	T	NA	103	2	2	7	10000000	F
	MLOC_14452.1	Uncharacterized protein	Secretory carrier-associated membrane 2	20.663	6.79	-0.375138	F	NA	NA	NA	NA	NA	NA	F	NA	NA	NA	NA	NA	NA	F	NA	NA	NA	NA	NA	NA	F	NA	NA	NA	NA	NA	NA	F	NA	NA	NA	NA	NA	NA	F	NA	NA	NA	NA	NA	NA	F
	MLOC_14475.1	Uncharacterized protein	CHAPERONE-LIKE PROTEIN OF chloroplastic	29.826	9.54	0.0947761	F	NA	NA	NA	NA	NA	NA	F	NA	NA	NA	NA	NA	NA	F	NA	NA	NA	NA	NA	NA	F	NA	NA	NA	NA	NA	NA	F	NA	NA	NA	NA	NA	NA	F	NA	NA	NA	NA	NA	NA	T
	MLOC_14497.1	Predicted protein; Uncharacterized protein	Probable prefoldin subunit 2	16.312	5.72	-0.576027	F	NA	NA	NA	NA	NA	NA	F	NA	NA	NA	NA	NA	NA	F	NA	NA	NA	NA	NA	NA	F	NA	NA	NA	NA	NA	NA	F	NA	NA	NA	NA	NA	NA	F	NA	NA	NA	NA	NA	NA	F
	MLOC_14582.1	Uncharacterized protein	Magnesium-chelatase subunit chloroplastic	42.83	6.09	-0.59359	T	12	202	7	7	14	59000000	T	12	159	6	6	14	69000000	T	11	196	6	6	14	50000000	T	7	153	7	7	14	26000000	T	11	126	5	5	9	36000000	T	14	195	7	7	18	22000000	T
	MLOC_14601.1	Uncharacterized protein	Outer envelope pore chloroplastic	26.409	7.49	-0.530043	F	NA	NA	NA	NA	NA	NA	F	NA	NA	NA	NA	NA	NA	F	NA	NA	NA	NA	NA	NA	T	0	49.56	1	1	3	2700000	F	NA	NA	NA	NA	NA	NA	F	NA	NA	NA	NA	NA	NA	T
	MLOC_14601.2	Uncharacterized protein	Outer envelope pore chloroplastic	12.311	9.57	-0.41875	T	4	70	2	2	23	12000000	T	4	50	2	2	23	18000000	T	4	35.76	2	2	23	10000000	T	2	60.82	1	1	11	6800000	F	NA	NA	NA	NA	NA	NA	T	3	61	2	2	23	8400000	F
	MLOC_14621.2	acyl-CoA oxidase 4	－	46.964	8.9	-0.00345622	F	NA	NA	NA	NA	NA	NA	F	NA	NA	NA	NA	NA	NA	F	NA	NA	NA	NA	NA	NA	F	NA	NA	NA	NA	NA	NA	F	NA	NA	NA	NA	NA	NA	T	0	31.25	1	1	4	20000000	F
	MLOC_14635.1	Uncharacterized protein	Cytochrome c	12.032	9.48	-0.482143	T	5	82	1	1	7	81000000	T	1	80	1	1	7	120000000	T	3	55	1	1	7	98000000	T	0	35.22	1	1	7	25000000	F	NA	NA	NA	NA	NA	NA	F	NA	NA	NA	NA	NA	NA	T
	MLOC_14656.1	Uncharacterized protein	Aquaporin PIP2-5	7.911	9.42	0.238356	T	2	49.46	1	1	13	33000000	T	8	96	2	2	30	7700000	T	2		1	1	13	NA	T	1	55.77	1	1	16	NA	T	4	65	2	2	30	19000000	F	NA	NA	NA	NA	NA	NA	T
	MLOC_14681.1	Uncharacterized protein	Probable leucine-rich repeat receptor kinase At1g35710 Flags: Precursor	113.598	5.29	0.0461464	F	NA	NA	NA	NA	NA	NA	T	NA	34.94	1	1	3.37187	7200000	F	NA	NA	NA	NA	NA	NA	F	NA	NA	NA	NA	NA	NA	F	NA	NA	NA	NA	NA	NA	F	NA	NA	NA	NA	NA	NA	F
	MLOC_14696.3	Uncharacterized protein	Natterin-3 Flags: Precursor	57.017	5.86	-0.365815	T	4	83	3	3	6	11000000	F	NA	NA	NA	NA	NA	NA	T	6	156	4	4	8	15000000	T	2	84.78	1	1	3.14342	12000000	F	NA	NA	NA	NA	NA	NA	T	2	33	2	2	3	10000000	T
	MLOC_14711.1	Uncharacterized protein	Short-chain type dehydrogenase reductase	19.103	6.93	0.237368	T	2		1	1	4	58000000	T	1		1	1	4	76000000	F	NA	NA	NA	NA	NA	NA	F	NA	NA	NA	NA	NA	NA	F	NA	NA	NA	NA	NA	NA	F	NA	NA	NA	NA	NA	NA	F
	MLOC_14727.2	Predicted protein; Uncharacterized protein	Xyloglucan endotransglycosylase hydrolase 8	31.182	4.96	-0.349648	T	9	190	2	2	8	10000000	T	7	156	2	2	8	23000000	T	5	151	1	1	4	NA	T	5	131	1	1	4	12000000	T	4	125	1	1	4	25000000	T	5	99	1	1	4	25000000	T
	MLOC_14736.3	aspartate aminotransferase	－	49.703	8.35	-0.00473118	T	1	63	4	4	13	7600000	T	1	89	3	3	9	19000000	F	NA	NA	NA	NA	NA	NA	T	1	58.21	1	1	3.22581	9100000	T	2	57.62	1	1	3	12000000	T	0	41.13	2	2	7	6800000	T
	MLOC_14763.1	Uncharacterized protein	Ribonuclease P subunit p25	26.207	5.99	-0.907083	T	7	51	3	3	10	24000000	T	1	41.53	1	1	3.75	34000000	T	1	40.2	1	1	3.75	32000000	T	2	45.66	1	1	6	840000	F	NA	NA	NA	NA	NA	NA	F	NA	NA	NA	NA	NA	NA	T
	MLOC_14764.2	Uncharacterized protein	ATP synthase subunit mitochondrial	21.033	4.82	-0.297895	T	13	192	3	3	16	100000000	T	14	159	4	4	26	88000000	T	11	283	3	3	21	24000000	T	6	116.573	2	2	13	8900000	T	14	193	3	3	16	17000000	T	1	39	2	2	7	32000000	F
	MLOC_14775.2	Uncharacterized protein	Alpha-glucan water chloroplastic	96.118	5.63	-0.504348	T	10	108	5	5	5	22000000	T	5	88	4	4	4	22000000	T	4	57	3	3	3.64277	16000000	T	11	130.698	5	5	7	10000000	T	4	75	4	4	5	11000000	T	7.1298	95.0556	3	3	4	9800000	T
	MLOC_14884.1	Uncharacterized protein	Dehydrin COR410	27.581	5.24	-1.08189	T	0	94	2	2	10	NA	T	0	86	3	3	15.748	8300000	T	0	74	2	2	10	1700000	T	2	116.63	1	1	7	9700000	T	0	47.14	1	1	3	NA	T	1	102	2	2	10	15000000	T
	MLOC_14891.1	Uncharacterized protein	Uridine 5'-monophosphate synthase	50.661	7.06	0.202935	T	5	93	3	3	5	17000000	T	0	0	1	1	1	4300000	T	1	34	2	2	3	8100000	F	NA	NA	NA	NA	NA	NA	F	NA	NA	NA	NA	NA	NA	F	NA	NA	NA	NA	NA	NA	F
	MLOC_14916.1	Predicted protein; Uncharacterized protein	Bifunctional 2	30.712	7.53	0.252397	T	1.7544	50.22	1	1	4	32000000	T	1	42.35	1	1	4	18000000	T	0	41.19	1	1	4	21000000	F	NA	NA	NA	NA	NA	NA	F	NA	NA	NA	NA	NA	NA	F	NA	NA	NA	NA	NA	NA	T
	MLOC_14917.1	Uncharacterized protein	---NA---	36.61	7.87	-0.187273	T	9	109	5	5	15	35000000	T	4	94	2	2	6	42000000	T	1	30.31	1	1	3	81000000	T	1		1	1	3	11000000	T	2		1	1	3	12000000	F	NA	NA	NA	NA	NA	NA	T
	MLOC_14959.2	Predicted protein; Uncharacterized protein	Tetraspanin-7	30.036	8.69	0.2375	F	NA	NA	NA	NA	NA	NA	F	NA	NA	NA	NA	NA	NA	T	2	35.39	1	1	3	23000000	F	NA	NA	NA	NA	NA	NA	F	NA	NA	NA	NA	NA	NA	F	NA	NA	NA	NA	NA	NA	F
	MLOC_1497.2	Glucose-6-phosphate isomerase	－	34.126	4.96	-0.0681672	T	2	86	2	2	10	10000000	T	4.50568	67	2	2	9	16000000	T	2	69.5936	2	2	10	11000000	T	3	47.58	1	1	6	14000000	T	2	47.13	1	1	6	15000000	T	3	78.87	1	1	6	16000000	T
	MLOC_15010.1	Uncharacterized protein	Methionine--tRNA chloroplastic mitochondrial	29.354	5.76	-0.230855	T	7	126	3	3	15	11000000	T	4	65	2	2	10	5200000	T	2	68.19	1	1	4	3600000	T	4	82	2	2	11	5800000	T	2	55.39	1	1	5	13000000	T	2	66.36	1	1	5	14000000	F
	MLOC_1507.1	Uncharacterized protein	---NA---	33.082	10.68	-0.606061	T	2	84	2	2	8	13000000	T	2	98	2	2	8	3700000	T	0	38.29	1	1	3.7037	8100000	T	NA	45.65	1	1	3.7037	6100000	T	NA	52.38	1	1	3.7037	1400000	F	NA	NA	NA	NA	NA	NA	T
	MLOC_15070.1	Uncharacterized protein	MATERNALLY EXPRESSED GENE 5	23.22	8.05	-0.505634	F	NA	NA	NA	NA	NA	NA	F	NA	NA	NA	NA	NA	NA	F	NA	NA	NA	NA	NA	NA	F	NA	NA	NA	NA	NA	NA	F	NA	NA	NA	NA	NA	NA	F	NA	NA	NA	NA	NA	NA	T
	MLOC_1509.1	Predicted protein; Uncharacterized protein	Clathrin interactor EPSIN 2	96.292	6.16	-0.717621	F	NA	NA	NA	NA	NA	NA	F	NA	NA	NA	NA	NA	NA	F	NA	NA	NA	NA	NA	NA	F	NA	NA	NA	NA	NA	NA	F	NA	NA	NA	NA	NA	NA	F	NA	NA	NA	NA	NA	NA	T
	MLOC_15109.1	Uncharacterized protein	Imidazole glycerol phosphate synthase chloroplastic	23.751	5.16	-0.0104545	T	0	31.69	1	1	5	5100000	F	NA	NA	NA	NA	NA	NA	T	0	38.7	2	2	11	7300000	F	NA	NA	NA	NA	NA	NA	F	NA	NA	NA	NA	NA	NA	T	0	0	1	1	5	8700000	T
	MLOC_15135.1	Uncharacterized protein	---NA---	13.754	10.32	-0.475	F	NA	NA	NA	NA	NA	NA	F	NA	NA	NA	NA	NA	NA	F	NA	NA	NA	NA	NA	NA	F	NA	NA	NA	NA	NA	NA	F	NA	NA	NA	NA	NA	NA	F	NA	NA	NA	NA	NA	NA	F
	MLOC_15148.1	Predicted protein; Uncharacterized protein	30S ribosomal S18	31.595	6.1	-0.747719	F	NA	NA	NA	NA	NA	NA	T	1	39.68	1	1	3	7700000	F	NA	NA	NA	NA	NA	NA	F	NA	NA	NA	NA	NA	NA	F	NA	NA	NA	NA	NA	NA	F	NA	NA	NA	NA	NA	NA	F
	MLOC_15151.1	Predicted protein; Uncharacterized protein	Probable NAD(P)H dehydrogenase (quinone) FQR1-like 1	21.357	6.64	0.062439	F	NA	NA	NA	NA	NA	NA	T	2	116	2	1	20	960000	F	NA	NA	NA	NA	NA	NA	F	NA	NA	NA	NA	NA	NA	F	NA	NA	NA	NA	NA	NA	F	NA	NA	NA	NA	NA	NA	F
	MLOC_15154.1	ethylene-dependent gravitropism-deficient and yellow-green-like 2	－	65.102	4.97	0.147826	T	2	35.58	3	3	6	3900000	T	3	33.89	2	2	4	41000000	T	4	70	2	2	3	61000000	T	5	62.83	2	2	7	30000000	F	NA	NA	NA	NA	NA	NA	T	8	117	3	3	10	54000000	T
	MLOC_15169.1	plastid transcriptionally active 2	－	82.838	5.39	-0.139973	F	NA	NA	NA	NA	NA	NA	F	NA	NA	NA	NA	NA	NA	T	2	68.51	1	1	1.87166	460000	F	NA	NA	NA	NA	NA	NA	F	NA	NA	NA	NA	NA	NA	F	NA	NA	NA	NA	NA	NA	F
	MLOC_15173.1	Predicted protein; Uncharacterized protein	Ubiquitin-conjugating enzyme E2 36	17.179	7.34	-0.302614	F	NA	NA	NA	NA	NA	NA	F	NA	NA	NA	NA	NA	NA	F	NA	NA	NA	NA	NA	NA	F	NA	NA	NA	NA	NA	NA	F	NA	NA	NA	NA	NA	NA	F	NA	NA	NA	NA	NA	NA	F
	MLOC_1518.1	Uncharacterized protein	Probable anion transporter chloroplastic	26.934	8.19	-0.0587045	F	NA	NA	NA	NA	NA	NA	F	NA	NA	NA	NA	NA	NA	F	NA	NA	NA	NA	NA	NA	F	NA	NA	NA	NA	NA	NA	F	NA	NA	NA	NA	NA	NA	F	NA	NA	NA	NA	NA	NA	F
	MLOC_15203.1	Predicted protein; Uncharacterized protein	Laccase-7	58.172	4.96	0.120255	T	6	84	2	2	4	4900000	T	4	63	2	2	4	14000000	T	4	54	2	2	4	8900000	T	0	41.79	1	1	2	8800000	T	2.52896	61.12	1	1	2	14000000	T	2	53.49	1	1	2	11000000	F
	MLOC_15214.4	Predicted protein; Uncharacterized protein	Demethylmenaquinone methyltransferase	40.121	7.18	-0.15978	T	5	103	2	2	7	17000000	T	5	78	2	2	7	NA	T	2.26334		1	1	4	21000000	T	1	25.47	1	1	3	4500000	F	NA	NA	NA	NA	NA	NA	F	NA	NA	NA	NA	NA	NA	T
	MLOC_15222.1	Uncharacterized protein	Ubiquitin carboxyl-terminal hydrolase 3	12.124	4.68	-0.388288	F	NA	NA	NA	NA	NA	NA	T	0	43.45	1	1	9	5000000	T	1	32.19	1	1	9	NA	F	NA	NA	NA	NA	NA	NA	F	NA	NA	NA	NA	NA	NA	F	NA	NA	NA	NA	NA	NA	F
	MLOC_15224.1	Predicted protein; Uncharacterized protein	40S ribosomal S19	17.074	9.89	-0.445806	T	15	452	10	10	60	460000000	T	11	294	6	6	44	620000000	T	8	250	7	7	48	530000000	T	6	202	6	6	36	190000000	T	9	177	5	5	37	160000000	T	5	202.878	6	6	44	130000000	T
	MLOC_15227.2	cyclophilin 38	－	43.058	6.23	-0.25102	T	34.1181	591	10	10	28	110000000	T	30	453	8	8	22	140000000	T	29	514	11	11	32	100000000	T	23	386.915	8	8	30	73000000	T	22	411	8	8	31	75000000	T	24	450	8	8	31	62000000	T
	MLOC_15229.2	Uncharacterized protein	Acyl-coenzyme A oxidase peroxisomal	54.586	7.25	-0.0763265	T	1.73406	40.57	2	2	3	55000000	F	NA	NA	NA	NA	NA	NA	T	4.73004	116	3	3	6	22000000	T	2	59.36	1	1	3	5700000	F	NA	NA	NA	NA	NA	NA	T	1	38.87	1	1	1	2800000	T
	MLOC_15242.1	Predicted protein; Uncharacterized protein	Heat shock 70 kDa mitochondrial Flags: Precursor	72.863	5.73	-0.270073	F	NA	NA	NA	NA	NA	NA	F	NA	NA	NA	NA	NA	NA	F	NA	NA	NA	NA	NA	NA	T	6.0476	156	6	1	9	2800000	T	8	152	5	1	9	NA	T	7	186	5	1	9	2000000	T
	MLOC_15243.1	60S ribosomal protein L17-2	－	19.692	10.26	-0.840698	T	8	58	4	2	25	64000000	T	10	154	5	2	30	84000000	T	6	88	5	2	30	71000000	T	7	123	3	1	14	29000000	F	NA	NA	NA	NA	NA	NA	F	NA	NA	NA	NA	NA	NA	T
	MLOC_15247.1	Eukaryotic translation initiation factor 3 subunit K	－	25.851	5.06	-0.0862832	T	2	40.33	1	1	5	30000000	T	2		1	1	5	38000000	T	2	32.74	1	1	5	35000000	F	NA	NA	NA	NA	NA	NA	T	2	0	2	2	8	12000000	F	NA	NA	NA	NA	NA	NA	T
	MLOC_15256.2	Uncharacterized protein	ATP sulfurylase 2 Flags: Precursor	31.59	6.4	-0.300702	T	22	417	7	7	31	150000000	T	23	471	9	9	38	210000000	T	20	426	10	10	38	160000000	T	16	347	5	5	25	150000000	T	12	269	7	7	32.2807	100000000	T	19	341.636	6	6	28	130000000	T
	MLOC_15266.1	Uncharacterized protein	2,3-bisphosphoglycerate-independent phosphoglycerate mutase	44.18	5.9	-0.291832	F	NA	NA	NA	NA	NA	NA	T	4	41.04	2	2	4.70297	12000000	F	NA	NA	NA	NA	NA	NA	F	NA	NA	NA	NA	NA	NA	F	NA	NA	NA	NA	NA	NA	F	NA	NA	NA	NA	NA	NA	T
	MLOC_15295.1	Uncharacterized protein	Bifunctional 3-dehydroquinate dehydratase shikimate chloroplastic	12.806	9.14	0.325	T	3	58	2	2	16	14000000	F	NA	NA	NA	NA	NA	NA	T	2	41.19	1	1	8	24000000	F	NA	NA	NA	NA	NA	NA	F	NA	NA	NA	NA	NA	NA	F	NA	NA	NA	NA	NA	NA	F
	MLOC_15296.1	Uncharacterized protein	Glyceraldehyde-3-phosphate dehydrogenase chloroplastic	43.855	8.27	0.0300481	F	NA	NA	NA	NA	NA	NA	T	4	91	4	3	12	7600000	T	3	110.78	3	2	6	17000000	F	NA	NA	NA	NA	NA	NA	T	1.86614	110	3	2	6	16000000	T	3	111	4	2	8	14000000	F
	MLOC_15299.1	Uncharacterized protein	Subtilisin-like protease	83.779	6.64	-0.0633121	F	NA	NA	NA	NA	NA	NA	F	NA	NA	NA	NA	NA	NA	F	NA	NA	NA	NA	NA	NA	F	NA	NA	NA	NA	NA	NA	F	NA	NA	NA	NA	NA	NA	F	NA	NA	NA	NA	NA	NA	F
	MLOC_15334.1	Aha1 domain-containing protein	－	31.836	6.29	-0.405102	F	NA	NA	NA	NA	NA	NA	F	NA	NA	NA	NA	NA	NA	F	NA	NA	NA	NA	NA	NA	F	NA	NA	NA	NA	NA	NA	F	NA	NA	NA	NA	NA	NA	F	NA	NA	NA	NA	NA	NA	T
	MLOC_15361.1	high chlorophyll fluorescent 109	－	49.329	5.17	-0.352679	F	NA	NA	NA	NA	NA	NA	F	NA	NA	NA	NA	NA	NA	F	NA	NA	NA	NA	NA	NA	F	NA	NA	NA	NA	NA	NA	F	NA	NA	NA	NA	NA	NA	F	NA	NA	NA	NA	NA	NA	F
	MLOC_15368.1	Uncharacterized protein	Nardilysin-like	49.852	5.64	-0.250688	F	NA	NA	NA	NA	NA	NA	T	1	44.43	1	1	2	NA	T	2	63.98	1	1	2	3100000	F	NA	NA	NA	NA	NA	NA	F	NA	NA	NA	NA	NA	NA	F	NA	NA	NA	NA	NA	NA	F
	MLOC_15377.1	Uncharacterized protein	Rhodocoxin	10.793	6.14	-0.254639	T	2	58.27	1	1	14	4400000	T	4	123	2	2	23	20000000	T	1	94	2	2	23	7800000	F	NA	NA	NA	NA	NA	NA	F	NA	NA	NA	NA	NA	NA	F	NA	NA	NA	NA	NA	NA	T
	MLOC_15383.1	Uncharacterized protein	Aspartyl protease AED3	46.653	9.11	0.127455	T	2.82795	47.62	1	1	2	NA	T	5	42.81	2	2	4	9200000	T	2	43.6	1	1	2	40000000	F	NA	NA	NA	NA	NA	NA	F	NA	NA	NA	NA	NA	NA	F	NA	NA	NA	NA	NA	NA	F
	MLOC_15403.1	Uncharacterized protein	Agmatine deiminase	46.333	6.18	-0.316229	T	2.665	84	2	2	4	6900000	T	2	68	2	2	4	10000000	T	2.22193	77	2	2	4	16000000	F	NA	NA	NA	NA	NA	NA	T	0	44.18	1	1	2	2000000	F	NA	NA	NA	NA	NA	NA	T
	MLOC_15413.1	ATP-dependent Clp protease proteolytic subunit	－	9.539	5.14	-0.505952	T	3	102	1	1	16	50000000	T	3	84	1	1	16	57000000	T	NA	98.58	1	1	16	46000000	F	NA	NA	NA	NA	NA	NA	F	NA	NA	NA	NA	NA	NA	F	NA	NA	NA	NA	NA	NA	F
	MLOC_15435.1	Uncharacterized protein	Acetolactate synthase small subunit chloroplastic	19.837	6.77	0.104972	F	NA	NA	NA	NA	NA	NA	F	NA	NA	NA	NA	NA	NA	F	NA	NA	NA	NA	NA	NA	F	NA	NA	NA	NA	NA	NA	T	NA	35.97	1	1	8	6900000	F	NA	NA	NA	NA	NA	NA	F
	MLOC_15436.1	Uncharacterized protein	Polyol transporter 5	55.205	8.15	0.468269	F	NA	NA	NA	NA	NA	NA	T	1	37.82	1	1	2	6000000	T	1	30.92	1	1	2	6300000	F	NA	NA	NA	NA	NA	NA	F	NA	NA	NA	NA	NA	NA	F	NA	NA	NA	NA	NA	NA	T
	MLOC_15467.1	Adenylosuccinate synthetase, chloroplastic	－	52.57	7.64	-0.0989669	T	7	103	3	3	9	26000000	T	7	106	6	6	13	45000000	T	9	114	7	7	14	65000000	T	7	104	5	5	14	9900000	T	0	58	3	3	5	6100000	F	NA	NA	NA	NA	NA	NA	T
	MLOC_15496.1	Predicted protein; Uncharacterized protein	Pheophytinase, chloroplastic (EC 3.1.1.-) (Pheophytin pheophorbide hydrolase) (Protein CO-REGULATED WITH NYE1)	39.307	5.67	-0.0731092	T	2	48.6	1	1	5	2800000	F	NA	NA	NA	NA	NA	NA	T	2	37.62	1	1	5	5300000	T	0		1	1	5	5800000	F	NA	NA	NA	NA	NA	NA	F	NA	NA	NA	NA	NA	NA	F
	MLOC_15501.1	Predicted protein; Uncharacterized protein	Soluble inorganic pyrophosphatase chloroplastic	31.829	5.64	-0.481533	T	21	404	8	8	27	280000000	T	17	501	9	9	30	370000000	T	27	429	10	10	34	350000000	T	8	151	6	6	27	110000000	T	13	215	9	9	39	100000000	T	6	139	5	5	20	56000000	T
	MLOC_15515.1	Uncharacterized protein	Acetyl- cytosolic 1	39.401	6.55	0.196842	T	8	147	5	5	21	22000000	T	10	147	3	3	14	8800000	T	7	74	4	4	17	25000000	T	4	78	2	2	9	20000000	T	7	126.148	4	4	17	15000000	T	3.67467	78	2	2	9	22000000	T
	MLOC_15537.1	Uncharacterized protein	---NA---	25.801	4.44	-1.54286	T	19	478	8	8	39	110000000	T	21	486	7	7	35	110000000	T	19	633	9	9	44	65000000	T	10	395	8	8	37	36000000	T	13	410	9	9	45	57000000	T	13	506	8	8	40	48000000	T
	MLOC_15544.1	golgin candidate 5	－	115.669	4.84	-0.923603	F	NA	NA	NA	NA	NA	NA	F	NA	NA	NA	NA	NA	NA	F	NA	NA	NA	NA	NA	NA	F	NA	NA	NA	NA	NA	NA	F	NA	NA	NA	NA	NA	NA	F	NA	NA	NA	NA	NA	NA	F
	MLOC_15559.1	Uncharacterized protein	NAD(P)H-quinone oxidoreductase subunit U, chloroplastic (EC 1.6.5.-) (NAD(P)H dehydrogenase subunit U) (NDH subunit U) (NADH-plastoquinone oxidoreductase subunit U) (Protein CHLORORESPIRATORY REDUCTION L)	12.914	4.74	-0.668807	T	1	35.16	2	2	18.3486	11000000	F	NA	NA	NA	NA	NA	NA	T	1	36.44	1	1	11	4700000	F	NA	NA	NA	NA	NA	NA	F	NA	NA	NA	NA	NA	NA	F	NA	NA	NA	NA	NA	NA	T
	MLOC_15579.1	Uncharacterized protein	WEAK CHLOROPLAST MOVEMENT UNDER BLUE LIGHT 1	87.294	5.55	-0.800255	T	NA	33.4	1	1	1	57000000	F	NA	NA	NA	NA	NA	NA	F	NA	NA	NA	NA	NA	NA	F	NA	NA	NA	NA	NA	NA	F	NA	NA	NA	NA	NA	NA	F	NA	NA	NA	NA	NA	NA	F
	MLOC_15612.2	Uncharacterized protein	Very-long-chain 3-oxoacyl- reductase 1	18.21	9.88	-0.0323171	T	1	38	2	2	9	6700000	T	1	38.69	2	2	9	NA	T	1		2	2	9	NA	F	NA	NA	NA	NA	NA	NA	F	NA	NA	NA	NA	NA	NA	F	NA	NA	NA	NA	NA	NA	F
	MLOC_15619.3	Uncharacterized protein	---NA---	40.993	5.36	-0.286253	F	NA	NA	NA	NA	NA	NA	F	NA	NA	NA	NA	NA	NA	T	0	40.98	1	1	2	2000000	F	NA	NA	NA	NA	NA	NA	F	NA	NA	NA	NA	NA	NA	F	NA	NA	NA	NA	NA	NA	F
	MLOC_15621.1	N-acetyl-gamma-glutamyl-phosphate reductase	－	44.811	7.97	-0.0474699	F	NA	NA	NA	NA	NA	NA	T	8	74	4	4	11	23000000	T	2.09388	29.65	3	3	7.22892	18000000	T	2		1	1	3	2800000	T	4	85	2	2	5	5900000	T	1	57.02	1	1	2	8100000	T
	MLOC_15629.1	Uncharacterized protein	L-ascorbate oxidase homolog	60.225	8.43	-0.263284	T	1	39.83	1	1	1.84502	1900000	T	2	48.34	1	1	1.84502	NA	F	NA	NA	NA	NA	NA	NA	F	NA	NA	NA	NA	NA	NA	F	NA	NA	NA	NA	NA	NA	F	NA	NA	NA	NA	NA	NA	F
	MLOC_15631.1	Uncharacterized protein	Methionine aminopeptidase chloroplastic	23.319	8.94	-0.406075	F	NA	NA	NA	NA	NA	NA	F	NA	NA	NA	NA	NA	NA	F	NA	NA	NA	NA	NA	NA	F	NA	NA	NA	NA	NA	NA	F	NA	NA	NA	NA	NA	NA	T	NA	51.37	1	1	3	200000000	F
	MLOC_15661.3	Uncharacterized protein	Elongation factor 2	93.901	6.23	-0.212218	T	28	579	13	3	16	68000000	T	31	628	12	4	16	120000000	T	22.1405	377.192	10	3	11	130000000	T	28	669	13	3	20	62000000	T	28.6809	748	11	3	17	48000000	T	28.5311	659	10	2	16	27000000	T
	MLOC_15678.1	Uncharacterized protein	31 kDa chloroplastic Flags: Precursor	30.661	4.79	-0.297527	T	44	792	8	7	34	530000000	T	47.6098	767	9	8	41	1200000000	T	40	676	9	8	41	1500000000	T	31	452	7	6	31	220000000	T	33	643	8	7	33	410000000	T	32	578	8	7	33	320000000	T
	MLOC_15697.2	Predicted protein; Uncharacterized protein	Pyruvate dehydrogenase E1 component subunit beta- chloroplastic Flags: Precursor	42.244	6.44	0.0106599	F	NA	NA	NA	NA	NA	NA	T	2	73	2	1	7	10000000	T	3	56	2	1	5.07614	3800000	T	0	59	2	2	5.07614	6000000	T	3	58	2	2	4	37000000	T	4	84	2	2	4	32000000	T
	MLOC_15707.1	Predicted protein; Uncharacterized protein	Glycine cleavage system H mitochondrial Flags: Precursor	17.257	5.15	-0.206707	T	27	532	3	3	28	470000000	T	25	517	3	3	28	440000000	T	24	461.619	4	4	36	440000000	T	23	556	2	2	22	270000000	T	9	300	3	3	34	640000000	T	17	396	3	3	28	840000000	T
	MLOC_15730.1	Photosystem II reaction center psb28 protein	－	12.792	4.92	-0.410619	T	3	161	2	2	23	34000000	T	2	88.56	1	1	17	33000000	T	3	84.59	1	1	17	11000000	F	NA	NA	NA	NA	NA	NA	F	NA	NA	NA	NA	NA	NA	T	NA	107.17	1	1	17	15000000	F
	MLOC_15730.2	Photosystem II reaction center psb28 protein	－	24.777	9.13	-0.34978	F	NA	NA	NA	NA	NA	NA	F	NA	NA	NA	NA	NA	NA	F	NA	NA	NA	NA	NA	NA	T	NA	42.83	1	1	11	7400000	F	NA	NA	NA	NA	NA	NA	F	NA	NA	NA	NA	NA	NA	F
	MLOC_15735.4	Peptidyl-prolyl cis-trans isomerase	－	22.892	8.78	-0.273333	T	1	39.53	1	1	5	3300000	T	2	43.01	1	1	5	7100000	F	NA	NA	NA	NA	NA	NA	F	NA	NA	NA	NA	NA	NA	F	NA	NA	NA	NA	NA	NA	F	NA	NA	NA	NA	NA	NA	T
	MLOC_15738.2	Predicted protein	Beta-adaptin C	99.186	5.1	-0.0560134	T	3	80	3	3	5	11000000	T	1	28.22	3	3	2	8500000	F	NA	NA	NA	NA	NA	NA	F	NA	NA	NA	NA	NA	NA	F	NA	NA	NA	NA	NA	NA	T	0	32.05	1	1	1	4400000	F
	MLOC_15761.1	Predicted protein; Uncharacterized protein	23 kDa jasmonate-induced	23.051	8.65	-0.257212	T	0	69	3	3	25	6900000	T	7	157	5	5	37	31000000	T	6	151	6	6	41	27000000	T	1	103.888	3	3	24	18000000	T	3	144.847	2	2	21	13000000	T	4	135	5	5	37	13000000	T
	MLOC_15778.1	alpha-galactosidase 1	－	45.693	5.68	-0.351566	F	NA	NA	NA	NA	NA	NA	F	NA	NA	NA	NA	NA	NA	F	NA	NA	NA	NA	NA	NA	F	NA	NA	NA	NA	NA	NA	F	NA	NA	NA	NA	NA	NA	F	NA	NA	NA	NA	NA	NA	F
	MLOC_15783.1	Uncharacterized protein	MAR-binding filament 1-1	73.72	4.88	-0.720368	F	NA	NA	NA	NA	NA	NA	F	NA	NA	NA	NA	NA	NA	F	NA	NA	NA	NA	NA	NA	F	NA	NA	NA	NA	NA	NA	F	NA	NA	NA	NA	NA	NA	F	NA	NA	NA	NA	NA	NA	F
	MLOC_1579.2	Protochlorophyllide reductase A, chloroplastic	－	45.493	9.2	-0.0828704	T	8	55	4	2	9	37000000	T	7	83.1378	4	2	9	5600000	T	11	60.6946	5	2	10	3100000	T	1	29.13	2	1	4	9800000	T	2.01502	0	2	2	4	4600000	T	1	50.13	3	2	6.25	13000000	T
	MLOC_15812.1	Uncharacterized protein	ARF guanine-nucleotide exchange factor GNOM	143.848	5.48	-0.0436817	F	NA	NA	NA	NA	NA	NA	T	2	73.54	1	1	0.936037	2400000	F	NA	NA	NA	NA	NA	NA	F	NA	NA	NA	NA	NA	NA	F	NA	NA	NA	NA	NA	NA	F	NA	NA	NA	NA	NA	NA	F
	MLOC_15823.1	Predicted protein; Uncharacterized protein	26S protease regulatory subunit 8 homolog A	46.734	8.98	-0.368421	F	NA	NA	NA	NA	NA	NA	F	NA	NA	NA	NA	NA	NA	F	NA	NA	NA	NA	NA	NA	F	NA	NA	NA	NA	NA	NA	F	NA	NA	NA	NA	NA	NA	T	2.27317	93	3	3	9	1700000	T
	MLOC_15838.1	Uncharacterized protein	Bisdemethoxycurcumin synthase	37.196	5.92	0.128696	F	NA	NA	NA	NA	NA	NA	F	NA	NA	NA	NA	NA	NA	F	NA	NA	NA	NA	NA	NA	F	NA	NA	NA	NA	NA	NA	F	NA	NA	NA	NA	NA	NA	F	NA	NA	NA	NA	NA	NA	F
	MLOC_15853.2	Uncharacterized protein	---NA---	96.118	7.28	-0.707295	F	NA	NA	NA	NA	NA	NA	F	NA	NA	NA	NA	NA	NA	F	NA	NA	NA	NA	NA	NA	F	NA	NA	NA	NA	NA	NA	T	NA	47.15	1	1	1	1700000	F	NA	NA	NA	NA	NA	NA	F
	MLOC_1587.2	alpha-galactosidase 2	－	43.986	7.42	-0.440943	T	6	262	4	3	13.1514	28000000	T	4	249	6	5	18	21000000	T	4	188	4	3	13.1514	27000000	T	4	210	3	3	8	20000000	T	3.08047	174	3	3	9	15000000	T	2	160	4	4	11.1663	7500000	T
	MLOC_15889.6	Uncharacterized protein	Probable lactoylglutathione chloroplastic	12.014	5.36	-0.231481	F	NA	NA	NA	NA	NA	NA	F	NA	NA	NA	NA	NA	NA	F	NA	NA	NA	NA	NA	NA	F	NA	NA	NA	NA	NA	NA	F	NA	NA	NA	NA	NA	NA	F	NA	NA	NA	NA	NA	NA	F
	MLOC_15907.1	Uncharacterized protein	20 kDa chloroplastic	25.904	8.02	-0.133198	T	33	497	8	8	47	670000000	T	35	554	8	8	48.583	800000000	T	29	442	9	9	47	550000000	T	41	672	10	10	51.417	370000000	T	40	612	7	7	45.749	640000000	T	48	785	10	10	59	610000000	T
	MLOC_15907.3	Uncharacterized protein	20 kDa chloroplastic	11.809	4.59	-0.247748	F	NA	NA	NA	NA	NA	NA	F	NA	NA	NA	NA	NA	NA	F	NA	NA	NA	NA	NA	NA	F	NA	NA	NA	NA	NA	NA	F	NA	NA	NA	NA	NA	NA	F	NA	NA	NA	NA	NA	NA	F
	MLOC_15917.1	Non-specific lipid-transfer protein Cw18	－	11.214	9.23	0.486957	T	2	60	2	2	21	680000000	T	1	81	2	2	21	1500000000	T	3	113	2	2	21	540000000	T	1	154	3	3	27	140000000	T	1	189	3	3	36	170000000	T	2	210	3	3	22	160000000	T
	MLOC_15935.1	Uncharacterized protein	Probable succinate--CoA ligase [ADP-forming] subunit alpha	16.564	5.97	-0.00440252	T	7	149	5	5	33	38000000	T	7	159	5	5	33	44000000	T	11	199	4	4	32	38000000	T	5	86	3	3	25	49000000	T	4	61	3	3	25	45000000	T	4	92	4	4	32	31000000	T
	MLOC_15936.1	Predicted protein; Uncharacterized protein	---NA---	28.667	6.9	-0.0443609	F	NA	NA	NA	NA	NA	NA	T	2	62.21	1	1	4	1800000	F	NA	NA	NA	NA	NA	NA	F	NA	NA	NA	NA	NA	NA	F	NA	NA	NA	NA	NA	NA	F	NA	NA	NA	NA	NA	NA	T
	MLOC_15937.3	catalytics;hydrolases	－	37.988	6.62	0.0462857	T	3	51	2	2	7	2000000	T	2	75	2	2	7	11000000	T	0	39.28	1	1	4	580000	T	1	31.84	1	1	4	1700000	F	NA	NA	NA	NA	NA	NA	T	0	43.58	1	1	2	2500000	F
	MLOC_15948.1	Cyanate hydratase	－	18.522	5.59	-0.228743	T	1	76.75	2	2	13	17000000	T	NA	62.64	1	1	8	7800000	T	NA	74.07	1	1	8	3300000	F	NA	NA	NA	NA	NA	NA	F	NA	NA	NA	NA	NA	NA	F	NA	NA	NA	NA	NA	NA	T
	MLOC_15962.1	thioredoxin family protein	－	40.165	6.57	-0.287193	T	6	131.389	4	4	15	32000000	T	9	154	6	6	18	50000000	T	5	110	4	4	10	45000000	T	2	49.26	1	1	4	5700000	F	NA	NA	NA	NA	NA	NA	F	NA	NA	NA	NA	NA	NA	T
	MLOC_15972.1	Uncharacterized protein	Fructokinase-like chloroplastic	33.861	5.83	-0.431186	F	NA	NA	NA	NA	NA	NA	F	NA	NA	NA	NA	NA	NA	F	NA	NA	NA	NA	NA	NA	F	NA	NA	NA	NA	NA	NA	F	NA	NA	NA	NA	NA	NA	F	NA	NA	NA	NA	NA	NA	F
	MLOC_15992.6	Uncharacterized protein	Beta-glucosidase 31	57.806	6.67	-0.288224	T	0	49.74	1	1	1	1000000	T	0	68	1	1	1	680000	T	0	56	1	1	1	1200000	F	NA	NA	NA	NA	NA	NA	F	NA	NA	NA	NA	NA	NA	F	NA	NA	NA	NA	NA	NA	F
	MLOC_16005.1	catalytics	－	77.253	5.36	-0.359798	F	NA	NA	NA	NA	NA	NA	F	NA	NA	NA	NA	NA	NA	F	NA	NA	NA	NA	NA	NA	F	NA	NA	NA	NA	NA	NA	F	NA	NA	NA	NA	NA	NA	F	NA	NA	NA	NA	NA	NA	F
	MLOC_16035.1	Uncharacterized protein	Peroxisomal (S)-2-hydroxy-acid oxidase GLO5	15.037	6.55	0.422222	T	17	225	5	5	33	370000000	T	18	224	6	6	45	480000000	T	18	220.566	5	5	39	440000000	T	11	138	4	4	27	200000000	T	14	193	3	3	20	210000000	T	14	165	5	5	33	120000000	T
	MLOC_16042.1	Uncharacterized protein	Proteasome subunit alpha type-2	8.297	4.63	-0.416438	F	NA	NA	NA	NA	NA	NA	F	NA	NA	NA	NA	NA	NA	F	NA	NA	NA	NA	NA	NA	F	NA	NA	NA	NA	NA	NA	F	NA	NA	NA	NA	NA	NA	F	NA	NA	NA	NA	NA	NA	F
	MLOC_16094.1	Aldolase superfamily protein	－	32.305	6.8	-0.00924092	F	NA	NA	NA	NA	NA	NA	F	NA	NA	NA	NA	NA	NA	F	NA	NA	NA	NA	NA	NA	F	NA	NA	NA	NA	NA	NA	F	NA	NA	NA	NA	NA	NA	F	NA	NA	NA	NA	NA	NA	F
	MLOC_16097.2	Uncharacterized protein	Cytochrome P450 98A1	57.365	8.5	-0.168369	T	1	28.64	1	1	1	8700000	F	NA	NA	NA	NA	NA	NA	F	NA	NA	NA	NA	NA	NA	F	NA	NA	NA	NA	NA	NA	F	NA	NA	NA	NA	NA	NA	F	NA	NA	NA	NA	NA	NA	F
	MLOC_16210.1	GroES-like zinc-binding alcohol dehydrogenase family protein	－	35.407	6.46	0.0704268	T	1	60.7893	5	5	17	52000000	T	5	108	6	6	21	59000000	T	2	57	4	4	11	45000000	T	3	85	4	4	14	21000000	T	3	106	5	5	16	11000000	T	3	77	3	3	11.2805	17000000	T
	MLOC_16226.1	Uncharacterized protein	Ribulose bisphosphate carboxylase oxygenase activase chloroplastic	27.758	5.53	-0.453878	T	6.08391	92	2	2	12	1300000000	T	3	65.32	1	1	7	390000000	T	8.64455	142	2	2	12	1300000000	T	6	102	1	1	7	2400000000	T	5	81.1	2	2	12	1500000000	T	6	74.5358	1	1	7	2700000000	T
	MLOC_16236.1	Uncharacterized protein	Uncharacterized protein At4g28440	8.234	4.78	-0.0283784	T	1	46.79	1	1	10	NA	T	4.17727	46.47	1	1	10	20000000	F	NA	NA	NA	NA	NA	NA	T	2	58.5	1	1	10	20000000	T	1	50.27	1	1	10	20000000	T	1	50.52	1	1	10	22000000	F
	MLOC_16266.1	Uncharacterized protein	Long chain acyl- synthetase chloroplastic	76.682	7.05	-0.0766476	T	6	61.3034	5	5	8	15000000	T	9	100	8	8	13	19000000	T	3	51	4	4	6	6600000	T	1	32.53	2	2	3	17000000	T	8.20819	100	4	4	7	20000000	T	3	54.97	2	2	3	25000000	T
	MLOC_16279.1	Uncharacterized protein	26S proteasome non-ATPase regulatory subunit 1 homolog A	108.785	5.21	-0.184493	T	7.31565	44	3	3	4	24000000	T	6	60	4	4	4	21000000	T	6	104	4	4	5	15000000	T	NA	85.1983	2	2	3	8900000	T	5	147	4	4	6	5200000	T	0	58.34	2	2	2	1300000	T
	MLOC_16293.1	Glutamyl-tRNA reductase 3, chloroplastic	－	53.021	7.96	-0.191023	T	0	44.18	1	1	1	NA	T	0	46.92	1	1	1	4100000	T	0	55.29	1	1	1	NA	F	NA	NA	NA	NA	NA	NA	F	NA	NA	NA	NA	NA	NA	F	NA	NA	NA	NA	NA	NA	F
	MLOC_16300.1	Uncharacterized protein	Probable apyrase 3	48.82	6.8	-0.0888403	T	14	229	5	5	15	77000000	T	10	225	3	3	9	44000000	T	11	217	5	5	17	100000000	T	6	114.565	2	2	5.03282	98000000	T	13	253	4	4	12.4726	41000000	T	9	162	3	3	9	110000000	T
	MLOC_16305.1	Uncharacterized protein	Vacuolar sorting-associated 32 homolog 2	23.788	4.88	-0.510849	F	NA	NA	NA	NA	NA	NA	F	NA	NA	NA	NA	NA	NA	F	NA	NA	NA	NA	NA	NA	F	NA	NA	NA	NA	NA	NA	F	NA	NA	NA	NA	NA	NA	F	NA	NA	NA	NA	NA	NA	F
	MLOC_16321.3	Uncharacterized protein	YTH domain-containing family 1	65.18	6.37	-0.729831	F	NA	NA	NA	NA	NA	NA	F	NA	NA	NA	NA	NA	NA	F	NA	NA	NA	NA	NA	NA	F	NA	NA	NA	NA	NA	NA	F	NA	NA	NA	NA	NA	NA	F	NA	NA	NA	NA	NA	NA	F
	MLOC_1635.1	Uncharacterized protein	Uncharacterized protein At4g13200, chloroplastic; Flags: Precursor	22.852	9.7	-0.613825	T	6.71794	119.683	2	2	10	33000000	T	8	121	2	2	10	18000000	T	2	76	2	2	10	34000000	F	NA	NA	NA	NA	NA	NA	F	NA	NA	NA	NA	NA	NA	F	NA	NA	NA	NA	NA	NA	T
	MLOC_16360.1	Uncharacterized protein	Mitochondrial pyruvate carrier 4	12.358	9.31	-0.14	T	0	45.87	1	1	10	NA	T	0	47.08	1	1	10	17000000	T	0	35.39	1	1	10	27000000	F	NA	NA	NA	NA	NA	NA	F	NA	NA	NA	NA	NA	NA	F	NA	NA	NA	NA	NA	NA	F
	MLOC_16410.2	Uncharacterized protein	Heme-binding chloroplastic Flags: Precursor	23.067	5.14	-0.6133	F	NA	NA	NA	NA	NA	NA	F	NA	NA	NA	NA	NA	NA	F	NA	NA	NA	NA	NA	NA	F	NA	NA	NA	NA	NA	NA	F	NA	NA	NA	NA	NA	NA	F	NA	NA	NA	NA	NA	NA	F
	MLOC_16420.1	Aspartate aminotransferase	－	45.32	6.55	-0.223659	T	22	263	9	9	24	160000000	T	25	327	7	7	21	170000000	T	19	233	7	7	22	49000000	T	12	163	7	7	21.2195	65000000	T	13.64	245	8	8	24	72000000	T	17	273	8	8	21.2195	65000000	T
	MLOC_165.1	Uncharacterized protein	Periplasmic beta-glucosidase	31.09	5.72	-0.0482639	T	8	179	5	4	19	120000000	T	10	147	5	4	19	120000000	T	5	93	3	3	10	170000000	T	4	158	2	2	11	12000000	T	9	192	4	4	17	38000000	T	9	217	4	4	17	37000000	T
	MLOC_16506.2	Uncharacterized protein	Beta-glucosidase 5	50.564	6.7	-0.217556	F	NA	NA	NA	NA	NA	NA	F	NA	NA	NA	NA	NA	NA	F	NA	NA	NA	NA	NA	NA	F	NA	NA	NA	NA	NA	NA	F	NA	NA	NA	NA	NA	NA	F	NA	NA	NA	NA	NA	NA	F
	MLOC_16517.1	Phosphoglycerate kinase	－	30.243	8.41	0.0176056	T	21	144	7	1	23	NA	F	NA	NA	NA	NA	NA	NA	F	NA	NA	NA	NA	NA	NA	F	NA	NA	NA	NA	NA	NA	F	NA	NA	NA	NA	NA	NA	F	NA	NA	NA	NA	NA	NA	T
	MLOC_16521.1	Uncharacterized protein	29 kDa ribonucleo chloroplastic	17.812	5.71	-0.52378	T	28	742	4	4	39	720000000	T	35	1039	5	5	41	1300000000	T	21	769	2	2	18	310000000	T	18	588	3	3	35	630000000	T	21	661	5	5	57	800000000	T	35	746	5	5	56	280000000	T
	MLOC_16534.3	Uncharacterized protein	Paladin	57.118	8.29	-0.412055	T	1	59.1	1	1	3	5400000	T	2	55.74	1	1	3	5300000	F	NA	NA	NA	NA	NA	NA	F	NA	NA	NA	NA	NA	NA	F	NA	NA	NA	NA	NA	NA	F	NA	NA	NA	NA	NA	NA	T
	MLOC_16572.2	Uncharacterized protein	Photosystem II D1 precursor processing PSB27- chloroplastic	18.673	9.04	-0.210497	T	1	71.5	1	1	7	100000	T	2	92.99	1	1	7	1900000	F	NA	NA	NA	NA	NA	NA	F	NA	NA	NA	NA	NA	NA	F	NA	NA	NA	NA	NA	NA	F	NA	NA	NA	NA	NA	NA	T
	MLOC_16588.1	Predicted protein; Uncharacterized protein	NADH dehydrogenase [ubiquinone] iron-sulfur protein 6, mitochondrial	12.122	8.78	-0.163717	T	3	85.42	1	1	12	9700000	T	3	51.99	1	1	12	23000000	T	3.02445	71	2	2	18	4600000	F	NA	NA	NA	NA	NA	NA	F	NA	NA	NA	NA	NA	NA	F	NA	NA	NA	NA	NA	NA	F
	MLOC_16606.4	Pyruvate kinase	－	39.651	6	-0.113812	T	0	37	2	2	5	7700000	T	2	58.15	1	1	3	15000000	T	1	47	2	2	10	1300000	F	NA	NA	NA	NA	NA	NA	T	2	66.54	1	1	3	2900000	F	NA	NA	NA	NA	NA	NA	T
	MLOC_16610.1	Uncharacterized protein	Cysteine ase inhibitor 1	15.898	5.6	-0.0859155	T	2	47.27	1	1	8	50000000	T	2	47.19	1	1	8	60000000	T	4	58	2	2	14	56000000	T	2	52.1	1	1	8	12000000	T	2	48.6	1	1	8	14000000	F	NA	NA	NA	NA	NA	NA	T
	MLOC_16623.1	Uncharacterized protein	Ubiquitin domain-containing DSK2b	28.821	4.63	-0.333217	F	NA	NA	NA	NA	NA	NA	F	NA	NA	NA	NA	NA	NA	F	NA	NA	NA	NA	NA	NA	F	NA	NA	NA	NA	NA	NA	F	NA	NA	NA	NA	NA	NA	F	NA	NA	NA	NA	NA	NA	F
	MLOC_16643.2	Predicted protein; Uncharacterized protein	Mitochondrial outer membrane porin 3	29.864	7.31	-0.194545	T	2	50.41	1	1	4	37000000	T	2	48.32	1	1	4	90000000	T	2	62	2	2	6	45000000	T	5	111	3	3	14	15000000	T	3	84	3	3	18	14000000	T	2	61.86	1	1	4	25000000	T
	MLOC_16646.2	Uncharacterized protein	Peroxidase 56	35.888	7.61	-0.048503	F	NA	NA	NA	NA	NA	NA	F	NA	NA	NA	NA	NA	NA	F	NA	NA	NA	NA	NA	NA	F	NA	NA	NA	NA	NA	NA	F	NA	NA	NA	NA	NA	NA	F	NA	NA	NA	NA	NA	NA	T
	MLOC_16653.1	dehydratase family	－	54.087	5.74	-0.0451677	T	9	159	5	5	14	29000000	T	6	79	3	3	8	76000000	T	6.96488	107	4	4	11.4398	14000000	T	2	38.82	2	2	5	27000000	T	4	58	5	5	14	8900000	T	8	122	5	5	11	17000000	T
	MLOC_16684.1	Uncharacterized protein	Nudix hydrolase 3	41.913	4.97	-0.403504	T	6	88	4	4	12	19000000	T	8	92	4	4	12	9200000	T	2	56.57	1	1	2	6100000	T	0		1	1	2	7400000	F	NA	NA	NA	NA	NA	NA	T	1		1	1	2	3700000	T
	MLOC_16702.4	Uncharacterized protein	DNA-binding SMUBP-2	86.854	8.63	-0.330759	F	NA	NA	NA	NA	NA	NA	F	NA	NA	NA	NA	NA	NA	F	NA	NA	NA	NA	NA	NA	F	NA	NA	NA	NA	NA	NA	F	NA	NA	NA	NA	NA	NA	F	NA	NA	NA	NA	NA	NA	F
	MLOC_16742.6	Uncharacterized protein	Glucose-6-phosphate 1-dehydrogenase,chloroplastic	64.726	8.05	-0.365854	T	4	197	7	6	12	24000000	T	15	139.053	11	8	20	52000000	T	13	192	8	7	15	39000000	T	1	78	4	4	6	4900000	T	1	90	3	3	5	9000000	T	2	82	4	4	6	13000000	T
	MLOC_16765.1	Uncharacterized protein	Indole-3-glycerol phosphate chloroplastic	10.249	5.08	0.243299	T	2.51836	55.44	1	1	15	3700000	T	5	68.995	2	2	29	24000000	T	2	43.28	1	1	15	3700000	F	NA	NA	NA	NA	NA	NA	T	3	93.29	1	1	13	21000000	F	NA	NA	NA	NA	NA	NA	F
	MLOC_16775.2	HAD-superfamily hydrolase, subfamily IG, 5'-nucleotidase	－	50.417	6.27	-0.297483	F	NA	NA	NA	NA	NA	NA	F	NA	NA	NA	NA	NA	NA	F	NA	NA	NA	NA	NA	NA	F	NA	NA	NA	NA	NA	NA	F	NA	NA	NA	NA	NA	NA	F	NA	NA	NA	NA	NA	NA	F
	MLOC_16792.4	uracil phosphoribosyltransferase	－	22.941	5.87	0.195283	T	12	170	4	4	29	86000000	T	14	201	4	4	24	80000000	T	13	142	4	4	30.1887	68000000	T	14	155	5	5	36	49000000	T	10	158	4	4	30.1887	57000000	T	8	95	5	5	33	55000000	T
	MLOC_16803.1	Uncharacterized protein	33 kDa chloroplastic Flags: Precursor	22.072	4.97	-0.399	T	11	158	4	4	23	82000000	T	13	144	4	4	22	32000000	T	20	186	5	5	27	80000000	T	12	237	5	5	30	35000000	T	18	273	3	3	19	32000000	T	11	154	4	4	28.5	40000000	T
	MLOC_16827.2	Uncharacterized protein	Ubiquitin carboxyl-terminal hydrolase 7	30.114	5.17	-0.18963	T	1	32.68	1	1	4	NA	T	1	30.94	1	1	4	NA	T	3	29	2	2	10	2500000	T	0	33.51	1	1	4	NA	F	NA	NA	NA	NA	NA	NA	T	1	29.17	1	1	4	1400000	T
	MLOC_16880.1	Uncharacterized protein	---NA---	12.2	10.98	0.0194915	F	NA	NA	NA	NA	NA	NA	F	NA	NA	NA	NA	NA	NA	T	2	51.41	1	1	9	25000000	T	2		1	1	9	1500000	F	NA	NA	NA	NA	NA	NA	T	3	49.89	1	1	9	NA	T
	MLOC_16929.2	Uncharacterized protein	tas	28.82	9.16	-0.621514	T	12	119	4	4	19	85000000	T	8	38	3	3	12	120000000	T	10	61	2	2	8	150000000	T	4	67	2	2	8	42000000	T	3.82971	70	3	3	13	29000000	T	8	101	4	4	17	25000000	T
	MLOC_16944.1	Uncharacterized protein	K(+) efflux antiporter chloroplastic	58.257	5.26	0.210654	T	2	69	3	3	5	20000000	T	2	96	2	2	4	24000000	T	2.5976	50.79	1	1	2	32000000	T	2	63	2	2	3	17000000	T	2	54.11	1	1	2	19000000	T	2	63.42	1	1	2	22000000	T
	MLOC_16963.1	Uncharacterized protein	PsbP domain-containing protein 3, chloroplastic (OEC23-like protein 2)	21.508	7.11	-0.441176	F	NA	NA	NA	NA	NA	NA	F	NA	NA	NA	NA	NA	NA	F	NA	NA	NA	NA	NA	NA	T	3	63.76	1	1	14	NA	F	NA	NA	NA	NA	NA	NA	F	NA	NA	NA	NA	NA	NA	F
	MLOC_16980.1	Uncharacterized protein	---NA---	18.746	9.55	-0.553631	T	4	84	2	2	14	12000000	T	3.15114	101	3	3	21	18000000	T	2	56.96	2	2	15	2000000	T	4	97	1	1	8	3300000	T	3	94.58	1	1	8	9100000	T	2	87.07	1	1	8	21000000	T
	MLOC_17002.1	Chlorophyll a-b binding protein of LHCII type III, chloroplastic	－	28.741	5.15	0.088806	T	5	95	3	3	7	100000000	T	3	90.6038	2	2	5	120000000	T	3	77	4	4	7	320000000	T	14	229.567	8	7	50	81000000	T	9	228.651	6	5	28	94000000	T	1.87739	73.546	3	3	7	99000000	T
	MLOC_17029.4	Uncharacterized protein	Trigger factor	26.914	5.91	-0.333202	T	4	138	3	3	13	92000000	T	4	140	4	4	17	120000000	T	6	153	4	4	17	100000000	T	4.20943	116	2	2	7	23000000	T	1	72.16	1	1	3	3500000	T	1	74.34	1	1	3	9400000	T
	MLOC_1705.1	Uncharacterized protein	Betaine aldehyde dehydrogenase 2	45.215	5.06	-0.0371703	T	13	216	4	4	13	27000000	T	17	288	5	5	16	25000000	T	16	180	6	6	19	25000000	T	6	125	4	4	13	9100000	T	7	132	5	5	16	11000000	T	7	131	4	4	11	11000000	T
	MLOC_17055.1	Beta-galactosidase	－	78.511	8.1	-0.251955	F	NA	NA	NA	NA	NA	NA	T	2	63.21	1	1	2	34000000	F	NA	NA	NA	NA	NA	NA	T	1.96737	55	1	1	2	360000	T	2	51.04	1	1	2	NA	F	NA	NA	NA	NA	NA	NA	T
	MLOC_17089.1	Phosphoserine aminotransferase	－	35.735	7.12	-0.0507508	T	8	158	3	3	10	22000000	T	12	172	5	5	18.018	54000000	T	15	233	5	5	18.018	44000000	T	4	129	1	1	3.9039	NA	T	5.38728	102	2	2	9	11000000	T	5	112	2	2	10	1100000	T
	MLOC_17150.2	Predicted protein; Uncharacterized protein	60S ribosomal L7-4	28.63	10.04	-0.568826	T	27	267	11	11	37.247	360000000	T	34	416	12	12	44	260000000	T	29	449	11	11	30	340000000	T	9	119	6	6	23	74000000	T	13	173	8	8	29	96000000	T	18	240	8	8	34	49000000	T
	MLOC_17197.3	Predicted protein; Uncharacterized protein	ATP-citrate synthase alpha chain 3	46.769	5.72	-0.121513	T	12	271	8	8	17	27000000	T	10	209	6	6	13	33000000	T	9	235	5	5	11	38000000	T	1	181	5	5	16	12000000	T	2	80	4	4	6	9300000	T	0	159	4	4	9.92908	8700000	T
	MLOC_172.1	Uncharacterized protein	DJ-1 homolog D	24.286	5.38	0.156087	T	2	52.81	1	1	5	44000000	F	NA	NA	NA	NA	NA	NA	F	NA	NA	NA	NA	NA	NA	T	2	33.47	1	1	4	36000000	T	1	55.44	1	1	5	11000000	T	1	31.88	1	1	4	21000000	F
	MLOC_17220.1	Uncharacterized protein	Probable glutathione S-transferase GSTU6	32.678	6.25	-0.0447811	T	2	100.838	4	4	14	64000000	F	NA	NA	NA	NA	NA	NA	T	2	113	3	3	13	16000000	F	NA	NA	NA	NA	NA	NA	F	NA	NA	NA	NA	NA	NA	F	NA	NA	NA	NA	NA	NA	T
	MLOC_17233.1	Uncharacterized protein	---NA---	12.386	11.43	0.438333	F	NA	NA	NA	NA	NA	NA	T	0	33.58	1	1	13	4800000	F	NA	NA	NA	NA	NA	NA	F	NA	NA	NA	NA	NA	NA	F	NA	NA	NA	NA	NA	NA	F	NA	NA	NA	NA	NA	NA	T
	MLOC_17298.2	Uncharacterized protein	Phospholipase A1- chloroplastic Flags: Precursor	62.399	6.74	-0.269014	F	NA	NA	NA	NA	NA	NA	F	NA	NA	NA	NA	NA	NA	T	4	68	2	1	2	NA	F	NA	NA	NA	NA	NA	NA	F	NA	NA	NA	NA	NA	NA	F	NA	NA	NA	NA	NA	NA	F
	MLOC_17308.5	F-BOX WITH WD-40 2	－	36.205	4.72	-0.151235	F	NA	NA	NA	NA	NA	NA	F	NA	NA	NA	NA	NA	NA	F	NA	NA	NA	NA	NA	NA	F	NA	NA	NA	NA	NA	NA	F	NA	NA	NA	NA	NA	NA	F	NA	NA	NA	NA	NA	NA	T
	MLOC_17314.2	Predicted protein; Uncharacterized protein	Prosaposin	26.924	5.72	-0.0618257	F	NA	NA	NA	NA	NA	NA	F	NA	NA	NA	NA	NA	NA	T	0	41.82	1	1	4.97925	NA	F	NA	NA	NA	NA	NA	NA	F	NA	NA	NA	NA	NA	NA	F	NA	NA	NA	NA	NA	NA	F
	MLOC_17327.1	Uncharacterized protein	---NA---	24.037	5.66	-0.166667	T	2	59.47	1	1	6	2700000	F	NA	NA	NA	NA	NA	NA	T	1	66.52	1	1	6	NA	F	NA	NA	NA	NA	NA	NA	F	NA	NA	NA	NA	NA	NA	F	NA	NA	NA	NA	NA	NA	T
	MLOC_17342.2	Uncharacterized protein	Ubiquitin-conjugating enzyme E2 5	17.91	4.83	-0.203846	F	NA	NA	NA	NA	NA	NA	F	NA	NA	NA	NA	NA	NA	F	NA	NA	NA	NA	NA	NA	F	NA	NA	NA	NA	NA	NA	F	NA	NA	NA	NA	NA	NA	F	NA	NA	NA	NA	NA	NA	F
	MLOC_17364.2	Uncharacterized protein	Phospho-2-dehydro-3-deoxyheptonate aldolase chloroplastic	29.352	7.34	-0.311877	T	12.6659	173	4	4	17	59000000	T	10	115	3	3	12	81000000	T	15	185	2	2	8	49000000	T	9	118.123	2	2	8	40000000	T	9.67209	118	2	2	8	32000000	T	9	117.83	2	2	8	26000000	T
	MLOC_17390.1	Uncharacterized protein	Primary amine oxidase	84.391	7.31	-0.297644	F	NA	NA	NA	NA	NA	NA	F	NA	NA	NA	NA	NA	NA	F	NA	NA	NA	NA	NA	NA	F	NA	NA	NA	NA	NA	NA	T	1	43.05	1	1	1	12000000	T	1.77958	49.43	1	1	1	11000000	F
	MLOC_17409.2	Uncharacterized protein	Signal recognition particle 19 kDa	10.465	8.94	-0.353125	T	0		2	2	17	6600000	F	NA	NA	NA	NA	NA	NA	T	0		1	1	10	6800000	F	NA	NA	NA	NA	NA	NA	F	NA	NA	NA	NA	NA	NA	F	NA	NA	NA	NA	NA	NA	T
	MLOC_17429.1	Uncharacterized protein	Hevamine-A Includes:	5.347	6.55	0.01	T	1	96	2	2	40	18000000	T	1	93	2	2	40	13000000	T	3	88	1	1	22	36000000	T	1	74.94	1	1	22	NA	T	2	83	1	1	22	12000000	T	1	79	1	1	22	5500000	T
	MLOC_17457.1	Uncharacterized protein	---NA---	89.365	6.35	-0.826463	F	NA	NA	NA	NA	NA	NA	F	NA	NA	NA	NA	NA	NA	F	NA	NA	NA	NA	NA	NA	F	NA	NA	NA	NA	NA	NA	F	NA	NA	NA	NA	NA	NA	F	NA	NA	NA	NA	NA	NA	T
	MLOC_17517.1	Uncharacterized protein	60S acidic ribosomal P2B	11.497	4.54	-0.0761062	T	17	345	6	6	60	220000000	T	31	542.673	5	5	53	160000000	T	26	546	6	6	54	130000000	T	9	264	5	5	58	19000000	T	11	318	4	4	58	26000000	T	2	116	2	2	33	6700000	T
	MLOC_17554.1	Predicted protein; Uncharacterized protein	Dirigent 1	17.181	7.44	0.413333	T	4	80	2	2	13	NA	T	8	156	3	3	29	69000000	T	5.9954	107	2	2	13	30000000	T	7	169.994	3	3	29	33000000	T	6	142.797	3	3	29	28000000	T	8	182	4	4	34	7600000	T
	MLOC_17573.1	Predicted protein; Uncharacterized protein	Alanine--glyoxylate aminotransferase 2 homolog mitochondrial	51.734	7.74	-0.12714	T	2	57.7	1	1	2	14000000	T	2	49	2	2	6	3700000	F	NA	NA	NA	NA	NA	NA	F	NA	NA	NA	NA	NA	NA	F	NA	NA	NA	NA	NA	NA	T	2	56.68	1	1	2	NA	T
	MLOC_17586.1	Uncharacterized protein	ABC transporter F family member 5	15.067	7.75	-0.00223881	F	NA	NA	NA	NA	NA	NA	F	NA	NA	NA	NA	NA	NA	F	NA	NA	NA	NA	NA	NA	F	NA	NA	NA	NA	NA	NA	F	NA	NA	NA	NA	NA	NA	F	NA	NA	NA	NA	NA	NA	F
	MLOC_17586.2	Uncharacterized protein	ABC transporter F family member 5	51.854	7.97	-0.32569	F	NA	NA	NA	NA	NA	NA	T	1	57.87	1	1	2	NA	T	2	47.56	2	2	5	3100000	T	4	73	2	2	4	5200000	T	2	39.63	1	1	2	7400000	T	0		1	1	2	620000	F
	MLOC_17601.1	Uncharacterized protein	bicaudal C homolog 1-B	31.663	9.54	-0.375704	F	NA	NA	NA	NA	NA	NA	F	NA	NA	NA	NA	NA	NA	F	NA	NA	NA	NA	NA	NA	F	NA	NA	NA	NA	NA	NA	F	NA	NA	NA	NA	NA	NA	T	NA	54.54	1	1	12	90000000	F
	MLOC_17602.1	Uncharacterized protein	---NA---	28.369	8.25	-0.884444	F	NA	NA	NA	NA	NA	NA	F	NA	NA	NA	NA	NA	NA	F	NA	NA	NA	NA	NA	NA	F	NA	NA	NA	NA	NA	NA	F	NA	NA	NA	NA	NA	NA	F	NA	NA	NA	NA	NA	NA	F
	MLOC_17604.2	Ribose 5-phosphate isomerase, type A protein	－	22.287	4.94	0.249765	T	10	281	7	7	35	730000000	T	12	219	6	6	35	340000000	T	10	260	6	6	24	590000000	T	14	189.474	4	4	20	260000000	T	8	234	3	3	25	170000000	T	10	186	3	3	25	88000000	T
	MLOC_17612.1	Uncharacterized protein	Transmembrane 120B	34.355	9.77	0.0133333	F	NA	NA	NA	NA	NA	NA	T	2	63.4	1	1	4	2100000	T	2	64.72	1	1	4	2800000	F	NA	NA	NA	NA	NA	NA	F	NA	NA	NA	NA	NA	NA	F	NA	NA	NA	NA	NA	NA	F
	MLOC_17699.2	S-adenosylmethionine synthase 2	－	42.801	5.94	-0.219797	T	17	322	8	1	27	2800000	T	10.621	233	8	1	29	3100000	T	20	300	7	2	24	3700000	T	4	165	7	2	26	21000000	T	17	328	8	2	27	18000000	T	13	267	6	2	17	21000000	T
	MLOC_17760.1	Superoxide dismutase	－	19.527	5.63	0.141237	T	31	636	4	4	30	420000000	T	35	717	6	6	48	410000000	T	25	491	4	4	30	360000000	T	78	1487	6	6	48	150000000	T	68	1368	5	5	48	140000000	T	80	1571	6	6	48	190000000	T
	MLOC_17775.1	Uncharacterized protein	Uncharacterized oxidoreductase At4g09670	31.233	6.28	0.00421053	T	2.23155	40.46	1	1	4	1600000	F	NA	NA	NA	NA	NA	NA	F	NA	NA	NA	NA	NA	NA	F	NA	NA	NA	NA	NA	NA	T	2	65.56	1	1	4	2100000	F	NA	NA	NA	NA	NA	NA	F
	MLOC_17803.1	early nodulin-like protein 8	－	20.596	6.15	0.24	F	NA	NA	NA	NA	NA	NA	F	NA	NA	NA	NA	NA	NA	F	NA	NA	NA	NA	NA	NA	F	NA	NA	NA	NA	NA	NA	F	NA	NA	NA	NA	NA	NA	T	NA	57	2	2	16.5	3600000	T
	MLOC_17814.3	mitogen-activated protein kinase 3	－	42.783	5.76	-0.298645	F	NA	NA	NA	NA	NA	NA	F	NA	NA	NA	NA	NA	NA	F	NA	NA	NA	NA	NA	NA	F	NA	NA	NA	NA	NA	NA	F	NA	NA	NA	NA	NA	NA	F	NA	NA	NA	NA	NA	NA	T
	MLOC_17819.1	Uncharacterized protein	Glycine-rich RNA-binding blt801	8.626	4.61	-0.40641	T	10	519.525	4	4	73	240000000	T	9	412	3	3	46	360000000	T	11	437	3	3	46	320000000	T	7	339	4	4	73	130000000	T	7	440	4	4	73	120000000	T	9	332	4	4	73	70000000	T
	MLOC_17826.1	Uncharacterized protein	Bifunctional dTDP-4-dehydrorhamnose 3,5-epimerase dTDP-4-dehydrorhamnose reductase	15.346	7.24	-0.406015	F	NA	NA	NA	NA	NA	NA	F	NA	NA	NA	NA	NA	NA	F	NA	NA	NA	NA	NA	NA	F	NA	NA	NA	NA	NA	NA	F	NA	NA	NA	NA	NA	NA	F	NA	NA	NA	NA	NA	NA	T
	MLOC_17890.1	Uncharacterized protein	Dihydrolipoyllysine-residue acetyltransferase component 1 of pyruvate dehydrogenase mitochondrial	32.524	7.24	-0.369508	T	2	87	2	2	6	10000000	T	5	98	2	2	6	6400000	T	1	70	2	2	6	8200000	T	2	58.16	1	1	4	3000000	F	NA	NA	NA	NA	NA	NA	F	NA	NA	NA	NA	NA	NA	T
	MLOC_17902.2	sulfoquinovosyldiacylglycerol 1	－	52.585	8.32	-0.288703	T	7	142	4	4	11	43000000	T	2	47.01	1	1	3	31000000	T	7.81852	139	3	3	8	24000000	T	5	81.64	2	2	6	12000000	T	5	85.32	3	3	10	8300000	T	5	114.853	2	2	6	15000000	T
	MLOC_17932.1	Uncharacterized protein	transport Sec24-like At3g07100	67.569	6.84	-0.0390651	F	NA	NA	NA	NA	NA	NA	F	NA	NA	NA	NA	NA	NA	F	NA	NA	NA	NA	NA	NA	T	2	61.02	1	1	2	3800000	F	NA	NA	NA	NA	NA	NA	T	2	46.7	1	1	2	7500000	F
	MLOC_17990.1	Uncharacterized protein	Lysosomal Pro-X carboxypeptidase	43.237	5.14	-0.0933162	F	NA	NA	NA	NA	NA	NA	F	NA	NA	NA	NA	NA	NA	F	NA	NA	NA	NA	NA	NA	F	NA	NA	NA	NA	NA	NA	F	NA	NA	NA	NA	NA	NA	F	NA	NA	NA	NA	NA	NA	F
	MLOC_18031.1	Uncharacterized protein	Phospholipase A1-II 7	47.285	6.77	-0.0788018	F	NA	NA	NA	NA	NA	NA	T	1	72	3	3	7	11000000	T	0	31.23	2	2	3.22581	38000000	T	3	63	2	2	5	53000000	F	NA	NA	NA	NA	NA	NA	T	NA	87.89	1	1	3	5700000	T
	MLOC_18035.1	Uncharacterized protein	Phosphoglycerate mutase 1	31.241	6.27	-0.28169	T	3	130	2	2	7.39437	15000000	T	3	161	3	3	12	8400000	T	4	101	1	1	5	33000000	T	2	94.79	1	1	5	9900000	T	2	99	2	2	7.39437	9500000	T	4	78.37	2	2	9	2600000	T
	MLOC_18039.1	plastidic GLC translocator	－	50.399	8.66	0.606042	T	NA	30.68	1	1	1.875	55000000	T	0	58	3	3	5.625	18000000	T	1	62	3	3	3	21000000	T	0	32.31	1	1	1.875	7700000	T	0	0	2	2	3	14000000	F	NA	NA	NA	NA	NA	NA	T
	MLOC_18081.1	Predicted protein; Uncharacterized protein	---NA---	16.185	4.84	-0.747134	T	14	142	6	6	39	28000000	T	9.52206	184	5	5	40	56000000	T	12	185	6	6	35.0318	140000000	T	4	78	5	5	43	23000000	T	2	35	2	2	17	12000000	T	6	70.6913	4	4	42	62000000	T
	MLOC_18092.1	Uncharacterized protein	Serine--tRNA chloroplastic mitochondrial	29.872	6.79	-0.237269	T	7	91	4	4	18	12000000	T	7	98	4	4	18	18000000	T	5	95	5	5	24	9800000	T	1	42	3	3	10	3200000	F	NA	NA	NA	NA	NA	NA	F	NA	NA	NA	NA	NA	NA	T
	MLOC_18151.1	Uncharacterized protein	NifU-like protein 4, mitochondrial	12.986	4.23	-0.347899	F	NA	NA	NA	NA	NA	NA	F	NA	NA	NA	NA	NA	NA	F	NA	NA	NA	NA	NA	NA	F	NA	NA	NA	NA	NA	NA	F	NA	NA	NA	NA	NA	NA	F	NA	NA	NA	NA	NA	NA	T
	MLOC_18185.2	Uncharacterized protein	---NA---	6.76	8.47	-0.0857143	T	3	47	1	1	19.0476	NA	T	1	35	1	1	19.0476	NA	F	NA	NA	NA	NA	NA	NA	F	NA	NA	NA	NA	NA	NA	F	NA	NA	NA	NA	NA	NA	F	NA	NA	NA	NA	NA	NA	T
	MLOC_18233.1	Glyceraldehyde-3-phosphate dehydrogenase 1, cytosolic	－	36.491	7.18	-0.126409	T	32	453	10	5	29.6736	88000000	T	25	357	6	2	18	150000000	T	30	444	8	4	25	97000000	T	26	397.6	9	3	31	24000000	T	19	358	6	2	22	13000000	T	14	344	11	5	34	22000000	T
	MLOC_18278.2	Uncharacterized protein	Probable FAD synthase	30.236	5.76	-0.286813	F	NA	NA	NA	NA	NA	NA	F	NA	NA	NA	NA	NA	NA	F	NA	NA	NA	NA	NA	NA	F	NA	NA	NA	NA	NA	NA	F	NA	NA	NA	NA	NA	NA	F	NA	NA	NA	NA	NA	NA	T
	MLOC_18280.1	Uncharacterized protein	Germin 5-1 Flags: Precursor	12.049	9.04	0.01875	T	1	54.24	1	1	10	3500000	T	0	42.81	1	1	10	NA	T	0	48	1	1	10	1500000	F	NA	NA	NA	NA	NA	NA	F	NA	NA	NA	NA	NA	NA	F	NA	NA	NA	NA	NA	NA	F
	MLOC_18287.3	Predicted protein; Uncharacterized protein	Natterin-3 Flags: Precursor	60.979	5.47	-0.478704	T	NA	66	3	2	7	20000000	T	2.29047	65	2	1	3	38000000	T	2	43.5	2	2	3	26000000	T	2	65	2	2	3	12000000	T	2	89	3	3	5	14000000	T	4	75	2	2	4	13000000	T
	MLOC_18308.3	photosystem I P subunit	－	18.145	8.62	0.326705	F	NA	NA	NA	NA	NA	NA	F	NA	NA	NA	NA	NA	NA	F	NA	NA	NA	NA	NA	NA	T	0	30.19	1	1	5	38000000	T	0	0	1	1	5	22000000	F	NA	NA	NA	NA	NA	NA	F
	MLOC_18339.3	Uncharacterized protein	---NA---	13.527	5.21	-0.845378	F	NA	NA	NA	NA	NA	NA	F	NA	NA	NA	NA	NA	NA	F	NA	NA	NA	NA	NA	NA	F	NA	NA	NA	NA	NA	NA	F	NA	NA	NA	NA	NA	NA	F	NA	NA	NA	NA	NA	NA	F
	MLOC_18354.1	photosystem I light harvesting complex gene 6	－	30.008	6.79	-0.149084	T	0	95	3	3	9	20000000	T	NA	102	3	3	9	18000000	T	2	91.3414	3	3	9	20000000	T	NA	76.1102	2	2	9	4600000	T	NA	0	1	1	5	4900000	T	NA	47	2	2	9	NA	T
	MLOC_18369.1	Predicted protein; Uncharacterized protein	RPM1-interacting 4	8.826	5.48	-1.03375	F	NA	NA	NA	NA	NA	NA	T	NA	53.17	1	1	12.5	NA	F	NA	NA	NA	NA	NA	NA	F	NA	NA	NA	NA	NA	NA	F	NA	NA	NA	NA	NA	NA	F	NA	NA	NA	NA	NA	NA	F
	MLOC_18415.2	Glucose-6-phosphate 1-dehydrogenase	－	59.924	6.73	-0.336535	T	1	69.1363	3	2	5	15000000	T	6.05355	80.6893	4	1	6	15000000	T	1	51	2	1	3.20151	7700000	F	NA	NA	NA	NA	NA	NA	T	4	65	2	2	4	8500000	F	NA	NA	NA	NA	NA	NA	F
	MLOC_18416.1	Uncharacterized protein	Chaperonin CPN60- mitochondrial	43.129	7.18	-0.113784	T	22	383	8	3	24	25000000	T	26	267	7	3	22	28000000	T	32	328	10	4	28	23000000	T	12	248.537	4	1	10	12000000	T	13	168	6	2	16	12000000	T	8	141	4	1	11	6800000	T
	MLOC_18425.2	Uncharacterized protein	HD domain-containing 2	18.055	5.36	-0.0254658	F	NA	NA	NA	NA	NA	NA	T	NA	62	1	1	10	4200000	F	NA	NA	NA	NA	NA	NA	F	NA	NA	NA	NA	NA	NA	F	NA	NA	NA	NA	NA	NA	F	NA	NA	NA	NA	NA	NA	F
	MLOC_18425.3	Uncharacterized protein	HD domain-containing 2	13.987	5.08	-0.628455	T	1	33.62	1	1	7	53000000	T	0	31.62	1	1	7	35000000	F	NA	NA	NA	NA	NA	NA	F	NA	NA	NA	NA	NA	NA	F	NA	NA	NA	NA	NA	NA	F	NA	NA	NA	NA	NA	NA	F
	MLOC_18444.2	Uncharacterized protein	Dihydrolipoyllysine-residue succinyltransferase component of 2-oxoglutarate dehydrogenase complex mitochondrial	21.805	6.34	0.171357	T	1	52	2	2	7	7800000	T	2	109	2	1	7	41000000	T	5	75	2	1	7	32000000	T	0	59	1	1	3	11000000	T	3	141	2	1	7	18000000	T	1	57.01	1	1	3	9900000	T
	MLOC_18451.1	Uncharacterized protein	Zeamatin Flags: Precursor	10.453	7.43	-0.374227	F	NA	NA	NA	NA	NA	NA	F	NA	NA	NA	NA	NA	NA	F	NA	NA	NA	NA	NA	NA	T	NA	83	2	1	23	8700000	T	NA	77	3	1	35	9900000	T	NA	135	3	1	35	9500000	F
	MLOC_18469.1	Predicted protein; Uncharacterized protein	Phospholipase A1-II 1	44.197	5.8	-0.491117	F	NA	NA	NA	NA	NA	NA	F	NA	NA	NA	NA	NA	NA	F	NA	NA	NA	NA	NA	NA	F	NA	NA	NA	NA	NA	NA	F	NA	NA	NA	NA	NA	NA	T	2	62.54	1	1	2	25000000	F
	MLOC_18515.1	Ubiquinol oxidase	－	18.239	6.19	-0.470323	T	2	103.68	1	1	9	4000000	F	NA	NA	NA	NA	NA	NA	F	NA	NA	NA	NA	NA	NA	F	NA	NA	NA	NA	NA	NA	F	NA	NA	NA	NA	NA	NA	F	NA	NA	NA	NA	NA	NA	F
	MLOC_18612.1	Uncharacterized protein	Senescence-specific cysteine protease SAG39	22.059	5.19	-0.120853	F	NA	NA	NA	NA	NA	NA	F	NA	NA	NA	NA	NA	NA	T	2.04826		1	1	5	3800000	F	NA	NA	NA	NA	NA	NA	F	NA	NA	NA	NA	NA	NA	F	NA	NA	NA	NA	NA	NA	T
	MLOC_18635.2	Predicted protein; Uncharacterized protein	SRC2	46.487	4.46	-0.345618	F	NA	NA	NA	NA	NA	NA	F	NA	NA	NA	NA	NA	NA	F	NA	NA	NA	NA	NA	NA	F	NA	NA	NA	NA	NA	NA	F	NA	NA	NA	NA	NA	NA	F	NA	NA	NA	NA	NA	NA	F
	MLOC_18648.1	Uncharacterized protein	Uncharacterized protein YwkD	15.155	8.35	-0.378986	T	2	69	2	2	18	78000000	T	2	62	2	2	18	87000000	T	0	62.52	2	2	18	79000000	T	NA	67.1	1	1	8	9100000	F	NA	NA	NA	NA	NA	NA	F	NA	NA	NA	NA	NA	NA	T
	MLOC_18650.1	Predicted protein; Uncharacterized protein	50S ribosomal chloroplastic	24.387	9.91	-0.263514	T	7	127	3	3	10	240000000	T	11	154	3	3	14	520000000	T	9	148	3	3	10	270000000	T	13	184	4	4	15	240000000	T	11.9652	201	4	4	15	280000000	T	8	159	4	4	15	260000000	T
	MLOC_18664.3	Uncharacterized protein	Heat shock 81-1	49.9	6.9	-0.521247	T	23	262	7	2	16	26000000	T	26.0893	347.964	8	3	18	30000000	T	27	312	6	1	14	23000000	F	NA	NA	NA	NA	NA	NA	T	21	291	7	2	19	12000000	F	NA	NA	NA	NA	NA	NA	T
	MLOC_18677.2	Predicted protein; Uncharacterized protein	Phosphoribosylglycinamide chloroplastic	30.618	9.26	0.0287671	F	NA	NA	NA	NA	NA	NA	F	NA	NA	NA	NA	NA	NA	T	0	32.39	1	1	5	1800000	F	NA	NA	NA	NA	NA	NA	F	NA	NA	NA	NA	NA	NA	F	NA	NA	NA	NA	NA	NA	F
	MLOC_18714.1	Uncharacterized protein	Protein TOC75, chloroplastic (75 kDa translocon at the outer-envelope-membrane of chloroplasts)	68.907	7.11	-0.34096	T	10	312	10	10	22.72	46000000	T	18	363	8	8	17.92	59000000	T	19	432	8	8	19.84	25000000	T	14	298	7	7	14.56	18000000	T	15	275	7	7	15.52	29000000	T	11	300	8	8	18.88	19000000	T
	MLOC_18718.1	Glutathione transferase; Predicted protein; Uncharacterized protein	－	24.889	6.21	-0.0931507	T	9	246	4	4	20	80000000	T	9	273.353	3	3	15	85000000	T	17	432	5	5	28	83000000	T	4	134	2	2	12	13000000	T	2	110	3	3	15	4700000	T	2	134	2	2	12	17000000	T
	MLOC_18725.3	trehalose phosphatase/synthase 11	－	78.894	6.61	-0.16875	F	NA	NA	NA	NA	NA	NA	F	NA	NA	NA	NA	NA	NA	F	NA	NA	NA	NA	NA	NA	F	NA	NA	NA	NA	NA	NA	F	NA	NA	NA	NA	NA	NA	F	NA	NA	NA	NA	NA	NA	F
	MLOC_18776.2	Translation factor GUF1 homolog, mitochondrial	－	57.519	5.39	-0.145785	T	NA	45	2	2	4	12000000	T	NA	50	2	2	4	17000000	T	NA	50	2	2	4	2100000	T	3	73	2	2	4	3100000	T	0	52.85	2	2	6	11000000	F	NA	NA	NA	NA	NA	NA	T
	MLOC_18790.1	Predicted protein; Uncharacterized protein	Multiple organellar RNA editing factor chloroplastic mitochondrial	44.429	9	-0.874279	T	2	63	2	1	4	1300000	T	NA	35.5	1	1	2	1500000	T	2	47	2	1	4	2000000	T	2	52	2	1	4	2300000	T	2.7549	55	2	1	4	1900000	F	NA	NA	NA	NA	NA	NA	T
	MLOC_18895.10	Uncharacterized protein	Nicotianamine aminotransferase A	46.714	7.24	0.245	F	NA	NA	NA	NA	NA	NA	F	NA	NA	NA	NA	NA	NA	F	NA	NA	NA	NA	NA	NA	F	NA	NA	NA	NA	NA	NA	F	NA	NA	NA	NA	NA	NA	F	NA	NA	NA	NA	NA	NA	F
	MLOC_18904.1	Uncharacterized protein	Membrane metalloprotease chloroplastic Flags: Precursor	39.333	6.57	0.557743	T	3	75	2	2	4	41000000	T	3	73	2	2	4	22000000	T	2	66	2	2	4	44000000	T	1	46.16	1	1	2.62467	9400000	T	1	58.48	1	1	2.62467	27000000	F	NA	NA	NA	NA	NA	NA	T
	MLOC_18929.1	Uncharacterized protein	---NA---	25.467	10.1	0.159751	F	NA	NA	NA	NA	NA	NA	F	NA	NA	NA	NA	NA	NA	T	1	32.95	1	1	7	2600000	F	NA	NA	NA	NA	NA	NA	F	NA	NA	NA	NA	NA	NA	F	NA	NA	NA	NA	NA	NA	F
	MLOC_18966.1	Octicosapeptide/Phox/Bem1p (PB1) domain-containing protein / tetratricopeptide repeat (TPR)-containing protein	－	70.569	5.27	-0.463183	T	NA	42.18	1	1	1	3700000	T	1	36.02	2	2	2	7800000	F	NA	NA	NA	NA	NA	NA	F	NA	NA	NA	NA	NA	NA	F	NA	NA	NA	NA	NA	NA	F	NA	NA	NA	NA	NA	NA	F
	MLOC_18989.1	Uncharacterized protein	Calcineurin B 6	24.083	5.06	-0.3311	F	NA	NA	NA	NA	NA	NA	F	NA	NA	NA	NA	NA	NA	F	NA	NA	NA	NA	NA	NA	F	NA	NA	NA	NA	NA	NA	F	NA	NA	NA	NA	NA	NA	F	NA	NA	NA	NA	NA	NA	F
	MLOC_19.2	Uncharacterized protein	4-coumarate-- ligase-like 5	58.773	7.93	0.164222	F	NA	NA	NA	NA	NA	NA	T	4	179	3	3	8	4200000	T	NA	84.46	1	1	2	990000	T	1	55.84	2	2	5	1100000	F	NA	NA	NA	NA	NA	NA	F	NA	NA	NA	NA	NA	NA	T
	MLOC_19010.2	Uncharacterized protein	Disease resistance TAO1	80.848	6.29	-0.0454167	F	NA	NA	NA	NA	NA	NA	F	NA	NA	NA	NA	NA	NA	F	NA	NA	NA	NA	NA	NA	F	NA	NA	NA	NA	NA	NA	F	NA	NA	NA	NA	NA	NA	F	NA	NA	NA	NA	NA	NA	F
	MLOC_1907.1	Uncharacterized protein	Bifunctional epoxide hydrolase 2 Includes:	40.152	6.6	-0.163361	F	NA	NA	NA	NA	NA	NA	F	NA	NA	NA	NA	NA	NA	T	NA	45.53	1	1	2	9200000	F	NA	NA	NA	NA	NA	NA	F	NA	NA	NA	NA	NA	NA	F	NA	NA	NA	NA	NA	NA	F
	MLOC_19136.2	Uncharacterized protein	ABC transporter F family member 1	65.99	6.54	-0.307264	T	7	194	4	4	8	20000000	T	3	171.563	2	2	5	11000000	T	3	70.6	1	1	2	18000000	T	2	90.19	1	1	2	7400000	T	4.07096	121	3	3	6	1600000	T	4	107	2	2	4	6500000	T
	MLOC_19141.1	Non-specific lipid-transfer protein 4.3	－	11.092	9.04	0.607826	T	7	189	3	1	14	120000000	T	9	198.004	4	4	23	490000000	T	4	139	4	2	23	480000000	T	2	205	4	3	35	15000000	T	4	133	3	2	22	180000000	T	4	222	4	2	14	96000000	T
	MLOC_19143.1	Uncharacterized protein	Aspartic ase nepenthesin-1	36.387	6.11	0.236261	T	2	44.66	1	1	3	32000000	T	3	64	1	1	3	32000000	F	NA	NA	NA	NA	NA	NA	F	NA	NA	NA	NA	NA	NA	T	NA	78	1	1	4	2000000	T	2	99	2	2	7	12000000	F
	MLOC_19150.1	Uncharacterized protein	Uncharacterized protein sll1770	50.747	9.57	-0.332301	F	NA	NA	NA	NA	NA	NA	T	0	41.51	1	1	1	18000000	F	NA	NA	NA	NA	NA	NA	F	NA	NA	NA	NA	NA	NA	F	NA	NA	NA	NA	NA	NA	F	NA	NA	NA	NA	NA	NA	F
	MLOC_19195.2	Uncharacterized protein	Coatomer subunit gamma-2	98.689	5.14	-0.0606299	T	4	84	3	1	3	2600000	T	6	93	4	1	4	4700000	T	3	42	2	1	2	6200000	T	1	69	2	2	2	5300000	T	4	94	3	3	3	6300000	F	NA	NA	NA	NA	NA	NA	F
	MLOC_19198.1	Uncharacterized protein	2,3-dimethylmalate lyase	38.777	5.31	-0.172853	F	NA	NA	NA	NA	NA	NA	T	0	49	2	2	5	12000000	T	NA	58.43	1	1	3.60111	14000000	F	NA	NA	NA	NA	NA	NA	F	NA	NA	NA	NA	NA	NA	F	NA	NA	NA	NA	NA	NA	T
	MLOC_19210.1	Uncharacterized protein	Uncharacterized oxidoreductase HI_1010	74.791	6.62	-0.0439592	T	2	51.29	1	1	1	7700000	T	1	47.35	1	1	1	13000000	T	0	0	1	1	1	3600000	F	NA	NA	NA	NA	NA	NA	F	NA	NA	NA	NA	NA	NA	F	NA	NA	NA	NA	NA	NA	F
	MLOC_19228.1	cullin4	－	65.68	7.5	-0.232143	F	NA	NA	NA	NA	NA	NA	T	3	43.9	1	1	1	1700000000	F	NA	NA	NA	NA	NA	NA	F	NA	NA	NA	NA	NA	NA	F	NA	NA	NA	NA	NA	NA	F	NA	NA	NA	NA	NA	NA	F
	MLOC_19286.1	Uncharacterized protein	Biotin synthase	26.576	5.67	-0.147934	T	1	39.95	1	1	4	2100000	F	NA	NA	NA	NA	NA	NA	T	0	0	1	1	4	NA	F	NA	NA	NA	NA	NA	NA	F	NA	NA	NA	NA	NA	NA	F	NA	NA	NA	NA	NA	NA	F
	MLOC_19302.1	Uncharacterized protein	ER membrane complex subunit 8 9 homolog	12.066	6.68	-0.0121495	T	NA	46.15	1	1	10	1500000	F	NA	NA	NA	NA	NA	NA	F	NA	NA	NA	NA	NA	NA	F	NA	NA	NA	NA	NA	NA	F	NA	NA	NA	NA	NA	NA	F	NA	NA	NA	NA	NA	NA	F
	MLOC_19304.2	Uncharacterized protein	Dynamin-related 3B	34.065	7.72	-0.644481	F	NA	NA	NA	NA	NA	NA	F	NA	NA	NA	NA	NA	NA	T	0	56.9	1	1	3	7900000	F	NA	NA	NA	NA	NA	NA	T	0	39.91	1	1	3	2400000	F	NA	NA	NA	NA	NA	NA	T
	MLOC_19305.1	Uncharacterized protein	Probable O-methyltransferase 2	39.673	6.2	0.107046	T	2	94.84	1	1	4.06504	13000000	T	2	82	2	1	5	15000000	T	3	108	2	1	5	12000000	F	NA	NA	NA	NA	NA	NA	F	NA	NA	NA	NA	NA	NA	F	NA	NA	NA	NA	NA	NA	F
	MLOC_19389.1	Uncharacterized protein	Probable L-ascorbate peroxidase chloroplastic	14.387	5.35	-0.726357	F	NA	NA	NA	NA	NA	NA	F	NA	NA	NA	NA	NA	NA	F	NA	NA	NA	NA	NA	NA	T	2	52.71	1	1	16	3500000	F	NA	NA	NA	NA	NA	NA	F	NA	NA	NA	NA	NA	NA	T
	MLOC_19405.2	Predicted protein; Uncharacterized protein	Probably inactive leucine-rich repeat receptor kinase At5g48380 Flags: Precursor	66.936	7.03	-0.0786424	F	NA	NA	NA	NA	NA	NA	F	NA	NA	NA	NA	NA	NA	F	NA	NA	NA	NA	NA	NA	T	1	42.89	1	1	1	3500000	F	NA	NA	NA	NA	NA	NA	F	NA	NA	NA	NA	NA	NA	F
	MLOC_19422.5	Uncharacterized protein	eIF-2-alpha kinase activator GCN1	153.011	7.27	0.0216763	T	2	81.7679	3	3	2	3400000	T	4	97	4	4	3	5200000	T	1	79	3	3	2	5800000	T	2	87	2	2	1	3700000	T	2	50.08	1	1	1	4800000	T	4	102	4	4	3	2500000	T
	MLOC_19434.1	Uncharacterized protein	Threonine--tRNA mitochondrial 1	30.297	6.68	-0.241912	T	1	48.96	1	1	3	NA	F	NA	NA	NA	NA	NA	NA	F	NA	NA	NA	NA	NA	NA	F	NA	NA	NA	NA	NA	NA	F	NA	NA	NA	NA	NA	NA	F	NA	NA	NA	NA	NA	NA	T
	MLOC_19475.3	Predicted protein; Uncharacterized protein	Probable glutathione S-transferase GSTU6	30.568	6.4	0.119435	T	2	51	2	2	12	25000000	T	3	72	2	2	12	24000000	F	NA	NA	NA	NA	NA	NA	F	NA	NA	NA	NA	NA	NA	F	NA	NA	NA	NA	NA	NA	T	2	47.73	1	1	7	2900000	T
	MLOC_19478.1	Haloacid dehalogenase-like hydrolase (HAD) superfamily protein	－	32.524	6.35	-0.146667	F	NA	NA	NA	NA	NA	NA	F	NA	NA	NA	NA	NA	NA	F	NA	NA	NA	NA	NA	NA	F	NA	NA	NA	NA	NA	NA	F	NA	NA	NA	NA	NA	NA	F	NA	NA	NA	NA	NA	NA	F
	MLOC_19488.1	Thioredoxin	－	13.157	5.22	0.318852	T	4	144	2	2	18	13000000	T	5	115	3	3	26	39000000	T	7	154	2	2	18	31000000	F	NA	NA	NA	NA	NA	NA	T	NA	40.52	1	1	9	9000000	F	NA	NA	NA	NA	NA	NA	T
	MLOC_19531.1	Uncharacterized protein	phosphatidylglycerol phosphatidylinositol transfer DDB_G0282179 Flags: Precursor	12.981	6.76	0.0462185	F	NA	NA	NA	NA	NA	NA	T	5.67873	155	2	2	20	34000000	T	2	135.373	2	2	20	52000000	T	5.18394	105	1	1	10	28000000	F	NA	NA	NA	NA	NA	NA	T	3	92.83	1	1	10	26000000	T
	MLOC_19548.2	GTP binding	－	44.255	7.15	-0.263198	T	6	90	4	4	12	24000000	T	4	92	3	3	10	11000000	T	3	56	3	3	10	16000000	T	1	39	2	2	4	9000000	T	3	40.98	2	2	5	5600000	T	NA	34.95	1	1	2	8400000	T
	MLOC_19554.1	Predicted protein; Uncharacterized protein	Heat shock factor-binding 1	10.297	4.36	-0.552083	T	1	95.6114	4	4	50	15000000	T	2	57	3	3	37.5	7700000	T	4	40.9757	3	3	37.5	12000000	F	NA	NA	NA	NA	NA	NA	F	NA	NA	NA	NA	NA	NA	F	NA	NA	NA	NA	NA	NA	T
	MLOC_19596.1	Uncharacterized protein	30S ribosomal chloroplastic Flags: Precursor	26.825	4.83	-0.435918	T	15	188	9	9	23	360000000	T	12.8308	226	7	7	20	340000000	T	16	176	7	7	23	300000000	T	8	142	5	5	15	150000000	T	8	194	7	7	19	140000000	T	8	113	4	4	11	150000000	T
	MLOC_19670.1	Uncharacterized protein	Fructose-1,6-bisphosphatase, cytosolic	31.015	5.05	-0.16162	T	12	234.694	5	5	19	220000000	T	15	322.638	6	6	23	290000000	T	9	276	5	5	22	180000000	T	22	307	9	9	28.169	140000000	T	17	315	6	6	28.169	150000000	T	19	279.974	9	9	34	97000000	T
	MLOC_19672.1	Predicted protein; Uncharacterized protein	---NA---	27.566	9.25	-0.549393	T	1	36	2	2	7	16000000	T	2	39.48	1	1	4	7100000	T	2.0553	35.13	1	1	4	26000000	F	NA	NA	NA	NA	NA	NA	T	0	26.79	1	1	4	7000000	F	NA	NA	NA	NA	NA	NA	F
	MLOC_19705.1	Uncharacterized protein	DEAD-box ATP-dependent RNA helicase 38	28.192	4.92	-0.232197	F	NA	NA	NA	NA	NA	NA	T	NA	91.65	1	1	4	4500000	F	NA	NA	NA	NA	NA	NA	F	NA	NA	NA	NA	NA	NA	F	NA	NA	NA	NA	NA	NA	F	NA	NA	NA	NA	NA	NA	F
	MLOC_19725.2	Protein phosphatase 2C family protein	－	34.155	5.16	-0.0326087	F	NA	NA	NA	NA	NA	NA	F	NA	NA	NA	NA	NA	NA	T	0	39.09	1	1	4	24000000	T	1	35.18	1	1	4	24000000	F	NA	NA	NA	NA	NA	NA	T	2	71.22	1	1	4	14000000	T
	MLOC_19759.1	Uncharacterized protein	Fasciclin-like arabinogalactan 11 Flags: Precursor	26.241	7.34	0.268077	T	4	151	2	2	13	14000000	T	2	71.76	1	1	3	88000000	T	2	61.74	1	1	3	52000000	T	1	52.66	1	1	3	45000000	T	2	71.72	1	1	3	33000000	T	1	45.46	1	1	3	NA	T
	MLOC_19772.1	Predicted protein; Uncharacterized protein	GTP-binding nuclear Ran-2	25.118	7.12	-0.400905	T	6.14382	187	3	3	15	220000000	T	8	220	3	3	15	65000000	T	10.131	231	4	4	19	95000000	T	5	152	4	4	20	34000000	T	5	182	4	4	20	34000000	T	6	142	3	3	15	32000000	T
	MLOC_19793.1	Uncharacterized protein	---NA---	45.344	9.44	-0.6785	T	1.70191	50	2	2	5	4700000	F	NA	NA	NA	NA	NA	NA	T	2	63.73	1	1	3	3600000	T	1	32.97	1	1	3	7500000	T	1	60.83	1	1	3	2600000	F	NA	NA	NA	NA	NA	NA	T
	MLOC_19829.1	Uncharacterized protein	Fructokinase-1	18.679	6.77	-0.13432	T	7.47572	105	4	4	32	27000000	T	11	215	4	4	32	32000000	T	10	227	4	4	32	27000000	F	NA	NA	NA	NA	NA	NA	T	6	89	2	2	18	23000000	F	NA	NA	NA	NA	NA	NA	T
	MLOC_19864.1	Predicted protein; Uncharacterized protein	Vesicle-associated membrane 721	25.036	8.59	-0.0686099	T	1	101	5	5	21	12000000	T	3	64	2	2	8	22000000	T	1	34.67	2	2	8	12000000	F	NA	NA	NA	NA	NA	NA	F	NA	NA	NA	NA	NA	NA	T	NA	64.39	1	1	5	2600000	T
	MLOC_19924.1	Calmodulin	－	16.821	4.27	-0.602013	T	7	144	3	3	29	180000000	T	7	234	4	4	29	170000000	T	6	161.445	4	4	29	98000000	T	NA	94	2	2	20	31000000	T	0	48.64	1	1	10.7383	5300000	T	1	58.88	1	1	10.7383	4500000	T
	MLOC_19956.3	Uncharacterized protein	Monothiol glutaredoxin-S11	38.794	5.33	-0.321023	F	NA	NA	NA	NA	NA	NA	F	NA	NA	NA	NA	NA	NA	F	NA	NA	NA	NA	NA	NA	F	NA	NA	NA	NA	NA	NA	T	2	70.44	1	1	4	4400000	F	NA	NA	NA	NA	NA	NA	T
	MLOC_19966.1	Uncharacterized protein	TIC chloroplastic	22.784	9.99	0.0333333	T	1	41.9	1	1	4	11000000	T	2	60.3	1	1	4	28000000	T	2	48.51	1	1	5	33000000	T	2	54.21	1	1	4	8500000	F	NA	NA	NA	NA	NA	NA	T	1	31.56	1	1	4	6100000	T
	MLOC_1997.6	Uncharacterized protein	NEDD8-activating enzyme E1 regulatory subunit AXR1	47.483	6.07	-0.131059	F	NA	NA	NA	NA	NA	NA	F	NA	NA	NA	NA	NA	NA	F	NA	NA	NA	NA	NA	NA	F	NA	NA	NA	NA	NA	NA	F	NA	NA	NA	NA	NA	NA	F	NA	NA	NA	NA	NA	NA	F
	MLOC_20033.1	Profilin	－	14.125	4.87	-0.0519084	T	NA	40.69	1	1	9.92366	1900000	T	2	32.9	1	1	9.92366	1900000	T	1	49.71	1	1	9.92366	1400000	F	NA	NA	NA	NA	NA	NA	F	NA	NA	NA	NA	NA	NA	F	NA	NA	NA	NA	NA	NA	F
	MLOC_20045.2	Nucleoside diphosphate kinase	－	23.905	9.74	-0.256818	T	20	282	7	7	33	170000000	T	19	369	7	7	29	530000000	T	36.0465	542	7	7	29	270000000	T	14	342	5	5	19	200000000	T	18	350	5	5	19	210000000	T	18.5528	342	6	6	25	120000000	T
	MLOC_20059.1	Uncharacterized protein	Pentatricopeptide repeat-containing protein, mitochondrial Flags: Precursor	59.264	6.62	-0.079304	T	1	70.43	1	1	2	3200000	T	4	90	2	2	5	2000000	T	2	54.9	1	1	2.1978	10000000	F	NA	NA	NA	NA	NA	NA	T	2	79.48	1	1	2	1700000	F	NA	NA	NA	NA	NA	NA	T
	MLOC_20070.1	Aldolase-type TIM barrel family protein	－	41.108	5.17	-0.159631	T	16	292	5	5	17	66000000	T	12	229	4	4	14	110000000	T	13	170	5	5	16.6227	93000000	T	5	118	3	3	11	24000000	T	2	84	2	2	6	24000000	T	8	150	4	4	11	14000000	T
	MLOC_20076.1	Uncharacterized protein	---NA---	27.696	5.02	-0.479424	F	NA	NA	NA	NA	NA	NA	F	NA	NA	NA	NA	NA	NA	F	NA	NA	NA	NA	NA	NA	T	2	61.25	1	1	4	14000000	F	NA	NA	NA	NA	NA	NA	F	NA	NA	NA	NA	NA	NA	T
	MLOC_20078.1	Predicted protein; Uncharacterized protein	NAD(P)H-quinone oxidoreductase subunit L, chloroplastic (EC 1.6.5.-) (NAD(P)H dehydrogenase subunit L) (NDH subunit L) (NDH-L) (NADH-plastoquinone oxidoreductase subunit L) (Protein CHLORORESPIRATORY REDUCTION 23)	22.201	9.86	0.0859375	T	2	37.86	1	1	5	20000000	F	NA	NA	NA	NA	NA	NA	F	NA	NA	NA	NA	NA	NA	F	NA	NA	NA	NA	NA	NA	F	NA	NA	NA	NA	NA	NA	F	NA	NA	NA	NA	NA	NA	F
	MLOC_20094.1	Uncharacterized protein	pEARLI1-like lipid transfer 1	26.979	9.16	0.643151	T	NA	60	1	1	6	970000	T	NA	75.0614	1	1	6	350000000	T	NA	49.68	1	1	6	580000000	T	NA	39.8	1	1	6	46000000	T	NA	56	1	1	6	7900000	T	NA	46.83	1	1	6	NA	T
	MLOC_20146.1	xylulose kinase-2	－	61.6	5.82	-0.271123	T	2	48.85	1	1	2	14000000	T	4	58	2	2	4	13000000	F	NA	NA	NA	NA	NA	NA	F	NA	NA	NA	NA	NA	NA	F	NA	NA	NA	NA	NA	NA	F	NA	NA	NA	NA	NA	NA	F
	MLOC_20190.3	Uncharacterized protein	Transketolase, chloroplastic (TK) (EC 2.2.1.1)	68.396	5.64	-0.241401	T	164	2867	28	28	47	1700000000	T	161	2828	28	28	46	2800000000	T	179.138	3276	27	27	47	2300000000	T	129	2322	27	27	56	840000000	T	126	2367	28	28	62	1500000000	T	126	2359	29	29	56	1100000000	T
	MLOC_20244.1	Predicted protein; Uncharacterized protein	Fatty acid amide hydrolase	65.451	6.9	0.0267652	T	0	49.75	1	1	2	2000000	T	0	44.6	1	1	2	2200000	F	NA	NA	NA	NA	NA	NA	F	NA	NA	NA	NA	NA	NA	F	NA	NA	NA	NA	NA	NA	F	NA	NA	NA	NA	NA	NA	F
	MLOC_20249.1	Uncharacterized protein	Sm LSM3A	7.647	4.5	0.222388	F	NA	NA	NA	NA	NA	NA	F	NA	NA	NA	NA	NA	NA	F	NA	NA	NA	NA	NA	NA	F	NA	NA	NA	NA	NA	NA	F	NA	NA	NA	NA	NA	NA	F	NA	NA	NA	NA	NA	NA	F
	MLOC_20378.1	Uncharacterized protein	Thaumatin Flags: Precursor	24.627	6.84	-0.234632	T	3	186	3	3	20	19000000	T	NA	111	2	2	11	31000000	T	0	90	3	3	14	28000000	T	NA	94	2	2	11	17000000	T	2	101	3	3	19.0476	24000000	T	NA	115	2	2	11	28000000	F
	MLOC_20396.2	Uncharacterized protein	Flowering locus K homology domain	48.778	4.93	-0.633333	F	NA	NA	NA	NA	NA	NA	F	NA	NA	NA	NA	NA	NA	F	NA	NA	NA	NA	NA	NA	F	NA	NA	NA	NA	NA	NA	F	NA	NA	NA	NA	NA	NA	F	NA	NA	NA	NA	NA	NA	F
	MLOC_20487.1	Chlorophyll a-b binding protein 1B-21, chloroplastic	－	26.649	6.2	-0.133603	T	18	350	6	6	13	99000000	T	15	345	5	5	13	320000000	T	22	374	5	5	13	150000000	T	2.40182	96	3	3	11.336	44000000	T	5	175	5	5	22	48000000	T	3	156	3	3	9.7166	18000000	T
	MLOC_2050.1	Uncharacterized protein	Alpha-xylosidase 1 Flags: Precursor	79.408	6.6	-0.126545	T	2.6358	59.13	1	1	1	24000000	T	2	76	3	3	4	14000000	F	NA	NA	NA	NA	NA	NA	T	0	39.16	1	1	0.983146	1700000	F	NA	NA	NA	NA	NA	NA	T	0	39.94	1	1	0.983146	690000	T
	MLOC_20525.2	Uncharacterized protein	3-oxoacyl-[acyl-carrier-protein] synthase II, chloroplastic	52.7	7.83	-0.254845	T	2.0779	54.69	1	1	2	6900000	F	NA	NA	NA	NA	NA	NA	F	NA	NA	NA	NA	NA	NA	F	NA	NA	NA	NA	NA	NA	F	NA	NA	NA	NA	NA	NA	F	NA	NA	NA	NA	NA	NA	F
	MLOC_20533.1	Uncharacterized protein	Eukaryotic translation initiation factor 3 subunit D	62.021	5.97	-0.680944	T	4	84	3	3	6	34000000	T	5	84	3	3	5	15000000	T	0	58.49	1	1	1	890000	T	1	101	2	2	6	6800000	T	2	87	1	1	1	23000000	T	1	65	2	2	4.35572	10000000	T
	MLOC_20538.1	Uncharacterized protein	Probable calcium-transporting ATPase plasma membrane-type	96.603	5.77	0.124291	T	2.70358	97	2	2	3	9400000	T	2	115	2	2	3	6500000	T	2	63	2	2	3	9300000	F	NA	NA	NA	NA	NA	NA	T	2	68.76	1	1	1	5900000	F	NA	NA	NA	NA	NA	NA	F
	MLOC_20591.2	Predicted protein; Uncharacterized protein	26S proteasome non-ATPase regulatory subunit 6	44.04	5.4	-0.111598	F	NA	NA	NA	NA	NA	NA	T	8	139	4	4	11.3402	21000000	T	2	126	3	3	9	27000000	T	0	47	2	2	5	8700000	T	3	130	2	2	6	4400000	T	2	105.29	2	2	6	9800000	T
	MLOC_20668.1	Uncharacterized protein	---NA---	73.882	5.31	-0.742319	T	0	53.94	1	1	1	3100000	F	NA	NA	NA	NA	NA	NA	F	NA	NA	NA	NA	NA	NA	F	NA	NA	NA	NA	NA	NA	F	NA	NA	NA	NA	NA	NA	F	NA	NA	NA	NA	NA	NA	T
	MLOC_2075.1	Predicted protein; Uncharacterized protein	Calnexin homolog Flags: Precursor	59.993	4.88	-0.641308	F	NA	NA	NA	NA	NA	NA	T	2	50.06	3	1	7	24000000	T	7	49	4	1	10	19000000	F	NA	NA	NA	NA	NA	NA	F	NA	NA	NA	NA	NA	NA	F	NA	NA	NA	NA	NA	NA	T
	MLOC_20759.1	Isocitrate dehydrogenase; Uncharacterized protein	－	39.047	7.71	-0.160056	T	6	61	3	3	11	71000000	T	5	48.9454	1	1	3	73000000	T	9	100	3	3	11	54000000	T	1	52.65	1	1	5	31000000	T	2	51.45	1	1	5	70000000	T	3	58.08	1	1	4	10000000	T
	MLOC_20770.1	phenylalanyl-tRNA synthetase class IIc family protein	－	37.182	6.33	-0.169254	T	0	0	1	1	5	5100000	F	NA	NA	NA	NA	NA	NA	F	NA	NA	NA	NA	NA	NA	T	1	55	3	3	12	7200000	T	2	30.25	1	1	2.68657	22000000	T	1	0	1	1	2.68657	6100000	T
	MLOC_20784.1	Actin-like ATPase superfamily protein	－	56.937	5.73	0.0154135	F	NA	NA	NA	NA	NA	NA	T	0	51	2	2	5	21000000	T	1	45.45	2	2	4	15000000	F	NA	NA	NA	NA	NA	NA	F	NA	NA	NA	NA	NA	NA	F	NA	NA	NA	NA	NA	NA	F
	MLOC_20786.4	Predicted protein; Serine/threonine protein kinase; Uncharacterized protein	Cysteine-rich receptor kinase 29	36.014	6.86	-0.257632	T	2	70	3	3	11	11000000	T	2	50.6	1	1	3	15000000	T	4	56.03	2	2	5	14000000	F	NA	NA	NA	NA	NA	NA	F	NA	NA	NA	NA	NA	NA	F	NA	NA	NA	NA	NA	NA	F
	MLOC_20798.1	Trypsin family protein with PDZ domain	－	32.831	7.71	0.139103	T	6	97	3	3	10	35000000	T	6	107	4	4	17	42000000	T	9	118	3	3	10	31000000	T	5	44.53	3	3	10	15000000	T	2	52.09	2	2	9	21000000	T	9	117	4	4	17	12000000	T
	MLOC_20810.1	Uncharacterized protein	TPR2	43.366	7.49	-0.481633	F	NA	NA	NA	NA	NA	NA	F	NA	NA	NA	NA	NA	NA	T	0	38.54	1	1	2	1600000	F	NA	NA	NA	NA	NA	NA	F	NA	NA	NA	NA	NA	NA	F	NA	NA	NA	NA	NA	NA	F
	MLOC_20818.2	Uncharacterized protein	Cytochrome c1- heme mitochondrial	22.255	5.15	-0.270854	T	6	93	2	2	14.5729	160000000	T	7	78	4	4	23	110000000	T	5	45.89	2	2	14.5729	150000000	T	2		1	1	8	83000000	T	3	42.3	1	1	8	96000000	T	3	0	1	1	8	48000000	T
	MLOC_20866.1	Uncharacterized protein	Polyadenylate-binding 3	31.594	5.22	-0.754828	T	1	50.91	1	1	3	13000000	T	0	37.27	1	1	3	9100000	T	3	52.02	2	2	7	34000000	F	NA	NA	NA	NA	NA	NA	F	NA	NA	NA	NA	NA	NA	F	NA	NA	NA	NA	NA	NA	T
	MLOC_20940.1	Uncharacterized protein	Cinnamoyl- reductase 1	15.479	5.47	0.0028777	T	1	51	1	1	10	7800000	T	2	49	1	1	10	8600000	T	0	0	1	1	10	8000000	F	NA	NA	NA	NA	NA	NA	F	NA	NA	NA	NA	NA	NA	F	NA	NA	NA	NA	NA	NA	F
	MLOC_20962.1	Predicted protein; Uncharacterized protein	Tyrosine--tRNA chloroplastic mitochondrial	55.688	7.06	-0.151953	T	8	104	3	2	8.39844	16000000	T	5	101.488	3	2	8.39844	4700000	T	5	91	2	2	4.88281	9700000	T	0	33.92	1	1	3.90625	2600000	T	7.64828	145	2	2	7.03125	10000000	T	4.00391	66.06	1	1	3.90625	12000000	T
	MLOC_20963.2	Predicted protein; Uncharacterized protein	Uncharacterized protein At4g28440	14.996	9.07	-0.0821429	T	3	55.72	2	2	20	34000000	T	5.91268	85	2	2	20	40000000	F	NA	NA	NA	NA	NA	NA	F	NA	NA	NA	NA	NA	NA	F	NA	NA	NA	NA	NA	NA	T	2	46.2	1	1	9	19000000	F
	MLOC_21004.1	Predicted protein; Uncharacterized protein	40S ribosomal S10-1	20.492	9.79	-0.778836	T	24	258	7	7	39	73000000	T	13	202	5	5	25	230000000	T	23	291	9	9	46	85000000	T	7	54	3	3	15	11000000	T	3	41	3	3	17	6900000	T	4		1	1	6	5400000	T
	MLOC_21021.1	Uncharacterized protein	Syntaxin-132	18.327	6.2	-0.232704	F	NA	NA	NA	NA	NA	NA	F	NA	NA	NA	NA	NA	NA	F	NA	NA	NA	NA	NA	NA	F	NA	NA	NA	NA	NA	NA	F	NA	NA	NA	NA	NA	NA	F	NA	NA	NA	NA	NA	NA	T
	MLOC_21032.1	Uncharacterized protein	Isopentenyl-diphosphate Delta-isomerase chloroplastic	11.515	5.27	-0.340404	T	4	79.9188	2	2	20	5700000	T	3	65	2	2	20	7200000	T	3	83	3	3	26	NA	F	NA	NA	NA	NA	NA	NA	F	NA	NA	NA	NA	NA	NA	F	NA	NA	NA	NA	NA	NA	T
	MLOC_21149.1	Predicted protein; Uncharacterized protein	---NA---	13.966	8.97	-0.247287	T	2	45.85	1	1	11	7400000	F	NA	NA	NA	NA	NA	NA	F	NA	NA	NA	NA	NA	NA	F	NA	NA	NA	NA	NA	NA	F	NA	NA	NA	NA	NA	NA	F	NA	NA	NA	NA	NA	NA	T
	MLOC_212.1	Uncharacterized protein	Patellin-3	63.065	4.7	-0.437824	T	5	101	3	3	5	56000000	T	8	110	3	3	5	67000000	T	9	83	4	3	6	47000000	T	3.07851	57.26	1	1	2	32000000	T	4	71.74	3	3	9	15000000	T	3	63.98	1	1	2	33000000	T
	MLOC_21204.1	Uncharacterized protein	Basic leucine zipper and W2 domain-containing 2	27.314	5.59	-0.176695	T	1	25.8	1	1	5	10000000	T	0	52.17	1	1	3	NA	F	NA	NA	NA	NA	NA	NA	T	0	51.66	1	1	3	1700000	F	NA	NA	NA	NA	NA	NA	F	NA	NA	NA	NA	NA	NA	T
	MLOC_21220.1	Uroporphyrinogen decarboxylase	－	44.244	6.61	-0.0756824	T	4	81.7667	2	2	6	23000000	T	8	88	2	2	6	28000000	T	5	73	2	2	6	6900000	T	4	101	2	2	6	11000000	T	3	106.85	2	2	6	7400000	T	3	83	2	2	6	5000000	T
	MLOC_21266.1	Uncharacterized protein	Cytochrome P450 89A2	30.395	6.25	-0.406742	F	NA	NA	NA	NA	NA	NA	F	NA	NA	NA	NA	NA	NA	F	NA	NA	NA	NA	NA	NA	F	NA	NA	NA	NA	NA	NA	T	0	49.12	1	1	2	2700000	F	NA	NA	NA	NA	NA	NA	F
	MLOC_21279.1	Predicted protein; Uncharacterized protein	Histidine biosynthesis bifunctional chloroplastic	32.729	7.66	-0.330872	F	NA	NA	NA	NA	NA	NA	F	NA	NA	NA	NA	NA	NA	F	NA	NA	NA	NA	NA	NA	F	NA	NA	NA	NA	NA	NA	F	NA	NA	NA	NA	NA	NA	F	NA	NA	NA	NA	NA	NA	F
	MLOC_21322.2	Uncharacterized protein	Vacuolar sorting-associated 26A	16.494	6.02	-0.433094	T	2.85475	51.39	1	1	9	17000000	F	NA	NA	NA	NA	NA	NA	F	NA	NA	NA	NA	NA	NA	F	NA	NA	NA	NA	NA	NA	F	NA	NA	NA	NA	NA	NA	F	NA	NA	NA	NA	NA	NA	F
	MLOC_21356.2	Uncharacterized protein	Mitochondrial dicarboxylate tricarboxylate transporter DTC	18.36	9.17	-0.046988	T	5	248.435	2	1	14	80000000	F	NA	NA	NA	NA	NA	NA	F	NA	NA	NA	NA	NA	NA	T	2	179	2	1	19	2500000	T	2	156	2	1	14	23000000	T	4	166	3	2	21	26000000	T
	MLOC_21379.2	1-deoxy-D-xylulose 5-phosphate reductoisomerase	－	52.586	6.9	-0.0746914	T	7	194	5	5	13	43000000	T	10.7061	190.363	5	5	11	45000000	T	11	243	5	5	13	46000000	T	6	186	4	4	14	20000000	T	5	206	5	5	16	30000000	T	2	183	4	4	9	15000000	T
	MLOC_21442.1	Non-specific lipid-transfer protein	－	11.41	8.69	0.547863	F	NA	NA	NA	NA	NA	NA	F	NA	NA	NA	NA	NA	NA	F	NA	NA	NA	NA	NA	NA	F	NA	NA	NA	NA	NA	NA	F	NA	NA	NA	NA	NA	NA	F	NA	NA	NA	NA	NA	NA	F
	MLOC_21451.2	Pyridoxal phosphate (PLP)-dependent transferases superfamily protein	－	43.488	5.5	-0.0573604	F	NA	NA	NA	NA	NA	NA	F	NA	NA	NA	NA	NA	NA	T	NA	42.54	1	1	2	1600000	F	NA	NA	NA	NA	NA	NA	F	NA	NA	NA	NA	NA	NA	F	NA	NA	NA	NA	NA	NA	F
	MLOC_21488.1	Uncharacterized protein	Thioredoxin chloroplastic	17.849	8.25	-0.2	T	4	94	2	2	14	55000000	T	4.98009	112	2	2	14	35000000	T	4	124.133	4	4	21	46000000	T	2	33.52	1	1	13	NA	T	6	80	2	2	20	18000000	T	4	83.02	2	2	21	4800000	T
	MLOC_21527.1	Uncharacterized protein	Non-specific lipid-transfer	7.061	8.88	0.608333	F	NA	NA	NA	NA	NA	NA	F	NA	NA	NA	NA	NA	NA	F	NA	NA	NA	NA	NA	NA	F	NA	NA	NA	NA	NA	NA	F	NA	NA	NA	NA	NA	NA	F	NA	NA	NA	NA	NA	NA	F
	MLOC_21535.1	Uncharacterized protein	Aminopeptidase M1-B	80.403	5.25	-0.124196	T	8	139	7	7	9	49000000	T	2	80	5	5	6	18000000	T	6	160	4	4	5	15000000	T	2	67.85	1	1	1.3986	8800000	F	NA	NA	NA	NA	NA	NA	F	NA	NA	NA	NA	NA	NA	T
	MLOC_21543.1	Uncharacterized protein	Regulator of nonsense transcripts 1 homolog	53.666	6.98	-0.283958	F	NA	NA	NA	NA	NA	NA	F	NA	NA	NA	NA	NA	NA	F	NA	NA	NA	NA	NA	NA	T	NA	31.57	1	1	2	990000	F	NA	NA	NA	NA	NA	NA	F	NA	NA	NA	NA	NA	NA	F
	MLOC_21573.2	Uncharacterized protein	---NA---	19.706	4.56	-0.283237	F	NA	NA	NA	NA	NA	NA	F	NA	NA	NA	NA	NA	NA	F	NA	NA	NA	NA	NA	NA	F	NA	NA	NA	NA	NA	NA	F	NA	NA	NA	NA	NA	NA	F	NA	NA	NA	NA	NA	NA	F
	MLOC_21595.1	Uncharacterized protein	---NA---	97.967	4.77	-0.511038	F	NA	NA	NA	NA	NA	NA	T	0	36.75	2	2	1	3600000	F	NA	NA	NA	NA	NA	NA	F	NA	NA	NA	NA	NA	NA	F	NA	NA	NA	NA	NA	NA	F	NA	NA	NA	NA	NA	NA	T
	MLOC_21680.1	cofactor assembly of complex C	－	21.28	5.31	0.178534	F	NA	NA	NA	NA	NA	NA	T	1	44.2	2	2	13	6900000	F	NA	NA	NA	NA	NA	NA	T	NA	59.16	1	1	8	22000000	F	NA	NA	NA	NA	NA	NA	T	NA	100.57	1	1	8	7800000	F
	MLOC_21697.1	Haem oxygenase-like, multi-helical	－	55.447	5.11	-0.236747	F	NA	NA	NA	NA	NA	NA	F	NA	NA	NA	NA	NA	NA	F	NA	NA	NA	NA	NA	NA	F	NA	NA	NA	NA	NA	NA	F	NA	NA	NA	NA	NA	NA	F	NA	NA	NA	NA	NA	NA	F
	MLOC_217.1	Uncharacterized protein	Glutathione S-transferase F10	25.527	5.87	-0.373543	F	NA	NA	NA	NA	NA	NA	F	NA	NA	NA	NA	NA	NA	F	NA	NA	NA	NA	NA	NA	F	NA	NA	NA	NA	NA	NA	F	NA	NA	NA	NA	NA	NA	F	NA	NA	NA	NA	NA	NA	T
	MLOC_21708.1	ATP synthase D chain, mitochondrial	－	19.569	6.13	-0.877246	T	8	192	7	7	40	65000000	T	10	171	7	7	39	50000000	T	8	172	7	7	37	58000000	T	NA	50.96	1	1	4	5800000	T	NA	39.6	1	1	4	NA	F	NA	NA	NA	NA	NA	NA	T
	MLOC_21728.3	Uncharacterized protein	Clustered mitochondria protein	80.963	7.58	-0.3296	T	3	89.68	1	1	2	27000000	F	NA	NA	NA	NA	NA	NA	F	NA	NA	NA	NA	NA	NA	T	0	34.18	1	1	2	7000000	F	NA	NA	NA	NA	NA	NA	F	NA	NA	NA	NA	NA	NA	T
	MLOC_21771.6	Uncharacterized protein	Probable mannan synthase 2	52.25	6.25	0.097807	F	NA	NA	NA	NA	NA	NA	F	NA	NA	NA	NA	NA	NA	F	NA	NA	NA	NA	NA	NA	T	NA	43.01	1	1	4	11000000	F	NA	NA	NA	NA	NA	NA	F	NA	NA	NA	NA	NA	NA	F
	MLOC_21808.2	Uncharacterized protein	---NA---	8.662	5.38	-0.512162	T	2		1	1	14	4400000	F	NA	NA	NA	NA	NA	NA	F	NA	NA	NA	NA	NA	NA	F	NA	NA	NA	NA	NA	NA	F	NA	NA	NA	NA	NA	NA	F	NA	NA	NA	NA	NA	NA	T
	MLOC_21831.4	Predicted protein; Uncharacterized protein	Splicing factor U2af small subunit B	36.019	9.17	-1.16708	F	NA	NA	NA	NA	NA	NA	F	NA	NA	NA	NA	NA	NA	F	NA	NA	NA	NA	NA	NA	F	NA	NA	NA	NA	NA	NA	F	NA	NA	NA	NA	NA	NA	F	NA	NA	NA	NA	NA	NA	F
	MLOC_21832.1	Uncharacterized protein	Eukaryotic translation initiation factor 4B1	42.485	9.26	-1.0827	T	1	61	2	2	5	17000000	T	0	65	2	2	5	25000000	T	0	63	2	2	5	16000000	T	0	50.33	2	2	5	5000000	F	NA	NA	NA	NA	NA	NA	F	NA	NA	NA	NA	NA	NA	T
	MLOC_21848.2	Predicted protein; Uncharacterized protein	Peroxidase 4 Flags: Precursor	33.514	7.03	0.0436306	T	6	61	2	2	7	31000000	T	7	92	3	3	10.828	62000000	T	6	60	3	3	10.828	57000000	T	6	156	2	2	9	20000000	T	7	136.944	3	3	13	21000000	T	4	140	2	2	9	9100000	T
	MLOC_21909.1	Uncharacterized protein	Heme oxygenase chloroplastic	8.333	7.18	-0.652113	T	5	44.62	2	2	30	53000000	T	4	48	1	1	14	90000000	T	5	63	2	2	30	86000000	T	0	41.63	1	1	14	7500000	T	0	32.94	1	1	14	3000000	T	0	39.26	1	1	14	4900000	T
	MLOC_21933.2	Predicted protein; Uncharacterized protein	Allene oxide synthase 2	53.487	8.84	-0.0145791	T	8	217	9	5	19	36000000	T	7	195	7	4	16	60000000	T	9	209	9	4	17	42000000	T	4	171	6	1	11	31000000	T	12	237	8	2	16	25000000	T	12	165	6	2	12	25000000	T
	MLOC_21941.2	Uncharacterized protein	Probable polyribonucleotide nucleotidyltransferase chloroplastic	30.679	5.29	0.056446	T	NA	50	2	2	8	25000000	T	2	94	3	3	13	14000000	T	7	199	5	5	24	18000000	T	5	103	2	2	11	15000000	T	2	65	3	3	13	17000000	T	5	145	3	3	17	23000000	T
	MLOC_21965.1	Acyl carrier protein 3, chloroplastic	－	21.024	8.48	-0.0271357	F	NA	NA	NA	NA	NA	NA	F	NA	NA	NA	NA	NA	NA	F	NA	NA	NA	NA	NA	NA	F	NA	NA	NA	NA	NA	NA	F	NA	NA	NA	NA	NA	NA	F	NA	NA	NA	NA	NA	NA	F
	MLOC_22001.1	Uncharacterized protein	Cysteine synthase	24.927	6.81	0.0485232	T	22	311	6	6	32	110000000	T	24	335	6	6	34	61000000	T	21.8401	287	8	7	43	91000000	T	23	301	8	7	38	69000000	T	15.2855	216	5	5	28	80000000	T	20	320.844	5	4	28	74000000	T
	MLOC_22004.1	Uncharacterized protein	---NA---	38.281	6.9	-0.903519	F	NA	NA	NA	NA	NA	NA	T	0	30.6	1	1	3	9900000	F	NA	NA	NA	NA	NA	NA	F	NA	NA	NA	NA	NA	NA	F	NA	NA	NA	NA	NA	NA	F	NA	NA	NA	NA	NA	NA	F
	MLOC_22026.1	Melibiase family protein	－	41.538	5.72	-0.290426	T	1	57	2	1	6	17000000	T	2	83	2	1	6	5300000	T	2.10826	65	2	1	6	16000000	F	NA	NA	NA	NA	NA	NA	F	NA	NA	NA	NA	NA	NA	T	2	80.42	1	1	3	7200000	F
	MLOC_22124.2	Predicted protein; Uncharacterized protein	FAD-dependent urate hydroxylase	42.628	7.44	0.0477387	F	NA	NA	NA	NA	NA	NA	F	NA	NA	NA	NA	NA	NA	F	NA	NA	NA	NA	NA	NA	F	NA	NA	NA	NA	NA	NA	F	NA	NA	NA	NA	NA	NA	F	NA	NA	NA	NA	NA	NA	F
	MLOC_22142.1	Uncharacterized protein	Zeta-carotene chloroplastic chromoplastic	25.699	5.21	-0.129258	T	2	48.35	1	1	5	13000000	F	NA	NA	NA	NA	NA	NA	F	NA	NA	NA	NA	NA	NA	F	NA	NA	NA	NA	NA	NA	F	NA	NA	NA	NA	NA	NA	F	NA	NA	NA	NA	NA	NA	F
	MLOC_22146.1	Uncharacterized protein	---NA---	19.585	9.76	-0.838012	F	NA	NA	NA	NA	NA	NA	F	NA	NA	NA	NA	NA	NA	T	2	49.95	1	1	8	14000000	F	NA	NA	NA	NA	NA	NA	F	NA	NA	NA	NA	NA	NA	F	NA	NA	NA	NA	NA	NA	F
	MLOC_22197.1	Uncharacterized protein	30S ribosomal chloroplastic Flags: Precursor	10.7	10.11	-1.00957	T	10	155.496	5	5	57	270000000	T	15	220	5	5	41	220000000	T	19	253	5	5	35	71000000	T	6	107	3	3	44	71000000	T	5	112	3	3	44	180000000	T	5	113.414	2	2	20	1800000	T
	MLOC_22198.1	Predicted protein; Uncharacterized protein	ATP synthase subunit b chloroplastic	22.536	5.85	0.043128	T	62	712	10	10	39	1900000000	T	56	682	9	9	39	1200000000	T	49	616	9	9	38	1800000000	T	48.7459	569	8	8	34	260000000	T	39	429	7	7	38	180000000	T	41	440	7	7	30	200000000	T
	MLOC_22201.2	Uncharacterized protein	ER membrane complex subunit 4	12.254	9.6	-0.265179	T	0	67.63	1	1	10	26000000	T	1	66.28	1	1	10	19000000	T	1	72.6	1	1	10	5100000	T	0	44.9	1	1	10	1500000	T	2	63.99	1	1	10	21000000	T	2	49.14	1	1	10	17000000	T
	MLOC_22278.1	Superoxide dismutase	－	10.366	5.82	-0.0640777	T	8	153	2	2	33	77000000	T	9	209	2	2	33	120000000	T	6	177	2	2	33	160000000	T	8	196	2	2	33	44000000	T	8	213	2	2	33	85000000	T	9	194	2	2	33	76000000	T
	MLOC_22334.4	NAD(P)-binding Rossmann-fold superfamily protein	－	34.847	7.12	-0.16381	T	14	342	7	7	26.9841	18000000	T	13	320	7	7	27	66000000	T	17	321	7	7	26.9841	54000000	T	2	152	4	4	19	7400000	T	8	219	4	4	16	9800000	T	8	223	5	5	19.0476	7400000	T
	MLOC_22377.1	Uncharacterized protein	50S ribosomal chloroplastic	16.905	9.54	0	T	13	212	5	5	43.75	420000000	T	12	206	5	5	41.875	330000000	T	12	171	5	5	41.875	490000000	T	9.61838	257	4	4	37.5	72000000	T	11	200	6	6	48.125	130000000	T	10	257.15	4	4	37.5	40000000	T
	MLOC_22458.1	Uncharacterized protein	Fructokinase-like chloroplastic	27.495	6.62	-0.401224	F	NA	NA	NA	NA	NA	NA	F	NA	NA	NA	NA	NA	NA	F	NA	NA	NA	NA	NA	NA	F	NA	NA	NA	NA	NA	NA	F	NA	NA	NA	NA	NA	NA	F	NA	NA	NA	NA	NA	NA	T
	MLOC_22471.1	Predicted protein; Uncharacterized protein	Chlorophyll a-b binding chloroplastic	23.604	4.81	0.0196347	F	NA	NA	NA	NA	NA	NA	F	NA	NA	NA	NA	NA	NA	F	NA	NA	NA	NA	NA	NA	F	NA	NA	NA	NA	NA	NA	F	NA	NA	NA	NA	NA	NA	F	NA	NA	NA	NA	NA	NA	F
	MLOC_22471.2	Predicted protein; Uncharacterized protein	Chlorophyll a-b binding chloroplastic	34.874	8.06	-0.126168	T	39	517	6	5	32.3988	1200000000	T	52	634	5	4	20	1300000000	T	43	572	4	3	9	2200000000	T	41	650	8	6	43	490000000	T	42.5434	637	7	5	27	880000000	T	39	548	6	5	26.7913	210000000	T
	MLOC_22512.2	Predicted protein; Uncharacterized protein	UPF0603 chloroplastic Flags: Precursor	30.399	6.8	-0.0337979	T	42	510	8	8	21	480000000	T	31.4908	344	7	7	21	490000000	T	33	444	8	8	21	480000000	T	43	525	8	8	21	170000000	T	41	498	8	8	21	250000000	T	39	470.468	8	8	21	180000000	T
	MLOC_22521.1	Predicted protein; Uncharacterized protein	Remorin	19.583	7.47	-0.736	T	5	117	3	2	14	8000000	T	6.40692	96.2399	2	1	10	NA	T	4	112	2	1	10	10000000	F	NA	NA	NA	NA	NA	NA	F	NA	NA	NA	NA	NA	NA	F	NA	NA	NA	NA	NA	NA	T
	MLOC_22525.1	Uncharacterized protein	RNA-binding chloroplastic	18.201	8.85	-0.632121	T	4	36	4	4	30	78000000	T	5	138	2	2	16.9697	47000000	T	7.61222	109	3	3	23.0303	69000000	T	8	174	4	4	36	40000000	T	8.62345	140	4	4	36	27000000	T	8	184	5	5	44	44000000	T
	MLOC_22626.1	Uncharacterized protein	2-oxoisovalerate dehydrogenase subunit alpha mitochondrial	52.075	6.95	-0.352878	F	NA	NA	NA	NA	NA	NA	F	NA	NA	NA	NA	NA	NA	F	NA	NA	NA	NA	NA	NA	F	NA	NA	NA	NA	NA	NA	F	NA	NA	NA	NA	NA	NA	F	NA	NA	NA	NA	NA	NA	F
	MLOC_22700.2	TLD-domain containing nucleolar protein	－	39.952	6.07	-0.288767	F	NA	NA	NA	NA	NA	NA	T	1	33.87	1	1	2	8200000	T	0	40.21	1	1	2	6800000	F	NA	NA	NA	NA	NA	NA	F	NA	NA	NA	NA	NA	NA	F	NA	NA	NA	NA	NA	NA	F
	MLOC_22739.1	Uncharacterized protein	Probable aminotransferase ACS10	24.639	6.54	0.0715517	F	NA	NA	NA	NA	NA	NA	F	NA	NA	NA	NA	NA	NA	F	NA	NA	NA	NA	NA	NA	F	NA	NA	NA	NA	NA	NA	F	NA	NA	NA	NA	NA	NA	F	NA	NA	NA	NA	NA	NA	F
	MLOC_22808.1	Delta tonoplast intrinsic protein; Delta tonoplast intrinsic protein 2; Tonoplast intrinsic protein TIP2;1	－	25.187	6.11	0.872984	T	2	55	2	2	7	100000000	T	2	62	2	2	7	130000000	T	2	60	2	2	7	110000000	T	2	58	2	2	7	57000000	T	1	63	2	2	7	43000000	T	2.27086	53.58	1	1	4	27000000	T
	MLOC_23000.1	Predicted protein; Uncharacterized protein	Osmotin Flags: Precursor	23.797	5.14	0.121397	F	NA	NA	NA	NA	NA	NA	F	NA	NA	NA	NA	NA	NA	F	NA	NA	NA	NA	NA	NA	T	NA	38.29	1	1	6	2800000	F	NA	NA	NA	NA	NA	NA	F	NA	NA	NA	NA	NA	NA	F
	MLOC_23006.1	Uncharacterized protein	Senescence-specific cysteine protease SAG39	42.064	7.06	-0.178149	T	7	272	6	6	18	29000000	T	6	333	7	7	21	330000000	T	8	272	6	6	13	220000000	T	8	205	7	7	16	37000000	T	11	259	6	6	13	80000000	T	6.55284	267	7	7	16	42000000	T
	MLOC_2310.1	Proliferating cell nuclear antigen	－	21.736	4.59	-0.181122	T	1.70631	67	2	2	11.7347	11000000	F	NA	NA	NA	NA	NA	NA	F	NA	NA	NA	NA	NA	NA	F	NA	NA	NA	NA	NA	NA	F	NA	NA	NA	NA	NA	NA	F	NA	NA	NA	NA	NA	NA	T
	MLOC_23107.1	Uncharacterized protein	60S ribosomal L9	21.279	9.83	-0.248148	T	20	448	7	7	38	110000000	T	23	392	7	7	38	170000000	T	24	363	7	7	38	130000000	T	9	329	7	7	35	27000000	T	10	409.206	7	7	35	37000000	T	17.0167	336.384	7	7	39	27000000	T
	MLOC_23129.1	Uncharacterized protein	---NA---	11.128	8.75	-0.0742574	F	NA	NA	NA	NA	NA	NA	F	NA	NA	NA	NA	NA	NA	F	NA	NA	NA	NA	NA	NA	F	NA	NA	NA	NA	NA	NA	F	NA	NA	NA	NA	NA	NA	F	NA	NA	NA	NA	NA	NA	F
	MLOC_23199.2	Uncharacterised protein family UPF0090	Ribosome maturation factor	36.677	4.45	-0.609552	T	1	53.19	1	1	2.68657	NA	T	3	55	4	4	14	16000000	T	1	62	3	3	9	3400000	T	0	51	2	2	5	5500000	F	NA	NA	NA	NA	NA	NA	F	NA	NA	NA	NA	NA	NA	T
	MLOC_23200.1	Uncharacterized protein	60S ribosomal L35a-3	12.675	10.59	-0.704464	T	0	73	3	3	31.25	20000000	T	2	69	3	3	31.25	20000000	F	NA	NA	NA	NA	NA	NA	F	NA	NA	NA	NA	NA	NA	T	1	78	3	3	31.25	12000000	F	NA	NA	NA	NA	NA	NA	T
	MLOC_23200.2	Uncharacterized protein	60S ribosomal L35a-3	16.589	10.05	-0.133113	F	NA	NA	NA	NA	NA	NA	F	NA	NA	NA	NA	NA	NA	T	2	36.95	1	1	11	4900000	F	NA	NA	NA	NA	NA	NA	F	NA	NA	NA	NA	NA	NA	F	NA	NA	NA	NA	NA	NA	F
	MLOC_23297.3	Uncharacterized protein	Probable NADPH:quinone oxidoreductase 2	21.459	8.31	-0.150249	F	NA	NA	NA	NA	NA	NA	F	NA	NA	NA	NA	NA	NA	F	NA	NA	NA	NA	NA	NA	F	NA	NA	NA	NA	NA	NA	F	NA	NA	NA	NA	NA	NA	F	NA	NA	NA	NA	NA	NA	F
	MLOC_23317.1	Uncharacterized protein	Peroxiredoxin- chloroplastic	5.43	4.72	0.0117647	F	NA	NA	NA	NA	NA	NA	F	NA	NA	NA	NA	NA	NA	F	NA	NA	NA	NA	NA	NA	F	NA	NA	NA	NA	NA	NA	F	NA	NA	NA	NA	NA	NA	F	NA	NA	NA	NA	NA	NA	T
	MLOC_2365.1	Uncharacterized protein	Vacuolar sorting-associated 13a	107.595	5.77	-0.27314	F	NA	NA	NA	NA	NA	NA	F	NA	NA	NA	NA	NA	NA	F	NA	NA	NA	NA	NA	NA	F	NA	NA	NA	NA	NA	NA	F	NA	NA	NA	NA	NA	NA	F	NA	NA	NA	NA	NA	NA	T
	MLOC_23688.1	Uncharacterized protein	trichome birefringence-like 38	22.537	8.65	-0.0705882	T	1		1	1	3	19000000	T	1		1	1	3	75000000	F	NA	NA	NA	NA	NA	NA	F	NA	NA	NA	NA	NA	NA	F	NA	NA	NA	NA	NA	NA	F	NA	NA	NA	NA	NA	NA	F
	MLOC_2431.1	Uncharacterized protein	SRG1	35.332	5.05	-0.171383	F	NA	NA	NA	NA	NA	NA	F	NA	NA	NA	NA	NA	NA	T	1	43.3	1	1	3	4200000	F	NA	NA	NA	NA	NA	NA	F	NA	NA	NA	NA	NA	NA	F	NA	NA	NA	NA	NA	NA	F
	MLOC_24369.1	Signal recognition particle 54 kDa protein 1	－	22.279	9.55	-0.393532	F	NA	NA	NA	NA	NA	NA	F	NA	NA	NA	NA	NA	NA	F	NA	NA	NA	NA	NA	NA	F	NA	NA	NA	NA	NA	NA	F	NA	NA	NA	NA	NA	NA	T	2	0	1	1	5.47264	5900000	F
	MLOC_24404.1	Uncharacterized protein	LysM domain-containing GPI-anchored protein 1	29.485	4.55	0.447945	F	NA	NA	NA	NA	NA	NA	F	NA	NA	NA	NA	NA	NA	F	NA	NA	NA	NA	NA	NA	F	NA	NA	NA	NA	NA	NA	F	NA	NA	NA	NA	NA	NA	F	NA	NA	NA	NA	NA	NA	F
	MLOC_24548.1	Uncharacterized protein	Acetylornithine deacetylase	25.761	6.34	-0.0594142	T	0	46.53	1	1	3	2600000	T	2	91	2	2	9	25000000	T	2	36.68	1	1	5	38000000	T	2	59.59	1	1	5	10000000	T	2	66	2	2	16	16000000	T	2	61.62	1	1	5	3600000	T
	MLOC_24654.2	Uncharacterized protein	Horcolin	32.589	6	-0.0302632	T	3	76	3	3	8	41000000	T	5	83	3	3	9	120000000	T	5	84	2	2	6	46000000	T	1	40.04	1	1	3	NA	T	4	110	3	3	11	19000000	T	4	104	3	3	11	18000000	T
	MLOC_2467.1	Uncharacterized protein	Heat shock 70 kDa 14	59.243	5.64	-0.192963	T	10	183	8	8	14	51000000	T	5	205	6	1	11	90000000	T	8	183	9	9	17	46000000	T	7	136	6	6	12.037	22000000	T	9	119.976	6	6	11	51000000	T	9	196	8	6	16	32000000	T
	MLOC_2480.1	pyrimidin 4	－	43.994	8.43	-0.155	F	NA	NA	NA	NA	NA	NA	F	NA	NA	NA	NA	NA	NA	F	NA	NA	NA	NA	NA	NA	F	NA	NA	NA	NA	NA	NA	F	NA	NA	NA	NA	NA	NA	T	0	32.37	1	1	2	2100000	F
	MLOC_24811.1	NAD(P)H-quinone oxidoreductase subunit J, chloroplastic	－	19.002	7.11	-0.362346	F	NA	NA	NA	NA	NA	NA	F	NA	NA	NA	NA	NA	NA	F	NA	NA	NA	NA	NA	NA	T	NA	53.93	1	1	8	15000000	F	NA	NA	NA	NA	NA	NA	F	NA	NA	NA	NA	NA	NA	F
	MLOC_24886.1	Histone H2A	－	15.063	10.76	-0.389362	F	NA	NA	NA	NA	NA	NA	F	NA	NA	NA	NA	NA	NA	F	NA	NA	NA	NA	NA	NA	T	9	147	3	2	27	580000000	T	10	181	3	2	27	1500000000	T	13	183	3	1	27	70000000	T
	MLOC_25095.1	Uncharacterized protein	Brefeldin A-inhibited guanine nucleotide-exchange 5	15.545	6.52	-0.166901	F	NA	NA	NA	NA	NA	NA	F	NA	NA	NA	NA	NA	NA	F	NA	NA	NA	NA	NA	NA	F	NA	NA	NA	NA	NA	NA	F	NA	NA	NA	NA	NA	NA	F	NA	NA	NA	NA	NA	NA	T
	MLOC_25110.2	Predicted protein; Uncharacterized protein	---NA---	18.222	6.13	-0.489697	T	2	73	1	1	7	15000000	F	NA	NA	NA	NA	NA	NA	T	NA	35.3621	1	1	7	1900000	F	NA	NA	NA	NA	NA	NA	F	NA	NA	NA	NA	NA	NA	F	NA	NA	NA	NA	NA	NA	T
	MLOC_2513.2	Predicted protein	Peroxisomal fatty acid beta-oxidation multifunctional	75.125	9	0.0696532	T	0	61	3	3	4.62428	7400000	T	1	50.89	2	2	3	26000000	F	NA	NA	NA	NA	NA	NA	T	2	59.98	1	1	2	12000000	T	2	107	2	2	4	15000000	T	NA	37.95	1	1	2	27000000	F
	MLOC_25162.1	Uncharacterized protein	Pre translocase subunit chloroplastic	27.925	9.23	0.376654	F	NA	NA	NA	NA	NA	NA	F	NA	NA	NA	NA	NA	NA	F	NA	NA	NA	NA	NA	NA	F	NA	NA	NA	NA	NA	NA	F	NA	NA	NA	NA	NA	NA	F	NA	NA	NA	NA	NA	NA	T
	MLOC_25218.1	Serine hydroxymethyltransferase	－	57.788	7.8	-0.218679	T	5	128	3	2	7	32000000	T	5	94	3	1	6	83000000	T	5.05126	134.739	4	3	8	30000000	T	8	173	3	2	8	17000000	T	7	140	3	2	8	17000000	T	4	113	3	2	8	9600000	T
	MLOC_25246.1	Uncharacterized protein	2-oxoglutarate mitochondrial	78.906	7.09	-0.435479	T	11	314	8	8	14	35000000	T	10	213	7	7	10	52000000	T	11	250	6	6	11.4449	17000000	T	2	103	3	3	3	17000000	T	6	202	6	6	10	24000000	T	8	196	4	4	6	15000000	T
	MLOC_2531.3	Uncharacterized protein	phosphate dikinase chloroplastic	44.093	5.81	-0.311692	T	16	300	6	6	17	59000000	T	15	301	6	6	16	46000000	T	13	280	6	6	17	24000000	T	6	186	6	6	17	34000000	T	9	223	6	6	17	28000000	T	5	223.488	6	6	14	14000000	T
	MLOC_25403.1	Homoserine dehydrogenase	－	46.526	5.41	0.0929545	T	1	64.85	1	1	2	63000000	F	NA	NA	NA	NA	NA	NA	F	NA	NA	NA	NA	NA	NA	T	0	37.44	1	1	2	11000000	F	NA	NA	NA	NA	NA	NA	F	NA	NA	NA	NA	NA	NA	F
	MLOC_25409.1	Uncharacterized protein	Rhomboid 19	27.184	8.76	0.288382	F	NA	NA	NA	NA	NA	NA	F	NA	NA	NA	NA	NA	NA	F	NA	NA	NA	NA	NA	NA	F	NA	NA	NA	NA	NA	NA	F	NA	NA	NA	NA	NA	NA	F	NA	NA	NA	NA	NA	NA	F
	MLOC_25411.1	Uncharacterized protein	---NA---	10.757	11.12	-0.329808	T	2	44.41	1	1	11	2000000	F	NA	NA	NA	NA	NA	NA	T	1	53.67	1	1	11	1300000	F	NA	NA	NA	NA	NA	NA	F	NA	NA	NA	NA	NA	NA	F	NA	NA	NA	NA	NA	NA	T
	MLOC_25582.5	DNA-directed RNA polymerase	－	73.955	8.43	-0.455607	F	NA	NA	NA	NA	NA	NA	F	NA	NA	NA	NA	NA	NA	T	1	58.46	1	1	2	4400000	F	NA	NA	NA	NA	NA	NA	F	NA	NA	NA	NA	NA	NA	F	NA	NA	NA	NA	NA	NA	F
	MLOC_25601.1	Uncharacterized protein	Uncharacterized protein At5g39570	33.128	5.06	-1.6447	T	6	180	2	2	13	9000000	T	4	140	2	2	8	19000000	T	12	292	3	3	18	27000000	T	5	166	3	3	18	8800000	T	4	107	1	1	3	NA	T	4	170	2	2	13	12000000	T
	MLOC_25686.2	6-phosphogluconate dehydrogenase, decarboxylating	－	53.416	6.13	-0.229569	T	30	492	13	12	31	82000000	T	9	187	6	6	17	130000000	T	14	343	9	9	22	74000000	T	5	259	8	8	22	26000000	T	6	146	6	6	19	30000000	T	8	154	5	5	13.347	35000000	T
	MLOC_25698.1	Uncharacterized protein	Probable NADH dehydrogenase	4.614	7.42	-0.654762	T	2	51.91	1	1	33	NA	T	5	99	1	1	33	74000000	T	5	87	1	1	33	65000000	T	2.1015	0	1	1	33	21000000	T	4.60827	60	1	1	33	15000000	T	4	62	1	1	33	11000000	T
	MLOC_25701.1	Uncharacterized protein	Protein YeeZ	20.479	7.66	-0.315508	F	NA	NA	NA	NA	NA	NA	F	NA	NA	NA	NA	NA	NA	F	NA	NA	NA	NA	NA	NA	F	NA	NA	NA	NA	NA	NA	F	NA	NA	NA	NA	NA	NA	F	NA	NA	NA	NA	NA	NA	F
	MLOC_25763.1	Uncharacterized protein	Probable glucan 1,3-beta-glucosidase A	38.233	5.17	-0.267536	T	5	149.984	2	2	11	6200000	T	0	49.05	1	1	5	6300000	T	3	83.6	1	1	5	NA	T	1	41.8	1	1	5	12000000	T	2	58.94	1	1	5	13000000	T	6.26463	165	2	2	11	9100000	F
	MLOC_25856.1	Histone H2A	－	10.404	10.05	-0.190816	T	7	96	2	1	22	16000000	T	6	155	3	2	30	18000000	T	6	140	3	2	30	740000000	F	NA	NA	NA	NA	NA	NA	F	NA	NA	NA	NA	NA	NA	F	NA	NA	NA	NA	NA	NA	F
	MLOC_26106.1	Uncharacterized protein	ABC transporter E family member 2	67.226	8.29	-0.235893	T	3	74	3	2	4	11000000	T	2	74	2	1	3	27000000	T	2	46.6	1	1	1	33000000	T	1	37.67	1	1	1	2000000	F	NA	NA	NA	NA	NA	NA	F	NA	NA	NA	NA	NA	NA	T
	MLOC_26110.1	Predicted protein; Uncharacterized protein	GTP-binding YPTM2	22.672	5.47	-0.273399	T	7.0476	102	4	2	23	8700000	F	NA	NA	NA	NA	NA	NA	T	9	124	3	1	15	6300000	F	NA	NA	NA	NA	NA	NA	F	NA	NA	NA	NA	NA	NA	F	NA	NA	NA	NA	NA	NA	F
	MLOC_26190.1	peptidase M1 family protein	－	57.647	5.15	-0.259533	F	NA	NA	NA	NA	NA	NA	F	NA	NA	NA	NA	NA	NA	T	4	80	2	2	4	14000000	F	NA	NA	NA	NA	NA	NA	T	2	43.8	1	1	1	11000000	T	2.01135	45.86	1	1	1	4900000	T
	MLOC_26199.1	FMN binding	－	36.464	7.4	-0.0367647	F	NA	NA	NA	NA	NA	NA	T	0	44.04	1	1	2	NA	T	NA	33.6	2	2	8	NA	T	0	42.69	1	1	2	5000000	F	NA	NA	NA	NA	NA	NA	F	NA	NA	NA	NA	NA	NA	T
	MLOC_26340.1	Uncharacterized protein	V-type proton ATPase subunit D	14.774	5.67	-0.336641	T	11	159	2	2	9	75000000	T	10	144	3	3	16.0305	110000000	T	10	204	2	2	9	76000000	T	0	44.35	1	1	6	4800000	T	0	38.23	2	2	15	NA	T	2	55.59	1	1	8.39695	8700000	T
	MLOC_26352.1	Uncharacterized protein	Phosphoenolpyruvate phosphate translocator chloroplastic	27.56	10.2	0.727059	F	NA	NA	NA	NA	NA	NA	F	NA	NA	NA	NA	NA	NA	F	NA	NA	NA	NA	NA	NA	F	NA	NA	NA	NA	NA	NA	T	0	39.18	1	1	7	NA	F	NA	NA	NA	NA	NA	NA	F
	MLOC_2643.1	Uncharacterized protein	Subtilisin-chymotrypsin inhibitor-2A	7.953	5.38	0.0027027	T	16.9198	151.58	4	1	56	63000000	T	19	201	4	1	56	58000000	T	16	197	4	1	56	53000000	T	NA	74.8	1	1	28	39000000	T	NA	63.86	1	1	28	42000000	T	4	45.24	3	1	56	3400000	T
	MLOC_26505.2	Uncharacterized protein	Heat shock 70 kDa 14	92.621	5.14	-0.463473	F	NA	NA	NA	NA	NA	NA	T	5	70.2589	6	1	6	28000000	F	NA	NA	NA	NA	NA	NA	F	NA	NA	NA	NA	NA	NA	F	NA	NA	NA	NA	NA	NA	T	3	68	3	1	4	12000000	T
	MLOC_26683.2	Uncharacterized protein	31 kDa chloroplastic Flags: Precursor	31.888	4.64	-0.262925	T	37	655	7	6	27	1200000000	T	42	789	8	7	40	910000000	T	33	522	7	6	26	1100000000	T	29	696	9	8	37	290000000	T	42	702	8	7	32	400000000	T	45	658	7	6	27.8912	300000000	T
	MLOC_26770.1	Uncharacterized protein	Cytochrome c oxidase subunit 2	8.784	5.74	-0.0259259	F	NA	NA	NA	NA	NA	NA	F	NA	NA	NA	NA	NA	NA	F	NA	NA	NA	NA	NA	NA	T	NA	35.7	1	1	8	19000000	F	NA	NA	NA	NA	NA	NA	F	NA	NA	NA	NA	NA	NA	F
	MLOC_26813.1	Uncharacterized protein	FLUORESCENT IN BLUE chloroplastic Flags: Precursor	34.529	9.22	-0.236909	F	NA	NA	NA	NA	NA	NA	T	NA	46.94	1	1	2	200000000	T	3	58	2	1	5	9000000	F	NA	NA	NA	NA	NA	NA	F	NA	NA	NA	NA	NA	NA	F	NA	NA	NA	NA	NA	NA	T
	MLOC_27126.2	Uncharacterized protein	Serine threonine-protein kinase HT1	41.283	8.22	-0.335657	F	NA	NA	NA	NA	NA	NA	T	0	37.2	1	1	2	20000000	F	NA	NA	NA	NA	NA	NA	F	NA	NA	NA	NA	NA	NA	F	NA	NA	NA	NA	NA	NA	F	NA	NA	NA	NA	NA	NA	F
	MLOC_27279.3	Uncharacterized protein	Photosynthetic NDH subunit of subcomplex B chloroplastic	25.355	9.09	-0.416807	T	0	123	3	3	13	8100000	T	1	79	2	2	8	14000000	T	1	93.0706	3	3	13	57000000	T	3	119.368	4	4	13	36000000	T	1	106.681	3	3	13	2600000	T	0	69	3	3	14	15000000	T
	MLOC_2781.1	Uncharacterized protein	Thaumatin	23.479	6.68	-0.0107143	T	13	391	3	3	24	90000000	T	15	313	3	3	24	99000000	T	15	324	3	3	24	76000000	T	9	393	5	4	34.375	42000000	T	12	397	6	4	39	50000000	T	11	461	6	4	39	47000000	T
	MLOC_27889.1	Uncharacterized protein	Calmodulin-2 4	12.86	4.32	-0.688496	F	NA	NA	NA	NA	NA	NA	F	NA	NA	NA	NA	NA	NA	F	NA	NA	NA	NA	NA	NA	F	NA	NA	NA	NA	NA	NA	F	NA	NA	NA	NA	NA	NA	F	NA	NA	NA	NA	NA	NA	T
	MLOC_27966.1	Predicted protein; Uncharacterized protein	60S ribosomal L28-1	16.249	10.32	-0.692308	T	10	140	5	4	35	75000000	T	13	136	5	4	35	150000000	T	5	82	4	3	34	240000000	T	3	45.03	1	1	13	80000000	T	10	104	5	4	41	46000000	T	5	58	3	3	27	42000000	T
	MLOC_28183.4	Uncharacterized protein	Photosynthetic NDH subunit of subcomplex B chloroplastic	8.778	4.65	0.123529	F	NA	NA	NA	NA	NA	NA	F	NA	NA	NA	NA	NA	NA	F	NA	NA	NA	NA	NA	NA	F	NA	NA	NA	NA	NA	NA	F	NA	NA	NA	NA	NA	NA	F	NA	NA	NA	NA	NA	NA	T
	MLOC_28316.1	Uncharacterized protein	V-type proton ATPase subunit G 1	12.351	9.13	-0.791818	T	11	255	5	5	48	140000000	T	22	368	7	7	80	140000000	T	24.309	353	7	7	69	140000000	F	NA	NA	NA	NA	NA	NA	T	2	57.01	1	1	8	21000000	T	5	139	2	2	20	17000000	T
	MLOC_28392.1	Uncharacterized protein	DEAD-box ATP-dependent RNA helicase 2	9.045	6.04	-0.260494	T	1.89315	64	1	1	13	NA	F	NA	NA	NA	NA	NA	NA	F	NA	NA	NA	NA	NA	NA	F	NA	NA	NA	NA	NA	NA	F	NA	NA	NA	NA	NA	NA	F	NA	NA	NA	NA	NA	NA	F
	MLOC_28437.1	Uncharacterized protein	Ras-related RGP1	24.857	7.93	-0.291593	F	NA	NA	NA	NA	NA	NA	F	NA	NA	NA	NA	NA	NA	F	NA	NA	NA	NA	NA	NA	F	NA	NA	NA	NA	NA	NA	F	NA	NA	NA	NA	NA	NA	F	NA	NA	NA	NA	NA	NA	T
	MLOC_28454.1	Uncharacterized protein	La protein 1	29.59	5.73	-0.447232	F	NA	NA	NA	NA	NA	NA	F	NA	NA	NA	NA	NA	NA	F	NA	NA	NA	NA	NA	NA	F	NA	NA	NA	NA	NA	NA	F	NA	NA	NA	NA	NA	NA	F	NA	NA	NA	NA	NA	NA	F
	MLOC_2849.1	Uncharacterized protein	7-deoxyloganetin glucosyltransferase	54.118	5.41	-0.0261134	F	NA	NA	NA	NA	NA	NA	F	NA	NA	NA	NA	NA	NA	F	NA	NA	NA	NA	NA	NA	F	NA	NA	NA	NA	NA	NA	T	2	74.74	1	1	2	13000000	F	NA	NA	NA	NA	NA	NA	F
	MLOC_28508.2	Uncharacterized protein	26S protease regulatory subunit 7	38.987	8.24	-0.328736	F	NA	NA	NA	NA	NA	NA	T	8	166	5	5	14	11000000	F	NA	NA	NA	NA	NA	NA	F	NA	NA	NA	NA	NA	NA	F	NA	NA	NA	NA	NA	NA	F	NA	NA	NA	NA	NA	NA	T
	MLOC_2856.2	Uncharacterized protein	Leucine-rich repeat extensin 4	30.324	7.97	-0.379167	F	NA	NA	NA	NA	NA	NA	F	NA	NA	NA	NA	NA	NA	F	NA	NA	NA	NA	NA	NA	F	NA	NA	NA	NA	NA	NA	F	NA	NA	NA	NA	NA	NA	F	NA	NA	NA	NA	NA	NA	F
	MLOC_28676.1	Uncharacterized protein	NAD(P)H-quinone oxidoreductase subunit M, chloroplastic (EC 1.6.5.-) (NAD(P)H dehydrogenase subunit M) (NDH subunit M) (NDH-M) (NADH-plastoquinone oxidoreductase subunit M)	15.209	5.14	-0.597674	T	8	117	4	4	34	53000000	T	5.17365	116.724	4	4	31	75000000	T	5	85	2	2	15	75000000	T	0	37.88	1	1	8	8500000	T	4	62	2	2	15	14000000	T	4.74129	73	2	2	15	16000000	T
	MLOC_28895.1	peroxiredoxin IIF	－	15.461	7.97	0.00816327	F	NA	NA	NA	NA	NA	NA	T	0	28.53	1	1	6	NA	F	NA	NA	NA	NA	NA	NA	F	NA	NA	NA	NA	NA	NA	F	NA	NA	NA	NA	NA	NA	T	0	36.99	1	1	4	NA	F
	MLOC_29110.1	Uncharacterized protein	Coatomer subunit alpha-3	135.725	7.01	-0.234072	T	3	87.0407	4	3	3	6200000	T	5.39118	96	4	4	3	7400000	T	7.31407	145	4	2	3	26000000	T	2	141	2	2	1	5900000	T	7	99	3	3	2.87356	12000000	T	0	65.84	1	1	0.574713	4500000	T
	MLOC_29119.1	Translation initiation factor SUI1 family protein	－	21.235	8.02	-0.323	F	NA	NA	NA	NA	NA	NA	F	NA	NA	NA	NA	NA	NA	F	NA	NA	NA	NA	NA	NA	F	NA	NA	NA	NA	NA	NA	F	NA	NA	NA	NA	NA	NA	F	NA	NA	NA	NA	NA	NA	T
	MLOC_2917.1	Uncharacterized protein	Elongation factor 1-alpha	35.593	8.24	-0.315839	T	29	677	12	3	36	310000000	T	34	786	10	3	27	320000000	T	40	621	9	2	25.7764	1200000000	T	25	657	9	4	26	36000000	T	27.9557	654	9	4	27	210000000	T	34	740	10	4	35	120000000	T
	MLOC_2924.1	Predicted protein; Uncharacterized protein	Acylpyruvase mitochondrial	24.438	6.21	0.0732456	F	NA	NA	NA	NA	NA	NA	T	0	29.41	1	1	6	10000000	F	NA	NA	NA	NA	NA	NA	F	NA	NA	NA	NA	NA	NA	F	NA	NA	NA	NA	NA	NA	F	NA	NA	NA	NA	NA	NA	F
	MLOC_29257.1	Uncharacterized protein	Chlorophyll a-b binding chloroplastic	23.457	5.64	0.0846154	T	12	248	4	1	11	420000000	T	15.2761	385	5	1	19	NA	T	12	308	4	1	11	440000000	T	8	325	5	1	19	120000000	F	NA	NA	NA	NA	NA	NA	F	NA	NA	NA	NA	NA	NA	T
	MLOC_2930.1	Predicted protein; Uncharacterized protein	low molecular weight -tyrosine-phosphatase slr0328	28.718	8.32	-0.377099	F	NA	NA	NA	NA	NA	NA	F	NA	NA	NA	NA	NA	NA	F	NA	NA	NA	NA	NA	NA	F	NA	NA	NA	NA	NA	NA	F	NA	NA	NA	NA	NA	NA	F	NA	NA	NA	NA	NA	NA	F
	MLOC_2934.1	Uncharacterized protein	Uncharacterized protein At2g37660, chloroplastic; Flags: Precursor	27.3	7.49	-0.370079	T	1	57.1	1	1	3	91000000	T	3.62862	104	3	3	12	57000000	T	1	68	2	2	9	73000000	T	2	84.4689	2	2	9	15000000	T	0	41.32	3	3	12.9921	15000000	T	2	47.29	2	2	9	18000000	T
	MLOC_29490.1	Uncharacterized protein	---NA---	7.026	8.73	-0.124242	F	NA	NA	NA	NA	NA	NA	F	NA	NA	NA	NA	NA	NA	T	1	41.88	1	1	13	NA	F	NA	NA	NA	NA	NA	NA	F	NA	NA	NA	NA	NA	NA	F	NA	NA	NA	NA	NA	NA	F
	MLOC_29530.4	Uncharacterized protein	Trifunctional UDP-glucose 4,6-dehydratase UDP-4-keto-6-deoxy-D-glucose 3,5-epimerase UDP-4-keto-L-rhamnose-reductase RHM1	75.211	7.05	-0.324738	F	NA	NA	NA	NA	NA	NA	F	NA	NA	NA	NA	NA	NA	F	NA	NA	NA	NA	NA	NA	T	0	46.99	1	1	0.89955	1800000	F	NA	NA	NA	NA	NA	NA	F	NA	NA	NA	NA	NA	NA	F
	MLOC_2967.1	Uncharacterized protein	Serine threonine- phosphatase 2A 65 kDa regulatory subunit A beta isoform	63.412	5.06	0.116696	T	4	63	2	2	3	28000000	T	2	49	3	3	7	24000000	T	6	49	4	4	7	32000000	F	NA	NA	NA	NA	NA	NA	F	NA	NA	NA	NA	NA	NA	F	NA	NA	NA	NA	NA	NA	T
	MLOC_29841.1	Predicted protein; Uncharacterized protein	Temperature-induced lipocalin-1	21.748	5.71	-0.531053	F	NA	NA	NA	NA	NA	NA	T	0	32.35	1	1	4	NA	T	2	79	2	2	10	28000000	T	0	37.75	1	1	5	2200000	F	NA	NA	NA	NA	NA	NA	T	3	80	2	2	12	6200000	F
	MLOC_29862.1	pentatricopeptide (PPR) repeat-containing protein	－	51.634	5.78	-0.0256959	F	NA	NA	NA	NA	NA	NA	F	NA	NA	NA	NA	NA	NA	F	NA	NA	NA	NA	NA	NA	F	NA	NA	NA	NA	NA	NA	F	NA	NA	NA	NA	NA	NA	F	NA	NA	NA	NA	NA	NA	T
	MLOC_29874.2	Predicted protein; Uncharacterized protein	40S ribosomal S28	8.007	10.78	-0.26338	T	3	66	2	2	32	150000000	T	1	39.1	1	1	9	NA	F	NA	NA	NA	NA	NA	NA	T	10	114	4	4	35	98000000	T	4	90	2	2	26	220000000	T	8	103	4	4	35	140000000	T
	MLOC_29945.1	Uncharacterized protein	Interferon-related developmental regulator 1	38.654	5.24	-0.0447514	F	NA	NA	NA	NA	NA	NA	F	NA	NA	NA	NA	NA	NA	F	NA	NA	NA	NA	NA	NA	F	NA	NA	NA	NA	NA	NA	F	NA	NA	NA	NA	NA	NA	F	NA	NA	NA	NA	NA	NA	F
	MLOC_29951.1	Uncharacterized protein	40S ribosomal S14	16.357	10.56	-0.55894	T	29	408	8	8	43.0464	190000000	T	16	204	6	6	49	150000000	T	18	282	7	7	49	170000000	T	20	310	6	6	29	78000000	T	24	422	9	9	44	51000000	T	17	268	6	6	43	52000000	T
	MLOC_30180.2	Uncharacterized protein	Eukaryotic translation initiation factor 5	48.883	5.45	-0.590487	T	NA	102.33	1	1	3	40000000	T	NA	94.32	1	1	3	6700000	T	1	93	2	2	6	27000000	F	NA	NA	NA	NA	NA	NA	F	NA	NA	NA	NA	NA	NA	F	NA	NA	NA	NA	NA	NA	T
	MLOC_30215.1	Uncharacterized protein	---NA---	8.91	8.53	0.265909	F	NA	NA	NA	NA	NA	NA	F	NA	NA	NA	NA	NA	NA	F	NA	NA	NA	NA	NA	NA	T	NA	89.31	1	1	15	NA	T	NA	131	3	3	34	99000000	T	NA	101	2	2	34	140000000	F
	MLOC_30711.3	Uncharacterized protein	Serine threonine-protein kinase fray2	79.152	6.77	-0.531933	F	NA	NA	NA	NA	NA	NA	F	NA	NA	NA	NA	NA	NA	F	NA	NA	NA	NA	NA	NA	F	NA	NA	NA	NA	NA	NA	F	NA	NA	NA	NA	NA	NA	F	NA	NA	NA	NA	NA	NA	T
	MLOC_3078.1	Uncharacterized protein	Multiple organellar RNA editing factor mitochondrial	31.04	8.6	-1.30685	T	1	77.33	1	1	5	3400000	T	1	86.44	1	1	5	4000000	F	NA	NA	NA	NA	NA	NA	F	NA	NA	NA	NA	NA	NA	F	NA	NA	NA	NA	NA	NA	F	NA	NA	NA	NA	NA	NA	T
	MLOC_30809.1	Uncharacterized protein	Polygalacturonase inhibitor	32.327	9.19	0.160526	T	0	71	3	3	7	76000000	F	NA	NA	NA	NA	NA	NA	F	NA	NA	NA	NA	NA	NA	T	0	30.93	1	1	2	23000000	T	0	64	3	3	7	31000000	F	NA	NA	NA	NA	NA	NA	F
	MLOC_30839.2	Tetratricopeptide repeat (TPR)-like superfamily protein	－	57.164	7.56	-0.2098	F	NA	NA	NA	NA	NA	NA	F	NA	NA	NA	NA	NA	NA	F	NA	NA	NA	NA	NA	NA	F	NA	NA	NA	NA	NA	NA	F	NA	NA	NA	NA	NA	NA	F	NA	NA	NA	NA	NA	NA	F
	MLOC_31098.1	Uncharacterized protein	Dihydrolipoyllysine-residue acetyltransferase component 2 of pyruvate dehydrogenase mitochondrial	57.264	7.69	-0.414607	T	13	228.349	7	6	18	62000000	T	20	423	9	8	21	90000000	T	17.7565	347	5	4	9	65000000	T	16.4375	243	6	5	15	27000000	T	14	245	6	5	17	24000000	T	12	183	5	5	18	15000000	T
	MLOC_3113.1	Uncharacterized protein	Serine protease chloroplastic	37.592	9.14	-0.321302	T	2	69.82	1	1	2	49000000	F	NA	NA	NA	NA	NA	NA	T	1	46.55	1	1	2	5700000	F	NA	NA	NA	NA	NA	NA	F	NA	NA	NA	NA	NA	NA	F	NA	NA	NA	NA	NA	NA	T
	MLOC_31219.2	Uncharacterized protein	Importin-5	77.37	4.93	0.00367751	T	NA	40.02	1	1	1	NA	F	NA	NA	NA	NA	NA	NA	T	2	66	2	2	3	22000000	F	NA	NA	NA	NA	NA	NA	F	NA	NA	NA	NA	NA	NA	F	NA	NA	NA	NA	NA	NA	T
	MLOC_3130.2	Uncharacterized protein	1-aminocyclopropane-1-carboxylate oxidase homolog 11	22.265	5.92	-0.0715736	F	NA	NA	NA	NA	NA	NA	T	1	31.21	1	1	6	NA	F	NA	NA	NA	NA	NA	NA	F	NA	NA	NA	NA	NA	NA	F	NA	NA	NA	NA	NA	NA	F	NA	NA	NA	NA	NA	NA	F
	MLOC_31320.1	Uncharacterized protein	Enolase	11.165	5.24	-0.435644	T	7	191	5	5	58	56000000	T	7	155	3	3	38	170000000	T	7	147	4	4	38	50000000	T	13	170	4	4	47	100000000	T	2	88	2	2	39	27000000	T	13	228	6	6	57	48000000	T
	MLOC_3169.1	Uncharacterized protein	Protease Do-like chloroplastic	4.395	8.66	0.289744	T	2	76.72	1	1	38	53000000	F	NA	NA	NA	NA	NA	NA	T	3	83.43	1	1	38	46000000	T	2	69.12	1	1	38	23000000	T	2	64.04	1	1	38	24000000	T	2	77.5	1	1	38	22000000	T
	MLOC_31792.1	Enolase	－	21.854	4.83	-0.456853	T	15	319	3	3	23	330000000	T	18	411.973	5	5	33.5025	410000000	T	20	350	6	6	43	180000000	T	6	228	4	4	34	110000000	T	10	323	4	4	26	130000000	T	8	167	3	3	27	90000000	T
	MLOC_3216.2	Predicted protein; Uncharacterized protein	1-acyl-sn-glycerol-3-phosphate acyltransferase PLS1	42.464	9.69	0.286364	T	1.7413	36.05	1	1	4	3400000	F	NA	NA	NA	NA	NA	NA	T	0	0	1	1	4	3600000	F	NA	NA	NA	NA	NA	NA	F	NA	NA	NA	NA	NA	NA	F	NA	NA	NA	NA	NA	NA	F
	MLOC_32468.1	Uncharacterized protein	Calcium-dependent kinase 3	52.165	5.76	-0.393696	F	NA	NA	NA	NA	NA	NA	F	NA	NA	NA	NA	NA	NA	F	NA	NA	NA	NA	NA	NA	F	NA	NA	NA	NA	NA	NA	F	NA	NA	NA	NA	NA	NA	F	NA	NA	NA	NA	NA	NA	F
	MLOC_32589.2	Uncharacterized protein	Poly [ADP-ribose] polymerase 2-A	37.723	8.73	-0.383784	T	0	32.82	1	1	2.1021	NA	F	NA	NA	NA	NA	NA	NA	F	NA	NA	NA	NA	NA	NA	F	NA	NA	NA	NA	NA	NA	F	NA	NA	NA	NA	NA	NA	F	NA	NA	NA	NA	NA	NA	F
	MLOC_32662.2	Predicted protein; Uncharacterized protein	Receptor kinase FERONIA	96.023	6.34	-0.162825	T	1	62.44	1	1	1	3600000	T	2	62.975	2	2	2	18000000	F	NA	NA	NA	NA	NA	NA	F	NA	NA	NA	NA	NA	NA	F	NA	NA	NA	NA	NA	NA	F	NA	NA	NA	NA	NA	NA	F
	MLOC_3272.1	Chaperone protein htpG family protein	－	79.373	4.88	-0.573487	T	44	969	21	21	38	150000000	T	61	1076	22	21	37	280000000	T	44	746	18	18	30	230000000	T	49	1048	19	19	37.464	160000000	T	48	972	24	24	42	160000000	T	46	940.336	21	21	41	100000000	T
	MLOC_32908.1	Uncharacterized protein	---NA---	2.826	9.54	-0.633333	F	NA	NA	NA	NA	NA	NA	F	NA	NA	NA	NA	NA	NA	F	NA	NA	NA	NA	NA	NA	F	NA	NA	NA	NA	NA	NA	F	NA	NA	NA	NA	NA	NA	F	NA	NA	NA	NA	NA	NA	F
	MLOC_32914.2	glutathione reductase	－	48.349	6.23	-0.143848	T	16	195.287	6	6	13	120000000	T	10	108	5	5	10	61000000	T	19	242	8	8	16	100000000	T	5	81	4	4	10	20000000	T	6.58935	85	4	4	10.7383	54000000	T	8	103	4	4	8.72483	39000000	T
	MLOC_3292.1	Uncharacterized protein	Serine threonine- phosphatase 6 regulatory subunit 3	76.778	4.64	-0.314693	F	NA	NA	NA	NA	NA	NA	F	NA	NA	NA	NA	NA	NA	F	NA	NA	NA	NA	NA	NA	F	NA	NA	NA	NA	NA	NA	T	0	39.5	1	1	2	3100000	F	NA	NA	NA	NA	NA	NA	T
	MLOC_32920.1	Uncharacterized protein	40S ribosomal S4	17.493	10.18	-0.549007	T	6	133	6	6	35	100000000	T	10	157	6	6	35	80000000	T	5	156	6	6	39	74000000	T	6	101	2	2	18	73000000	T	4	114	2	2	15	13000000	T	4	127	4	4	31	8100000	T
	MLOC_32946.1	Uncharacterized protein	60S ribosomal L7a-1	29.366	10.35	-0.517829	T	15	306	9	1	29	130000000	T	23.9642	260	8	1	25.969	NA	T	23	204	7	1	25	98000000	T	2	100	3	3	10	33000000	F	NA	NA	NA	NA	NA	NA	T	4	126	3	1	12.0155	27000000	T
	MLOC_32958.1	PEBP (phosphatidylethanolamine-binding protein) family protein	－	12.569	5.19	-0.445833	F	NA	NA	NA	NA	NA	NA	T	2	54.13	1	1	8	15000000	T	2	47.46	1	1	8	17000000	F	NA	NA	NA	NA	NA	NA	F	NA	NA	NA	NA	NA	NA	F	NA	NA	NA	NA	NA	NA	T
	MLOC_32988.2	Predicted protein; Uncharacterized protein	Ornithine chloroplastic	40.168	7.36	-0.0199461	T	4	111	4	4	15	45000000	T	2	107	2	2	6	57000000	T	0	92	3	3	12	34000000	T	NA	70.31	1	1	3	NA	T	NA	38.74	1	1	3	42000000	T	2	126	2	2	9	8300000	T
	MLOC_32990.2	pyrophosphorylase 2	－	24.271	5.66	-0.342056	F	NA	NA	NA	NA	NA	NA	T	8	148	6	6	41	53000000	F	NA	NA	NA	NA	NA	NA	T	2	85	2	2	14	12000000	F	NA	NA	NA	NA	NA	NA	F	NA	NA	NA	NA	NA	NA	F
	MLOC_32990.3	pyrophosphorylase 2	－	24.65	5.66	-0.318894	T	2	88.6144	3	3	25	47000000	F	NA	NA	NA	NA	NA	NA	T	10	135	5	5	35	26000000	F	NA	NA	NA	NA	NA	NA	F	NA	NA	NA	NA	NA	NA	F	NA	NA	NA	NA	NA	NA	T
	MLOC_33063.1	Predicted protein; Uncharacterized protein	---NA---	10.655	8.43	0.353271	F	NA	NA	NA	NA	NA	NA	F	NA	NA	NA	NA	NA	NA	F	NA	NA	NA	NA	NA	NA	F	NA	NA	NA	NA	NA	NA	T	NA	75.52	1	1	13	NA	T	NA	95	2	2	32	4100000	F
	MLOC_33074.2	Uncharacterized protein	6,7-dimethyl-8-ribityllumazine chloroplastic	16.43	10.61	0.375325	T	2	153	1	1	7	11000000	T	NA	73.87	1	1	7	NA	T	3	156	1	1	7	51000000	T	NA	73.23	1	1	7	30000000	F	NA	NA	NA	NA	NA	NA	T	NA	114	1	1	7	2700000	T
	MLOC_33267.2	P-loop containing nucleoside triphosphate hydrolases superfamily protein	－	69.436	4.88	-0.51258	F	NA	NA	NA	NA	NA	NA	T	0		1	1	1	NA	F	NA	NA	NA	NA	NA	NA	F	NA	NA	NA	NA	NA	NA	F	NA	NA	NA	NA	NA	NA	F	NA	NA	NA	NA	NA	NA	F
	MLOC_33306.1	Predicted protein; Uncharacterized protein	Eukaryotic peptide chain release factor subunit 1-3	49.082	5.52	-0.420366	F	NA	NA	NA	NA	NA	NA	F	NA	NA	NA	NA	NA	NA	T	2.67007	69.75	1	1	2	56000000	F	NA	NA	NA	NA	NA	NA	F	NA	NA	NA	NA	NA	NA	F	NA	NA	NA	NA	NA	NA	F
	MLOC_3335.2	Uncharacterized protein	LETM1 and EF-hand domain-containing mitochondrial	86.965	5.99	-0.630949	F	NA	NA	NA	NA	NA	NA	F	NA	NA	NA	NA	NA	NA	F	NA	NA	NA	NA	NA	NA	F	NA	NA	NA	NA	NA	NA	F	NA	NA	NA	NA	NA	NA	F	NA	NA	NA	NA	NA	NA	F
	MLOC_33483.1	Histone H2A	－	15.956	11.74	-0.331973	T	11	109	3	3	25	1400000000	T	4	67	2	1	20	60000000	T	1	59	2	2	20	20000000	T	6	70	2	1	20	41000000	T	4	62	2	2	20	55000000	T	4	77	2	1	20	56000000	T
	MLOC_33774.1	Uncharacterized protein	---NA---	15.108	5.94	0.0685714	F	NA	NA	NA	NA	NA	NA	F	NA	NA	NA	NA	NA	NA	F	NA	NA	NA	NA	NA	NA	F	NA	NA	NA	NA	NA	NA	F	NA	NA	NA	NA	NA	NA	T	2	63.38	1	1	17	9800000	F
	MLOC_33777.1	Uncharacterized protein	---NA---	16.437	4.91	-1.07259	F	NA	NA	NA	NA	NA	NA	F	NA	NA	NA	NA	NA	NA	F	NA	NA	NA	NA	NA	NA	F	NA	NA	NA	NA	NA	NA	F	NA	NA	NA	NA	NA	NA	F	NA	NA	NA	NA	NA	NA	F
	MLOC_33833.1	Uncharacterized protein	ADP-ribosylation factor 2	34.026	7.66	-0.478405	F	NA	NA	NA	NA	NA	NA	F	NA	NA	NA	NA	NA	NA	F	NA	NA	NA	NA	NA	NA	F	NA	NA	NA	NA	NA	NA	F	NA	NA	NA	NA	NA	NA	T	NA	46	2	1	9	7300000	F
	MLOC_33974.1	Uncharacterized protein	Aspartyl protease family 1 Flags: Precursor	54.639	7.37	-0.0104247	F	NA	NA	NA	NA	NA	NA	F	NA	NA	NA	NA	NA	NA	F	NA	NA	NA	NA	NA	NA	F	NA	NA	NA	NA	NA	NA	F	NA	NA	NA	NA	NA	NA	F	NA	NA	NA	NA	NA	NA	T
	MLOC_34004.1	Predicted protein; Uncharacterized protein	Nucleolar 56	60.089	8.54	-0.542593	T	1	124	2	2	5	6300000	F	NA	NA	NA	NA	NA	NA	T	2	59.29	2	2	5	15000000	F	NA	NA	NA	NA	NA	NA	F	NA	NA	NA	NA	NA	NA	F	NA	NA	NA	NA	NA	NA	F
	MLOC_34008.1	Uncharacterized protein	Protein TolB	42.589	5.95	-0.49771	F	NA	NA	NA	NA	NA	NA	T	4	69	2	2	9.92366	4800000	T	2.49027	84.96	2	2	9.92366	6300000	T	2.77746	63.06	1	1	5	4200000	T	4	147	2	2	8.39695	12000000	T	3	72.01	1	1	5	7600000	T
	MLOC_34010.1	Uncharacterized protein	TRIGALACTOSYLDIACYLGLYCEROL chloroplastic	25.496	9.99	-0.00421941	F	NA	NA	NA	NA	NA	NA	T	1	0	1	1	5	NA	T	0		1	1	5	28000000	F	NA	NA	NA	NA	NA	NA	F	NA	NA	NA	NA	NA	NA	F	NA	NA	NA	NA	NA	NA	F
	MLOC_34020.1	Uncharacterized protein	Hsp70-Hsp90 organizing	39.582	7.71	-1.0586	F	NA	NA	NA	NA	NA	NA	F	NA	NA	NA	NA	NA	NA	F	NA	NA	NA	NA	NA	NA	F	NA	NA	NA	NA	NA	NA	F	NA	NA	NA	NA	NA	NA	F	NA	NA	NA	NA	NA	NA	F
	MLOC_34029.1	Uncharacterized protein	---NA---	29.029	9.67	-0.283271	T	1	0	1	1	4	13000000	T	1	32.83	1	1	4	NA	T	1	49.95	2	2	10	6200000	F	NA	NA	NA	NA	NA	NA	F	NA	NA	NA	NA	NA	NA	F	NA	NA	NA	NA	NA	NA	T
	MLOC_3417.1	Predicted protein; Uncharacterized protein	Probable inactive purple acid phosphatase 2 Flags: Precursor	73.435	6.6	-0.399083	F	NA	NA	NA	NA	NA	NA	F	NA	NA	NA	NA	NA	NA	F	NA	NA	NA	NA	NA	NA	F	NA	NA	NA	NA	NA	NA	F	NA	NA	NA	NA	NA	NA	T	0	49.04	1	1	1	550000	F
	MLOC_3419.1	Uncharacterized protein	Stellacyanin	12.547	6.52	0.0909091	T	NA	69.51	1	1	19	15000000	F	NA	NA	NA	NA	NA	NA	T	NA	61.15	1	1	19	6300000	F	NA	NA	NA	NA	NA	NA	T	2	36.95	2	2	28.0992	4600000	T	2	35.11	1	1	9	4200000	T
	MLOC_3420.1	Predicted protein; Uncharacterized protein	Probable LRR receptor-like serine threonine-protein kinase At3g47570 Flags: Precursor	110.115	6.62	0.0527805	F	NA	NA	NA	NA	NA	NA	F	NA	NA	NA	NA	NA	NA	F	NA	NA	NA	NA	NA	NA	F	NA	NA	NA	NA	NA	NA	F	NA	NA	NA	NA	NA	NA	F	NA	NA	NA	NA	NA	NA	F
	MLOC_34282.1	Uncharacterized protein	Uncharacterized protein At2g34160	14.625	5.19	-0.350758	T	NA	58.69	1	1	9	8100000	T	NA	56.03	1	1	9	2000000	F	NA	NA	NA	NA	NA	NA	F	NA	NA	NA	NA	NA	NA	F	NA	NA	NA	NA	NA	NA	F	NA	NA	NA	NA	NA	NA	T
	MLOC_34318.1	Uncharacterized protein	GMP synthase	55.341	6.37	-0.0162745	T	1	33.15	1	1	2	3800000	F	NA	NA	NA	NA	NA	NA	F	NA	NA	NA	NA	NA	NA	F	NA	NA	NA	NA	NA	NA	F	NA	NA	NA	NA	NA	NA	F	NA	NA	NA	NA	NA	NA	F
	MLOC_34336.1	Uncharacterized protein	Ribokinase	15.386	4.7	0.152414	F	NA	NA	NA	NA	NA	NA	F	NA	NA	NA	NA	NA	NA	F	NA	NA	NA	NA	NA	NA	F	NA	NA	NA	NA	NA	NA	F	NA	NA	NA	NA	NA	NA	F	NA	NA	NA	NA	NA	NA	T
	MLOC_34346.1	Uncharacterized protein	Subtilisin-like protease	17.489	4.84	-0.0215569	T	1	48.97	1	1	5	NA	T	1	43.49	2	2	15	9300000	F	NA	NA	NA	NA	NA	NA	T	0		1	1	5	5000000	T	1	42.3804	1	1	5	2600000	T	1.66827	32.53	1	1	5	NA	F
	MLOC_34357.6	Predicted protein; Uncharacterized protein	Photosynthetic NDH subunit of subcomplex B chloroplastic	24.909	4.86	-0.475225	F	NA	NA	NA	NA	NA	NA	F	NA	NA	NA	NA	NA	NA	F	NA	NA	NA	NA	NA	NA	F	NA	NA	NA	NA	NA	NA	F	NA	NA	NA	NA	NA	NA	F	NA	NA	NA	NA	NA	NA	F
	MLOC_34370.1	Uncharacterized protein	UBP1-associated 2A	13.256	4.75	-0.422222	T	1		1	1	6	2000000	T	1		1	1	6	3100000	T	1	25.8	1	1	6	4700000	F	NA	NA	NA	NA	NA	NA	F	NA	NA	NA	NA	NA	NA	F	NA	NA	NA	NA	NA	NA	T
	MLOC_34374.2	Uncharacterized protein	Glycine--tRNA mitochondrial 1	76.476	6.3	-0.20246	T	13	273	9	8	14	29000000	T	12	263	7	6	10	82000000	T	13.9812	256	7	6	10	23000000	T	12	130	7	6	11	19000000	T	6.3121	167.365	4	4	7	13000000	T	5	140	4	4	7	16000000	T
	MLOC_3440.3	Uncharacterized protein	Nudix hydrolase chloroplastic	25.822	6.96	-0.0209607	F	NA	NA	NA	NA	NA	NA	F	NA	NA	NA	NA	NA	NA	T	1	46.24	2	2	11	9600000	T	NA	36.05	1	1	7	18000000	F	NA	NA	NA	NA	NA	NA	F	NA	NA	NA	NA	NA	NA	F
	MLOC_34425.1	Uncharacterized protein	Endo-1,3 1,4-beta-D-glucanase Flags: Precursor	25.497	5.78	0.0158333	F	NA	NA	NA	NA	NA	NA	F	NA	NA	NA	NA	NA	NA	F	NA	NA	NA	NA	NA	NA	T	0	30.86	1	1	5	5400000	T	2	51.57	1	1	5	6900000	T	1	47.37	1	1	5	3400000	F
	MLOC_34455.1	Uncharacterized protein	Germin 1-4 Flags: Precursor	23.572	5.85	0.156195	T	1	73.21	1	1	9	3400000	T	1	62.06	2	2	13	1200000	F	NA	NA	NA	NA	NA	NA	T	1	41.39	1	1	9	3400000	F	NA	NA	NA	NA	NA	NA	T	2.25996	55.11	1	1	9	4300000	F
	MLOC_34457.1	Mog1/PsbP/DUF1795-like photosystem II reaction center PsbP family protein	－	21.908	5.43	-0.35468	T	15	295.351	4	4	29.064	86000000	T	17	317	5	5	30	90000000	T	22	427	5	5	29.064	84000000	T	21	452.711	6	6	46	47000000	T	17	382	6	6	46	61000000	T	20	386.363	5	5	38	49000000	T
	MLOC_34478.1	Uncharacterized protein	Tetratricopeptide repeat 1	100.503	5.03	-0.788976	F	NA	NA	NA	NA	NA	NA	F	NA	NA	NA	NA	NA	NA	F	NA	NA	NA	NA	NA	NA	T	2		1	1	2	350000000	F	NA	NA	NA	NA	NA	NA	F	NA	NA	NA	NA	NA	NA	F
	MLOC_34483.1	Ankyrin repeat family protein	－	26.005	5.01	-0.415447	F	NA	NA	NA	NA	NA	NA	F	NA	NA	NA	NA	NA	NA	F	NA	NA	NA	NA	NA	NA	F	NA	NA	NA	NA	NA	NA	F	NA	NA	NA	NA	NA	NA	F	NA	NA	NA	NA	NA	NA	T
	MLOC_34485.10	Uncharacterized protein	Esterase OVCA2	17.147	5.57	-0.174843	F	NA	NA	NA	NA	NA	NA	F	NA	NA	NA	NA	NA	NA	F	NA	NA	NA	NA	NA	NA	F	NA	NA	NA	NA	NA	NA	F	NA	NA	NA	NA	NA	NA	F	NA	NA	NA	NA	NA	NA	F
	MLOC_34487.1	Predicted protein; Uncharacterized protein	disulfide isomerase-like 2-3	47.143	5.4	-0.139545	T	3	35	3	3	10	16000000	T	3	59	2	2	6	12000000	F	NA	NA	NA	NA	NA	NA	T	2	51.15	1	1	2	7400000	T	2.68878	54.95	1	1	2	7000000	T	2	45.12	1	1	2	7300000	T
	MLOC_34489.2	Predicted protein; Uncharacterized protein	Isopentenyl-diphosphate Delta-isomerase I	33.077	6.09	-0.230303	F	NA	NA	NA	NA	NA	NA	F	NA	NA	NA	NA	NA	NA	F	NA	NA	NA	NA	NA	NA	F	NA	NA	NA	NA	NA	NA	F	NA	NA	NA	NA	NA	NA	F	NA	NA	NA	NA	NA	NA	T
	MLOC_34492.1	Predicted protein; Uncharacterized protein	OTU domain-containing 6B	36.028	6.67	-0.822393	T	2	67.27	1	1	3	2100000	T	2	72.63	1	1	3	1200000	F	NA	NA	NA	NA	NA	NA	T	0	49.9	1	1	3	1700000	T	0	39.86	1	1	3	1300000	F	NA	NA	NA	NA	NA	NA	T
	MLOC_34505.3	Uncharacterized protein	Inositol monophosphatase 3	15.368	6.11	-0.0188811	F	NA	NA	NA	NA	NA	NA	F	NA	NA	NA	NA	NA	NA	F	NA	NA	NA	NA	NA	NA	F	NA	NA	NA	NA	NA	NA	F	NA	NA	NA	NA	NA	NA	F	NA	NA	NA	NA	NA	NA	F
	MLOC_34508.1	Ribosomal protein	－	24.542	9.98	-0.437963	T	5.4865	109	2	2	8	44000000	T	2	75.81	1	1	5	220000000	T	4.24174	81	2	1	8.7963	170000000	T	8	189	3	3	12.037	49000000	T	4	105.401	2	2	8.7963	89000000	T	7	167	3	3	12.037	40000000	T
	MLOC_34526.1	Predicted protein; Uncharacterized protein	Aldehyde dehydrogenase family 2 member mitochondrial	59.302	6.7	-0.0417122	T	38	662	17	16	32	190000000	T	52	794	17	16	33.8798	180000000	T	36	437	13	13	25	150000000	T	19	348	7	7	17	45000000	T	11	296	9	8	14.9362	43000000	T	28	430	12	11	24	48000000	T
	MLOC_34534.1	Uncharacterized protein	Lysine--tRNA chloroplastic mitochondrial	32.489	9.11	-0.374476	F	NA	NA	NA	NA	NA	NA	T	2	55	2	2	10	13000000	T	2.43511	115.501	1	1	5	15000000	F	NA	NA	NA	NA	NA	NA	F	NA	NA	NA	NA	NA	NA	F	NA	NA	NA	NA	NA	NA	T
	MLOC_34580.1	Uncharacterized protein	Aminoacylase-1	32.28	6.99	-0.0604027	F	NA	NA	NA	NA	NA	NA	F	NA	NA	NA	NA	NA	NA	T	1	56.24	1	1	3	18000000	F	NA	NA	NA	NA	NA	NA	F	NA	NA	NA	NA	NA	NA	F	NA	NA	NA	NA	NA	NA	F
	MLOC_34595.1	Uncharacterized protein	Protein TIC110, chloroplastic (Translocon at the inner envelope membrane of chloroplasts 110) (AtTIC110)	56.922	5.22	-0.387135	T	37.8204	385	16	16	33	140000000	T	31	507	16	16	35	190000000	T	30	490	13	13	26	160000000	T	15	336	7	7	19	36000000	T	23	415	11	11	26	45000000	T	19	331	10	10	22	42000000	T
	MLOC_34615.3	Uncharacterized protein	Subtilisin-chymotrypsin inhibitor-2A	7.961	5.38	-0.0878378	T	18	138	4	1	45.9459	370000000	T	17	190	4	1	45.9459	410000000	T	14	129	4	1	45.9459	430000000	T	2		1	1	17	28000000	T	2.23428	45.88	1	1	17	52000000	T	5	70.5536	3	1	45.9459	42000000	T
	MLOC_34629.1	Predicted protein; Uncharacterized protein	Probable O-methyltransferase 2	39.269	6.4	0.193646	F	NA	NA	NA	NA	NA	NA	T	6	119	3	1	10	51000000	T	1	56	2	1	5	39000000	T	1	60.43	1	1	3	25000000	T	2	107	3	3	13	12000000	T	1.91529	50.86	1	1	3	20000000	T
	MLOC_34634.1	Predicted protein; Uncharacterized protein	Macro domain-containing VPA0103	21.353	5.86	-0.059	F	NA	NA	NA	NA	NA	NA	T	NA	38.2	1	1	11.5	NA	F	NA	NA	NA	NA	NA	NA	F	NA	NA	NA	NA	NA	NA	F	NA	NA	NA	NA	NA	NA	F	NA	NA	NA	NA	NA	NA	F
	MLOC_34735.1	Proteasome subunit alpha type	－	31.232	5.31	-0.333333	T	10	248.287	6	6	27	31000000	T	7	165	5	5	20	18000000	T	4	159	4	4	16	18000000	T	2	77	1	1	5	3000000	T	NA	93.25	1	1	4	7500000	T	1	50.32	1	1	3	3600000	T
	MLOC_34746.1	Proteasome subunit beta type	－	29.79	6.06	-0.113262	T	1	70	2	2	7	47000000	T	3	137	3	3	11	32000000	T	0	91	2	2	7	29000000	T	3	72	2	2	6	12000000	T	4	163	3	3	11	12000000	T	1	133.287	3	3	11	13000000	F
	MLOC_34756.5	Predicted protein; Uncharacterized protein	Spermine synthase	42.063	6.62	-0.193506	T	2	52.54	1	1	3	4500000	F	NA	NA	NA	NA	NA	NA	T	4	64	2	2	6	5400000	T	2	46	1	1	3	6200000	T	2	51.97	1	1	3	4200000	F	NA	NA	NA	NA	NA	NA	T
	MLOC_34761.1	Predicted protein; Uncharacterized protein	Purple acid phosphatase 3 Flags: Precursor	38.058	6.54	-0.31543	T	2	50.18	1	1	4	4100000	T	2	62.5	1	1	4	NA	T	1	42.42	1	1	4	2700000	F	NA	NA	NA	NA	NA	NA	F	NA	NA	NA	NA	NA	NA	F	NA	NA	NA	NA	NA	NA	F
	MLOC_34767.1	Predicted protein; Uncharacterized protein	PLASMODESMATA CALLOSE-BINDING PROTEIN 3	19.254	4.5	0.320812	F	NA	NA	NA	NA	NA	NA	F	NA	NA	NA	NA	NA	NA	F	NA	NA	NA	NA	NA	NA	F	NA	NA	NA	NA	NA	NA	F	NA	NA	NA	NA	NA	NA	T	1	58.2	1	1	5.07614	7000000	F
	MLOC_34809.1	Thiol protease aleurain	－	39.097	6.84	-0.154972	T	5	70	2	2	7	28000000	T	3		1	1	3	33000000	T	3	53.27	1	1	3	26000000	T	4	63.8	1	1	5	30000000	T	7	89	2	2	8	21000000	T	6	63.09	2	2	8	19000000	T
	MLOC_34818.2	Uncharacterized protein	Probable methionine--tRNA ligase	45.942	6.8	-0.325416	F	NA	NA	NA	NA	NA	NA	F	NA	NA	NA	NA	NA	NA	F	NA	NA	NA	NA	NA	NA	F	NA	NA	NA	NA	NA	NA	F	NA	NA	NA	NA	NA	NA	F	NA	NA	NA	NA	NA	NA	T
	MLOC_34826.1	Uncharacterized protein	Peroxisomal acyl-coenzyme A oxidase 1	41.618	9.29	-0.249866	T	NA	54.36	2	2	6	1100000	T	0	83	2	2	8	10000000	T	0	45.83	1	1	4	4000000	F	NA	NA	NA	NA	NA	NA	F	NA	NA	NA	NA	NA	NA	F	NA	NA	NA	NA	NA	NA	T
	MLOC_34830.1	Uncharacterized protein	Probable 5 -adenylylsulfate reductase chloroplastic	50.041	6.87	-0.233843	T	4	82	2	2	5	36000000	T	7	128	3	3	10	31000000	T	2	41.19	2	2	5	34000000	T	7	148	5	5	11	23000000	T	9.72711	131	4	4	10	22000000	T	6	136	3	3	8	21000000	T
	MLOC_34838.1	Uncharacterized protein	3 (2 ),5 -bisphosphate nucleotidase	12.569	7.5	-0.227119	T	8	110	3	3	24	60000000	T	9	124	3	3	24	47000000	T	8	96	3	3	24	20000000	T	5	96	3	3	25	11000000	T	6	107	2	2	17	29000000	T	4	88	2	2	17	27000000	T
	MLOC_34838.2	Uncharacterized protein	3 (2 ),5 -bisphosphate nucleotidase	12.951	4.88	0.290244	T	3	90.78	1	1	12	29000000	T	3	83.02	1	1	12	34000000	T	3	76.18	1	1	12	35000000	T	3	79.43	1	1	12	23000000	T	3	78.46	1	1	12	23000000	T	3	78.67	1	1	12	22000000	T
	MLOC_34840.2	Uncharacterized protein	60S ribosomal L4	13.122	10.08	-0.587179	T	2	179	4	4	23	150000000	T	2.13288	208	4	4	23	130000000	T	6	204	6	6	45	240000000	T	7	225	4	4	30	220000000	T	3	111	4	4	24	180000000	T	6	168	5	5	38	120000000	T
	MLOC_34842.2	NAD(P)-binding Rossmann-fold superfamily protein	－	28.775	7.31	0.0551471	T	NA	64.3852	1	1	5	3400000	T	NA	113.08	1	1	5	16000000	T	NA	83.27	1	1	5	9000000	T	1.80335		1	1	3	9900000	F	NA	NA	NA	NA	NA	NA	T	1	99	2	2	9	4000000	T
	MLOC_3492.2	Predicted protein; Uncharacterized protein	methyltransferase DDB_G0268948	30.766	5.78	-0.229927	F	NA	NA	NA	NA	NA	NA	T	1	58.79	1	1	7	2800000	F	NA	NA	NA	NA	NA	NA	F	NA	NA	NA	NA	NA	NA	F	NA	NA	NA	NA	NA	NA	F	NA	NA	NA	NA	NA	NA	F
	MLOC_34923.2	pyruvate dehydrogenase kinase	－	37.746	6.02	-0.206587	F	NA	NA	NA	NA	NA	NA	F	NA	NA	NA	NA	NA	NA	T	2.60709	61.05	1	1	4	14000000	F	NA	NA	NA	NA	NA	NA	F	NA	NA	NA	NA	NA	NA	F	NA	NA	NA	NA	NA	NA	T
	MLOC_34955.1	Histone H3	－	14.331	10.73	-0.53622	T	8	99	3	3	21.2598	1100000000	T	6	71.95	2	2	14	2300000000	T	6	68	3	3	21.2598	1600000000	T	9	92	2	2	14	600000000	T	6	80	2	2	14	380000000	T	6	75.22	2	2	14	410000000	T
	MLOC_35016.1	Uncharacterized protein	---NA---	15.49	5.2	-0.199315	F	NA	NA	NA	NA	NA	NA	T	2	65.8	1	1	13	33000000	T	2	58.71	1	1	13	6300000	F	NA	NA	NA	NA	NA	NA	F	NA	NA	NA	NA	NA	NA	F	NA	NA	NA	NA	NA	NA	T
	MLOC_35022.1	Uncharacterized protein	Developmentally-regulated G-protein 2	27.98	6.16	-0.189256	F	NA	NA	NA	NA	NA	NA	F	NA	NA	NA	NA	NA	NA	F	NA	NA	NA	NA	NA	NA	F	NA	NA	NA	NA	NA	NA	F	NA	NA	NA	NA	NA	NA	F	NA	NA	NA	NA	NA	NA	F
	MLOC_35087.2	TraB family protein	－	39.008	8.68	-0.0629526	T	4	110.14	2	2	8	NA	T	2	98.65	1	1	5	3200000	F	NA	NA	NA	NA	NA	NA	F	NA	NA	NA	NA	NA	NA	F	NA	NA	NA	NA	NA	NA	F	NA	NA	NA	NA	NA	NA	T
	MLOC_351.5	Protein disulfide-isomerase	－	56.394	5.1	-0.22963	T	30	485	16	16	28	150000000	T	35	517.411	14	14	23	150000000	T	27	325	10	10	18	170000000	T	26	440	14	14	26	66000000	T	30	488	14	14	27	46000000	T	28	465	15	15	26	38000000	T
	MLOC_35155.1	Histone H2A	－	14.412	10.32	-0.0935252	T	7	113	3	1	16	74000000	T	6	129	2	1	11	91000000	T	6	130.881	2	1	11	NA	F	NA	NA	NA	NA	NA	NA	F	NA	NA	NA	NA	NA	NA	F	NA	NA	NA	NA	NA	NA	F
	MLOC_3525.1	Uncharacterized protein	LETM1 and EF-hand domain-containing mitochondrial	76.303	8.03	-0.612315	F	NA	NA	NA	NA	NA	NA	T	0		2	2	2	7000000	F	NA	NA	NA	NA	NA	NA	F	NA	NA	NA	NA	NA	NA	F	NA	NA	NA	NA	NA	NA	F	NA	NA	NA	NA	NA	NA	F
	MLOC_3539.1	Uncharacterized protein	Eukaryotic translation initiation factor 5B	86.714	5.36	-0.436072	F	NA	NA	NA	NA	NA	NA	T	0	37.53	1	1	1	NA	F	NA	NA	NA	NA	NA	NA	F	NA	NA	NA	NA	NA	NA	F	NA	NA	NA	NA	NA	NA	F	NA	NA	NA	NA	NA	NA	T
	MLOC_3543.1	Predicted protein; Uncharacterized protein	Tetraketide alpha-pyrone reductase 1	35.285	5.86	0.117273	F	NA	NA	NA	NA	NA	NA	T	2	40.69	1	1	4	15000000	F	NA	NA	NA	NA	NA	NA	F	NA	NA	NA	NA	NA	NA	F	NA	NA	NA	NA	NA	NA	F	NA	NA	NA	NA	NA	NA	F
	MLOC_35769.1	Uncharacterized protein	Vacuolar sorting-associated 35B	18.782	5.05	-0.0820359	T	2	34.27	1	1	7	11000000	T	2	27.69	1	1	7	32000000	T	2	36.87	1	1	7	41000000	F	NA	NA	NA	NA	NA	NA	F	NA	NA	NA	NA	NA	NA	F	NA	NA	NA	NA	NA	NA	F
	MLOC_35785.1	Malic enzyme	－	54.872	6.35	-0.1125	F	NA	NA	NA	NA	NA	NA	T	NA	38.33	2	1	5	340000	F	NA	NA	NA	NA	NA	NA	F	NA	NA	NA	NA	NA	NA	F	NA	NA	NA	NA	NA	NA	F	NA	NA	NA	NA	NA	NA	F
	MLOC_35821.1	ornithine-delta-aminotransferase	－	33.731	6.01	0.00224359	F	NA	NA	NA	NA	NA	NA	T	0	34.35	1	1	5	5000000	F	NA	NA	NA	NA	NA	NA	F	NA	NA	NA	NA	NA	NA	F	NA	NA	NA	NA	NA	NA	F	NA	NA	NA	NA	NA	NA	F
	MLOC_35890.1	Uncharacterized protein	Lon protease 2	20.649	5.49	-0.296237	T	4	79	1	1	7	16000000	T	3	71.7	1	1	7	8300000	T	2	68.47	1	1	7	3300000	T	2	68.41	1	1	7	17000000	T	2	69.81	1	1	7	15000000	T	2	54.96	1	1	7	NA	T
	MLOC_35914.3	Tetratricopeptide repeat (TPR)-like superfamily protein	－	55.253	8.15	-0.497925	T	4	87	3	3	6	8400000	T	9	129	3	3	6	17000000	T	8	87	4	4	8	14000000	F	NA	NA	NA	NA	NA	NA	T	5.14718	91	3	3	6	4300000	F	NA	NA	NA	NA	NA	NA	T
	MLOC_35931.2	Uncharacterized protein	Putrescine-binding periplasmic Flags: Precursor	26.167	8.6	-0.238034	T	0	49.24	1	1	4	2800000	T	0	49.75	1	1	4	8700000	T	1	66.2	1	1	4	2600000	F	NA	NA	NA	NA	NA	NA	F	NA	NA	NA	NA	NA	NA	F	NA	NA	NA	NA	NA	NA	F
	MLOC_3594.2	CONTAINS InterPro DOMAIN/s	－	34.607	5.27	-0.911039	F	NA	NA	NA	NA	NA	NA	T	0	81.04	1	1	4	NA	T	0	74.25	1	1	4	NA	F	NA	NA	NA	NA	NA	NA	F	NA	NA	NA	NA	NA	NA	F	NA	NA	NA	NA	NA	NA	F
	MLOC_35957.1	Uncharacterized protein	Fructan 1-exohydrolase Flags: Precursor	24.324	5.6	-0.493023	T	4	55	2	2	10	41000000	T	1	41.52	2	2	11	38000000	T	5	80.4561	5	5	26.0465	28000000	T	5	106	5	5	26.0465	26000000	T	5	101	5	5	22	18000000	T	4	117	4	4	19	21000000	T
	MLOC_360.4	Uncharacterized protein	Elongation factor 2	87.983	6.01	-0.208629	T	56	1049	26	7	35	270000000	T	43	757	20	12	32	480000000	T	40	657	19	12	27	530000000	T	36	818	22	12	37	210000000	T	44	1005	20	5	33	170000000	T	42	916	22	7	35	210000000	T
	MLOC_3618.3	Predicted protein; Uncharacterized protein	Uncharacterized protein ycf39	42.417	8.62	-0.0676166	T	26	523	6	6	18	120000000	T	24	513	6	6	18	73000000	T	26	531	7	7	20	130000000	T	9	319	6	6	19	23000000	T	7	200	4	4	12	50000000	T	4	168	3	3	8	22000000	T
	MLOC_36252.1	Uncharacterized protein	---NA---	4.614	12.37	-1.7875	F	NA	NA	NA	NA	NA	NA	F	NA	NA	NA	NA	NA	NA	F	NA	NA	NA	NA	NA	NA	F	NA	NA	NA	NA	NA	NA	T	0	39.07	1	1	35	NA	F	NA	NA	NA	NA	NA	NA	F
	MLOC_3630.2	Uncharacterized protein	DNA mismatch repair MSH6	67.031	6.07	-0.960032	F	NA	NA	NA	NA	NA	NA	F	NA	NA	NA	NA	NA	NA	F	NA	NA	NA	NA	NA	NA	F	NA	NA	NA	NA	NA	NA	F	NA	NA	NA	NA	NA	NA	F	NA	NA	NA	NA	NA	NA	F
	MLOC_36310.4	Predicted protein; Uncharacterized protein	Apoptotic chromatin condensation inducer in the nucleus	80.117	4.74	-0.685541	T	2	65.45	2	2	4	13000000	T	1	41.01	2	2	4	5500000	T	0	31.13	2	2	3	1900000	F	NA	NA	NA	NA	NA	NA	F	NA	NA	NA	NA	NA	NA	T	0	0	2	2	3	2700000	T
	MLOC_36316.1	Annexin	－	35.224	7.01	-0.394904	T	6	165	3	3	11	28000000	T	5	81	3	3	10.828	8500000	T	6	122	3	3	11	18000000	F	NA	NA	NA	NA	NA	NA	F	NA	NA	NA	NA	NA	NA	F	NA	NA	NA	NA	NA	NA	T
	MLOC_36341.1	Predicted protein; Uncharacterized protein	Pyrrolidone-carboxylate peptidase	23.975	6.87	-0.122374	T	0	38.6	1	1	5	2900000	F	NA	NA	NA	NA	NA	NA	T	2	60.91	1	1	5	6300000	T	0	28.53	1	1	5	480000	F	NA	NA	NA	NA	NA	NA	T	0	36.39	1	1	5	1200000	F
	MLOC_36344.1	aconitase 1	－	99.607	6.52	-0.162773	T	19.1926	345	12	10	18	48000000	T	11	273	11	9	15	100000000	T	14	218.761	13	10	15	130000000	T	6	200	11	8	16	39000000	T	9	243	11	9	15	47000000	T	5	205	7	4	8	22000000	T
	MLOC_36348.2	Predicted protein; Uncharacterized protein	---NA---	19.462	8.4	-0.793605	F	NA	NA	NA	NA	NA	NA	F	NA	NA	NA	NA	NA	NA	F	NA	NA	NA	NA	NA	NA	F	NA	NA	NA	NA	NA	NA	F	NA	NA	NA	NA	NA	NA	F	NA	NA	NA	NA	NA	NA	F
	MLOC_36358.1	Predicted protein; Uncharacterized protein	---NA---	30.916	6.71	-0.825773	F	NA	NA	NA	NA	NA	NA	F	NA	NA	NA	NA	NA	NA	F	NA	NA	NA	NA	NA	NA	F	NA	NA	NA	NA	NA	NA	F	NA	NA	NA	NA	NA	NA	F	NA	NA	NA	NA	NA	NA	F
	MLOC_36363.1	Uncharacterized protein	Peroxidase 2 Flags: Precursor	33.102	8.41	0.0355556	F	NA	NA	NA	NA	NA	NA	F	NA	NA	NA	NA	NA	NA	F	NA	NA	NA	NA	NA	NA	F	NA	NA	NA	NA	NA	NA	F	NA	NA	NA	NA	NA	NA	F	NA	NA	NA	NA	NA	NA	F
	MLOC_36391.1	MLO-like protein	－	57.1	8.21	-0.0220441	T	2.1325	74.29	1	1	2	3900000	T	2	62.36	1	1	2	5200000	F	NA	NA	NA	NA	NA	NA	F	NA	NA	NA	NA	NA	NA	F	NA	NA	NA	NA	NA	NA	F	NA	NA	NA	NA	NA	NA	T
	MLOC_36414.1	Uncharacterized protein	6-phosphofructo-2-kinase fructose-2,6-bisphosphatase	41.484	7.72	-0.33649	T	16	208	7	7	22	80000000	T	21	308	7	5	23	92000000	T	23	282	7	7	25	92000000	T	10.9001	186.165	5	5	18	24000000	T	14	212	7	7	29	30000000	T	9	138	7	7	25	33000000	T
	MLOC_36416.1	Predicted protein; Uncharacterized protein	Presequence protease chloroplastic mitochondrial	120.766	5.52	-0.372063	T	48	739	24	24	25	140000000	T	37	585.955	20	20	20	160000000	T	39	533	19	19	20	130000000	T	26	529	15	15	17	78000000	T	30	661	18	18	20	77000000	T	29.4584	739	20	20	22	74000000	T
	MLOC_36424.1	Uncharacterized protein	Staphylococcal nuclease domain-containing 1	108.558	6.89	-0.434378	T	26	315	11	11	11.8301	62000000	T	26	252	11	11	11	94000000	T	26	311	11	11	13	78000000	T	11	207.573	6	6	7	47000000	T	15	259	8	8	9	49000000	T	12	197	6	6	7	42000000	T
	MLOC_36464.3	Uncharacterized protein	---NA---	80.174	5.03	-0.653856	T	2	37.28	1	1	1	11000000	F	NA	NA	NA	NA	NA	NA	F	NA	NA	NA	NA	NA	NA	F	NA	NA	NA	NA	NA	NA	F	NA	NA	NA	NA	NA	NA	F	NA	NA	NA	NA	NA	NA	F
	MLOC_36466.1	Predicted protein; Uncharacterized protein	LOW PSII ACCUMULATION chloroplastic Flags: Precursor	36.4	6.4	-0.210248	F	NA	NA	NA	NA	NA	NA	T	0	33	2	2	5	46000000	T	0	42.4	1	1	2	8100000	F	NA	NA	NA	NA	NA	NA	F	NA	NA	NA	NA	NA	NA	F	NA	NA	NA	NA	NA	NA	F
	MLOC_36471.1	Predicted protein; Uncharacterized protein	60S ribosomal L23	15.005	10.48	-0.179286	T	2	234	5	5	35	120000000	T	5	233	6	6	36	240000000	T	5.44476	153	5	5	35	130000000	T	1	207	4	4	40	38000000	T	1	171	5	5	47	38000000	T	1	142	3	3	27	43000000	T
	MLOC_36541.1	Translation elongation factor EFG/EF2 protein	－	77.199	4.97	-0.225678	T	46	971	20	20	33	270000000	T	42	877.023	18	18	31	350000000	T	48	881	19	19	28	430000000	T	39	857	17	17	33	130000000	T	40	924	19	19	36	160000000	T	42	861	19	19	39	150000000	T
	MLOC_36558.3	Uncharacterized protein	---NA---	34.048	7.24	-0.25719	T	0	30.64	1	1	2	2100000	F	NA	NA	NA	NA	NA	NA	F	NA	NA	NA	NA	NA	NA	F	NA	NA	NA	NA	NA	NA	F	NA	NA	NA	NA	NA	NA	F	NA	NA	NA	NA	NA	NA	F
	MLOC_36568.1	Predicted protein; Uncharacterized protein	60S ribosomal L31	14.112	9.89	-0.890244	T	1	48	2	2	13	61000000	T	3	59	2	2	13	64000000	T	3	69	2	2	13	47000000	F	NA	NA	NA	NA	NA	NA	F	NA	NA	NA	NA	NA	NA	F	NA	NA	NA	NA	NA	NA	F
	MLOC_36577.2	Uncharacterized protein	Vacuolar sorting-associated 53 A	93.34	6.95	-0.277804	F	NA	NA	NA	NA	NA	NA	F	NA	NA	NA	NA	NA	NA	F	NA	NA	NA	NA	NA	NA	F	NA	NA	NA	NA	NA	NA	F	NA	NA	NA	NA	NA	NA	F	NA	NA	NA	NA	NA	NA	F
	MLOC_36588.1	Predicted protein; Uncharacterized protein	Mechanosensitive ion channel mitochondrial	55.483	8.47	0.174419	F	NA	NA	NA	NA	NA	NA	F	NA	NA	NA	NA	NA	NA	F	NA	NA	NA	NA	NA	NA	F	NA	NA	NA	NA	NA	NA	F	NA	NA	NA	NA	NA	NA	F	NA	NA	NA	NA	NA	NA	F
	MLOC_36592.1	Uncharacterized protein	Sister chromatid cohesion PDS5 homolog A	61.521	7.4	-0.143542	T	1	30.75	1	1	1	7400000	F	NA	NA	NA	NA	NA	NA	T	0	28.78	1	1	1	8000000	F	NA	NA	NA	NA	NA	NA	F	NA	NA	NA	NA	NA	NA	F	NA	NA	NA	NA	NA	NA	F
	MLOC_36605.2	Uncharacterized protein	Anthranilate synthase alpha subunit chloroplastic	54.845	6.71	-0.402449	F	NA	NA	NA	NA	NA	NA	T	1	55.72	1	1	2.65306	64000000	T	0	51.94	1	1	2.65306	29000000	F	NA	NA	NA	NA	NA	NA	F	NA	NA	NA	NA	NA	NA	T	0	51.92	1	1	2.65306	6500000	F
	MLOC_3661.1	Glutaredoxin	－	11.59	5	-0.0970874	F	NA	NA	NA	NA	NA	NA	T	2	40.86	1	1	9	18000000	F	NA	NA	NA	NA	NA	NA	T	6	144.04	2	2	27	20000000	T	2	87.9	1	1	17	NA	T	4	149.54	1	1	17	NA	T
	MLOC_36620.3	Uncharacterized protein	Acyl- thioesterase 2	30.025	7.43	-0.0313167	T	1	77	2	2	8	42000000	T	0	69.21	2	2	8	NA	T	0	30.99	1	1	3	NA	T	2	108	2	2	8	10000000	T	NA	80.68	1	1	4	NA	T	NA	91.13	1	1	4	NA	T
	MLOC_36621.2	Predicted protein; Uncharacterized protein	Monothiol glutaredoxin- mitochondrial Flags: Precursor	20.058	7.39	-0.332973	F	NA	NA	NA	NA	NA	NA	F	NA	NA	NA	NA	NA	NA	F	NA	NA	NA	NA	NA	NA	F	NA	NA	NA	NA	NA	NA	F	NA	NA	NA	NA	NA	NA	F	NA	NA	NA	NA	NA	NA	F
	MLOC_36646.1	Uncharacterized protein	ion channel POLLUX-like 2	37.055	9.7	0.0598765	F	NA	NA	NA	NA	NA	NA	T	0	51.13	1	1	2	4600000	F	NA	NA	NA	NA	NA	NA	F	NA	NA	NA	NA	NA	NA	F	NA	NA	NA	NA	NA	NA	F	NA	NA	NA	NA	NA	NA	F
	MLOC_3665.1	Uncharacterized protein	Dirigent 2	24.081	8.37	0.0727679	T	2		1	1	5	63000000	T	2	43.09	1	1	5	79000000	T	4	0	1	1	5	5600000	T	2	40.01	1	1	5	35000000	T	4	36.28	1	1	5	20000000	T	2	37.67	1	1	5	15000000	F
	MLOC_36655.2	Uncharacterized protein	Coatomer subunit alpha-3	132.357	6.71	-0.248352	T	1	105	2	1	1	760000	F	NA	NA	NA	NA	NA	NA	T	5	101	4	2	3	2600000	F	NA	NA	NA	NA	NA	NA	F	NA	NA	NA	NA	NA	NA	F	NA	NA	NA	NA	NA	NA	F
	MLOC_36667.1	Uncharacterized protein	Glycine dehydrogenase (decarboxylating) mitochondrial	101.901	6.39	-0.0503704	T	79	1224	24	24	29	990000000	T	78	1226	22	22	29	1200000000	T	75	1282	25	25	33	1300000000	T	68	1476	24	24	34	570000000	T	62	1350	22	22	27	580000000	T	91	1825	28	28	38	470000000	T
	MLOC_36687.2	Uncharacterized protein	Fumarate hydratase chloroplastic	23.96	6.42	0.0342222	F	NA	NA	NA	NA	NA	NA	F	NA	NA	NA	NA	NA	NA	F	NA	NA	NA	NA	NA	NA	F	NA	NA	NA	NA	NA	NA	F	NA	NA	NA	NA	NA	NA	T	NA	64.89	1	1	3	660000	F
	MLOC_36700.3	Acyl carrier protein	－	13.852	5.88	-0.00390625	T	1.89826	42.43	1	1	9.375	NA	T	4	86	2	2	17.9688	33000000	T	2	75.93	1	1	9.375	NA	F	NA	NA	NA	NA	NA	NA	F	NA	NA	NA	NA	NA	NA	F	NA	NA	NA	NA	NA	NA	T
	MLOC_36702.2	Uncharacterized protein	DEK	101.26	5.2	-1.19092	F	NA	NA	NA	NA	NA	NA	F	NA	NA	NA	NA	NA	NA	F	NA	NA	NA	NA	NA	NA	F	NA	NA	NA	NA	NA	NA	F	NA	NA	NA	NA	NA	NA	F	NA	NA	NA	NA	NA	NA	F
	MLOC_36705.1	Uncharacterized protein	26S protease regulatory subunit 4 homolog	40.919	5.08	-0.274387	T	2	48.3202	3	3	7	13000000	T	6	99	3	3	10	28000000	T	3	45.04	3	3	11	28000000	F	NA	NA	NA	NA	NA	NA	F	NA	NA	NA	NA	NA	NA	F	NA	NA	NA	NA	NA	NA	T
	MLOC_36706.1	Uncharacterized protein	Probable 4-hydroxy-tetrahydrodipicolinate reductase chloroplastic	26.159	5.44	0.0280488	F	NA	NA	NA	NA	NA	NA	F	NA	NA	NA	NA	NA	NA	F	NA	NA	NA	NA	NA	NA	F	NA	NA	NA	NA	NA	NA	F	NA	NA	NA	NA	NA	NA	F	NA	NA	NA	NA	NA	NA	T
	MLOC_36726.1	Uncharacterized protein	Fatty-acid-binding 1	13.198	8.65	-0.194958	F	NA	NA	NA	NA	NA	NA	F	NA	NA	NA	NA	NA	NA	F	NA	NA	NA	NA	NA	NA	T	0		1	1	5	5600000	F	NA	NA	NA	NA	NA	NA	F	NA	NA	NA	NA	NA	NA	F
	MLOC_36760.1	Uncharacterized protein	2-methyl-6-phytyl-1,4-hydroquinone methyltransferase chloroplastic	27.194	7.88	-0.176763	T	11	207	3	2	18	120000000	T	20	392.079	4	3	26	150000000	T	18.1718	370	4	3	26	75000000	T	10	286	3	2	18	22000000	T	17	404	5	4	27	40000000	T	16	425	7	6	32	32000000	T
	MLOC_3678.1	Eukaryotic translation initiation factor 3 subunit L	－	60.938	6.67	-0.387356	F	NA	NA	NA	NA	NA	NA	T	4	41.78	2	2	3	25000000	F	NA	NA	NA	NA	NA	NA	F	NA	NA	NA	NA	NA	NA	T	1.66334	47.71	1	1	2	5700000	F	NA	NA	NA	NA	NA	NA	T
	MLOC_3679.4	Uncharacterized protein	Elongation factor 1-alpha	26.791	9.42	-0.187854	T	29	1081	8	3	25	230000000	T	27	1009	7	3	25	400000000	T	26	979	7	3	25	150000000	T	24	877	6	3	25	60000000	T	21	741	6	3	25	55000000	T	25	755	6	3	25	36000000	T
	MLOC_36794.1	Sucrose synthase	－	103.938	8.47	-0.403622	T	2	28.17	1	1	0.987925	13000000	F	NA	NA	NA	NA	NA	NA	F	NA	NA	NA	NA	NA	NA	F	NA	NA	NA	NA	NA	NA	F	NA	NA	NA	NA	NA	NA	F	NA	NA	NA	NA	NA	NA	F
	MLOC_36795.1	Uncharacterized protein	Coiled-coil domain-containing 124	15.88	5.8	-0.864748	F	NA	NA	NA	NA	NA	NA	F	NA	NA	NA	NA	NA	NA	F	NA	NA	NA	NA	NA	NA	F	NA	NA	NA	NA	NA	NA	F	NA	NA	NA	NA	NA	NA	F	NA	NA	NA	NA	NA	NA	F
	MLOC_36820.1	Uncharacterized protein	Glutathione S-transferase zeta class	24.758	6.2	-0.139189	F	NA	NA	NA	NA	NA	NA	F	NA	NA	NA	NA	NA	NA	F	NA	NA	NA	NA	NA	NA	F	NA	NA	NA	NA	NA	NA	F	NA	NA	NA	NA	NA	NA	F	NA	NA	NA	NA	NA	NA	F
	MLOC_36826.2	Serine carboxypeptidase II-2 Serine carboxypeptidase II-2 chain A Serine carboxypeptidase II-2 chain B	－	40.411	6.47	-0.345225	F	NA	NA	NA	NA	NA	NA	F	NA	NA	NA	NA	NA	NA	F	NA	NA	NA	NA	NA	NA	T	0	39.93	1	1	2	3900000	F	NA	NA	NA	NA	NA	NA	F	NA	NA	NA	NA	NA	NA	F
	MLOC_36871.3	Glycosyl hydrolases family 31 protein	－	74.746	5.26	-0.535866	F	NA	NA	NA	NA	NA	NA	T	0	0	1	1	1	1400000	F	NA	NA	NA	NA	NA	NA	F	NA	NA	NA	NA	NA	NA	F	NA	NA	NA	NA	NA	NA	F	NA	NA	NA	NA	NA	NA	F
	MLOC_36880.3	Uncharacterized protein	Serine threonine-protein kinase ATM	130.62	4.72	-0.537814	F	NA	NA	NA	NA	NA	NA	F	NA	NA	NA	NA	NA	NA	F	NA	NA	NA	NA	NA	NA	F	NA	NA	NA	NA	NA	NA	F	NA	NA	NA	NA	NA	NA	F	NA	NA	NA	NA	NA	NA	T
	MLOC_36883.3	Uncharacterized protein	Carboxyl-terminal-processing peptidase chloroplastic	10.518	8.48	-0.259375	F	NA	NA	NA	NA	NA	NA	T	2	38.47	1	1	9.375	16000000	F	NA	NA	NA	NA	NA	NA	F	NA	NA	NA	NA	NA	NA	F	NA	NA	NA	NA	NA	NA	F	NA	NA	NA	NA	NA	NA	F
	MLOC_3689.3	Uncharacterized protein	Transmembrane 9 superfamily member 9	62.732	7.02	0.318382	T	NA	34.47	1	1	3	17000000	T	NA	44.48	1	1	3	18000000	F	NA	NA	NA	NA	NA	NA	F	NA	NA	NA	NA	NA	NA	F	NA	NA	NA	NA	NA	NA	T	NA	55.03	1	1	3	11000000	T
	MLOC_36898.1	Uncharacterized protein	homolog subfamily C GRV2	163.238	6.64	-0.126811	F	NA	NA	NA	NA	NA	NA	F	NA	NA	NA	NA	NA	NA	F	NA	NA	NA	NA	NA	NA	F	NA	NA	NA	NA	NA	NA	F	NA	NA	NA	NA	NA	NA	F	NA	NA	NA	NA	NA	NA	F
	MLOC_36911.2	Serine/threonine-protein phosphatase	－	36.154	5.35	-0.220312	T	NA	58.76	1	1	4.0625	2800000	F	NA	NA	NA	NA	NA	NA	F	NA	NA	NA	NA	NA	NA	F	NA	NA	NA	NA	NA	NA	F	NA	NA	NA	NA	NA	NA	F	NA	NA	NA	NA	NA	NA	F
	MLOC_3693.1	Uncharacterized protein	NLP1	33.22	7.83	-0.236301	F	NA	NA	NA	NA	NA	NA	F	NA	NA	NA	NA	NA	NA	F	NA	NA	NA	NA	NA	NA	F	NA	NA	NA	NA	NA	NA	F	NA	NA	NA	NA	NA	NA	T	NA	44.26	1	1	6	2400000	F
	MLOC_36940.2	Uncharacterized protein	Heterogeneous nuclear ribonucleo Q	56.69	5.26	-0.9	F	NA	NA	NA	NA	NA	NA	F	NA	NA	NA	NA	NA	NA	F	NA	NA	NA	NA	NA	NA	T	0	0	1	1	1	2000000	F	NA	NA	NA	NA	NA	NA	F	NA	NA	NA	NA	NA	NA	F
	MLOC_36953.2	Uncharacterized protein	Polyol transporter 5	49.75	8.24	0.710403	F	NA	NA	NA	NA	NA	NA	F	NA	NA	NA	NA	NA	NA	F	NA	NA	NA	NA	NA	NA	F	NA	NA	NA	NA	NA	NA	F	NA	NA	NA	NA	NA	NA	F	NA	NA	NA	NA	NA	NA	F
	MLOC_36959.2	Uncharacterized protein	Glucose-1-phosphate adenylyltransferase small chloroplastic amyloplastic	36.808	8.6	-0.184524	T	5.93942	306	5	4	22	40000000	T	5	301	4	4	17	22000000	T	2	194.431	3	3	13	24000000	T	2	108	3	2	15	7500000	T	2	184	4	4	20	15000000	T	2	195.505	4	4	20	36000000	T
	MLOC_36964.1	Uncharacterized protein	Heparanase 3 Flags: Precursor	43.251	9.29	-0.0324257	F	NA	NA	NA	NA	NA	NA	F	NA	NA	NA	NA	NA	NA	T	0	34.96	1	1	1	2100000	T	NA	38.59	1	1	3	900000	F	NA	NA	NA	NA	NA	NA	F	NA	NA	NA	NA	NA	NA	F
	MLOC_36965.2	Uncharacterized protein	Pyrophosphate-energized vacuolar membrane proton pump	28.632	7.37	0.465108	F	NA	NA	NA	NA	NA	NA	T	5.09271	111	4	1	26.9784	3400000	T	7	134	4	1	26	170000	F	NA	NA	NA	NA	NA	NA	F	NA	NA	NA	NA	NA	NA	F	NA	NA	NA	NA	NA	NA	T
	MLOC_36989.1	50S ribosomal protein L35	－	10.005	11.41	-0.526087	T	2	131	1	1	15	310000000	T	2	111	1	1	15	300000000	T	2	140	1	1	15	200000000	T	NA	111	2	2	23	13000000	T	NA	121	1	1	15	64000000	T	NA	72.61	1	1	15	NA	T
	MLOC_37004.1	Peptidyl-prolyl cis-trans isomerase	－	12.038	7.96	-0.344643	T	0	109.29	1	1	14	37000000	T	2	176	2	2	30	NA	T	0	131	2	2	30	12000000	T	NA	89	1	1	14	3200000	T	2	84	2	2	30	6800000	T	1	119	2	2	30	8400000	T
	MLOC_37017.2	Uncharacterized protein	Phospholipase A-2-activating	29.306	5.66	0.18764	F	NA	NA	NA	NA	NA	NA	F	NA	NA	NA	NA	NA	NA	F	NA	NA	NA	NA	NA	NA	F	NA	NA	NA	NA	NA	NA	F	NA	NA	NA	NA	NA	NA	F	NA	NA	NA	NA	NA	NA	F
	MLOC_3702.1	secE/sec61-gamma protein transport protein	－	18.047	6.18	-0.206977	F	NA	NA	NA	NA	NA	NA	F	NA	NA	NA	NA	NA	NA	F	NA	NA	NA	NA	NA	NA	F	NA	NA	NA	NA	NA	NA	F	NA	NA	NA	NA	NA	NA	F	NA	NA	NA	NA	NA	NA	T
	MLOC_37030.2	Uncharacterized protein	SAD1 UNC-84 domain 1	33.439	6.28	-0.139297	F	NA	NA	NA	NA	NA	NA	F	NA	NA	NA	NA	NA	NA	F	NA	NA	NA	NA	NA	NA	F	NA	NA	NA	NA	NA	NA	F	NA	NA	NA	NA	NA	NA	F	NA	NA	NA	NA	NA	NA	T
	MLOC_37049.1	Uncharacterized protein	Brefeldin A-inhibited guanine nucleotide-exchange 2	176.556	5.54	-0.0698553	F	NA	NA	NA	NA	NA	NA	F	NA	NA	NA	NA	NA	NA	F	NA	NA	NA	NA	NA	NA	F	NA	NA	NA	NA	NA	NA	F	NA	NA	NA	NA	NA	NA	F	NA	NA	NA	NA	NA	NA	F
	MLOC_37050.1	Uncharacterized protein	ABC transporter C family member 3	133.768	6.39	0.25582	F	NA	NA	NA	NA	NA	NA	T	0	49	2	2	1	35000000	F	NA	NA	NA	NA	NA	NA	F	NA	NA	NA	NA	NA	NA	T	0	59	2	2	1	20000000	T	1	52	2	2	1	16000000	F
	MLOC_37055.1	Uncharacterized protein	Monothiol glutaredoxin-S10	11.571	9.42	-0.125234	T	2	75.3386	2	2	20	23000000	T	4	82	3	3	26	18000000	T	4	92	2	2	25	24000000	T	2	44.09	1	1	11.215	21000000	T	1.95368	60	2	2	25	15000000	T	1	60.3063	2	2	25	4500000	T
	MLOC_37065.2	Uncharacterized protein	strawberry notch homolog 1	141.168	6.46	-0.362844	F	NA	NA	NA	NA	NA	NA	F	NA	NA	NA	NA	NA	NA	F	NA	NA	NA	NA	NA	NA	F	NA	NA	NA	NA	NA	NA	F	NA	NA	NA	NA	NA	NA	F	NA	NA	NA	NA	NA	NA	F
	MLOC_37095.1	Uncharacterized protein	Ubiquitin-activating enzyme E1 2	89.706	5.92	-0.265044	T	4	87.18	2	1	3	12000000	T	9	113	3	1	6	11000000	T	5	74	3	1	4.86891	6400000	T	2	45	2	1	4	580000	F	NA	NA	NA	NA	NA	NA	T	3	64.51	1	1	2	14000000	F
	MLOC_37101.1	Uncharacterized protein	Stromal 70 kDa heat shock-related chloroplastic Flags: Precursor	61.847	9.1	-0.152972	T	54	860.62	21	12	36.014	590000000	T	66	1006	19	13	34	570000000	T	59	945.023	20	12	36	380000000	T	59.0797	1021	23	11	37	270000000	T	50	1002	19	12	34	340000000	T	54.4157	1008	21	11	43	250000000	T
	MLOC_37107.1	Uncharacterized protein	translation factor SUI1 homolog	12.64	8.43	-0.386087	F	NA	NA	NA	NA	NA	NA	T	2	34.44	1	1	11.3043	3000000	F	NA	NA	NA	NA	NA	NA	F	NA	NA	NA	NA	NA	NA	F	NA	NA	NA	NA	NA	NA	F	NA	NA	NA	NA	NA	NA	F
	MLOC_37109.1	Uncharacterized protein	NADH dehydrogenase [ubiquinone] iron-sulfur protein 7, mitochondrial (EC 1.6.5.3) (EC 1.6.99.3)	13.796	9.35	-0.23719	F	NA	NA	NA	NA	NA	NA	F	NA	NA	NA	NA	NA	NA	F	NA	NA	NA	NA	NA	NA	T	0	39.47	1	1	8	11000000	F	NA	NA	NA	NA	NA	NA	F	NA	NA	NA	NA	NA	NA	F
	MLOC_37132.2	Uncharacterized protein	Peptidyl-prolyl cis-trans isomerase chloroplastic	37.198	8.05	-0.320809	T	4	100	4	4	11	65000000	T	6	147	5	5	14	66000000	T	6	77	5	5	14	48000000	T	0	103	2	2	7	12000000	T	1	120	4	4	13	24000000	T	0	79	2	2	7	39000000	T
	MLOC_37192.3	P-loop containing nucleoside triphosphate hydrolases superfamily protein	－	66.086	6.51	-0.254455	T	1	66	2	2	3.79538	12000000	T	0	55	1	1	1	12000000	T	1	49	2	2	3.79538	11000000	T	2	66	2	2	3.79538	5300000	T	2	61.39	1	1	2	10000000	F	NA	NA	NA	NA	NA	NA	T
	MLOC_37196.1	Uncharacterized protein	---NA---	11.685	10.21	-0.00833333	F	NA	NA	NA	NA	NA	NA	T	1	37.98	2	2	23	20000000	T	0	51.56	1	1	14	33000000	F	NA	NA	NA	NA	NA	NA	F	NA	NA	NA	NA	NA	NA	F	NA	NA	NA	NA	NA	NA	F
	MLOC_37203.1	Uncharacterized protein	Acid phosphatase 1	21.46	4.7	0.174129	T	2	92.3589	1	1	5	1200000	F	NA	NA	NA	NA	NA	NA	T	4	112	1	1	5	11000000	F	NA	NA	NA	NA	NA	NA	F	NA	NA	NA	NA	NA	NA	F	NA	NA	NA	NA	NA	NA	F
	MLOC_37207.1	Acyl carrier protein 1, chloroplastic	－	27.535	6.71	-0.0064257	T	11.193	135	2	2	6	820000000	T	13	137	2	2	6	580000000	T	16	192	3	3	11	250000000	T	8	67.5723	2	2	6	210000000	T	7	78	2	2	6	330000000	T	10	73	2	2	6	170000000	T
	MLOC_37208.2	Uncharacterized protein	---NA---	20.698	5.9	-0.280928	F	NA	NA	NA	NA	NA	NA	F	NA	NA	NA	NA	NA	NA	F	NA	NA	NA	NA	NA	NA	F	NA	NA	NA	NA	NA	NA	F	NA	NA	NA	NA	NA	NA	F	NA	NA	NA	NA	NA	NA	T
	MLOC_37219.4	Uncharacterized protein	Asparagine synthetase	64.536	6.3	-0.294077	T	0	0	1	1	1	11000000	F	NA	NA	NA	NA	NA	NA	F	NA	NA	NA	NA	NA	NA	F	NA	NA	NA	NA	NA	NA	F	NA	NA	NA	NA	NA	NA	F	NA	NA	NA	NA	NA	NA	T
	MLOC_3723.1	40S ribosomal protein S12	－	15.346	5.74	0.0541667	F	NA	NA	NA	NA	NA	NA	F	NA	NA	NA	NA	NA	NA	F	NA	NA	NA	NA	NA	NA	F	NA	NA	NA	NA	NA	NA	F	NA	NA	NA	NA	NA	NA	F	NA	NA	NA	NA	NA	NA	T
	MLOC_37233.1	Uncharacterized protein	PTI1-like tyrosine- kinase 3	40.816	6.67	-0.475749	F	NA	NA	NA	NA	NA	NA	F	NA	NA	NA	NA	NA	NA	F	NA	NA	NA	NA	NA	NA	F	NA	NA	NA	NA	NA	NA	F	NA	NA	NA	NA	NA	NA	F	NA	NA	NA	NA	NA	NA	T
	MLOC_37244.1	Uncharacterized protein	Acetyl- carboxylase 1 Includes:	251.338	6.54	-0.266475	T	3.90903	53.1	4	3	1	12000000	T	8.05885	50	5	3	2	12000000	F	NA	NA	NA	NA	NA	NA	F	NA	NA	NA	NA	NA	NA	T	0	44.21	1	1	0.398054	4700000	T	1	56.97	2	1	0.707651	5600000	T
	MLOC_37267.1	Uncharacterized protein	Actin-interacting 1-2	66.059	6.67	-0.234206	T	1	50.09	2	2	2	12000000	T	0	36.5	2	2	3	12000000	T	1	50.93	1	1	1	22000000	T	2		1	1	2	NA	F	NA	NA	NA	NA	NA	NA	T	NA	91	2	2	4	2300000	T
	MLOC_37292.2	Uncharacterized protein	Fructose-1,6-bisphosphatase, cytosolic	26.951	6.13	-0.12	T	1	103	1	1	3.2	200000000	T	NA	75	1	1	3.2	260000000	T	1	92	1	1	3.2	120000000	T	NA	109	1	1	3.2	NA	T	NA	98	1	1	3.2	67000000	T	NA	118	1	1	3.2	47000000	T
	MLOC_37295.1	Mov34/MPN/PAD-1 family protein	－	38.932	7.66	-0.228775	T	6	79	2	2	5	15000000	T	5	58	1	1	3.7037	40000000	T	5.03612	65	3	3	9	3800000	T	2	62	3	3	7	6500000	T	2	76	2	2	5	9400000	T	2	55	2	2	5	8400000	T
	MLOC_37312.1	Predicted protein; Uncharacterized protein	Probable plastid-lipid-associated chloroplastic	23.93	8.75	-0.0657534	T	0	63.01	1	1	6	10000000	T	2	72	1	1	6	15000000	T	4	126	2	2	12	62000000	T	NA	44.18	1	1	6	6400000	T	0	73	2	2	10	1000000	T	1	51	3	3	13	1100000	T
	MLOC_37319.3	Glutamyl-tRNA reductase 2	－	50.508	8.29	-0.185307	F	NA	NA	NA	NA	NA	NA	F	NA	NA	NA	NA	NA	NA	F	NA	NA	NA	NA	NA	NA	F	NA	NA	NA	NA	NA	NA	F	NA	NA	NA	NA	NA	NA	F	NA	NA	NA	NA	NA	NA	T
	MLOC_37338.2	Dihydrolipoyl dehydrogenase	－	58.982	6.73	0.0611702	T	14	254	6	6	14	100000000	T	13.861	286	6	6	14	120000000	T	12	208	7	7	15	84000000	T	9	209	3	3	7	43000000	T	13	246	5	5	12	52000000	T	11	217	4	4	10	48000000	T
	MLOC_3734.1	Uncharacterized protein	cinnamyl alcohol dehydrogenase 5	39.004	6.46	0.0305177	F	NA	NA	NA	NA	NA	NA	T	1	116	2	2	5	51000000	T	3.97472	112	4	4	11.7166	35000000	T	NA	72.06	1	1	2	3100000	T	1	58	2	2	5	18000000	F	NA	NA	NA	NA	NA	NA	T
	MLOC_37378.1	Lipoxygenase	－	56.607	6.42	-0.263043	T	0	121	4	3	8	14000000	T	0	70	2	1	2	15000000	T	0	109.836	3	1	4	16000000	T	NA	109	3	2	8	14000000	T	NA	77	3	2	4	12000000	T	0	56	2	1	2	450000	T
	MLOC_37380.1	Uncharacterized protein	Insulin-degrading enzyme-like peroxisomal	44.176	5.86	-0.37641	T	2	61.26	1	1	5	3100000	T	3	70.31	1	1	5	6400000	F	NA	NA	NA	NA	NA	NA	T	2	52.96	1	1	5	5000000	F	NA	NA	NA	NA	NA	NA	F	NA	NA	NA	NA	NA	NA	F
	MLOC_37418.3	Protein kinase superfamily protein	－	50.102	5.01	0.0230942	T	2	49	3	3	6	10000000	T	0	38.34	2	2	4	6600000	T	4	54	3	3	7	16000000	T	0	34.97	1	1	2	7000000	F	NA	NA	NA	NA	NA	NA	T	1	0	1	1	2	6400000	F
	MLOC_37421.1	Nucleoside diphosphate kinase	－	18.719	7.81	-0.16988	T	11	166	4	4	16	75000000	T	13	167	4	4	16	130000000	T	7	152	4	4	16	160000000	T	5.80185	77	2	2	16	66000000	T	9	145.346	2	2	16	40000000	T	11	140	3	3	30	45000000	T
	MLOC_37457.3	Uncharacterized protein	NADPH--cytochrome P450 reductase	66.285	5.06	-0.34317	F	NA	NA	NA	NA	NA	NA	T	1	54.12	1	1	3	NA	F	NA	NA	NA	NA	NA	NA	T	NA	37.88	1	1	2	2000000	F	NA	NA	NA	NA	NA	NA	F	NA	NA	NA	NA	NA	NA	T
	MLOC_37473.2	Uncharacterized protein	Non-specific lipid transfer -like 1	9.84	7.21	0.368889	F	NA	NA	NA	NA	NA	NA	F	NA	NA	NA	NA	NA	NA	F	NA	NA	NA	NA	NA	NA	T	NA	77	1	1	18	15000000	T	NA	79	1	1	18	150000000	T	NA	68.37	1	1	18	NA	F
	MLOC_37549.1	Predicted protein; Uncharacterized protein	4-alpha-glucanotransferase DPE2	106.369	6.55	-0.373147	T	4	104	3	3	4.61869	11000000	T	11	129	7	7	9	16000000	T	2	69.51	2	2	3	6700000	T	0	36	2	2	2	2400000	T	4	47	3	3	3	4800000	T	2	96	3	3	4	4000000	T
	MLOC_37581.1	Uncharacterized protein	Patellin-5	35.524	5.02	-0.396262	T	3	58	2	2	8	43000000	T	4	103	2	2	8	33000000	T	5	77	3	2	9	32000000	F	NA	NA	NA	NA	NA	NA	T	3	76.0623	3	3	13	22000000	T	0	36.88	1	1	4	1600000	T
	MLOC_37611.1	P-loop containing nucleoside triphosphate hydrolases superfamily protein	－	41.522	8.28	-0.473842	F	NA	NA	NA	NA	NA	NA	F	NA	NA	NA	NA	NA	NA	F	NA	NA	NA	NA	NA	NA	F	NA	NA	NA	NA	NA	NA	F	NA	NA	NA	NA	NA	NA	F	NA	NA	NA	NA	NA	NA	T
	MLOC_37626.1	Predicted protein; Uncharacterized protein	CDGSH iron-sulfur domain-containing NEET	11.734	9.82	-0.0657895	T	13	369	2	2	25	100000000	T	17	514	3	3	42	120000000	T	13	349	2	2	25	150000000	T	10.4659	293	3	3	42	30000000	T	6	239	3	3	42	44000000	T	9	279	3	3	42	39000000	T
	MLOC_37645.1	Predicted protein; Uncharacterized protein	Zinc finger CCCH domain-containing 12	42.497	8.95	-0.614621	T	2	45	2	2	6	62000000	T	4	79	2	2	7	53000000	T	4	122	2	2	7	29000000	T	2	51.88	2	2	6	12000000	T	1	44.44	1	1	3	10000000	F	NA	NA	NA	NA	NA	NA	T
	MLOC_37646.1	S-adenosyl-L-methionine-dependent methyltransferases superfamily protein	－	29.106	8.28	-0.112928	F	NA	NA	NA	NA	NA	NA	F	NA	NA	NA	NA	NA	NA	F	NA	NA	NA	NA	NA	NA	F	NA	NA	NA	NA	NA	NA	T	2	29.52	1	1	3	7700000	F	NA	NA	NA	NA	NA	NA	F
	MLOC_37670.4	Uncharacterized protein	Mitochondrial import inner membrane translocase subunit TIM50	30.133	7.53	-0.468605	F	NA	NA	NA	NA	NA	NA	F	NA	NA	NA	NA	NA	NA	F	NA	NA	NA	NA	NA	NA	F	NA	NA	NA	NA	NA	NA	F	NA	NA	NA	NA	NA	NA	F	NA	NA	NA	NA	NA	NA	F
	MLOC_37671.1	Uncharacterized protein	3-ketoacyl- thiolase peroxisomal	13.883	8.38	0.480597	T	0	40.45	1	1	6	33000000	T	3	80	2	2	25	28000000	F	NA	NA	NA	NA	NA	NA	T	NA	56.04	1	1	18	8300000	F	NA	NA	NA	NA	NA	NA	T	1	50.07	1	1	6	41000000	F
	MLOC_37675.1	Predicted protein; Uncharacterized protein	Peroxidase 51	34.107	8.07	0.132209	T	3	105	3	3	9	20000000	T	8	69.016	5	5	16	25000000	T	2.27524	52	3	3	10	40000000	T	4	52.02	2	2	8	14000000	T	0	125	4	4	15	8600000	T	1	135.284	4	4	18	6000000	T
	MLOC_37689.1	Uncharacterized protein	Polyadenylate-binding 2	47.311	7.09	-0.358661	T	1	31.38	4	2	8	11000000	F	NA	NA	NA	NA	NA	NA	F	NA	NA	NA	NA	NA	NA	T	0	46	3	2	8	6000000	T	0	35.04	2	1	5	4300000	F	NA	NA	NA	NA	NA	NA	T
	MLOC_37702.1	Predicted protein; Uncharacterized protein	GTP-binding SAR1A	22.047	7.47	-0.160104	T	1.70533	41.08	2	2	12	70000000	T	2.22117	56.06	1	1	5	120000000	T	4	96	2	2	12	65000000	T	2	69.27	1	1	7.77202	14000000	F	NA	NA	NA	NA	NA	NA	F	NA	NA	NA	NA	NA	NA	T
	MLOC_37707.1	Predicted protein; Uncharacterized protein	Tubulin beta-3 chain	34.194	4.73	-0.345	F	NA	NA	NA	NA	NA	NA	T	13	439	10	1	33	9100000	F	NA	NA	NA	NA	NA	NA	F	NA	NA	NA	NA	NA	NA	F	NA	NA	NA	NA	NA	NA	F	NA	NA	NA	NA	NA	NA	F
	MLOC_37710.1	Uncharacterized protein	Methylthioribose kinase 1	30.917	6.18	-0.026087	F	NA	NA	NA	NA	NA	NA	F	NA	NA	NA	NA	NA	NA	F	NA	NA	NA	NA	NA	NA	F	NA	NA	NA	NA	NA	NA	T	0	70.55	1	1	4	5100000	F	NA	NA	NA	NA	NA	NA	T
	MLOC_37729.2	trigger factor type chaperone family protein	－	58.961	5.2	-0.343346	T	60	973	21	21	44	410000000	T	65	917	24	24	49	530000000	T	60.2453	842	19	19	39	350000000	T	33	615	18	18	39	110000000	T	34	466	16	16	37	120000000	T	44	538	19	19	43	110000000	T
	MLOC_37740.3	Uncharacterized protein	Beta-glucosidase 7	45.811	8.92	-0.385075	T	4	77	3	2	7	4500000	T	2	65	2	1	5	8600000	T	1	46	3	2	7	13000000	F	NA	NA	NA	NA	NA	NA	T	2	57.6586	2	2	5	5300000	F	NA	NA	NA	NA	NA	NA	F
	MLOC_37758.1	Uncharacterized protein	NAP1-related 2	19.058	4.69	-0.612048	F	NA	NA	NA	NA	NA	NA	F	NA	NA	NA	NA	NA	NA	F	NA	NA	NA	NA	NA	NA	T	3	57.3	1	1	15	15000000	F	NA	NA	NA	NA	NA	NA	T	4	69.48	1	1	15	13000000	F
	MLOC_37766.1	Uncharacterized protein	Proline--tRNA cytoplasmic	31.453	6.6	-0.255789	T	9	227	4	4	20	36000000	T	9	214	5	5	23	45000000	T	9	191	4	4	19	41000000	T	9	137	4	4	19	25000000	T	8	159	3	3	16	24000000	T	6	105	2	2	10	25000000	T
	MLOC_37776.4	Uncharacterized protein	AP-1 complex subunit mu-2	49.027	6.47	-0.173893	F	NA	NA	NA	NA	NA	NA	F	NA	NA	NA	NA	NA	NA	F	NA	NA	NA	NA	NA	NA	F	NA	NA	NA	NA	NA	NA	F	NA	NA	NA	NA	NA	NA	F	NA	NA	NA	NA	NA	NA	T
	MLOC_3778.1	Uncharacterized protein	Photosystem II stability assembly factor chloroplastic Flags: Precursor	25.52	5.66	-0.111765	T	18	351	4	4	20	34000000	T	27	524	5	5	24	140000000	T	30	448	5	5	24	170000000	T	20	405	4	4	20	64000000	T	22	411.502	4	4	20	86000000	T	20	400	4	4	20	17000000	T
	MLOC_37798.1	Uncharacterized protein	60S ribosomal L3	38.538	9.92	-0.569436	T	7.29761	104	7	2	19	27000000	T	5	163	6	1	16	80000000	F	NA	NA	NA	NA	NA	NA	F	NA	NA	NA	NA	NA	NA	F	NA	NA	NA	NA	NA	NA	T	3	58	3	1	11	9900000	F
	MLOC_37854.7	Uncharacterized protein	Probable acetyltransferase NSI	9.21	7.25	-0.165432	T	NA	67.91	1	1	14	38000000	T	NA	67.76	1	1	14	29000000	T	2	0	1	1	14	11000000	F	NA	NA	NA	NA	NA	NA	F	NA	NA	NA	NA	NA	NA	F	NA	NA	NA	NA	NA	NA	T
	MLOC_37887.3	Uncharacterized protein	UPF0061 AZOSEA38000	57.087	6.33	-0.222593	T	2	96	4	4	6	16000000	T	3	116	4	4	6.87623	25000000	T	2	68	2	2	3	12000000	F	NA	NA	NA	NA	NA	NA	F	NA	NA	NA	NA	NA	NA	F	NA	NA	NA	NA	NA	NA	T
	MLOC_37893.1	Predicted protein; Uncharacterized protein	NADH dehydrogenase [ubiquinone] flavoprotein 1, mitochondrial (EC 1.6.5.3) (EC 1.6.99.3)	55.431	7.88	-0.341188	T	8	100	5	5	10	46000000	T	3	64.7008	5	5	9.50495	33000000	T	4	35.3	4	4	7	57000000	F	NA	NA	NA	NA	NA	NA	F	NA	NA	NA	NA	NA	NA	F	NA	NA	NA	NA	NA	NA	T
	MLOC_37901.1	Uncharacterized protein	Exportin-2	81.731	5.38	0.0944369	F	NA	NA	NA	NA	NA	NA	T	0	41.04	1	1	1	4200000	F	NA	NA	NA	NA	NA	NA	F	NA	NA	NA	NA	NA	NA	F	NA	NA	NA	NA	NA	NA	F	NA	NA	NA	NA	NA	NA	F
	MLOC_3791.2	Uncharacterized protein	Inositol hexakisphosphate and diphosphoinositol-pentakisphosphate kinase 2	31.366	5.3	-0.713603	T	0	47.79	1	1	2	2600000	F	NA	NA	NA	NA	NA	NA	F	NA	NA	NA	NA	NA	NA	T	0	51.75	1	1	2	1000000	T	0	51.67	1	1	2	500000	F	NA	NA	NA	NA	NA	NA	T
	MLOC_37911.2	2Fe-2S ferredoxin-like superfamily protein	－	14.571	4.89	-0.316794	T	1	49.89	1	1	9	1700000	T	2	50.26	1	1	9	14000000	T	1	48.85	1	1	9	14000000	F	NA	NA	NA	NA	NA	NA	F	NA	NA	NA	NA	NA	NA	F	NA	NA	NA	NA	NA	NA	T
	MLOC_37926.2	Uncharacterized protein	Vesicle-associated 1-2	27.72	6.8	-0.473896	F	NA	NA	NA	NA	NA	NA	F	NA	NA	NA	NA	NA	NA	F	NA	NA	NA	NA	NA	NA	F	NA	NA	NA	NA	NA	NA	F	NA	NA	NA	NA	NA	NA	F	NA	NA	NA	NA	NA	NA	F
	MLOC_37944.1	Predicted protein; Uncharacterized protein	---NA---	33.297	8.88	0.238462	F	NA	NA	NA	NA	NA	NA	F	NA	NA	NA	NA	NA	NA	F	NA	NA	NA	NA	NA	NA	F	NA	NA	NA	NA	NA	NA	F	NA	NA	NA	NA	NA	NA	F	NA	NA	NA	NA	NA	NA	T
	MLOC_37946.3	Uncharacterized protein	Bifunctional 3-dehydroquinate dehydratase shikimate chloroplastic	46.428	6.68	0.0449309	T	4	89.4987	2	2	6	15000000	T	5	155	2	2	6	21000000	T	1	41	2	2	6	37000000	T	NA	38.91	1	1	2	3400000	F	NA	NA	NA	NA	NA	NA	T	3	137.32	1	1	4	11000000	T
	MLOC_37947.1	Uncharacterized protein	Glutathionyl-hydroquinone reductase	23.531	4.92	0.0898618	T	1	39.12	1	1	5	1700000	T	2	51.66	1	1	5	17000000	F	NA	NA	NA	NA	NA	NA	F	NA	NA	NA	NA	NA	NA	T	1	47.34	1	1	5	3400000	T	0	41.25	1	1	5	1900000	T
	MLOC_37964.1	Uncharacterized protein	Glucose-induced degradation 8 homolog	20.871	4.75	-0.36978	T	1	69	2	2	10	2100000	F	NA	NA	NA	NA	NA	NA	F	NA	NA	NA	NA	NA	NA	F	NA	NA	NA	NA	NA	NA	F	NA	NA	NA	NA	NA	NA	F	NA	NA	NA	NA	NA	NA	T
	MLOC_3799.1	Uncharacterized protein	Dicarboxylate transporter chloroplastic	31.389	6.9	0.78942	T	1	36.09	1	1	4	10000000	F	NA	NA	NA	NA	NA	NA	T	1	47.14	1	1	4	12000000	T	0	44.09	1	1	2	4100000	F	NA	NA	NA	NA	NA	NA	T	1		1	1	4	6500000	T
	MLOC_37997.2	Uncharacterized protein	YTH domain-containing family 2	77.171	8.34	-0.751816	F	NA	NA	NA	NA	NA	NA	T	2	48.94	1	1	2	4000000	F	NA	NA	NA	NA	NA	NA	F	NA	NA	NA	NA	NA	NA	F	NA	NA	NA	NA	NA	NA	F	NA	NA	NA	NA	NA	NA	F
	MLOC_37998.1	Uncharacterized protein	50S ribosomal L12- chloroplastic	8.532	5.01	-0.154321	T	26	349	7	5	49	200000000	T	17.6654	293	7	4	50	180000000	T	17	254.379	7	4	50	62000000	T	7	150	4	2	45.679	46000000	F	NA	NA	NA	NA	NA	NA	T	5	47.95	3	1	29	36000000	T
	MLOC_38004.1	Uncharacterized protein	DUF21 domain-containing chloroplastic	55.549	4.58	-0.1334	F	NA	NA	NA	NA	NA	NA	F	NA	NA	NA	NA	NA	NA	F	NA	NA	NA	NA	NA	NA	F	NA	NA	NA	NA	NA	NA	F	NA	NA	NA	NA	NA	NA	F	NA	NA	NA	NA	NA	NA	F
	MLOC_38039.1	Uncharacterized protein	---NA---	18.234	6.39	-0.64125	T	8	168	4	4	34.375	62000000	T	8	134	4	4	34.375	67000000	T	11	249	4	4	34.375	47000000	T	2	95.23	1	1	10	23000000	T	6	165	3	3	26.25	35000000	T	3	118.9	1	1	10	28000000	T
	MLOC_38042.1	Uncharacterized protein	Histidinol-phosphate chloroplastic	40.633	6.65	-0.0631868	T	4	34.9	2	2	4	25000000	F	NA	NA	NA	NA	NA	NA	T	4	40.72	2	2	7	9700000	F	NA	NA	NA	NA	NA	NA	F	NA	NA	NA	NA	NA	NA	T	2	55.56	1	1	4	14000000	T
	MLOC_38080.1	nascent polypeptide-associated complex subunit alpha-like protein 2	－	17.826	4.39	-0.785976	T	21	436	5	5	47	93000000	T	21	427	5	5	47	96000000	T	20	279	3	3	26	57000000	T	12	195	4	4	40	19000000	T	15	280	4	4	33	18000000	T	12	245	4	4	40	7000000	T
	MLOC_38099.1	Uncharacterized protein	Uroporphyrinogen decarboxylase	19.526	5.53	-0.0601124	T	8	161	4	4	29	83000000	T	10	183	3	3	25	55000000	T	6	145	3	3	23	40000000	T	0	33.84	2	2	16	8300000	T	5.51938	77	3	3	25	23000000	T	5	80	2	2	20	34000000	T
	MLOC_38101.1	Uncharacterized protein	Myosin-5	75.185	6.3	-0.292825	F	NA	NA	NA	NA	NA	NA	T	1		1	1	1	NA	F	NA	NA	NA	NA	NA	NA	F	NA	NA	NA	NA	NA	NA	F	NA	NA	NA	NA	NA	NA	F	NA	NA	NA	NA	NA	NA	F
	MLOC_38105.1	Uncharacterized protein	Probable bifunctional riboflavin biosynthesis RIBA chloroplastic	60.806	5.33	-0.306643	F	NA	NA	NA	NA	NA	NA	T	NA	0	1	1	1	17000000	T	0	45.81	2	2	3	8300000	F	NA	NA	NA	NA	NA	NA	T	0	0	1	1	4	9300000	F	NA	NA	NA	NA	NA	NA	F
	MLOC_3813.1	Uncharacterized protein	---NA---	25.661	5.96	-0.287029	F	NA	NA	NA	NA	NA	NA	F	NA	NA	NA	NA	NA	NA	F	NA	NA	NA	NA	NA	NA	F	NA	NA	NA	NA	NA	NA	F	NA	NA	NA	NA	NA	NA	T	1		1	1	4	2400000	T
	MLOC_38134.3	Uncharacterized protein	Uncharacterized protein C23C4.09c	26.196	8.98	-0.801674	F	NA	NA	NA	NA	NA	NA	T	3	76	2	2	8	9600000	T	1	55	1	1	5	7000000	F	NA	NA	NA	NA	NA	NA	F	NA	NA	NA	NA	NA	NA	F	NA	NA	NA	NA	NA	NA	T
	MLOC_38258.1	endoribonuclease L-PSP family protein	－	13.651	9.41	0.200758	T	15	228	3	3	32	47000000	T	16	210	3	3	32	53000000	T	13	178	3	3	32	71000000	T	6	130	2	2	24	12000000	T	7	72	2	2	24	16000000	T	10.7233	107	3	3	32	20000000	T
	MLOC_38276.2	RNA-binding (RRM/RBD/RNP motifs) family protein	－	44.033	8.44	-0.24127	T	2	76.89	1	1	3	NA	F	NA	NA	NA	NA	NA	NA	T	2	78.36	1	1	3	6300000	T	5	135.74	1	1	4	4500000	F	NA	NA	NA	NA	NA	NA	F	NA	NA	NA	NA	NA	NA	T
	MLOC_38280.1	Predicted protein; Uncharacterized protein	IQ-DOMAIN 1	52.879	10.02	-0.72314	F	NA	NA	NA	NA	NA	NA	F	NA	NA	NA	NA	NA	NA	F	NA	NA	NA	NA	NA	NA	F	NA	NA	NA	NA	NA	NA	F	NA	NA	NA	NA	NA	NA	F	NA	NA	NA	NA	NA	NA	F
	MLOC_38307.2	Predicted protein; Uncharacterized protein	---NA---	43.635	5.2	-0.597895	F	NA	NA	NA	NA	NA	NA	F	NA	NA	NA	NA	NA	NA	F	NA	NA	NA	NA	NA	NA	F	NA	NA	NA	NA	NA	NA	F	NA	NA	NA	NA	NA	NA	F	NA	NA	NA	NA	NA	NA	T
	MLOC_38317.2	Uncharacterized protein	Dynamin-2A	53.309	9.52	-0.915417	F	NA	NA	NA	NA	NA	NA	T	2	36.41	1	1	2	7400000	T	2	50	2	2	5.625	1900000	F	NA	NA	NA	NA	NA	NA	F	NA	NA	NA	NA	NA	NA	F	NA	NA	NA	NA	NA	NA	T
	MLOC_38362.2	Uncharacterized protein	---NA---	32.05	9.82	-0.349488	T	1	38.81	1	1	2	180000000	T	NA	44.65	1	1	5	NA	T	0	59.6072	2	2	7	62000000	T	0		1	1	2	8600000	F	NA	NA	NA	NA	NA	NA	F	NA	NA	NA	NA	NA	NA	T
	MLOC_38367.1	Ubiquitin carboxyl-terminal hydrolase family protein	－	47.793	6.18	-0.712048	F	NA	NA	NA	NA	NA	NA	F	NA	NA	NA	NA	NA	NA	F	NA	NA	NA	NA	NA	NA	F	NA	NA	NA	NA	NA	NA	F	NA	NA	NA	NA	NA	NA	F	NA	NA	NA	NA	NA	NA	F
	MLOC_38404.1	Uncharacterized protein	50S ribosomal chloroplastic	17.17	10.14	-0.533962	T	14	377	9	9	52	260000000	T	21	448.59	7	7	38	200000000	T	16	412	11	11	67	460000000	T	15	331	8	8	55	87000000	T	8	464	10	10	64	180000000	T	16	289	11	11	61	120000000	T
	MLOC_38413.2	Predicted protein; Uncharacterized protein	PsbP domain-containing protein 6, chloroplastic (OEC23-like protein 1)	29.209	7.88	0.0233577	T	8	116	3	3	15	180000000	T	11	114	4	4	21	190000000	T	8.46671	87	3	3	14.9635	110000000	T	7	120	3	3	18.9781	46000000	T	10	199	4	4	24	67000000	T	5	56	3	3	15	10000000	T
	MLOC_38414.1	Predicted protein; Uncharacterized protein	---NA---	22.631	9.23	-0.141546	F	NA	NA	NA	NA	NA	NA	F	NA	NA	NA	NA	NA	NA	F	NA	NA	NA	NA	NA	NA	F	NA	NA	NA	NA	NA	NA	T	2.09584		1	1	3	28000000	T	2		1	1	3	5000000	F
	MLOC_38431.2	Uncharacterized protein	---NA---	13.515	6.3	-0.295041	F	NA	NA	NA	NA	NA	NA	T	NA	33.23	1	1	11	870000	F	NA	NA	NA	NA	NA	NA	F	NA	NA	NA	NA	NA	NA	F	NA	NA	NA	NA	NA	NA	F	NA	NA	NA	NA	NA	NA	F
	MLOC_38451.1	Predicted protein; Uncharacterized protein	T-complex 1 subunit beta	57.301	5.92	-0.124381	F	NA	NA	NA	NA	NA	NA	T	4	105	4	4	10	25000000	T	4	89	1	1	2	40000000	F	NA	NA	NA	NA	NA	NA	F	NA	NA	NA	NA	NA	NA	T	NA	32.94	1	1	1	6000000	F
	MLOC_38466.2	Predicted protein; Uncharacterized protein	---NA---	16.046	5.64	-1.29796	T	1	33.66	1	1	6	NA	F	NA	NA	NA	NA	NA	NA	F	NA	NA	NA	NA	NA	NA	F	NA	NA	NA	NA	NA	NA	F	NA	NA	NA	NA	NA	NA	F	NA	NA	NA	NA	NA	NA	T
	MLOC_38468.1	FAD/NAD(P)-binding oxidoreductase family protein	－	56.505	5.97	-0.0559387	T	2	54.89	1	1	2	6100000	T	4	102	2	2	4	5400000	T	4	101	2	2	4	3900000	F	NA	NA	NA	NA	NA	NA	F	NA	NA	NA	NA	NA	NA	F	NA	NA	NA	NA	NA	NA	T
	MLOC_38476.1	Non-specific lipid-transfer protein	－	12.321	9.23	0.377049	T	NA	36.56	1	1	9	120000000	T	NA	89	3	3	26	190000000	T	NA	54.99	1	1	11	7300000	T	1	51.98	2	2	14	120000000	T	NA	140	2	2	20	61000000	T	NA	164	2	2	20	31000000	F
	MLOC_38479.3	Superoxide dismutase	－	19.024	7.37	-0.107065	T	NA	50.43	1	1	4	44000000	F	NA	NA	NA	NA	NA	NA	F	NA	NA	NA	NA	NA	NA	F	NA	NA	NA	NA	NA	NA	F	NA	NA	NA	NA	NA	NA	F	NA	NA	NA	NA	NA	NA	F
	MLOC_38507.2	Uncharacterized protein	Probable 6-phosphogluconolactonase chloroplastic	34.807	8.25	-0.0166154	F	NA	NA	NA	NA	NA	NA	T	0		1	1	8	NA	T	0	43.87	1	1	3	5900000	T	2	62.374	2	2	11	3400000	F	NA	NA	NA	NA	NA	NA	F	NA	NA	NA	NA	NA	NA	F
	MLOC_38511.1	Ribose-phosphate pyrophosphokinase	－	31.025	6.99	0.110453	F	NA	NA	NA	NA	NA	NA	T	1	36.45	2	1	9	NA	F	NA	NA	NA	NA	NA	NA	F	NA	NA	NA	NA	NA	NA	F	NA	NA	NA	NA	NA	NA	F	NA	NA	NA	NA	NA	NA	F
	MLOC_38517.1	Uncharacterized protein	Polyol transporter 5	55.135	9.32	0.599029	F	NA	NA	NA	NA	NA	NA	F	NA	NA	NA	NA	NA	NA	F	NA	NA	NA	NA	NA	NA	F	NA	NA	NA	NA	NA	NA	F	NA	NA	NA	NA	NA	NA	F	NA	NA	NA	NA	NA	NA	F
	MLOC_38520.1	Uncharacterized protein	Probable acyl-activating enzyme peroxisomal	68.683	8.56	-0.08064	F	NA	NA	NA	NA	NA	NA	T	1	31.06	1	1	1.92	2100000	F	NA	NA	NA	NA	NA	NA	F	NA	NA	NA	NA	NA	NA	F	NA	NA	NA	NA	NA	NA	F	NA	NA	NA	NA	NA	NA	F
	MLOC_38535.7	Predicted protein; Uncharacterized protein	Monodehydroascorbate reductase	46.532	5.38	-0.0645977	T	6	99	4	3	12	18000000	T	13	148	5	4	15	9400000	T	9	174	6	5	17	8000000	T	9	136	4	3	13	49000000	T	3	79	2	2	7	8200000	T	7	138	3	2	10	5400000	T
	MLOC_38593.1	Aspartokinase	－	53.224	6.61	0.150304	T	2	56.5	1	1	3	14000000	T	3	68.43	2	2	6	11000000	T	2	69.73	2	2	4	18000000	T	2	93	3	3	6	7200000	T	2	69	3	3	9	7900000	T	2	48.69	1	1	3	9600000	T
	MLOC_386.2	Predicted protein; Uncharacterized protein	Prefoldin subunit 6	15.159	9.42	-0.537313	F	NA	NA	NA	NA	NA	NA	F	NA	NA	NA	NA	NA	NA	T	1	40.39	1	1	8.20896	1400000	F	NA	NA	NA	NA	NA	NA	F	NA	NA	NA	NA	NA	NA	F	NA	NA	NA	NA	NA	NA	T
	MLOC_38604.1	Predicted protein; Uncharacterized protein	Metacaspase-4	43.847	5.36	-0.533416	T	13	190	4	4	13	42000000	T	9	101	3	3	9	48000000	T	10	125	5	5	15	56000000	T	3.41489	81	2	2	6	20000000	T	7	103	4	4	11	30000000	T	2	88	2	2	6	32000000	T
	MLOC_38629.6	coenzyme F420 hydrogenase family / dehydrogenase, beta subunit family	－	51.272	7.59	-0.266237	T	0	38.02	2	2	5	3200000	F	NA	NA	NA	NA	NA	NA	T	0	34.48	1	1	1	NA	F	NA	NA	NA	NA	NA	NA	F	NA	NA	NA	NA	NA	NA	F	NA	NA	NA	NA	NA	NA	F
	MLOC_38663.2	Uncharacterized protein	TSS	54.059	7.43	-0.314028	T	3	55	2	2	6.41283	4800000	F	NA	NA	NA	NA	NA	NA	T	NA	43.52	1	1	2	13000000	F	NA	NA	NA	NA	NA	NA	T	2	66	3	3	6.41283	6800000	T	2	69	2	2	6.41283	1100000	T
	MLOC_38675.1	2Fe-2S ferredoxin-like superfamily protein	－	15.999	5.74	-0.191892	F	NA	NA	NA	NA	NA	NA	F	NA	NA	NA	NA	NA	NA	F	NA	NA	NA	NA	NA	NA	F	NA	NA	NA	NA	NA	NA	F	NA	NA	NA	NA	NA	NA	F	NA	NA	NA	NA	NA	NA	T
	MLOC_38677.1	Uncharacterized protein	Probable NAD(P)H dehydrogenase (quinone) FQR1-like 1	21.692	6.89	0.0412621	T	2	118	2	1	11	15000000	F	NA	NA	NA	NA	NA	NA	T	3	135	2	1	11	2600000	F	NA	NA	NA	NA	NA	NA	T	1	111	2	1	11	1500000	F	NA	NA	NA	NA	NA	NA	F
	MLOC_38685.1	Uncharacterized protein	40S ribosomal S15a-1	14.781	9.89	-0.164615	T	7	144	2	2	13	300000000	T	5	82	2	2	13	460000000	T	5.6837	101	2	2	13	130000000	T	3	77	3	3	18	14000000	T	5	94	2	2	13	50000000	T	6	136	3	3	18	100000000	T
	MLOC_3872.1	Predicted protein; Uncharacterized protein	Outer envelope pore chloroplastic	14.964	8.25	0.105556	T	10	202	4	4	38	36000000	T	15	350	4	3	30	84000000	T	8	233	4	4	38	41000000	T	6.58354	179	4	3	42	27000000	T	3	230	5	4	43	22000000	T	7	233	3	3	37.5	23000000	T
	MLOC_38754.1	Uncharacterized protein	60S ribosomal L29-1	6.969	10.9	-1.67667	F	NA	NA	NA	NA	NA	NA	F	NA	NA	NA	NA	NA	NA	F	NA	NA	NA	NA	NA	NA	T	2.48239	55.8	1	1	13	52000000	T	2		1	1	13	26000000	T	2		1	1	13	50000000	F
	MLOC_3876.1	Uncharacterized protein	LUTEIN DEFICIENT chloroplastic	42.038	5.2	-0.225341	T	3	47.4	2	2	5	33000000	T	1		2	2	5	4800000	F	NA	NA	NA	NA	NA	NA	F	NA	NA	NA	NA	NA	NA	F	NA	NA	NA	NA	NA	NA	F	NA	NA	NA	NA	NA	NA	F
	MLOC_38762.1	Predicted protein; Uncharacterized protein	Pyruvate decarboxylase 2	65.026	6.06	0.00756579	F	NA	NA	NA	NA	NA	NA	F	NA	NA	NA	NA	NA	NA	F	NA	NA	NA	NA	NA	NA	F	NA	NA	NA	NA	NA	NA	F	NA	NA	NA	NA	NA	NA	F	NA	NA	NA	NA	NA	NA	F
	MLOC_38768.2	Uncharacterized protein	Asparagine--tRNA cytoplasmic 1	58.786	6.21	-0.291555	T	6	123	8	7	16	34000000	T	7.05761	124	5	5	10	56000000	T	13	110	7	6	14	66000000	T	4	58	4	3	9	9700000	T	3	62	5	4	9	20000000	T	5	73.4931	4	3	8	7000000	T
	MLOC_38805.3	Uncharacterized protein	Monothiol glutaredoxin- chloroplastic Flags: Precursor	15.975	6.38	-0.176871	T	NA	50.72	1	1	6	1200000	F	NA	NA	NA	NA	NA	NA	T	1.61046	61	3	3	28	14000000	T	NA	54.26	1	1	6	32000	F	NA	NA	NA	NA	NA	NA	F	NA	NA	NA	NA	NA	NA	F
	MLOC_38823.1	Uncharacterized protein	GDSL esterase lipase At5g33370	39.834	7.14	-0.0202667	T	15.7166	301	7	7	28	75000000	T	11	274	5	5	17	100000000	T	13.3674	271.168	4	4	16	100000000	T	5	208	4	4	15	36000000	T	6	210	4	4	15	55000000	T	8.04187	241	5	5	22	33000000	T
	MLOC_38832.1	Uncharacterized protein	YTH domain-containing family 1	70.564	5.6	-0.733801	F	NA	NA	NA	NA	NA	NA	F	NA	NA	NA	NA	NA	NA	F	NA	NA	NA	NA	NA	NA	F	NA	NA	NA	NA	NA	NA	F	NA	NA	NA	NA	NA	NA	F	NA	NA	NA	NA	NA	NA	F
	MLOC_38832.2	Uncharacterized protein	YTH domain-containing family 1	52.784	7.3	-0.626947	F	NA	NA	NA	NA	NA	NA	T	NA	0	1	1	3	1000000	F	NA	NA	NA	NA	NA	NA	F	NA	NA	NA	NA	NA	NA	F	NA	NA	NA	NA	NA	NA	F	NA	NA	NA	NA	NA	NA	F
	MLOC_38886.2	Uncharacterized protein	FRIGIDA 3	62.923	8	-0.510554	F	NA	NA	NA	NA	NA	NA	F	NA	NA	NA	NA	NA	NA	F	NA	NA	NA	NA	NA	NA	F	NA	NA	NA	NA	NA	NA	F	NA	NA	NA	NA	NA	NA	F	NA	NA	NA	NA	NA	NA	F
	MLOC_3889.1	Uncharacterized protein	Germin 5-1 Flags: Precursor	9.333	10.21	0.0337079	T	2	56.06	1	1	13	63000000	T	2	52.96	1	1	13	60000000	T	2	55.79	1	1	13	59000000	T	2	51.69	1	1	13	22000000	T	2	59.41	1	1	13	28000000	F	NA	NA	NA	NA	NA	NA	F
	MLOC_38894.2	Uncharacterized protein	2,3-dimethylmalate lyase	22.045	5.95	0.106667	T	13	278.86	5	5	34	58000000	T	13	209	5	5	34	87000000	T	14	195	4	4	25	42000000	T	2	140	2	2	14	17000000	T	2	54.54	1	1	5	NA	T	3	98	2	2	14	21000000	T
	MLOC_38928.1	Uncharacterized protein	ATP-sulfurylase chloroplastic Flags: Precursor	6.85	5.11	-0.173016	T	2	54.12	1	1	17	340000000	T	5	75	2	2	30	140000000	T	7	93	2	2	42	340000000	T	5.16671	59	1	1	17	91000000	T	5	72.8163	2	2	30	52000000	T	2	46.95	1	1	17	78000000	T
	MLOC_38948.1	Predicted protein; Uncharacterized protein	Receptor kinase HERK 1	94.145	6.02	0.00630011	F	NA	NA	NA	NA	NA	NA	F	NA	NA	NA	NA	NA	NA	F	NA	NA	NA	NA	NA	NA	F	NA	NA	NA	NA	NA	NA	F	NA	NA	NA	NA	NA	NA	F	NA	NA	NA	NA	NA	NA	F
	MLOC_38949.2	Uncharacterized protein	Calcium-binding mitochondrial carrier S -1	34.931	9.1	0.0801858	F	NA	NA	NA	NA	NA	NA	F	NA	NA	NA	NA	NA	NA	T	1	48.68	1	1	4	5100000	F	NA	NA	NA	NA	NA	NA	F	NA	NA	NA	NA	NA	NA	F	NA	NA	NA	NA	NA	NA	F
	MLOC_38961.1	Uncharacterized protein	---NA---	8.563	9.04	-0.940789	T	1	55.53	1	1	15	2700000	F	NA	NA	NA	NA	NA	NA	F	NA	NA	NA	NA	NA	NA	F	NA	NA	NA	NA	NA	NA	F	NA	NA	NA	NA	NA	NA	F	NA	NA	NA	NA	NA	NA	T
	MLOC_38969.11	DNA photolyases;DNA photolyases	－	64.978	7.27	-0.152137	F	NA	NA	NA	NA	NA	NA	F	NA	NA	NA	NA	NA	NA	F	NA	NA	NA	NA	NA	NA	T	1	54	2	2	3	14000000	T	7	136	4	4	8	11000000	T	8.38004	136	3	3	6	12000000	T
	MLOC_38969.9	DNA photolyases;DNA photolyases	－	61.202	7.5	-0.106884	T	4	123	4	4	8	15000000	T	4	77	4	4	7.24638	39000000	T	3	84	4	4	7.24638	29000000	F	NA	NA	NA	NA	NA	NA	F	NA	NA	NA	NA	NA	NA	F	NA	NA	NA	NA	NA	NA	F
	MLOC_39065.1	Uncharacterized protein	Pre-mRNA-processing-splicing factor 8A	58.906	6.4	-0.404642	F	NA	NA	NA	NA	NA	NA	T	1	51.55	1	1	2	6500000	F	NA	NA	NA	NA	NA	NA	F	NA	NA	NA	NA	NA	NA	F	NA	NA	NA	NA	NA	NA	F	NA	NA	NA	NA	NA	NA	F
	MLOC_39098.1	Uncharacterized protein	CROWDED NUCLEI 1	75.718	4.97	-1.11354	T	2	96.58	1	1	1	1200000	T	2	100.91	2	2	3	5000000	T	2	85.63	1	1	1	NA	F	NA	NA	NA	NA	NA	NA	T	1	75.9	1	1	1	3700000	F	NA	NA	NA	NA	NA	NA	T
	MLOC_39121.1	GTP-binding protein-related	－	21.309	4.84	-0.165979	T	12	248.155	4	2	29	72000000	T	8	171	3	1	24	15000000	T	9	207.584	3	2	25	73000000	T	5	85	4	2	29	6100000	T	7	129	3	2	25	18000000	T	3	81.48	2	1	15	NA	T
	MLOC_39121.2	GTP-binding protein-related	－	31.593	5	-0.196167	T	20	360	7	5	26	52000000	T	17	342	6	4	25	53000000	T	21	341	6	5	23	57000000	T	13	160.177	7	5	28	32000000	T	8	154	3	2	16	33000000	T	9	173	3	2	13	15000000	T
	MLOC_39127.1	Predicted protein; Uncharacterized protein	Peroxidase 1 Flags: Precursor	32.158	8.06	0.0690096	F	NA	NA	NA	NA	NA	NA	T	3	100.525	2	1	10	NA	T	5	150	2	1	10	16000000	F	NA	NA	NA	NA	NA	NA	F	NA	NA	NA	NA	NA	NA	F	NA	NA	NA	NA	NA	NA	T
	MLOC_39148.1	Fructose-bisphosphate aldolase	－	24.328	6.09	-0.119725	T	5	84	2	2	13.3028	11000000	T	4	80	2	2	15	13000000	T	9	137	4	4	26	46000000	F	NA	NA	NA	NA	NA	NA	T	1	57	2	2	15	5900000	F	NA	NA	NA	NA	NA	NA	F
	MLOC_39155.1	Uncharacterized protein	---NA---	19.673	9.98	-0.0413043	T	2	31.68	1	1	5	13000000	T	2	39.77	1	1	5	7900000	T	2	40.14	1	1	5	12000000	F	NA	NA	NA	NA	NA	NA	F	NA	NA	NA	NA	NA	NA	T	1.86284	53.14	1	1	5	2200000	T
	MLOC_39192.1	Uncharacterized protein	Mitochondrial pyruvate carrier 1	12.019	8.97	-0.0185185	T	1	43	1	1	9	6800000	T	1	38.36	1	1	9	29000000	T	1	37.94	1	1	9	39000000	T	0	35.62	1	1	7	9800000	F	NA	NA	NA	NA	NA	NA	F	NA	NA	NA	NA	NA	NA	F
	MLOC_39198.3	ATP binding	－	64.967	7.33	-0.0311258	T	7	129	5	5	10	37000000	T	14	163	7	7	16	16000000	T	18	209	8	8	16	51000000	T	5	99	4	4	6	17000000	T	3	81.4627	4	4	6	5700000	T	5	125	4	4	8	9100000	T
	MLOC_39202.1	Cytochrome b561/ferric reductase transmembrane protein family	－	25.236	10.18	0.823013	F	NA	NA	NA	NA	NA	NA	F	NA	NA	NA	NA	NA	NA	T	2	62.65	1	1	4	NA	T	0	44.5	1	1	4	9700000	T	1	59.93	1	1	4	NA	F	NA	NA	NA	NA	NA	NA	F
	MLOC_39255.1	Uncharacterized protein	Peroxidase 70	25.501	7.87	0.0434599	F	NA	NA	NA	NA	NA	NA	F	NA	NA	NA	NA	NA	NA	F	NA	NA	NA	NA	NA	NA	F	NA	NA	NA	NA	NA	NA	F	NA	NA	NA	NA	NA	NA	T	2	117	2	1	16	9800000	F
	MLOC_39273.1	Uncharacterized protein	Glutathione S-transferase F11	24.926	5.99	-0.19823	T	5	133	3	3	15.9292	47000000	T	3	57.4011	3	3	12	77000000	T	3.43854	130	3	3	15	42000000	T	1	64	3	3	15.9292	9400000	T	1		1	1	4	5200000	F	NA	NA	NA	NA	NA	NA	T
	MLOC_39318.1	Antifungal protein S	－	26.804	7.77	-0.0619608	T	0	57.41	1	1	7	6400000	T	NA	51.5	1	1	4	1500000	T	0	67.58	1	1	7	1100000	F	NA	NA	NA	NA	NA	NA	T	1	84	2	2	11	6200000	T	NA	50.19	1	1	4	9900000	F
	MLOC_3932.1	Predicted protein; Uncharacterized protein	Ubiquitin-conjugating enzyme E2 variant 1D	16.654	6.93	-0.571233	F	NA	NA	NA	NA	NA	NA	T	2	84	3	3	29	7600000	T	1	109.52	2	2	15	11000000	T	NA	78.17	1	1	8.90411	4700000	T	NA	151	1	1	8.90411	9000000	T	0	123.444	2	1	15	6200000	F
	MLOC_39328.2	Predicted protein; Uncharacterized protein	Fasciclin-like arabinogalactan 7 Flags: Precursor	27.981	9.28	0.0473684	T	0	0	1	1	3.7594	15000000	T	3	49	2	2	6	4500000	F	NA	NA	NA	NA	NA	NA	T	0	57.03	1	1	3	1400000	F	NA	NA	NA	NA	NA	NA	F	NA	NA	NA	NA	NA	NA	T
	MLOC_3938.1	Uncharacterized protein	Brefeldin A-inhibited guanine nucleotide-exchange 5	51.458	5.44	-0.132104	F	NA	NA	NA	NA	NA	NA	F	NA	NA	NA	NA	NA	NA	F	NA	NA	NA	NA	NA	NA	F	NA	NA	NA	NA	NA	NA	F	NA	NA	NA	NA	NA	NA	F	NA	NA	NA	NA	NA	NA	F
	MLOC_39391.1	Ribosomal protein L19	－	24.214	11.44	-1.05311	T	4	225	7	2	29	34000000	F	NA	NA	NA	NA	NA	NA	F	NA	NA	NA	NA	NA	NA	T	2	177	3	1	16	88000	T	2	100.344	3	1	16	NA	T	2	149	3	1	16	NA	T
	MLOC_39397.1	Uncharacterized protein	Ferrochelatase-2, chloroplastic	20.292	9.35	-0.110106	F	NA	NA	NA	NA	NA	NA	F	NA	NA	NA	NA	NA	NA	F	NA	NA	NA	NA	NA	NA	T	0	54.53	1	1	7.44681	2600000	F	NA	NA	NA	NA	NA	NA	F	NA	NA	NA	NA	NA	NA	F
	MLOC_39431.2	Uncharacterized protein	STRICTOSIDINE SYNTHASE-LIKE 3	22.179	9.14	-0.101015	T	0	34.09	1	1	5	3200000	T	2.21069	63.41	1	1	5	3300000	F	NA	NA	NA	NA	NA	NA	F	NA	NA	NA	NA	NA	NA	F	NA	NA	NA	NA	NA	NA	F	NA	NA	NA	NA	NA	NA	F
	MLOC_39436.1	Uncharacterized protein	Photosynthetic NDH subunit of subcomplex B chloroplastic	5.369	9.61	-0.0529412	T	0		1	1	35	2600000	F	NA	NA	NA	NA	NA	NA	T	4	0	1	1	17	NA	F	NA	NA	NA	NA	NA	NA	F	NA	NA	NA	NA	NA	NA	F	NA	NA	NA	NA	NA	NA	F
	MLOC_39451.1	Uncharacterized protein	---NA---	26.352	7.24	-0.285408	F	NA	NA	NA	NA	NA	NA	F	NA	NA	NA	NA	NA	NA	F	NA	NA	NA	NA	NA	NA	F	NA	NA	NA	NA	NA	NA	T	2		1	1	7	6800000	T	2		1	1	7	8600000	T
	MLOC_39495.1	Uncharacterized protein	Mitochondrial carnitine acylcarnitine carrier	12.456	9.07	0.110084	T	2	168.881	5	5	54	17000000	T	4	152.358	5	5	49	32000000	T	4	33.82	3	3	27	85000000	T	0	34.32	1	1	7	8500000	T	1	83	3	3	32	8100000	F	NA	NA	NA	NA	NA	NA	T
	MLOC_39527.1	Uncharacterized protein	---NA---	10.197	7.44	-0.508989	F	NA	NA	NA	NA	NA	NA	F	NA	NA	NA	NA	NA	NA	F	NA	NA	NA	NA	NA	NA	F	NA	NA	NA	NA	NA	NA	F	NA	NA	NA	NA	NA	NA	F	NA	NA	NA	NA	NA	NA	F
	MLOC_39568.1	Uncharacterized protein	Cysteine mitochondrial	27.825	6.55	-0.159608	F	NA	NA	NA	NA	NA	NA	F	NA	NA	NA	NA	NA	NA	F	NA	NA	NA	NA	NA	NA	F	NA	NA	NA	NA	NA	NA	F	NA	NA	NA	NA	NA	NA	F	NA	NA	NA	NA	NA	NA	F
	MLOC_39594.1	Uncharacterized protein	Periplasmic beta-glucosidase	27.018	6.54	0.0102362	T	6	64.86	2	1	11	15000000	T	8.24407	68	3	2	15.748	8000000	T	4	63	2	2	12.9921	16000000	T	6	99	2	2	12.9921	12000000	F	NA	NA	NA	NA	NA	NA	T	4	80.05	1	1	8	21000000	T
	MLOC_39679.1	Uncharacterized protein	Allene oxide synthase chloroplastic	21.51	8.09	-0.153368	F	NA	NA	NA	NA	NA	NA	F	NA	NA	NA	NA	NA	NA	F	NA	NA	NA	NA	NA	NA	F	NA	NA	NA	NA	NA	NA	F	NA	NA	NA	NA	NA	NA	F	NA	NA	NA	NA	NA	NA	F
	MLOC_39693.1	Uncharacterized protein	NEOXANTHIN-DEFICIENT 1	12.374	8.95	-0.526549	F	NA	NA	NA	NA	NA	NA	F	NA	NA	NA	NA	NA	NA	F	NA	NA	NA	NA	NA	NA	T	2	71.37	1	1	12	850000	F	NA	NA	NA	NA	NA	NA	F	NA	NA	NA	NA	NA	NA	F
	MLOC_3970.1	nucleoporin 155	－	142.715	6.99	-0.111774	F	NA	NA	NA	NA	NA	NA	T	1	42.03	1	1	1	3800000	F	NA	NA	NA	NA	NA	NA	F	NA	NA	NA	NA	NA	NA	F	NA	NA	NA	NA	NA	NA	F	NA	NA	NA	NA	NA	NA	F
	MLOC_3976.2	Uncharacterized protein	---NA---	16.773	3.97	-1.21635	F	NA	NA	NA	NA	NA	NA	F	NA	NA	NA	NA	NA	NA	F	NA	NA	NA	NA	NA	NA	F	NA	NA	NA	NA	NA	NA	F	NA	NA	NA	NA	NA	NA	F	NA	NA	NA	NA	NA	NA	T
	MLOC_3977.2	Uncharacterized protein	Probable phosphoribosylformylglycinamidine chloroplastic mitochondrial	155.719	5.4	-0.129205	T	0	42.47	1	1	0.70373	13000000	F	NA	NA	NA	NA	NA	NA	T	0	38.12	1	1	0.70373	18000000	T	NA	51.42	1	1	0.492611	8100000	F	NA	NA	NA	NA	NA	NA	T	0	55.76	1	1	1	2100000	F
	MLOC_39835.1	Uncharacterized protein	---NA---	24.863	6.93	-0.159244	T	7	138	3	3	13	37000000	T	8	129	2	2	10	72000000	T	12	198	4	4	19.3277	49000000	T	4	113	2	2	10	12000000	T	NA	45.89	1	1	4.62185	8300000	T	2	59.48	1	1	6	4200000	T
	MLOC_39886.1	Predicted protein; Uncharacterized protein	---NA---	23.681	7.21	-0.153636	T	2	53.4	2	2	13	62000000	T	2	55.05	1	1	5	140000000	T	2	76.65	2	2	13	90000000	T	1	45.7	1	1	5	24000000	F	NA	NA	NA	NA	NA	NA	T	2	46.41	1	1	5	30000000	T
	MLOC_39888.4	Predicted protein; Uncharacterized protein	---NA---	18.936	10.26	0.216949	F	NA	NA	NA	NA	NA	NA	F	NA	NA	NA	NA	NA	NA	F	NA	NA	NA	NA	NA	NA	F	NA	NA	NA	NA	NA	NA	F	NA	NA	NA	NA	NA	NA	F	NA	NA	NA	NA	NA	NA	F
	MLOC_39911.1	Tetratricopeptide repeat (TPR)-like superfamily protein	－	33.338	5.34	-0.150338	F	NA	NA	NA	NA	NA	NA	F	NA	NA	NA	NA	NA	NA	F	NA	NA	NA	NA	NA	NA	T	2		1	1	9	210000000	F	NA	NA	NA	NA	NA	NA	F	NA	NA	NA	NA	NA	NA	F
	MLOC_39970.1	Uncharacterized protein	Thylakoid membrane slr0575	16.288	8.75	0.366026	F	NA	NA	NA	NA	NA	NA	T	1	43.05	1	1	7	16000000	T	1	70	2	2	20	34000000	T	3	55.74	3	3	25	23000000	T	1	32.81	1	1	7	20000000	T	1	59.83	2	2	20	5400000	T
	MLOC_40062.1	30S ribosomal protein 3, chloroplastic	－	9.501	5.31	-0.0634146	T	5	103	3	3	24.3902	110000000	T	4	92	3	3	21	170000000	T	2		1	1	9	750000000	T	2		1	1	9	68000000	T	2	44.13	1	1	9	72000000	T	2	53.48	1	1	9	74000000	T
	MLOC_4012.3	Insulinase (Peptidase family M16) protein	－	53.811	5.94	-0.266736	T	23	382	11	11	23	180000000	T	21	494	12	12	27	140000000	T	23	277	11	11	21	190000000	T	18	327	8	8	16	44000000	T	13	309	8	8	14	40000000	T	17	249	7	7	14	37000000	T
	MLOC_40168.2	Uncharacterized protein	Uncharacterized aarF domain-containing kinase chloroplastic Flags: Precursor	20.982	11.09	-0.17513	T	9	124	4	4	22	16000000	T	5	128	4	4	22	24000000	T	5	88	4	4	22	19000000	F	NA	NA	NA	NA	NA	NA	F	NA	NA	NA	NA	NA	NA	T	NA	41.73	1	1	3	540000	T
	MLOC_40202.1	Uncharacterized protein	Thionin BTH7 Contains:	6.707	8.69	0.432812	F	NA	NA	NA	NA	NA	NA	F	NA	NA	NA	NA	NA	NA	F	NA	NA	NA	NA	NA	NA	T	NA	49	2	2	35.9375	140000000	T	NA	52.2717	2	2	35.9375	160000000	T	NA	49.3817	2	2	35.9375	110000000	F
	MLOC_40241.1	Uncharacterized protein	D-3-phosphoglycerate dehydrogenase chloroplastic	28.847	7.4	0.15	F	NA	NA	NA	NA	NA	NA	T	1	52	3	1	9	24000000	F	NA	NA	NA	NA	NA	NA	F	NA	NA	NA	NA	NA	NA	F	NA	NA	NA	NA	NA	NA	F	NA	NA	NA	NA	NA	NA	F
	MLOC_40241.2	Uncharacterized protein	D-3-phosphoglycerate dehydrogenase chloroplastic	45.789	5.44	0.154398	T	4	96	2	2	5	6700000	T	3	72	3	1	7	4500000	T	6.27146	110	2	2	5	3400000	T	1	57.24	1	1	2.5463	9600000	F	NA	NA	NA	NA	NA	NA	T	1	73	2	1	4	5100000	F
	MLOC_4026.4	12-oxophytodienoic acid reductase 2	－	40.497	6.7	-0.253825	T	2	74.17	1	1	2	43000000	F	NA	NA	NA	NA	NA	NA	T	2	96	2	2	4	17000000	T	1	65.8	1	1	2	6800000	T	6	90	3	3	9	8000000	T	1	53.18	1	1	2	8900000	F
	MLOC_40292.1	Uncharacterized protein	(DL)-glycerol-3-phosphatase 2	10.477	4.84	-0.251042	F	NA	NA	NA	NA	NA	NA	F	NA	NA	NA	NA	NA	NA	F	NA	NA	NA	NA	NA	NA	F	NA	NA	NA	NA	NA	NA	F	NA	NA	NA	NA	NA	NA	F	NA	NA	NA	NA	NA	NA	F
	MLOC_40298.3	Uncharacterized protein	---NA---	22.656	9.39	-0.127962	F	NA	NA	NA	NA	NA	NA	F	NA	NA	NA	NA	NA	NA	F	NA	NA	NA	NA	NA	NA	T	NA	41.51	1	1	3.31754	3400000	F	NA	NA	NA	NA	NA	NA	F	NA	NA	NA	NA	NA	NA	T
	MLOC_40393.1	Predicted protein; Uncharacterized protein	Uncharacterized TPR repeat-containing At1g05150	91.868	6.61	-0.250475	F	NA	NA	NA	NA	NA	NA	F	NA	NA	NA	NA	NA	NA	F	NA	NA	NA	NA	NA	NA	F	NA	NA	NA	NA	NA	NA	F	NA	NA	NA	NA	NA	NA	F	NA	NA	NA	NA	NA	NA	F
	MLOC_4047.1	HSP70-interacting protein 1	－	47.503	4.93	-0.630989	T	5	84	3	3	10	19000000	T	2	96	2	2	6	30000000	T	12	157	3	3	9	29000000	T	0	0	1	1	3	13000000	T	2	68.31	1	1	3	15000000	T	4	72.22	2	2	7	9300000	T
	MLOC_40510.1	Uncharacterized protein	Mitochondrial fission 1 A	8.324	4.67	-0.406667	F	NA	NA	NA	NA	NA	NA	F	NA	NA	NA	NA	NA	NA	F	NA	NA	NA	NA	NA	NA	F	NA	NA	NA	NA	NA	NA	F	NA	NA	NA	NA	NA	NA	F	NA	NA	NA	NA	NA	NA	F
	MLOC_40627.1	Uncharacterized protein	---NA---	30.614	5.39	-0.0281787	F	NA	NA	NA	NA	NA	NA	F	NA	NA	NA	NA	NA	NA	F	NA	NA	NA	NA	NA	NA	F	NA	NA	NA	NA	NA	NA	F	NA	NA	NA	NA	NA	NA	F	NA	NA	NA	NA	NA	NA	F
	MLOC_4066.1	Uncharacterized protein	---NA---	31.705	5.35	-0.364138	F	NA	NA	NA	NA	NA	NA	F	NA	NA	NA	NA	NA	NA	F	NA	NA	NA	NA	NA	NA	T	0	32.25	1	1	2	30000000	F	NA	NA	NA	NA	NA	NA	F	NA	NA	NA	NA	NA	NA	F
	MLOC_4068.2	Uncharacterized protein	Guanine nucleotide exchange factor SPIKE 1	85.266	6.18	-0.481374	F	NA	NA	NA	NA	NA	NA	F	NA	NA	NA	NA	NA	NA	F	NA	NA	NA	NA	NA	NA	F	NA	NA	NA	NA	NA	NA	F	NA	NA	NA	NA	NA	NA	T	0	42.68	1	1	1	600000	F
	MLOC_4114.1	Uncharacterized protein	NADH dehydrogenase [ubiquinone] iron-sulfur protein 1, mitochondrial (EC 1.6.5.3) (EC 1.6.99.3) (76 kDa mitochondrial complex I subunit) (Complex I-76kD) (CI-76kD) (NADH-ubiquinone oxidoreductase 76 kDa subunit)	75.189	6.42	-0.14121	T	14.1874	169	9	9	16	43000000	T	14	248	10	10	16	61000000	T	16	275	9	9	15	56000000	T	2	96	4	4	8.50144	11000000	T	12	211	7	7	14	10000000	T	9	192	5	5	12	13000000	T
	MLOC_41158.1	Uncharacterized protein	26S protease regulatory subunit 6B homolog	4.05	9.7	-1.19091	F	NA	NA	NA	NA	NA	NA	F	NA	NA	NA	NA	NA	NA	F	NA	NA	NA	NA	NA	NA	F	NA	NA	NA	NA	NA	NA	F	NA	NA	NA	NA	NA	NA	F	NA	NA	NA	NA	NA	NA	F
	MLOC_4164.1	Predicted protein; Uncharacterized protein	Uncharacterized protein At2g34160	15.179	5.21	-0.291367	T	1	50.52	1	1	5	6500000	T	1	36.75	1	1	5	14000000	T	1	38.98	1	1	5	14000000	F	NA	NA	NA	NA	NA	NA	F	NA	NA	NA	NA	NA	NA	F	NA	NA	NA	NA	NA	NA	T
	MLOC_42167.3	Uncharacterized protein	Peptidyl-prolyl cis-trans isomerase chloroplastic	30.147	9.22	0.0545775	T	10	188	5	5	21	45000000	T	9	182	4	4	18	44000000	T	12	192	4	4	16	74000000	T	4	134	4	4	17	24000000	T	7	120	4	4	15	30000000	T	5	78	2	2	9	45000000	T
	MLOC_42200.1	Uncharacterized protein	---NA---	10.017	10.64	-0.520455	F	NA	NA	NA	NA	NA	NA	T	4	72.84	1	1	12.5	19000000	F	NA	NA	NA	NA	NA	NA	T	0		1	1	12.5	3800000	F	NA	NA	NA	NA	NA	NA	F	NA	NA	NA	NA	NA	NA	T
	MLOC_42279.1	Predicted protein; Uncharacterized protein	Macrophage migration inhibitory factor homolog	11.935	4.72	0.231304	F	NA	NA	NA	NA	NA	NA	F	NA	NA	NA	NA	NA	NA	F	NA	NA	NA	NA	NA	NA	F	NA	NA	NA	NA	NA	NA	F	NA	NA	NA	NA	NA	NA	T	3	67.78	1	1	10	43000000	F
	MLOC_42305.1	Uncharacterized protein	Elongation factor 2	34.243	8.68	-0.208609	T	10	432	12	2	35	29000000	F	NA	NA	NA	NA	NA	NA	F	NA	NA	NA	NA	NA	NA	F	NA	NA	NA	NA	NA	NA	T	10	302	8	1	28	NA	T	17	393	9	1	30.7947	49000000	F
	MLOC_42504.1	Uncharacterized protein	Photosynthetic NDH subunit of subcomplex B chloroplastic	30.088	6.01	-0.443542	T	NA	91	2	2	8	18000000	T	0	117	2	2	8	12000000	T	NA	52	2	2	8	4400000	T	NA	40	2	2	8	3700000	T	2	36	2	2	12	NA	T	NA	28.07	1	1	5	NA	T
	MLOC_4257.1	ATP-dependent Clp protease proteolytic subunit	－	42.844	9.11	-0.471762	T	2	154	4	4	11	63000000	T	4	102.28	4	4	9	55000000	T	2	132.864	3	3	9	51000000	T	2	72	2	2	7	12000000	T	3	96	2	2	7	11000000	T	2	72.61	1	1	3	21000000	T
	MLOC_4270.2	Survival protein SurE-like phosphatase/nucleotidase	－	41.997	5.82	-0.128642	T	3	71.96	1	1	4	14000000	F	NA	NA	NA	NA	NA	NA	T	0		1	1	4	2900000	F	NA	NA	NA	NA	NA	NA	F	NA	NA	NA	NA	NA	NA	T	4	97.44	1	1	4	14000000	F
	MLOC_4273.2	aldehyde dehydrogenase 12A1	－	48.609	6	-0.0432802	T	1.62095	54.3857	2	2	3	22000000	T	1	46	2	2	4	24000000	T	1	74	3	3	6	27000000	T	1	60	2	2	4	8500000	T	2	57	2	2	4	8600000	T	0	33.44	1	1	2.05011	13000000	T
	MLOC_42860.1	Uncharacterized protein	---NA---	10.663	10.8	0.443269	T	NA	92	1	1	18	68000000	T	2	128.696	1	1	18	66000000	T	2	102	1	1	18	100000000	T	NA	47.83	1	1	18	55000000	T	NA	110	1	1	18	18000000	T	NA	79.31	1	1	18	NA	T
	MLOC_42873.1	Uncharacterized protein	---NA---	14.683	5.4	-0.372109	F	NA	NA	NA	NA	NA	NA	F	NA	NA	NA	NA	NA	NA	F	NA	NA	NA	NA	NA	NA	F	NA	NA	NA	NA	NA	NA	F	NA	NA	NA	NA	NA	NA	F	NA	NA	NA	NA	NA	NA	F
	MLOC_42911.1	Uncharacterized protein	TSS	83.299	5.16	-0.822532	T	20	557	12	10	25	76000000	T	23.0089	489	11	9	20.1266	55000000	T	17	437	11	9	20	45000000	T	26	507	12	10	22	39000000	T	25	561	12	10	21	33000000	T	20	450	11	9	22	21000000	T
	MLOC_4297.2	Molecular chaperone Hsp40/DnaJ family protein	－	38.367	9.11	-0.275207	F	NA	NA	NA	NA	NA	NA	F	NA	NA	NA	NA	NA	NA	T	2	55.81	1	1	3	NA	T	1	0	1	1	3	NA	T	3	46	2	2	7	13000000	F	NA	NA	NA	NA	NA	NA	T
	MLOC_430.1	Uncharacterized protein	NADH dehydrogenase [ubiquinone] iron-sulfur protein 2	18.912	7.8	-0.269643	T	1	45	1	1	4	26000000	T	0	55	1	1	4	7400000	F	NA	NA	NA	NA	NA	NA	T	0	40.6	1	1	4	9900000	T	1	34	1	1	4	6500000	T	0	34.85	1	1	4	6300000	F
	MLOC_4305.2	Predicted protein; Uncharacterized protein	Oligouridylate-binding 1B	46.798	7.85	-0.42093	F	NA	NA	NA	NA	NA	NA	F	NA	NA	NA	NA	NA	NA	F	NA	NA	NA	NA	NA	NA	F	NA	NA	NA	NA	NA	NA	F	NA	NA	NA	NA	NA	NA	F	NA	NA	NA	NA	NA	NA	F
	MLOC_43072.2	translocon at the outer membrane of chloroplasts 64-III	－	51.408	8.44	-0.168922	T	2	45.89	1	1	2	NA	T	2	39.74	2	2	4	6400000	T	2	46.38	1	1	2	NA	F	NA	NA	NA	NA	NA	NA	T	1	40.36	1	1	2	2500000	F	NA	NA	NA	NA	NA	NA	F
	MLOC_4319.1	Predicted protein; Uncharacterized protein	Frataxin,mitochondrial	21.39	6.55	-0.3	F	NA	NA	NA	NA	NA	NA	F	NA	NA	NA	NA	NA	NA	F	NA	NA	NA	NA	NA	NA	F	NA	NA	NA	NA	NA	NA	F	NA	NA	NA	NA	NA	NA	F	NA	NA	NA	NA	NA	NA	F
	MLOC_43235.1	Uncharacterized protein	AAA-ATPase mitochondrial	32.374	9.64	-0.480142	T	2	29.6	1	1	4.96454	20000000	F	NA	NA	NA	NA	NA	NA	F	NA	NA	NA	NA	NA	NA	F	NA	NA	NA	NA	NA	NA	F	NA	NA	NA	NA	NA	NA	F	NA	NA	NA	NA	NA	NA	F
	MLOC_43244.1	Histone H2A	－	16.182	10.86	-0.210526	F	NA	NA	NA	NA	NA	NA	T	5	75	2	1	19	28000000	F	NA	NA	NA	NA	NA	NA	T	7	85	2	1	19	16000000	F	NA	NA	NA	NA	NA	NA	T	5	96	2	1	19	53000000	T
	MLOC_43331.1	Carbonic anhydrase, chloroplastic	－	22.252	6.34	-0.0524752	T	70	1198	15	15	71	2300000000	T	73	1252.25	13	13	63	2200000000	T	64.8065	1114	12	12	51	1900000000	T	60	1403	18	18	81	1600000000	T	70	1816.22	18	18	82	1600000000	T	89	1720	20	20	85	1400000000	T
	MLOC_43332.1	Uncharacterized protein	1-aminocyclopropane-1-carboxylate oxidase 1	23.078	5.16	-0.372059	T	0	59	2	2	11	45000000	F	NA	NA	NA	NA	NA	NA	T	NA	50	2	2	11	57000000	T	NA	45.52	1	1	7	NA	F	NA	NA	NA	NA	NA	NA	F	NA	NA	NA	NA	NA	NA	F
	MLOC_4339.1	Predicted protein; Uncharacterized protein	Endo-1,3 1,4-beta-D-glucanase Flags: Precursor	25.317	5.19	0.0741667	T	4	77	3	3	16	7800000	T	2.13145	46.71	1	1	4	NA	T	6.54135	122	4	4	21	11000000	F	NA	NA	NA	NA	NA	NA	F	NA	NA	NA	NA	NA	NA	F	NA	NA	NA	NA	NA	NA	T
	MLOC_43394.1	Uncharacterized protein	Probable signal recognition particle 43 kDa chloroplastic Flags: Precursor	24.513	5.17	-0.409052	F	NA	NA	NA	NA	NA	NA	T	6	130	1	1	4	33000000	T	6	112	1	1	4	31000000	T	6	137	1	1	4	10000000	F	NA	NA	NA	NA	NA	NA	F	NA	NA	NA	NA	NA	NA	T
	MLOC_4341.1	T-complex protein 1 subunit delta	－	57.403	6.99	0.0792135	T	4	161	4	4	8	21000000	T	2	122	3	3	6	53000000	T	4	111	4	4	8	16000000	F	NA	NA	NA	NA	NA	NA	F	NA	NA	NA	NA	NA	NA	T	1	93	3	3	8	9800000	T
	MLOC_43461.1	Predicted protein; Uncharacterized protein	Photosystem II 10 kDa chloroplastic Flags: Precursor	12.948	9.01	0.146457	T	7.78112	168	3	3	25	400000000	T	11	225.184	4	4	42	190000000	T	5	140	3	3	25	330000000	T	13	361	5	5	42	180000000	T	11	308	5	5	43	110000000	T	10	219	4	4	24	190000000	T
	MLOC_43485.1	Predicted protein; Uncharacterized protein	Probable cinnamyl alcohol dehydrogenase	38.664	5.99	0.0341667	T	NA	65.53	1	1	2	NA	T	NA	39.4	1	1	2	8400000	T	NA	51.85	1	1	2	NA	T	NA	57.39	1	1	2	4000000	T	NA	39.31	1	1	2	NA	F	NA	NA	NA	NA	NA	NA	T
	MLOC_43486.2	Predicted protein; Uncharacterized protein	Isocitrate dehydrogenase	39.845	6.93	-0.054717	T	NA	46.88	1	1	5	15000000	F	NA	NA	NA	NA	NA	NA	T	0	41.93	1	1	5	2400000	T	2.67323	59.07	1	1	6	5400000	T	0	29.14	1	1	6	13000000	F	NA	NA	NA	NA	NA	NA	F
	MLOC_43525.1	Uncharacterized protein	E3 UFM1-protein ligase 1 homolog	90.183	6.07	-0.352503	T	0	47.46	1	1	1	1600000	T	0	40.49	1	1	1	11000000	F	NA	NA	NA	NA	NA	NA	F	NA	NA	NA	NA	NA	NA	F	NA	NA	NA	NA	NA	NA	F	NA	NA	NA	NA	NA	NA	F
	MLOC_43525.15	Uncharacterized protein	E3 UFM1-protein ligase 1 homolog	41.583	5.96	-0.5624	F	NA	NA	NA	NA	NA	NA	F	NA	NA	NA	NA	NA	NA	F	NA	NA	NA	NA	NA	NA	F	NA	NA	NA	NA	NA	NA	F	NA	NA	NA	NA	NA	NA	F	NA	NA	NA	NA	NA	NA	F
	MLOC_43526.1	Uncharacterized protein	1-aminocyclopropane-1-carboxylate oxidase	34.48	5.39	-0.426623	F	NA	NA	NA	NA	NA	NA	F	NA	NA	NA	NA	NA	NA	T	NA	34.81	1	1	2	24000000	F	NA	NA	NA	NA	NA	NA	T	NA	35.83	1	1	2	12000000	F	NA	NA	NA	NA	NA	NA	F
	MLOC_43555.1	Pyrroline-5-carboxylate reductase	－	25.439	7.99	0.128689	F	NA	NA	NA	NA	NA	NA	F	NA	NA	NA	NA	NA	NA	F	NA	NA	NA	NA	NA	NA	F	NA	NA	NA	NA	NA	NA	F	NA	NA	NA	NA	NA	NA	F	NA	NA	NA	NA	NA	NA	F
	MLOC_43588.1	Uncharacterized protein	O-linked-mannose beta-1,4-N-acetylglucosaminyltransferase 2	53.065	5.81	-0.346849	T	1	32.03	1	1	1	420000000	T	1	29.05	1	1	1	230000000	F	NA	NA	NA	NA	NA	NA	F	NA	NA	NA	NA	NA	NA	F	NA	NA	NA	NA	NA	NA	F	NA	NA	NA	NA	NA	NA	F
	MLOC_43591.1	Uncharacterized protein	Probable 3-hydroxyisobutyrate dehydrogenase-like mitochondrial	15.069	7.9	0.213889	T	2	70.77	1	1	9	24000000	F	NA	NA	NA	NA	NA	NA	T	2	77.75	1	1	9	24000000	F	NA	NA	NA	NA	NA	NA	F	NA	NA	NA	NA	NA	NA	F	NA	NA	NA	NA	NA	NA	F
	MLOC_4360.1	Uncharacterized protein	Pentatricopeptide repeat-containing protein, mitochondrial	31.42	7.43	-0.030137	T	2	48.51	1	1	3	21000000	F	NA	NA	NA	NA	NA	NA	T	1	42.07	1	1	3	16000000	F	NA	NA	NA	NA	NA	NA	F	NA	NA	NA	NA	NA	NA	F	NA	NA	NA	NA	NA	NA	T
	MLOC_43603.1	Uncharacterized protein	Plant intracellular Ras-group-related LRR 3	17.784	4.7	-0.284663	F	NA	NA	NA	NA	NA	NA	F	NA	NA	NA	NA	NA	NA	F	NA	NA	NA	NA	NA	NA	F	NA	NA	NA	NA	NA	NA	F	NA	NA	NA	NA	NA	NA	F	NA	NA	NA	NA	NA	NA	F
	MLOC_43627.4	Predicted protein; Uncharacterized protein	Heterogeneous nuclear ribonucleo 1	53.002	6.15	-0.52085	F	NA	NA	NA	NA	NA	NA	F	NA	NA	NA	NA	NA	NA	F	NA	NA	NA	NA	NA	NA	F	NA	NA	NA	NA	NA	NA	F	NA	NA	NA	NA	NA	NA	F	NA	NA	NA	NA	NA	NA	F
	MLOC_43633.1	Transducin/WD40 repeat-like superfamily protein	－	169.427	8.29	-0.184103	T	6.6634	96	3	3	2	9300000	T	6	101	3	3	2	9500000	T	4	68.68	2	2	1	4100000	F	NA	NA	NA	NA	NA	NA	T	2	41.12	1	1	0.897436	20000000	T	0	41.34	1	1	0.512821	2500000	T
	MLOC_43714.3	Uncharacterized protein	Thioredoxin H2-2	10.324	7.96	0.121739	F	NA	NA	NA	NA	NA	NA	F	NA	NA	NA	NA	NA	NA	F	NA	NA	NA	NA	NA	NA	F	NA	NA	NA	NA	NA	NA	F	NA	NA	NA	NA	NA	NA	F	NA	NA	NA	NA	NA	NA	T
	MLOC_43717.1	Uncharacterized protein	S phase cyclin A-associated in the endoplasmic reticulum	165.834	6.83	-0.532615	T	NA	23.45	1	1	1.14555	NA	F	NA	NA	NA	NA	NA	NA	F	NA	NA	NA	NA	NA	NA	F	NA	NA	NA	NA	NA	NA	F	NA	NA	NA	NA	NA	NA	F	NA	NA	NA	NA	NA	NA	F
	MLOC_43731.1	alpha/beta-Hydrolases superfamily protein	－	32.682	7.43	-0.176632	T	7	116	3	3	13.7457	31000000	T	7.47289	132	3	3	16	58000000	T	9	136	4	4	19	48000000	T	5	115	3	3	16	15000000	T	5.64494	103	2	2	9	33000000	T	2	74.15	1	1	6	28000000	T
	MLOC_43759.1	Uncharacterized protein	---NA---	9.414	7.8	0.137079	T	1	60.9	1	1	11	23000000	F	NA	NA	NA	NA	NA	NA	F	NA	NA	NA	NA	NA	NA	F	NA	NA	NA	NA	NA	NA	F	NA	NA	NA	NA	NA	NA	F	NA	NA	NA	NA	NA	NA	T
	MLOC_43780.5	Low PSII Accumulation 3	－	36.12	5.21	-0.31215	T	16	213	6	6	23.9875	43000000	T	14	297	8	8	32	38000000	T	12.6877	168.104	6	6	27	27000000	T	9.30816	110.841	4	4	15	13000000	T	7	99	4	4	14	7300000	T	12	246	5	5	20	14000000	T
	MLOC_43814.2	Uncharacterized protein	Probable starch synthase chloroplastic amyloplastic	73.405	6.18	-0.363426	T	0	33.4	1	1	1	NA	F	NA	NA	NA	NA	NA	NA	T	0	35.79	1	1	1	1600000	F	NA	NA	NA	NA	NA	NA	F	NA	NA	NA	NA	NA	NA	F	NA	NA	NA	NA	NA	NA	F
	MLOC_43828.1	Uncharacterized protein	Ras-related RABE1c	23.908	7.11	-0.395327	F	NA	NA	NA	NA	NA	NA	T	7	108	2	1	10	150000000	T	14	143	4	1	24	3800000	T	4	73	2	1	7	16000000	F	NA	NA	NA	NA	NA	NA	F	NA	NA	NA	NA	NA	NA	F
	MLOC_43860.2	nitrite reductase 1	－	59.142	5.99	-0.194747	T	25	468.159	8	8	18	220000000	T	22	350	10	10	21	210000000	T	21	336	9	9	21	180000000	T	19	350	7	7	16	71000000	T	14	296	8	8	19	68000000	T	19	372	9	9	22	60000000	T
	MLOC_43889.3	Nucleoside diphosphate kinase	－	16.636	6.8	-0.144667	T	35	675	7	7	42	820000000	T	45.6613	740	7	7	42	610000000	T	31	621.472	7	7	42	660000000	T	27	486	7	7	52	250000000	T	36.1941	608	8	8	52	270000000	T	30	551	6	6	46	180000000	T
	MLOC_43900.4	Uncharacterized protein	Probable S-adenosylmethionine carrier chloroplastic Flags: Precursor	35.339	9.31	0.188182	F	NA	NA	NA	NA	NA	NA	F	NA	NA	NA	NA	NA	NA	F	NA	NA	NA	NA	NA	NA	T	2	49.51	1	1	2	14000000	F	NA	NA	NA	NA	NA	NA	F	NA	NA	NA	NA	NA	NA	F
	MLOC_4394.3	Adaptin family protein	－	103.606	6.24	-0.309119	F	NA	NA	NA	NA	NA	NA	T	1.64629		1	1	1	4700000	T	0	41.56	1	1	1	770000	F	NA	NA	NA	NA	NA	NA	F	NA	NA	NA	NA	NA	NA	F	NA	NA	NA	NA	NA	NA	T
	MLOC_43949.1	thiaminC	－	80.651	6.76	-0.345953	T	3	154	4	4	6	57000000	T	6	298	5	5	7	75000000	T	16	299	4	4	7	38000000	T	4	98	3	3	4	6700000	T	2	99	4	4	7	3900000	T	4	107	4	4	8	16000000	T
	MLOC_43985.2	Lojap-related protein	－	20.541	4.61	-0.0195767	T	1	42.27	1	1	4	NA	F	NA	NA	NA	NA	NA	NA	F	NA	NA	NA	NA	NA	NA	F	NA	NA	NA	NA	NA	NA	F	NA	NA	NA	NA	NA	NA	F	NA	NA	NA	NA	NA	NA	F
	MLOC_44001.3	Uncharacterized protein	RNA-binding Luc7-like 1	47.658	8.37	-1.1379	F	NA	NA	NA	NA	NA	NA	F	NA	NA	NA	NA	NA	NA	F	NA	NA	NA	NA	NA	NA	F	NA	NA	NA	NA	NA	NA	F	NA	NA	NA	NA	NA	NA	F	NA	NA	NA	NA	NA	NA	F
	MLOC_4404.1	Uncharacterized protein	Uncharacterized aarF domain-containing kinase 1 Flags: Precursor	52.734	6.46	-0.00752688	F	NA	NA	NA	NA	NA	NA	T	NA	42	1	1	2	1500000	F	NA	NA	NA	NA	NA	NA	F	NA	NA	NA	NA	NA	NA	F	NA	NA	NA	NA	NA	NA	F	NA	NA	NA	NA	NA	NA	F
	MLOC_44064.1	Uncharacterized protein	Probable membrane-associated 30 kDa chloroplastic Flags: Precursor	31.876	9.17	-0.746643	T	18	338	6	6	29	73000000	T	16.4875	266	7	7	29	110000000	T	17	279	7	7	33	22000000	F	NA	NA	NA	NA	NA	NA	F	NA	NA	NA	NA	NA	NA	F	NA	NA	NA	NA	NA	NA	T
	MLOC_44090.1	Uncharacterized protein	GDP-mannose 3,5-epimerase 1	42.825	5.96	-0.47963	T	6	75	4	4	11	68000000	T	9	112	4	2	13	120000000	T	9	130	6	3	20	78000000	T	0	65.4	1	1	4	9800000	T	1	68	4	1	7	6800000	T	4	152	7	3	23	6900000	T
	MLOC_44116.1	Predicted protein; Uncharacterized protein	Oxygen-dependent coproporphyrinogen-III chloroplastic	38.301	6.3	-0.508187	T	3	80.16	1	1	3	120000000	T	2	95	2	2	6.43275	140000000	T	3	79.94	1	1	3	110000000	T	5.11703	82	2	1	6	81000000	T	4	123	4	3	10	51000000	T	5	101	2	2	4	53000000	F
	MLOC_44122.1	TCP-1/cpn60 chaperonin family protein	－	57.922	5.55	-0.0496296	T	7	141	5	5	10	19000000	T	6	110	4	4	8.7037	22000000	T	7	123	3	3	6	15000000	T	5	112	2	2	4	6700000	T	9	94	4	4	8	12000000	T	5	62	3	3	6	3300000	T
	MLOC_44154.1	Predicted protein; Uncharacterized protein	60S ribosomal L14-1	15.522	10.2	-0.273333	T	13	135.733	9	1	49	64000000	T	11	102	6	1	37.037	NA	T	9	131	7	1	50	67000000	T	2	63	3	3	22	29000000	T	0	65	3	3	22	30000000	T	4	70	3	3	21	11000000	T
	MLOC_44161.3	shikimate kinase like 2	－	40.815	5.52	-0.130688	T	2	43	2	2	5	3900000	T	2	50.63	1	1	2	32000000	F	NA	NA	NA	NA	NA	NA	F	NA	NA	NA	NA	NA	NA	F	NA	NA	NA	NA	NA	NA	F	NA	NA	NA	NA	NA	NA	F
	MLOC_44213.2	Uncharacterized protein	DEK	40.381	9.5	-1.28115	F	NA	NA	NA	NA	NA	NA	F	NA	NA	NA	NA	NA	NA	F	NA	NA	NA	NA	NA	NA	F	NA	NA	NA	NA	NA	NA	F	NA	NA	NA	NA	NA	NA	F	NA	NA	NA	NA	NA	NA	F
	MLOC_44233.5	Uncharacterized protein	Sucrose transport SUT1	58.511	9.38	0.22844	F	NA	NA	NA	NA	NA	NA	F	NA	NA	NA	NA	NA	NA	F	NA	NA	NA	NA	NA	NA	F	NA	NA	NA	NA	NA	NA	F	NA	NA	NA	NA	NA	NA	F	NA	NA	NA	NA	NA	NA	F
	MLOC_44238.5	Peptidase S41 family protein	－	36.799	5.66	-0.129683	T	1	66	2	2	5	5300000	F	NA	NA	NA	NA	NA	NA	F	NA	NA	NA	NA	NA	NA	T	2	71.19	1	1	3.7464	5300000	F	NA	NA	NA	NA	NA	NA	F	NA	NA	NA	NA	NA	NA	F
	MLOC_44256.2	Uncharacterized protein	Alpha-L-arabinofuranosidase 1	72.44	5.57	-0.109848	T	2	51.17	1	1	1	15000000	T	1.79142	50.87	1	1	1	42000000	T	1	48.52	1	1	1	52000000	T	6	100	2	2	4	7600000	T	3	113	2	2	4	6800000	T	6	115	2	2	4	11000000	F
	MLOC_44278.1	Uncharacterized protein	Photosynthetic NDH subunit of lumenal location chloroplastic	11.696	6.54	-0.317593	T	0	108	3	3	33	29000000	T	0	114	3	3	33	250000000	T	0	90	3	3	33	240000000	T	NA	115.973	2	2	20	79000000	T	NA	77	2	2	26	150000000	T	NA	99	2	2	20	99000000	T
	MLOC_4431.2	Uncharacterized protein	---NA---	22.524	5.03	-0.104369	T	2	62.69	1	1	6	28000000	T	2	69.69	1	1	6	16000000	T	2	58.9	1	1	6	38000000	F	NA	NA	NA	NA	NA	NA	F	NA	NA	NA	NA	NA	NA	F	NA	NA	NA	NA	NA	NA	T
	MLOC_44325.2	Predicted protein; Uncharacterized protein	2-dehydro-3-deoxyphosphooctonate aldolase	31.585	7.94	-0.0185567	T	1	73	2	2	6	21000000	T	0	104.985	3	3	9	13000000	T	1	82	4	4	13	8900000	T	0	39.18	1	1	2	12000000	T	0	39	1	1	2	11000000	T	0	43.88	1	1	2	730000	T
	MLOC_44326.1	Uncharacterized protein	Coiled-coil domain-containing SCD2	54.165	5.19	-0.648057	F	NA	NA	NA	NA	NA	NA	F	NA	NA	NA	NA	NA	NA	F	NA	NA	NA	NA	NA	NA	F	NA	NA	NA	NA	NA	NA	F	NA	NA	NA	NA	NA	NA	F	NA	NA	NA	NA	NA	NA	F
	MLOC_44327.1	Uncharacterized protein	Chaperone chloroplastic	42.876	5.52	-0.338281	T	46	901	13	6	44	130000000	T	46.1043	853	15	7	51	160000000	T	27.272	548	11	5	33	140000000	T	38	658	12	5	40	18000000	T	34	567	13	6	45	47000000	T	51	676	12	6	41	30000000	T
	MLOC_44350.1	Uncharacterized protein	---NA---	15.059	9.64	-0.668992	F	NA	NA	NA	NA	NA	NA	F	NA	NA	NA	NA	NA	NA	F	NA	NA	NA	NA	NA	NA	T	NA	33.7	1	1	5	540000	F	NA	NA	NA	NA	NA	NA	F	NA	NA	NA	NA	NA	NA	F
	MLOC_44400.1	Predicted protein; Uncharacterized protein	Signal recognition particle receptor subunit beta	28.148	7.87	-0.1125	F	NA	NA	NA	NA	NA	NA	F	NA	NA	NA	NA	NA	NA	F	NA	NA	NA	NA	NA	NA	F	NA	NA	NA	NA	NA	NA	F	NA	NA	NA	NA	NA	NA	F	NA	NA	NA	NA	NA	NA	F
	MLOC_44448.1	lumazine-binding family protein	－	30.735	7.46	0.097619	T	7	159	2	2	6	30000000	T	6	163	3	3	11	56000000	T	7	149	2	2	6	21000000	T	4	107	3	3	10	22000000	T	8.23365	159	3	3	10	29000000	T	6	127.669	3	3	10	25000000	T
	MLOC_44460.2	Uncharacterized protein	DEAD-box ATP-dependent RNA helicase 40	82.155	10.13	-0.89527	F	NA	NA	NA	NA	NA	NA	T	4	54	2	1	3	2600000	F	NA	NA	NA	NA	NA	NA	F	NA	NA	NA	NA	NA	NA	F	NA	NA	NA	NA	NA	NA	F	NA	NA	NA	NA	NA	NA	F
	MLOC_4447.2	Uncharacterized protein	Heat shock cognate 70 kDa	71.844	5.25	-0.447793	F	NA	NA	NA	NA	NA	NA	T	23.3829	467	11	1	14	NA	F	NA	NA	NA	NA	NA	NA	F	NA	NA	NA	NA	NA	NA	F	NA	NA	NA	NA	NA	NA	F	NA	NA	NA	NA	NA	NA	F
	MLOC_44470.1	Uncharacterized protein	disease resistance At1g50180	98.603	7.61	-0.265741	F	NA	NA	NA	NA	NA	NA	T	0	0	1	1	1	1300000	F	NA	NA	NA	NA	NA	NA	F	NA	NA	NA	NA	NA	NA	F	NA	NA	NA	NA	NA	NA	F	NA	NA	NA	NA	NA	NA	F
	MLOC_44484.1	Predicted protein; Uncharacterized protein	PRA1 family F3	20.603	8.22	0.798964	F	NA	NA	NA	NA	NA	NA	F	NA	NA	NA	NA	NA	NA	F	NA	NA	NA	NA	NA	NA	F	NA	NA	NA	NA	NA	NA	T	1	40.76	1	1	4	5100000	F	NA	NA	NA	NA	NA	NA	F
	MLOC_44511.1	Predicted protein; Uncharacterized protein	Glyceraldehyde-3-phosphate dehydrogenase chloroplastic	42.673	7.72	0.000997506	T	164	2785	20	13	48	4800000000	T	158	2600	20	12	49	6600000000	T	172	3016	21	13	49	6000000000	T	137	2498	23	16	64	2800000000	T	120.392	2443	23	15	71	3100000000	T	133	2227	23	15	62	2200000000	T
	MLOC_44530.1	Predicted protein; Uncharacterized protein	Tyrosine--tRNA ligase cytoplasmic	44.549	6.02	-0.268421	T	0	43.42	1	1	2.50627	27000000	T	0	31.88	1	1	2.50627	24000000	T	2	45.31	1	1	2.50627	31000000	F	NA	NA	NA	NA	NA	NA	F	NA	NA	NA	NA	NA	NA	F	NA	NA	NA	NA	NA	NA	T
	MLOC_44533.1	Phosphomannomutase H1	－	28.123	5.85	-0.337751	T	1.67604	63	2	2	7.22892	33000000	T	NA	38.24	1	1	4	29000000	T	0	38.18	1	1	7.22892	3800000	T	2.19622	111	3	3	14	8800000	T	2	90.37	1	1	7.22892	9200000	T	2	72.69	1	1	7.22892	12000000	T
	MLOC_44544.1	Predicted protein; Uncharacterized protein	Uncharacterized protein At1g08160	21.302	10.35	0.123077	F	NA	NA	NA	NA	NA	NA	F	NA	NA	NA	NA	NA	NA	F	NA	NA	NA	NA	NA	NA	F	NA	NA	NA	NA	NA	NA	F	NA	NA	NA	NA	NA	NA	T	2	58.43	1	1	7	12000000	F
	MLOC_4458.2	Protein of unknown function (DUF3353)	CHAPERONE-LIKE PROTEIN OF chloroplastic	31.542	9.99	-0.0176678	F	NA	NA	NA	NA	NA	NA	F	NA	NA	NA	NA	NA	NA	F	NA	NA	NA	NA	NA	NA	F	NA	NA	NA	NA	NA	NA	F	NA	NA	NA	NA	NA	NA	F	NA	NA	NA	NA	NA	NA	T
	MLOC_44588.2	Uncharacterized protein	Probable plastid-lipid-associated chloroplastic	26.681	4.89	-0.257083	T	20.4969	310	8	8	43.75	120000000	T	21	280	7	7	33	230000000	T	24	299	11	11	56	230000000	T	12	173	4	4	21	43000000	T	8.69589	159	5	5	25	42000000	T	12	193	5	5	24	24000000	T
	MLOC_44617.2	Uncharacterized protein	Probable nucleolar 5-2	61.352	8.92	-0.602334	T	0	48.16	2	2	6.64273	4000000	F	NA	NA	NA	NA	NA	NA	F	NA	NA	NA	NA	NA	NA	F	NA	NA	NA	NA	NA	NA	F	NA	NA	NA	NA	NA	NA	F	NA	NA	NA	NA	NA	NA	F
	MLOC_44619.1	Uncharacterized protein	Lipoxygenase homology domain-containing 1	19.741	7.11	-0.0695187	T	5	82	1	1	9	21000000	T	3	89.58	1	1	9	39000000	T	5	84	1	1	9	15000000	F	NA	NA	NA	NA	NA	NA	F	NA	NA	NA	NA	NA	NA	F	NA	NA	NA	NA	NA	NA	F
	MLOC_44676.1	Uncharacterized protein	Glutathione S-transferase 1	33.349	8.5	-0.275839	T	4	111	2	2	9	73000000	T	3	57	2	2	6.37584	52000000	T	4	114	2	2	9	63000000	F	NA	NA	NA	NA	NA	NA	T	3	98.45	1	1	6	30000000	T	4	88	2	2	10	10000000	T
	MLOC_44678.1	Uncharacterized protein	12-oxophytodienoate reductase 5	44.281	6.48	-0.256642	F	NA	NA	NA	NA	NA	NA	T	1.6021	49	1	1	2	18000000	F	NA	NA	NA	NA	NA	NA	F	NA	NA	NA	NA	NA	NA	F	NA	NA	NA	NA	NA	NA	F	NA	NA	NA	NA	NA	NA	F
	MLOC_44719.1	Uncharacterized protein	Fatty acid amide hydrolase	43.635	6.37	-0.00444444	F	NA	NA	NA	NA	NA	NA	T	1		1	1	3	NA	F	NA	NA	NA	NA	NA	NA	F	NA	NA	NA	NA	NA	NA	F	NA	NA	NA	NA	NA	NA	F	NA	NA	NA	NA	NA	NA	F
	MLOC_44726.4	Uncharacterized protein	Acyltransferase chloroplastic Flags: Precursor	77.328	7.81	-0.154191	F	NA	NA	NA	NA	NA	NA	T	0	0	1	1	1	590000	F	NA	NA	NA	NA	NA	NA	F	NA	NA	NA	NA	NA	NA	F	NA	NA	NA	NA	NA	NA	F	NA	NA	NA	NA	NA	NA	T
	MLOC_44750.2	Predicted protein; Uncharacterized protein	Cytochrome P450 chloroplastic Flags: Precursor	64.364	7.23	-0.204021	T	1	58	2	2	3	24000000	T	4	37	3	3	6	34000000	F	NA	NA	NA	NA	NA	NA	T	1	32.77	1	1	1	3800000	F	NA	NA	NA	NA	NA	NA	T	1	29.25	1	1	1	5900000	T
	MLOC_44755.2	Predicted protein; Uncharacterized protein	Chlorophyll a-b binding 1B- chloroplastic	26.723	6.11	-0.120816	T	29	449	6	6	24	860000000	T	31	436	6	6	24	910000000	T	30	462	6	6	24	760000000	T	16	185	6	6	27	160000000	T	19	287	6	6	27	270000000	T	15	207	6	6	27	280000000	T
	MLOC_44763.1	RAP	－	58.222	5.99	-0.457529	T	1	46.1	1	1	2.89575	NA	F	NA	NA	NA	NA	NA	NA	F	NA	NA	NA	NA	NA	NA	F	NA	NA	NA	NA	NA	NA	F	NA	NA	NA	NA	NA	NA	F	NA	NA	NA	NA	NA	NA	F
	MLOC_44777.1	Uncharacterized protein	Endoglucanase 24	45.657	5.3	-0.205263	F	NA	NA	NA	NA	NA	NA	T	0	33.87	1	1	2	3200000	F	NA	NA	NA	NA	NA	NA	F	NA	NA	NA	NA	NA	NA	F	NA	NA	NA	NA	NA	NA	F	NA	NA	NA	NA	NA	NA	F
	MLOC_44788.1	RNA-binding (RRM/RBD/RNP motifs) family protein	－	32.373	7.46	-0.437415	F	NA	NA	NA	NA	NA	NA	F	NA	NA	NA	NA	NA	NA	F	NA	NA	NA	NA	NA	NA	F	NA	NA	NA	NA	NA	NA	F	NA	NA	NA	NA	NA	NA	F	NA	NA	NA	NA	NA	NA	T
	MLOC_44795.1	Ribulose bisphosphate carboxylase small chain	－	19.46	8.31	-0.0727273	T	84	2066.43	16	16	63	20000000000	T	85	2183	14	14	63	15000000000	T	127	2264	14	14	63	8900000000	T	77	2376.38	16	16	63	16000000000	T	88.8084	3086	16	16	63	11000000000	T	79	2388	16	16	63	17000000000	T
	MLOC_44823.1	Small nuclear ribonucleoprotein family protein	－	9.747	4.56	-0.0146067	F	NA	NA	NA	NA	NA	NA	F	NA	NA	NA	NA	NA	NA	T	NA	42.17	1	1	17	6300000	F	NA	NA	NA	NA	NA	NA	F	NA	NA	NA	NA	NA	NA	F	NA	NA	NA	NA	NA	NA	F
	MLOC_4487.1	Uncharacterized protein	Dihydrolipoyllysine-residue succinyltransferase component of 2-oxoglutarate dehydrogenase complex mitochondrial	39.719	5.86	-0.305479	F	NA	NA	NA	NA	NA	NA	T	5	136	2	1	7	46000000	T	5	39.06	2	1	7	33000000	F	NA	NA	NA	NA	NA	NA	T	6	158	2	1	7	38000000	T	2	40.41	1	1	5	45000000	T
	MLOC_44877.1	Uncharacterized protein	Proton pump-interactor 1	88.192	5.99	-0.825251	F	NA	NA	NA	NA	NA	NA	F	NA	NA	NA	NA	NA	NA	F	NA	NA	NA	NA	NA	NA	F	NA	NA	NA	NA	NA	NA	F	NA	NA	NA	NA	NA	NA	F	NA	NA	NA	NA	NA	NA	F
	MLOC_44900.1	Uncharacterized protein	Ubiquitin-40S ribosomal S27a Contains:	6.019	8.5	-0.666038	F	NA	NA	NA	NA	NA	NA	F	NA	NA	NA	NA	NA	NA	F	NA	NA	NA	NA	NA	NA	F	NA	NA	NA	NA	NA	NA	F	NA	NA	NA	NA	NA	NA	F	NA	NA	NA	NA	NA	NA	F
	MLOC_4498.3	Glycosyl hydrolase family 38 protein	－	83.923	6.93	-0.368218	T	0	34.12	1	1	1	1100000	F	NA	NA	NA	NA	NA	NA	F	NA	NA	NA	NA	NA	NA	F	NA	NA	NA	NA	NA	NA	F	NA	NA	NA	NA	NA	NA	T	1	33.71	1	1	1	1100000	T
	MLOC_45002.1	Uncharacterized protein	Tyrosine aminotransferase	44.672	5.3	0.161538	T	2	70.09	1	1	3.125	40000000	T	1	35	1	1	3.125	32000000	T	2	61.03	1	1	3.125	37000000	F	NA	NA	NA	NA	NA	NA	T	1	49.57	1	1	3.125	7100000	F	NA	NA	NA	NA	NA	NA	T
	MLOC_45021.1	Uncharacterized protein	TSS	62.804	7.27	-0.308028	F	NA	NA	NA	NA	NA	NA	F	NA	NA	NA	NA	NA	NA	F	NA	NA	NA	NA	NA	NA	F	NA	NA	NA	NA	NA	NA	F	NA	NA	NA	NA	NA	NA	F	NA	NA	NA	NA	NA	NA	F
	MLOC_45046.1	Uncharacterized protein	Probable mediator of RNA polymerase II transcription subunit 37c	71.218	5.21	-0.443932	T	54	1025	16	2	27	23000000	T	47	952	16	1	24	15000000	T	61	1032	18	2	28	7000000	T	34	778.001	15	1	24	NA	T	41	811	16	2	29	7500000	T	39	815	14	1	22	20000000	T
	MLOC_45047.2	Uncharacterized protein	Eukaryotic peptide chain release factor subunit 1-2	49.248	5.15	-0.335601	F	NA	NA	NA	NA	NA	NA	T	5.26316	59	2	2	3	16000000	F	NA	NA	NA	NA	NA	NA	F	NA	NA	NA	NA	NA	NA	F	NA	NA	NA	NA	NA	NA	F	NA	NA	NA	NA	NA	NA	T
	MLOC_45086.1	Uncharacterized protein	Upstream activation factor subunit spp27	14.808	9.74	-0.558209	F	NA	NA	NA	NA	NA	NA	F	NA	NA	NA	NA	NA	NA	F	NA	NA	NA	NA	NA	NA	F	NA	NA	NA	NA	NA	NA	F	NA	NA	NA	NA	NA	NA	F	NA	NA	NA	NA	NA	NA	F
	MLOC_45088.1	Uncharacterized protein	Thioredoxin chloroplastic	21.526	9.14	0.1	F	NA	NA	NA	NA	NA	NA	F	NA	NA	NA	NA	NA	NA	F	NA	NA	NA	NA	NA	NA	F	NA	NA	NA	NA	NA	NA	F	NA	NA	NA	NA	NA	NA	F	NA	NA	NA	NA	NA	NA	F
	MLOC_45089.1	Predicted protein; Uncharacterized protein	---NA---	7.259	5.35	-0.303279	F	NA	NA	NA	NA	NA	NA	F	NA	NA	NA	NA	NA	NA	F	NA	NA	NA	NA	NA	NA	F	NA	NA	NA	NA	NA	NA	F	NA	NA	NA	NA	NA	NA	F	NA	NA	NA	NA	NA	NA	T
	MLOC_45092.2	Uncharacterized protein	Universal stress PHOS34	15.766	4.89	-0.260274	F	NA	NA	NA	NA	NA	NA	F	NA	NA	NA	NA	NA	NA	F	NA	NA	NA	NA	NA	NA	F	NA	NA	NA	NA	NA	NA	F	NA	NA	NA	NA	NA	NA	F	NA	NA	NA	NA	NA	NA	F
	MLOC_4511.1	Uncharacterized protein	Barwin	17.699	7.34	-0.150602	T	8	255	1	1	7	98000000	T	13	350	2	2	13.8554	100000000	T	7	274	3	3	22	59000000	T	5	202	2	2	16	94000000	T	6.03948	212	2	2	13.8554	75000000	T	6	187	1	1	7	95000000	T
	MLOC_45136.1	lectin protein kinase family protein	－	76.853	7.49	-0.178592	F	NA	NA	NA	NA	NA	NA	T	2	38.37	1	1	1	1900000	T	2		1	1	1	2300000	F	NA	NA	NA	NA	NA	NA	F	NA	NA	NA	NA	NA	NA	F	NA	NA	NA	NA	NA	NA	T
	MLOC_45165.2	lactate/malate dehydrogenase family protein	－	32.029	5.22	-0.118089	T	18	283.602	9	9	23	120000000	T	16	258	8	8	26.9625	120000000	T	21	291	9	9	27	140000000	T	5	274	4	4	17	22000000	T	2	150	4	4	17	35000000	T	6	206	4	4	17	28000000	T
	MLOC_45193.1	Uncharacterized protein	CURVATURE THYLAKOID chloroplastic Flags: Precursor	16.672	6.79	0.235443	T	5	112	2	2	20	49000000	F	NA	NA	NA	NA	NA	NA	T	0	48	2	2	20	32000000	T	4	171	2	2	20	22000000	T	4	138.13	1	1	13	27000000	T	6	186	1	1	13	4400000	T
	MLOC_45195.1	Uncharacterized protein	Stress-response A/B barrel domain-containing protein UP3; AltName:	16.728	5.5	0.11227	T	4	112	2	2	14	59000000	T	6	141	2	2	14	60000000	T	4	105	1	1	6	130000000	T	4	108	1	1	6	16000000	T	2	68.85	1	1	6	66000000	T	3	116	1	1	6	33000000	T
	MLOC_45308.2	Uncharacterized protein	1-(5-phosphoribosyl)-5-	18.804	5.16	-0.233728	F	NA	NA	NA	NA	NA	NA	F	NA	NA	NA	NA	NA	NA	F	NA	NA	NA	NA	NA	NA	F	NA	NA	NA	NA	NA	NA	F	NA	NA	NA	NA	NA	NA	F	NA	NA	NA	NA	NA	NA	T
	MLOC_4535.2	Uncharacterized protein	Probable Xaa-Pro aminopeptidase P	34.461	6.18	-0.312581	T	2	76	3	3	11	10000000	T	3	54.38	2	2	5	19000000	T	5	96.9348	4	4	17	34000000	F	NA	NA	NA	NA	NA	NA	T	6	125	3	3	14	5500000	T	1	45	2	2	8	5700000	F
	MLOC_45465.1	Uncharacterized protein	Ras-related RABE1c	13.657	5.1	-0.469048	F	NA	NA	NA	NA	NA	NA	F	NA	NA	NA	NA	NA	NA	F	NA	NA	NA	NA	NA	NA	F	NA	NA	NA	NA	NA	NA	F	NA	NA	NA	NA	NA	NA	F	NA	NA	NA	NA	NA	NA	F
	MLOC_45485.1	Uncharacterized protein	Glucan endo-1,3-beta-glucosidase GI	5.626	9.7	-0.665306	T	0	44.15	1	1	32	4800000	F	NA	NA	NA	NA	NA	NA	F	NA	NA	NA	NA	NA	NA	F	NA	NA	NA	NA	NA	NA	F	NA	NA	NA	NA	NA	NA	F	NA	NA	NA	NA	NA	NA	F
	MLOC_4561.1	Predicted protein; Uncharacterized protein	Macrophage migration inhibitory factor homolog	12.079	7.18	0.132174	T	5	103	2	2	11.3043	46000000	T	5	118	1	1	10	99000000	T	5	140	1	1	10	22000000	T	2	69.94	1	1	10	40000000	T	5	174	2	2	38	39000000	T	5	154	2	2	38	37000000	T
	MLOC_4564.12	Uncharacterized protein	Pentatricopeptide repeat-containing protein, chloroplastic	85.914	6.49	-0.0839332	F	NA	NA	NA	NA	NA	NA	T	1	33.68	1	1	2	3100000	F	NA	NA	NA	NA	NA	NA	F	NA	NA	NA	NA	NA	NA	F	NA	NA	NA	NA	NA	NA	F	NA	NA	NA	NA	NA	NA	F
	MLOC_45673.1	Uncharacterized protein	Thioredoxin reductase NTRC	24.888	5.66	-0.324444	T	NA	39.01	1	1	4	21000000	T	NA	49.73	1	1	4	NA	F	NA	NA	NA	NA	NA	NA	F	NA	NA	NA	NA	NA	NA	F	NA	NA	NA	NA	NA	NA	F	NA	NA	NA	NA	NA	NA	F
	MLOC_45674.2	Predicted protein; Uncharacterized protein	50S ribosomal chloroplastic Flags: Precursor	28.006	10.61	-0.193561	T	13	311	5	5	31	380000000	T	18	391	6	6	32	660000000	T	19	361	4	4	17	450000000	T	10	221	4	4	28	190000000	T	10	218	4	4	28	68000000	T	15	308	5	5	35	120000000	T
	MLOC_4579.1	Uncharacterized protein	SRG1	40.67	5.25	-0.251549	F	NA	NA	NA	NA	NA	NA	T	1	48.53	1	1	2	3300000	F	NA	NA	NA	NA	NA	NA	F	NA	NA	NA	NA	NA	NA	F	NA	NA	NA	NA	NA	NA	F	NA	NA	NA	NA	NA	NA	F
	MLOC_4586.1	Uncharacterized protein	Pentatricopeptide repeat-containing protein, mitochondrial Flags: Precursor	66.192	8.81	-0.0758333	F	NA	NA	NA	NA	NA	NA	T	1	59.01	1	1	1	7100000	F	NA	NA	NA	NA	NA	NA	F	NA	NA	NA	NA	NA	NA	F	NA	NA	NA	NA	NA	NA	F	NA	NA	NA	NA	NA	NA	F
	MLOC_46013.1	Uncharacterized protein	Proton pump-interactor 1	22.975	8.82	-1.33676	F	NA	NA	NA	NA	NA	NA	T	NA	31.03	1	1	5.39216	7200000	F	NA	NA	NA	NA	NA	NA	F	NA	NA	NA	NA	NA	NA	F	NA	NA	NA	NA	NA	NA	F	NA	NA	NA	NA	NA	NA	T
	MLOC_46063.1	Uncharacterized protein	Probable phosphatase 2C 55	46.375	6.9	-0.166742	T	2.63855	78.37	1	1	3	NA	F	NA	NA	NA	NA	NA	NA	T	2	78.22	1	1	3	2000000	F	NA	NA	NA	NA	NA	NA	F	NA	NA	NA	NA	NA	NA	T	2	70.17	1	1	3	1100000	T
	MLOC_46074.1	Uncharacterized protein	Glyoxysomal fatty acid beta-oxidation multifunctional MFP-a Includes:	13.9	7.12	0.0634921	T	2	37.82	2	2	20	21000000	F	NA	NA	NA	NA	NA	NA	F	NA	NA	NA	NA	NA	NA	F	NA	NA	NA	NA	NA	NA	T	0	34.34	1	1	10	14000000	F	NA	NA	NA	NA	NA	NA	T
	MLOC_46083.1	Uncharacterized protein	D -box ATP-dependent RNA helicase D 12	246.55	6	-0.372932	T	1	65.27	1	1	0.597426	8500000	T	2	84.09	1	1	0.597426	12000000	T	2	70.02	1	1	0.597426	6700000	T	2		1	1	0.873162	3500000	F	NA	NA	NA	NA	NA	NA	F	NA	NA	NA	NA	NA	NA	T
	MLOC_46173.1	Uncharacterized protein	UBP1-associated 2A	41.339	5.6	-0.352488	F	NA	NA	NA	NA	NA	NA	F	NA	NA	NA	NA	NA	NA	F	NA	NA	NA	NA	NA	NA	F	NA	NA	NA	NA	NA	NA	F	NA	NA	NA	NA	NA	NA	F	NA	NA	NA	NA	NA	NA	F
	MLOC_46285.1	Predicted protein; Uncharacterized protein	Non-specific lipid-transfer 2	9.989	8.31	0.348958	F	NA	NA	NA	NA	NA	NA	F	NA	NA	NA	NA	NA	NA	F	NA	NA	NA	NA	NA	NA	F	NA	NA	NA	NA	NA	NA	F	NA	NA	NA	NA	NA	NA	F	NA	NA	NA	NA	NA	NA	F
	MLOC_4667.2	Uncharacterized protein	Plant UBX domain-containing 10	33.478	5.82	0.185714	F	NA	NA	NA	NA	NA	NA	F	NA	NA	NA	NA	NA	NA	F	NA	NA	NA	NA	NA	NA	T	1		1	1	3.8961	1800000	F	NA	NA	NA	NA	NA	NA	F	NA	NA	NA	NA	NA	NA	F
	MLOC_46695.4	Uncharacterized protein	ATP-dependent DNA helicase MER3 homolog	9.923	8.12	-0.342222	F	NA	NA	NA	NA	NA	NA	F	NA	NA	NA	NA	NA	NA	T	NA	0	1	1	26	NA	F	NA	NA	NA	NA	NA	NA	F	NA	NA	NA	NA	NA	NA	F	NA	NA	NA	NA	NA	NA	F
	MLOC_4672.2	Acyl-CoA N-acyltransferases (NAT) superfamily protein	－	21.786	7.36	-0.337949	F	NA	NA	NA	NA	NA	NA	T	1	33.78	1	1	4.10256	28000000	F	NA	NA	NA	NA	NA	NA	F	NA	NA	NA	NA	NA	NA	F	NA	NA	NA	NA	NA	NA	F	NA	NA	NA	NA	NA	NA	T
	MLOC_4673.2	Serine/threonine-protein phosphatase	－	35.24	5.33	-0.421173	F	NA	NA	NA	NA	NA	NA	F	NA	NA	NA	NA	NA	NA	T	0	0	1	1	4	1400000	F	NA	NA	NA	NA	NA	NA	F	NA	NA	NA	NA	NA	NA	F	NA	NA	NA	NA	NA	NA	F
	MLOC_4683.1	Predicted protein; Uncharacterized protein	Cationic peroxidase SPC4 Flags: Precursor	35.846	7.9	0.0932945	T	1	40.79	1	1	2	18000000	F	NA	NA	NA	NA	NA	NA	T	2.11336		1	1	2	44000000	T	1	39.76	1	1	2	3300000	T	1	35.57	1	1	2	7800000	T	0	34.65	1	1	2	12000000	T
	MLOC_46977.2	Predicted protein; Uncharacterized protein	Peroxisome biogenesis 19-1	27.779	4.54	-0.564286	F	NA	NA	NA	NA	NA	NA	F	NA	NA	NA	NA	NA	NA	F	NA	NA	NA	NA	NA	NA	F	NA	NA	NA	NA	NA	NA	F	NA	NA	NA	NA	NA	NA	F	NA	NA	NA	NA	NA	NA	T
	MLOC_47334.1	Uncharacterized protein	---NA---	43.725	6.54	-0.0139949	F	NA	NA	NA	NA	NA	NA	F	NA	NA	NA	NA	NA	NA	F	NA	NA	NA	NA	NA	NA	F	NA	NA	NA	NA	NA	NA	F	NA	NA	NA	NA	NA	NA	F	NA	NA	NA	NA	NA	NA	T
	MLOC_4744.1	Glutamyl-tRNA(Gln) amidotransferase subunit C, chloroplastic/mitochondrial	－	15.578	5.31	-0.386207	T	6	129	2	2	23.4483	59000000	T	14	198.013	4	4	23.4483	24000000	T	10	189	3	3	23.4483	38000000	F	NA	NA	NA	NA	NA	NA	F	NA	NA	NA	NA	NA	NA	F	NA	NA	NA	NA	NA	NA	T
	MLOC_4745.3	Uncharacterized protein	Dipeptidyl aminopeptidase BIII	75.322	5.26	-0.293058	F	NA	NA	NA	NA	NA	NA	T	2	48.41	1	1	1	11000000	F	NA	NA	NA	NA	NA	NA	F	NA	NA	NA	NA	NA	NA	F	NA	NA	NA	NA	NA	NA	F	NA	NA	NA	NA	NA	NA	F
	MLOC_4750.1	Uncharacterized protein	Factor of DNA methylation 1	74.139	7.31	-0.899371	F	NA	NA	NA	NA	NA	NA	F	NA	NA	NA	NA	NA	NA	F	NA	NA	NA	NA	NA	NA	F	NA	NA	NA	NA	NA	NA	F	NA	NA	NA	NA	NA	NA	F	NA	NA	NA	NA	NA	NA	F
	MLOC_47504.1	Uncharacterized protein	Rhodanese-like domain-containing chloroplastic	5.462	7.25	-0.0875	T	5	64	2	2	47	16000000	T	5	61	2	2	47	2500000	T	6	59	2	2	47	11000000	F	NA	NA	NA	NA	NA	NA	F	NA	NA	NA	NA	NA	NA	F	NA	NA	NA	NA	NA	NA	F
	MLOC_47634.7	Uncharacterized protein	clathrin assembly At5g35200	62.41	5.57	-0.390265	T	2	32.56	1	1	2	3300000	F	NA	NA	NA	NA	NA	NA	F	NA	NA	NA	NA	NA	NA	F	NA	NA	NA	NA	NA	NA	F	NA	NA	NA	NA	NA	NA	F	NA	NA	NA	NA	NA	NA	F
	MLOC_4764.2	UbiA prenyltransferase family protein	－	40.66	7.72	0.377188	T	4	73.83	1	1	5	160000000	T	6.22713	103	1	1	5	25000000	T	7	78.5037	1	1	5	84000000	T	2	48.89	1	1	5	35000000	T	4	115	1	1	5	42000000	T	2	47.97	1	1	5	84000000	T
	MLOC_47648.1	Uncharacterized protein	Probable glutathione S-transferase GSTU6	25.951	5.45	0.0510288	T	17	258	8	8	32	75000000	T	14.1405	170.236	7	7	32	82000000	T	13	203	6	6	26	64000000	T	1	56.12	1	1	4	14000000	T	3	51	1	1	4	11000000	T	1	59.63	1	1	4	NA	T
	MLOC_4775.2	Uncharacterized protein	Probable mitochondrial import receptor subunit TOM20	17.856	6.32	-0.247239	T	6	129	2	2	17	31000000	T	4	107	2	2	17	280000	T	5	79.4368	2	2	17	9100000	F	NA	NA	NA	NA	NA	NA	T	NA	37	2	2	14	5400000	F	NA	NA	NA	NA	NA	NA	T
	MLOC_4782.1	Predicted protein; Uncharacterized protein	Probable mediator of RNA polymerase II transcription subunit 36b	26.384	9.06	-0.121488	F	NA	NA	NA	NA	NA	NA	T	0	45.29	1	1	4	7600000	T	2	48.2	1	1	7	4300000	F	NA	NA	NA	NA	NA	NA	F	NA	NA	NA	NA	NA	NA	F	NA	NA	NA	NA	NA	NA	T
	MLOC_47822.1	Uncharacterized protein	---NA---	25.141	8.22	-0.265678	T	5	117	2	2	9	12000000	T	3	85	2	2	9	16000000	T	2.21184	49.37	1	1	5	NA	F	NA	NA	NA	NA	NA	NA	F	NA	NA	NA	NA	NA	NA	F	NA	NA	NA	NA	NA	NA	T
	MLOC_4785.2	Uncharacterized protein	Phospholipid:diacylglycerol acyltransferase 1	40.563	5.59	-0.460165	F	NA	NA	NA	NA	NA	NA	F	NA	NA	NA	NA	NA	NA	F	NA	NA	NA	NA	NA	NA	F	NA	NA	NA	NA	NA	NA	F	NA	NA	NA	NA	NA	NA	F	NA	NA	NA	NA	NA	NA	F
	MLOC_48070.3	vacuolar ATP synthase subunit H family protein	－	56.5	7.78	-0.0559596	T	5.6737	143	4	4	9	25000000	T	4	109	4	4	9	43000000	T	6	131	5	5	11	51000000	T	3	98.75	1	1	3	13000000	F	NA	NA	NA	NA	NA	NA	T	3	79.67	1	1	3	13000000	T
	MLOC_48192.1	Uncharacterized protein	Phototropin-2	8.414	6.77	-0.128767	T	2	63.61	1	1	15	21000000	T	2	63.15	1	1	15	24000000	T	2	71.01	1	1	15	5700000	F	NA	NA	NA	NA	NA	NA	F	NA	NA	NA	NA	NA	NA	F	NA	NA	NA	NA	NA	NA	T
	MLOC_48209.1	Ras-related small GTP-binding family protein	－	18.625	6.57	-0.149704	F	NA	NA	NA	NA	NA	NA	T	2.45694	81.11	1	1	7	4100000	F	NA	NA	NA	NA	NA	NA	F	NA	NA	NA	NA	NA	NA	F	NA	NA	NA	NA	NA	NA	F	NA	NA	NA	NA	NA	NA	T
	MLOC_48291.1	Uncharacterized protein	SufE-like protein 1, chloroplastic/mitochondrial (Chloroplastic SufE) (CpSufE) (Protein EMBRYO DEFECTIVE 1374) (Protein SULFUR E) (AtSUFE) (Protein SULFUR E 1) (AtSUFE1)	14.941	4.94	-0.0884892	F	NA	NA	NA	NA	NA	NA	F	NA	NA	NA	NA	NA	NA	F	NA	NA	NA	NA	NA	NA	F	NA	NA	NA	NA	NA	NA	F	NA	NA	NA	NA	NA	NA	F	NA	NA	NA	NA	NA	NA	F
	MLOC_4831.1	Uncharacterized protein	Thiosulfate sulfurtransferase 18	14.815	8.06	-0.269853	F	NA	NA	NA	NA	NA	NA	F	NA	NA	NA	NA	NA	NA	F	NA	NA	NA	NA	NA	NA	T	1		1	1	8	8800000	T	2	30.86	1	1	8	12000000	F	NA	NA	NA	NA	NA	NA	F
	MLOC_4832.2	Uncharacterized protein	Rhodanese-like domain-containing 17	13.902	6.52	-0.17907	T	4.61335	61	2	2	20	46000000	F	NA	NA	NA	NA	NA	NA	F	NA	NA	NA	NA	NA	NA	F	NA	NA	NA	NA	NA	NA	F	NA	NA	NA	NA	NA	NA	F	NA	NA	NA	NA	NA	NA	F
	MLOC_48344.3	Tetratricopeptide repeat (TPR)-like superfamily protein	－	20.92	7.28	-0.0855	T	27	516	6	6	37.5	100000000	T	22	294	6	6	37.5	190000000	T	18	397	6	6	42	170000000	T	16.1951	300	5	5	40	39000000	T	19	375.177	5	5	44.5	67000000	T	25	386.17	6	6	50	43000000	T
	MLOC_4839.4	Uncharacterized protein	Acylamino-acid-releasing enzyme 1	45.725	6.29	-0.05	F	NA	NA	NA	NA	NA	NA	F	NA	NA	NA	NA	NA	NA	F	NA	NA	NA	NA	NA	NA	F	NA	NA	NA	NA	NA	NA	F	NA	NA	NA	NA	NA	NA	T	0	43.03	1	1	1.90476	2700000	F
	MLOC_4840.1	Predicted protein; Uncharacterized protein	Horcolin	17.238	5.25	-0.1625	F	NA	NA	NA	NA	NA	NA	F	NA	NA	NA	NA	NA	NA	F	NA	NA	NA	NA	NA	NA	T	3	30.61	1	1	6.25	4400000	T	1	0	1	1	6.25	2900000	T	0	27.62	1	1	6.25	1400000	F
	MLOC_48406.1	phosphoribosylformylglycinamidine cyclo-ligase, chloroplast / phosphoribosyl-aminoimidazole synthetase / AIR synthase (PUR5)	－	34.234	5.16	0.119505	T	8	152.46	4	4	17	9200000	T	4	78	3	3	13	6900000	T	4	68.9388	2	2	8	14000000	T	0		1	1	4.33437	930000	T	1	44.31	1	1	4	2800000	F	NA	NA	NA	NA	NA	NA	T
	MLOC_48495.2	Uncharacterized protein	---NA---	37.19	5.08	-0.148788	F	NA	NA	NA	NA	NA	NA	F	NA	NA	NA	NA	NA	NA	F	NA	NA	NA	NA	NA	NA	T	0	32.23	1	1	2	420000	F	NA	NA	NA	NA	NA	NA	F	NA	NA	NA	NA	NA	NA	F
	MLOC_48527.1	Uncharacterized protein	Heat shock 90-6,mitochondrial	37.2	4.96	-0.63578	F	NA	NA	NA	NA	NA	NA	T	4	79	2	1	7	9300000	F	NA	NA	NA	NA	NA	NA	F	NA	NA	NA	NA	NA	NA	F	NA	NA	NA	NA	NA	NA	F	NA	NA	NA	NA	NA	NA	T
	MLOC_48531.1	Uncharacterized protein	Pathogenesis-related 1 Flags: Precursor	9.322	8.35	-0.392941	T	5	129	2	2	15	11000000	T	5	92	2	1	24	49000000	T	6	101	3	2	37	18000000	T	2	63	2	1	24	14000000	T	2.325	50	3	1	37	22000000	T	3	72	3	3	42	6700000	T
	MLOC_4861.3	Uncharacterized protein	Pentatricopeptide repeat-containing protein, mitochondrial Flags: Precursor	80.544	6.6	0.0823611	F	NA	NA	NA	NA	NA	NA	F	NA	NA	NA	NA	NA	NA	F	NA	NA	NA	NA	NA	NA	F	NA	NA	NA	NA	NA	NA	F	NA	NA	NA	NA	NA	NA	F	NA	NA	NA	NA	NA	NA	T
	MLOC_4869.2	Phosphorylase	－	32.169	9.36	-0.223427	F	NA	NA	NA	NA	NA	NA	F	NA	NA	NA	NA	NA	NA	F	NA	NA	NA	NA	NA	NA	T	NA	41.64	1	1	4.1958	6900000	F	NA	NA	NA	NA	NA	NA	F	NA	NA	NA	NA	NA	NA	T
	MLOC_48766.1	Uncharacterized protein	Chitinase 4	14.838	8.65	-0.60597	F	NA	NA	NA	NA	NA	NA	T	1	33.35	1	1	8	3800000	F	NA	NA	NA	NA	NA	NA	F	NA	NA	NA	NA	NA	NA	F	NA	NA	NA	NA	NA	NA	F	NA	NA	NA	NA	NA	NA	F
	MLOC_4890.1	Peptidyl-prolyl cis-trans isomerase	－	17.355	8.56	-0.287578	T	24	961	5	5	32	270000000	T	26	1018	5	5	32	280000000	T	29	1006	5	5	32	340000000	T	7	610	5	5	32	180000000	T	9	613.459	5	5	32	120000000	T	3	615.68	6	6	36	210000000	T
	MLOC_48905.1	Uncharacterized protein	NPL4	22.436	5.35	-0.184804	T	0	41.22	1	1	4	3800000	F	NA	NA	NA	NA	NA	NA	F	NA	NA	NA	NA	NA	NA	F	NA	NA	NA	NA	NA	NA	F	NA	NA	NA	NA	NA	NA	F	NA	NA	NA	NA	NA	NA	T
	MLOC_48956.5	Uncharacterized protein	hydrolase YtaP	21.347	4.89	-0.105699	F	NA	NA	NA	NA	NA	NA	F	NA	NA	NA	NA	NA	NA	F	NA	NA	NA	NA	NA	NA	F	NA	NA	NA	NA	NA	NA	F	NA	NA	NA	NA	NA	NA	F	NA	NA	NA	NA	NA	NA	T
	MLOC_49095.5	Uncharacterized protein	Calcium sensing chloroplastic	34.46	7.24	-0.0865204	T	15	330	5	5	20	100000000	T	14	250	5	5	19	130000000	T	16	241	7	7	23	110000000	T	4	114	4	4	12	66000000	T	4.97718	105	3	3	11	44000000	T	13	255	7	7	23	29000000	T
	MLOC_49110.1	Uncharacterized protein	Peptidyl-prolyl cis-trans isomerase CYP22	10.301	6.49	-0.0762887	F	NA	NA	NA	NA	NA	NA	T	1.69907	69.19	1	1	10	12000000	F	NA	NA	NA	NA	NA	NA	F	NA	NA	NA	NA	NA	NA	F	NA	NA	NA	NA	NA	NA	F	NA	NA	NA	NA	NA	NA	F
	MLOC_4918.1	Uncharacterized protein	UDP-glycosyltransferase 73C2	32.932	6.32	0.204248	T	2	45.72	1	1	3	41000000	F	NA	NA	NA	NA	NA	NA	F	NA	NA	NA	NA	NA	NA	F	NA	NA	NA	NA	NA	NA	F	NA	NA	NA	NA	NA	NA	T	3	78	1	1	3	4100000	F
	MLOC_49204.1	Uncharacterized protein	Adenylylsulfatase HINT1	7.293	7.18	-0.0818182	T	4	43	3	3	50	24000000	T	6	79	2	2	43	21000000	T	3	54	2	2	43	18000000	T	2	55.52	1	1	18	8100000	T	1	69.592	1	1	18	1000000	T	2	67	1	1	18	NA	T
	MLOC_4921.2	Uncharacterized protein	ATPase family AAA domain-containing 1	104.506	6.54	-0.365393	T	0	39.53	1	1	1	3300000	T	1.82665	45.64	1	1	1	3300000	F	NA	NA	NA	NA	NA	NA	T	0		1	1	1	NA	F	NA	NA	NA	NA	NA	NA	F	NA	NA	NA	NA	NA	NA	F
	MLOC_49311.2	chloroplast RNA-binding protein 33	－	30.139	6.24	-0.289643	T	25	346	6	6	25	220000000	T	28	379	7	7	28	290000000	T	28	381	6	3	25	59000000	T	13	213	6	6	22	66000000	T	11	198	6	6	22	42000000	T	17	306	7	7	26	83000000	T
	MLOC_49311.3	chloroplast RNA-binding protein 33	－	14.504	9.64	0.0301471	F	NA	NA	NA	NA	NA	NA	F	NA	NA	NA	NA	NA	NA	T	13	225	4	1	33	NA	F	NA	NA	NA	NA	NA	NA	F	NA	NA	NA	NA	NA	NA	F	NA	NA	NA	NA	NA	NA	F
	MLOC_4936.1	Predicted protein; Uncharacterized protein	50S ribosomal L7 L12	17.177	8.1	0.164242	F	NA	NA	NA	NA	NA	NA	F	NA	NA	NA	NA	NA	NA	F	NA	NA	NA	NA	NA	NA	F	NA	NA	NA	NA	NA	NA	F	NA	NA	NA	NA	NA	NA	F	NA	NA	NA	NA	NA	NA	F
	MLOC_49468.1	Magnesium-protoporphyrin IX monomethyl ester	－	23.181	8.62	-0.351208	T	9	221	5	5	32	100000000	T	6	197	2	2	15	39000000	T	5	136	4	4	29	78000000	T	5	176	4	4	29	15000000	T	6	155	2	2	13	20000000	T	5	197	3	3	22	17000000	T
	MLOC_4948.5	Triosephosphate isomerase	－	32.279	7.42	-0.0778146	T	52	633	14	13	48	420000000	T	50	770.519	16	15	55	480000000	T	52	759	16	15	55	510000000	T	18	392	12	11	46	190000000	T	24.4643	399	11	10	39	240000000	T	28	445	13	12	47	210000000	T
	MLOC_49483.1	Predicted protein; Uncharacterized protein	Chlorophyll a-b binding chloroplastic	29.329	8.75	-0.164684	T	25	866	7	7	29	770000000	T	46	1085	8	8	42	1700000000	T	39	1088	7	7	29	2300000000	T	23	445	8	8	42	840000000	T	20	420	7	7	42	540000000	T	23	473	8	8	42	740000000	T
	MLOC_49486.1	Uncharacterized protein	NAD(P)H-quinone oxidoreductase subunit S, chloroplastic (EC 1.6.5.-) (NAD(P)H dehydrogenase subunit S) (NDH subunit S) (NADH-plastoquinone oxidoreductase subunit S) (Protein CHLORORESPIRATORY REDUCTION 31)	7.728	5.29	-0.0142857	T	8	179	2	2	34	120000000	T	5.80526	112	1	1	17	130000000	T	8	181	3	3	48	64000000	T	7	155	2	2	34	35000000	T	3	80	1	1	17	66000000	T	7	148	2	2	34	47000000	T
	MLOC_49544.1	Uncharacterized protein	Glutamate--tRNA chloroplastic mitochondrial	6.864	4.93	-0.941667	F	NA	NA	NA	NA	NA	NA	F	NA	NA	NA	NA	NA	NA	T	NA	40.13	1	1	13	NA	F	NA	NA	NA	NA	NA	NA	T	0	50	1	1	13	4100000	F	NA	NA	NA	NA	NA	NA	F
	MLOC_49591.1	Uncharacterized protein	---NA---	15.62	4.53	0.209211	F	NA	NA	NA	NA	NA	NA	F	NA	NA	NA	NA	NA	NA	F	NA	NA	NA	NA	NA	NA	F	NA	NA	NA	NA	NA	NA	F	NA	NA	NA	NA	NA	NA	F	NA	NA	NA	NA	NA	NA	F
	MLOC_49603.1	Uncharacterized protein	Probable diaminopimelate chloroplastic	29.771	9.6	-0.0811594	T	9	114	3	3	15	30000000	T	6	91	3	3	11	34000000	T	7	86	5	5	22.4638	35000000	T	5	97	2	2	9	17000000	T	3	91	2	2	9	18000000	T	7	100	3	3	12	8500000	T
	MLOC_4966.5	Predicted protein; Uncharacterized protein	Isoleucine--tRNA cytoplasmic	135.48	6.46	-0.221339	T	3	33	2	2	2	9000000	T	1	36.29	1	1	1	NA	T	3	58	2	2	2	8100000	T	0		1	1	0.83682	3300000	T	1	41.81	1	1	0.83682	4600000	F	NA	NA	NA	NA	NA	NA	T
	MLOC_49701.1	Uncharacterized protein	110 kDa U5 small nuclear ribonucleo component CLO	84.998	5.21	-0.227178	F	NA	NA	NA	NA	NA	NA	T	2	57.76	1	1	1	20000000	F	NA	NA	NA	NA	NA	NA	F	NA	NA	NA	NA	NA	NA	F	NA	NA	NA	NA	NA	NA	T	NA	34.34	1	1	1	1300000	T
	MLOC_4981.1	Predicted protein; Uncharacterized protein	Probable plastid-lipid-associated chloroplastic	29.266	9.07	-0.262455	T	9	120	5	5	18	82000000	T	11	140	4	4	18	83000000	T	9	127	4	4	15	40000000	T	11	176	6	6	27	69000000	T	8	150	4	4	14	31000000	T	15	244	5	5	24	55000000	T
	MLOC_49894.2	Delta-aminolevulinic acid dehydratase	－	36.157	5.78	-0.237195	T	20	431	7	2	26	19000000	T	19	399	5	1	21	63000000	T	30	634	7	1	27	35000000	T	11	314	6	1	23	6600000	T	7	211	5	2	19	13000000	T	9	229	5	1	17	15000000	T
	MLOC_4991.1	Uncharacterized protein	50S ribosomal L1	29.93	9.74	-0.0638686	T	0	50.31	1	1	3	5700000	T	0	70.06	1	1	3	3400000	T	1.65299	66	2	2	8	6600000	T	1	68.39	1	1	3	1800000	F	NA	NA	NA	NA	NA	NA	F	NA	NA	NA	NA	NA	NA	T
	MLOC_49966.1	Uncharacterized protein	26S proteasome non-ATPase regulatory subunit 12 homolog A	36.427	6.62	-0.271384	T	6	162	5	5	12	14000000	T	5	115	4	4	12	11000000	T	0	61	2	2	6	13000000	F	NA	NA	NA	NA	NA	NA	T	0	42.33	1	1	2	910000	F	NA	NA	NA	NA	NA	NA	T
	MLOC_5000.1	Uncharacterized protein	Pentatricopeptide repeat-containing protein, mitochondrial	42.675	9.07	-0.172051	T	0	44.47	1	1	1	4300000	T	0	49.76	1	1	1	6800000	T	1	44.47	1	1	1	5800000	F	NA	NA	NA	NA	NA	NA	F	NA	NA	NA	NA	NA	NA	F	NA	NA	NA	NA	NA	NA	F
	MLOC_50049.1	Uncharacterized protein	isCO large subunit-binding subunit chloroplastic	58.857	5.78	-0.160759	T	53	770	10	1	18	580000	T	45	687	12	1	20	4500000	T	42	621	11	2	18	28000000	T	48	701	9	1	19	250000000	T	56	718.515	11	2	19	150000000	T	53	716	10	2	19	120000000	T
	MLOC_50108.1	Uncharacterized protein	spotted leaf 11	62.614	5.26	-0.24931	F	NA	NA	NA	NA	NA	NA	F	NA	NA	NA	NA	NA	NA	F	NA	NA	NA	NA	NA	NA	T	0	39.04	1	1	1	13000000	F	NA	NA	NA	NA	NA	NA	T	0	38	1	1	1	14000000	F
	MLOC_50137.1	Uncharacterized protein	NADH dehydrogenase [ubiquinone] 1 alpha subcomplex subunit 13-B	9.166	9.04	-0.835443	T	0	54.76	2	2	26	20000000	T	0	34.02	2	2	26	15000000	F	NA	NA	NA	NA	NA	NA	F	NA	NA	NA	NA	NA	NA	F	NA	NA	NA	NA	NA	NA	F	NA	NA	NA	NA	NA	NA	T
	MLOC_5020.2	Uncharacterized protein	---NA---	200.686	4.73	-0.797815	T	4	65	5	5	2	9900000	T	2	66	3	3	1	16000000	T	4	78	4	4	2	6700000	T	2	56.473	3	3	2.29692	3700000	T	0	50.56	1	1	1	14000000	F	NA	NA	NA	NA	NA	NA	T
	MLOC_50248.2	Uncharacterized protein	V-type proton ATPase subunit C	27.381	6.93	-0.299167	T	11	185.945	5	5	17	53000000	T	10	144	7	7	23.75	56000000	T	6	169	6	6	23.75	57000000	T	NA	42.88	1	1	3.75	9900000	T	4	93	4	4	19	11000000	F	NA	NA	NA	NA	NA	NA	T
	MLOC_50304.1	ribosome-binding factor A family protein	－	18.36	4.65	-0.706832	T	1	54.76	1	1	6.21118	NA	T	1	44.41	1	1	6.21118	1000000	F	NA	NA	NA	NA	NA	NA	F	NA	NA	NA	NA	NA	NA	F	NA	NA	NA	NA	NA	NA	F	NA	NA	NA	NA	NA	NA	T
	MLOC_50398.2	Predicted protein; Uncharacterized protein	ATP-dependent zinc metalloprotease FTSH mitochondrial	86.881	8.66	-0.320802	T	0	49.85	1	1	1	3600000	F	NA	NA	NA	NA	NA	NA	F	NA	NA	NA	NA	NA	NA	F	NA	NA	NA	NA	NA	NA	F	NA	NA	NA	NA	NA	NA	F	NA	NA	NA	NA	NA	NA	F
	MLOC_50515.2	Uncharacterized protein	Calmodulin-binding 60 B	39.722	6.4	-0.691281	F	NA	NA	NA	NA	NA	NA	F	NA	NA	NA	NA	NA	NA	F	NA	NA	NA	NA	NA	NA	T	1	38.15	1	1	1	42000000	F	NA	NA	NA	NA	NA	NA	F	NA	NA	NA	NA	NA	NA	F
	MLOC_5053.2	Uncharacterized protein	Far upstream element-binding 3	70.745	4.84	-0.915227	F	NA	NA	NA	NA	NA	NA	T	1	54	2	2	2	13000000	F	NA	NA	NA	NA	NA	NA	T	0	39.65	1	1	1	2100000	T	NA	62.1144	2	2	2	2800000	T	NA	40.05	1	1	1	1200000	T
	MLOC_50835.2	Predicted protein; Uncharacterized protein	Hydroquinone glucosyltransferase	51.48	5.72	0.145851	T	2	36.53	1	1	3	9300000	T	2	41.17	1	1	3	8200000	T	0	55.87	1	1	3	3100000	F	NA	NA	NA	NA	NA	NA	F	NA	NA	NA	NA	NA	NA	F	NA	NA	NA	NA	NA	NA	F
	MLOC_50842.1	ubiquitin-related protein 3	－	8.517	5.48	-0.447368	F	NA	NA	NA	NA	NA	NA	F	NA	NA	NA	NA	NA	NA	F	NA	NA	NA	NA	NA	NA	F	NA	NA	NA	NA	NA	NA	F	NA	NA	NA	NA	NA	NA	F	NA	NA	NA	NA	NA	NA	T
	MLOC_50898.6	Uncharacterized protein	Elongation factor 1-gamma 2	46.774	6.58	-0.325182	T	37.391	877	18	18	54	320000000	T	53	980	20	20	55	300000000	T	46	819	18	18	51.0896	230000000	T	23	536	13	13	45	120000000	T	26	459	10	10	34	72000000	T	27	584	15	15	49	100000000	T
	MLOC_50930.3	6-phosphogluconate dehydrogenase, decarboxylating	－	53.692	6.37	-0.143513	T	4	72	4	3	9	6400000	T	2	121.261	4	4	9	26000000	T	4	81	4	4	8	14000000	F	NA	NA	NA	NA	NA	NA	T	1		1	1	2	NA	F	NA	NA	NA	NA	NA	NA	T
	MLOC_50972.2	Uncharacterized protein	Heat shock 70 kDa mitochondrial Flags: Precursor	73.708	5.85	-0.338081	T	26	465	11	11	20	63000000	T	29	549	12	12	22.093	150000000	T	21	333	10	10	20	86000000	T	23	414	15	11	25	46000000	T	29	475	11	8	20	27000000	T	27	480	11	8	19	24000000	T
	MLOC_50973.1	Predicted protein; Uncharacterized protein	Golgi apparatus membrane ECHIDNA	21.013	8.15	0.570968	F	NA	NA	NA	NA	NA	NA	T	3	90.4	1	1	7	19000000	T	3.27112	90.65	1	1	7	NA	F	NA	NA	NA	NA	NA	NA	F	NA	NA	NA	NA	NA	NA	F	NA	NA	NA	NA	NA	NA	T
	MLOC_50979.1	Uncharacterized protein	Chaperone 1	100.72	6.3	-0.32965	F	NA	NA	NA	NA	NA	NA	F	NA	NA	NA	NA	NA	NA	F	NA	NA	NA	NA	NA	NA	F	NA	NA	NA	NA	NA	NA	F	NA	NA	NA	NA	NA	NA	F	NA	NA	NA	NA	NA	NA	F
	MLOC_50994.2	Uncharacterized protein	6,7-dimethyl-8-ribityllumazine chloroplastic	9.28	4.98	0.211364	T	0	63	1	1	18	9700000	T	NA	52.32	1	1	18	12000000	T	NA	59	2	2	22	9900000	F	NA	NA	NA	NA	NA	NA	T	NA	46.38	1	1	18	10000000	F	NA	NA	NA	NA	NA	NA	T
	MLOC_51023.1	Uncharacterized protein	F-box SKIP8	27.522	5.38	-0.321569	F	NA	NA	NA	NA	NA	NA	F	NA	NA	NA	NA	NA	NA	T	1.82284	0	1	1	3	NA	F	NA	NA	NA	NA	NA	NA	F	NA	NA	NA	NA	NA	NA	F	NA	NA	NA	NA	NA	NA	F
	MLOC_5104.1	Uncharacterized protein	Auxilin-related 1	94.818	6.29	-1.04221	F	NA	NA	NA	NA	NA	NA	F	NA	NA	NA	NA	NA	NA	F	NA	NA	NA	NA	NA	NA	T	0	35.75	1	1	1.39535	1800000	F	NA	NA	NA	NA	NA	NA	F	NA	NA	NA	NA	NA	NA	T
	MLOC_51071.3	RNA-binding (RRM/RBD/RNP motifs) family protein	－	87.517	5.74	-1.05284	F	NA	NA	NA	NA	NA	NA	T	4	72.23	2	2	2	21000000	F	NA	NA	NA	NA	NA	NA	F	NA	NA	NA	NA	NA	NA	F	NA	NA	NA	NA	NA	NA	F	NA	NA	NA	NA	NA	NA	F
	MLOC_51086.3	Uncharacterized protein	IAA-amino acid hydrolase ILR1-like 1 Flags: Precursor	35.966	5.97	-0.0441088	F	NA	NA	NA	NA	NA	NA	F	NA	NA	NA	NA	NA	NA	F	NA	NA	NA	NA	NA	NA	F	NA	NA	NA	NA	NA	NA	F	NA	NA	NA	NA	NA	NA	F	NA	NA	NA	NA	NA	NA	T
	MLOC_51097.1	Predicted protein; Uncharacterized protein	2-C-methyl-D-erythritol 4-phosphate chloroplastic	32.501	7.96	-0.211745	T	1	46.18	2	2	9	4700000	T	2	61.48	1	1	5	NA	T	2.17236	60	2	2	5	11000000	F	NA	NA	NA	NA	NA	NA	F	NA	NA	NA	NA	NA	NA	F	NA	NA	NA	NA	NA	NA	T
	MLOC_51098.1	Class I peptide chain release factor	－	26.56	9.99	-0.359839	F	NA	NA	NA	NA	NA	NA	F	NA	NA	NA	NA	NA	NA	F	NA	NA	NA	NA	NA	NA	F	NA	NA	NA	NA	NA	NA	F	NA	NA	NA	NA	NA	NA	F	NA	NA	NA	NA	NA	NA	F
	MLOC_5110.6	Uncharacterized protein	DEAD-box ATP-dependent RNA helicase 37	38.25	7.85	-0.335068	T	3	94	1	1	4	2200000	T	3	86	3	2	10	1300000	T	5	117	3	3	10	3000000	T	4	77.7881	2	2	6	28000000	T	2	82	2	2	6	15000000	T	4	101	3	3	9	18000000	T
	MLOC_51144.1	Malic enzyme	－	43.076	5.02	-0.178517	T	0	57	2	2	7	1400000	T	2	79	3	3	10.9974	6100000	T	4.03977	86	2	2	6	5900000	T	NA	46.88	1	1	3	NA	F	NA	NA	NA	NA	NA	NA	T	NA	47.43	1	1	3	3800000	T
	MLOC_51163.4	Tetratricopeptide repeat (TPR)-like superfamily protein	－	84.934	6.95	0.131339	F	NA	NA	NA	NA	NA	NA	T	0		1	1	2	14000000	F	NA	NA	NA	NA	NA	NA	F	NA	NA	NA	NA	NA	NA	F	NA	NA	NA	NA	NA	NA	F	NA	NA	NA	NA	NA	NA	F
	MLOC_51197.1	Uncharacterized protein	Beta-glucosidase-like chloroplastic	65.618	6.19	-0.308763	F	NA	NA	NA	NA	NA	NA	F	NA	NA	NA	NA	NA	NA	T	1	38.46	1	1	1.37457	35000000	T	2	73	2	2	6.35739	5900000	F	NA	NA	NA	NA	NA	NA	F	NA	NA	NA	NA	NA	NA	T
	MLOC_51199.2	Uncharacterized protein	disulfide isomerase-like 5-2	46.283	5.08	-0.0681159	F	NA	NA	NA	NA	NA	NA	F	NA	NA	NA	NA	NA	NA	F	NA	NA	NA	NA	NA	NA	F	NA	NA	NA	NA	NA	NA	F	NA	NA	NA	NA	NA	NA	F	NA	NA	NA	NA	NA	NA	T
	MLOC_51202.1	Peptidyl-prolyl cis-trans isomerase	－	16.5	4.86	-0.273377	F	NA	NA	NA	NA	NA	NA	F	NA	NA	NA	NA	NA	NA	F	NA	NA	NA	NA	NA	NA	F	NA	NA	NA	NA	NA	NA	F	NA	NA	NA	NA	NA	NA	F	NA	NA	NA	NA	NA	NA	F
	MLOC_5128.1	Uncharacterized protein	Synaptotagmin-2	61.298	6.58	-0.307421	F	NA	NA	NA	NA	NA	NA	T	NA	37.06	1	1	2	3600000	T	NA	44.28	1	1	2	4200000	F	NA	NA	NA	NA	NA	NA	F	NA	NA	NA	NA	NA	NA	F	NA	NA	NA	NA	NA	NA	F
	MLOC_5129.1	Predicted protein; Uncharacterized protein	60S ribosomal L35-4	14.272	11.28	-0.747967	T	11	209	7	7	34	270000000	T	12	208	6	6	34	260000000	T	10	142	6	6	38	130000000	F	NA	NA	NA	NA	NA	NA	T	0	48.5858	2	2	17	21000000	T	2	58	2	2	17	16000000	T
	MLOC_51300.2	Uncharacterized protein	CLP1 homolog	47.572	6.38	-0.0086758	F	NA	NA	NA	NA	NA	NA	F	NA	NA	NA	NA	NA	NA	F	NA	NA	NA	NA	NA	NA	F	NA	NA	NA	NA	NA	NA	F	NA	NA	NA	NA	NA	NA	F	NA	NA	NA	NA	NA	NA	F
	MLOC_51326.1	Uncharacterized protein	5-pentadecatrienyl resorcinol O-methyltransferase	22.133	5.34	0.0264706	F	NA	NA	NA	NA	NA	NA	F	NA	NA	NA	NA	NA	NA	T	0	33	2	2	11	8900000	F	NA	NA	NA	NA	NA	NA	F	NA	NA	NA	NA	NA	NA	F	NA	NA	NA	NA	NA	NA	T
	MLOC_5133.1	Uncharacterized protein	28 kDa heat- and acid-stable phospho	18.8	7.4	-1.67853	F	NA	NA	NA	NA	NA	NA	T	2	97	1	1	6	12000000	F	NA	NA	NA	NA	NA	NA	F	NA	NA	NA	NA	NA	NA	F	NA	NA	NA	NA	NA	NA	F	NA	NA	NA	NA	NA	NA	F
	MLOC_51334.2	Uncharacterized protein	Ribosome-binding factor chloroplastic	25.199	5.29	-0.650667	T	6.27743	168	7	7	34	130000000	T	8	223	6	6	24	120000000	T	13	192.772	6	6	25	78000000	T	NA	45.19	1	1	4	91000000	T	2	114.014	4	4	8	22000000	T	0	77	2	2	8	5500000	T
	MLOC_51340.2	Predicted protein; Uncharacterized protein	Stem-specific TSJT1	26.465	5.85	-0.0776892	T	8	112	6	6	26	20000000	T	10	201	5	5	21	43000000	T	5	147	4	4	16	66000000	T	5	113	3	3	13	8200000	T	7	148	5	5	19	16000000	T	6	83	4	4	16	20000000	T
	MLOC_51348.1	Predicted protein; Uncharacterized protein	Probable fructokinase- chloroplastic Flags: Precursor	40.682	6.25	0.0109375	T	15	198	5	5	16	66000000	T	19.5607	344	7	7	22	57000000	T	24.401	404	6	6	20	33000000	T	6	119	3	3	9.375	8400000	T	4	123	3	3	10.9375	26000000	T	8	127	4	4	15	11000000	T
	MLOC_5135.1	Uncharacterized protein	FT-interacting 1	117.811	9.01	-0.34152	F	NA	NA	NA	NA	NA	NA	F	NA	NA	NA	NA	NA	NA	T	0	50.71	1	1	1.36452	5800000	F	NA	NA	NA	NA	NA	NA	T	NA	75.31	1	1	0.779727	1100000	F	NA	NA	NA	NA	NA	NA	F
	MLOC_5142.1	Predicted protein; Uncharacterized protein	Uncharacterized protein ycf54; AltName:	23.911	7.99	-0.620574	T	17	182	5	5	29	92000000	T	13	233	5	5	29	96000000	T	22	289	6	6	36	75000000	T	5	85	2	2	11	9100000	T	2	28.98	1	1	7	17000000	T	3	58.02	1	1	7	15000000	T
	MLOC_51447.1	Uncharacterized protein	Cystathionine gamma-synthase chloroplastic	31.372	6.61	0.147782	T	5	102	2	2	7	11000000	T	5	87	2	2	7	16000000	T	4	78	2	2	7	17000000	T	0	42.65	1	1	4	15000000	F	NA	NA	NA	NA	NA	NA	T	NA	43.55	1	1	4	87000000	T
	MLOC_51450.2	Predicted protein; Uncharacterized protein	Prohibitin-3 mitochondrial	30.367	8.4	0.056383	F	NA	NA	NA	NA	NA	NA	T	7	115	4	1	10	42000000	T	8	120	5	2	14	14000000	F	NA	NA	NA	NA	NA	NA	F	NA	NA	NA	NA	NA	NA	F	NA	NA	NA	NA	NA	NA	T
	MLOC_51459.1	Predicted protein; Uncharacterized protein	Basic transcription factor 3	19.192	6.27	-0.786364	F	NA	NA	NA	NA	NA	NA	F	NA	NA	NA	NA	NA	NA	F	NA	NA	NA	NA	NA	NA	T	7	82.29	3	3	13	8900000	T	3	80.9	1	1	12.5	12000000	T	7	110	2	2	13	15000000	F
	MLOC_51494.1	Uncharacterized protein	---NA---	108.083	8.31	-0.206504	F	NA	NA	NA	NA	NA	NA	F	NA	NA	NA	NA	NA	NA	F	NA	NA	NA	NA	NA	NA	F	NA	NA	NA	NA	NA	NA	F	NA	NA	NA	NA	NA	NA	F	NA	NA	NA	NA	NA	NA	F
	MLOC_51513.4	Predicted protein; Uncharacterized protein	Pentatricopeptide repeat-containing protein, At5g25630	69.42	8.18	-0.483201	F	NA	NA	NA	NA	NA	NA	F	NA	NA	NA	NA	NA	NA	F	NA	NA	NA	NA	NA	NA	F	NA	NA	NA	NA	NA	NA	F	NA	NA	NA	NA	NA	NA	F	NA	NA	NA	NA	NA	NA	F
	MLOC_51556.9	Predicted protein; Uncharacterized protein	Serine arginine-rich splicing factor RSZ21	21.493	11.21	-1.22371	F	NA	NA	NA	NA	NA	NA	T	0		1	1	5	14000000	T	2	43.9	1	1	5	22000000	F	NA	NA	NA	NA	NA	NA	T	2	39.17	1	1	7	8400000	F	NA	NA	NA	NA	NA	NA	F
	MLOC_51587.1	Pyruvate kinase	－	39.46	5.38	0.0179063	T	8	198	3	3	13	82000000	T	3	61	3	3	11	110000000	T	5	99	3	3	9	79000000	T	11.7792	182	4	4	15	40000000	T	4	86	3	3	11	55000000	T	10	212.783	4	4	18	43000000	T
	MLOC_51591.2	Uncharacterized protein	Annexin D7	35.476	7.06	-0.370794	T	8	124	3	3	10	30000000	T	2	61	4	4	16	27000000	T	2	116.96	3	3	10	43000000	T	0	40	2	2	6	1200000	F	NA	NA	NA	NA	NA	NA	F	NA	NA	NA	NA	NA	NA	T
	MLOC_51649.3	Bacterial sec-independent translocation protein mttA/Hcf106	－	30.069	5.5	-0.420351	F	NA	NA	NA	NA	NA	NA	F	NA	NA	NA	NA	NA	NA	F	NA	NA	NA	NA	NA	NA	F	NA	NA	NA	NA	NA	NA	F	NA	NA	NA	NA	NA	NA	F	NA	NA	NA	NA	NA	NA	F
	MLOC_5168.1	Uncharacterized protein	Beta-amylase	57.077	5.57	-0.40396	F	NA	NA	NA	NA	NA	NA	F	NA	NA	NA	NA	NA	NA	F	NA	NA	NA	NA	NA	NA	F	NA	NA	NA	NA	NA	NA	F	NA	NA	NA	NA	NA	NA	F	NA	NA	NA	NA	NA	NA	F
	MLOC_51702.3	Uncharacterized protein	Succinate-semialdehyde dehydrogenase (acetylating)	34.73	6.54	0.153659	T	2	96.12	1	1	4	7800000	T	2	97.47	1	1	4	7400000	F	NA	NA	NA	NA	NA	NA	F	NA	NA	NA	NA	NA	NA	F	NA	NA	NA	NA	NA	NA	F	NA	NA	NA	NA	NA	NA	F
	MLOC_51713.1	Uncharacterized protein	Ankyrin repeat domain-containing 2A	39.752	4.65	-0.374142	T	37	711	10	10	39	200000000	T	29	420	9	9	39	210000000	T	21.5327	283	7	7	28	270000000	T	19	296	6	6	24	67000000	T	29	445	7	7	25	47000000	T	17	272.444	6	6	20	86000000	T
	MLOC_5175.2	Predicted protein; Uncharacterized protein	Probable NADPH:quinone oxidoreductase 1	21.587	7.31	-0.129442	T	NA	57.71	1	1	5	11000000	T	NA	54.55	1	1	5	NA	T	NA	49.95	1	1	5	1200000	F	NA	NA	NA	NA	NA	NA	F	NA	NA	NA	NA	NA	NA	F	NA	NA	NA	NA	NA	NA	F
	MLOC_51811.1	Uncharacterized protein	Chaperone dnaJ 15	27.604	6.57	-0.210081	F	NA	NA	NA	NA	NA	NA	F	NA	NA	NA	NA	NA	NA	F	NA	NA	NA	NA	NA	NA	F	NA	NA	NA	NA	NA	NA	F	NA	NA	NA	NA	NA	NA	F	NA	NA	NA	NA	NA	NA	T
	MLOC_51825.1	15-cis-zeta-carotene isomerase	－	34.232	6.62	0.383121	T	3	60.63	1	1	4	39000000	T	2	82.98	1	1	4	55000000	T	2.62473	57.34	1	1	4	44000000	T	2	75.09	1	1	4	21000000	T	2	75.74	1	1	4	20000000	F	NA	NA	NA	NA	NA	NA	F
	MLOC_5183.2	Uncharacterized protein	ABC transporter G family member 37	166.513	7.28	0.0426441	T	1.63583	34.93	2	2	1	4500000	F	NA	NA	NA	NA	NA	NA	F	NA	NA	NA	NA	NA	NA	T	0		1	1	0.881356	1100000	F	NA	NA	NA	NA	NA	NA	F	NA	NA	NA	NA	NA	NA	T
	MLOC_51860.4	Uncharacterized protein	Leucine--tRNA chloroplastic mitochondrial	32.816	6.81	-0.37301	T	4	70	2	2	7	17000000	T	1	52.43	1	1	6	10000000	T	2	51.12	1	1	3	21000000	T	5	121	2	2	9	14000000	T	3	94.78	1	1	6	8400000	T	3	109.99	1	1	6	2500000	T
	MLOC_51884.2	Lipoxygenase 2.3, chloroplastic	－	51.719	5.78	-0.447556	T	2	46.34	1	1	2	1600000	T	2	49.56	1	1	2	4500000	T	2	34.23	1	1	2	36000000	F	NA	NA	NA	NA	NA	NA	F	NA	NA	NA	NA	NA	NA	F	NA	NA	NA	NA	NA	NA	T
	MLOC_51904.1	Uncharacterized protein	---NA---	16.764	4.53	-0.0446541	T	2	48.48	1	1	8	2300000	F	NA	NA	NA	NA	NA	NA	T	2	65.35	1	1	8	8100000	T	0		1	1	8	1500000	F	NA	NA	NA	NA	NA	NA	F	NA	NA	NA	NA	NA	NA	T
	MLOC_5191.1	Uncharacterized protein	RNA-binding KH domain-containing PEPPER	52.073	5.81	-0.222653	T	4.9348	138	2	2	5	32000000	T	5	133	3	3	7	29000000	T	3	54.66	2	2	4	7400000	T	2	85	2	2	5	7100000	T	2.27237	58.83	2	2	4	11000000	T	2	63.42	1	1	2	8600000	T
	MLOC_51927.1	Uncharacterized protein	isCO large subunit-binding subunit chloroplastic	22.064	9.45	-0.0658879	T	58	1435	12	9	64	620000000	T	58	1352	11	8	55.6075	760000000	T	53	1153	9	6	50	590000000	T	33	1142	10	7	51	190000000	T	31	899	9	6	46	230000000	T	45	1023	10	7	51	180000000	T
	MLOC_51943.1	Predicted protein; Uncharacterized protein	---NA---	21.036	10.37	-0.559375	F	NA	NA	NA	NA	NA	NA	F	NA	NA	NA	NA	NA	NA	F	NA	NA	NA	NA	NA	NA	F	NA	NA	NA	NA	NA	NA	F	NA	NA	NA	NA	NA	NA	F	NA	NA	NA	NA	NA	NA	F
	MLOC_5195.1	Uncharacterized protein	Uncharacterized GPI-anchored At3g06035 Flags: Precursor	20.854	5.27	-0.0896907	F	NA	NA	NA	NA	NA	NA	F	NA	NA	NA	NA	NA	NA	F	NA	NA	NA	NA	NA	NA	F	NA	NA	NA	NA	NA	NA	F	NA	NA	NA	NA	NA	NA	F	NA	NA	NA	NA	NA	NA	F
	MLOC_52004.1	acid-amino acid ligases;ligases;ATP binding;ATP binding;ligases	－	70.914	4.5	-0.19376	F	NA	NA	NA	NA	NA	NA	F	NA	NA	NA	NA	NA	NA	F	NA	NA	NA	NA	NA	NA	F	NA	NA	NA	NA	NA	NA	F	NA	NA	NA	NA	NA	NA	F	NA	NA	NA	NA	NA	NA	F
	MLOC_52016.1	Uncharacterized protein	DEAD-box ATP-dependent RNA helicase 53	56.606	9.17	-0.488224	F	NA	NA	NA	NA	NA	NA	T	1	76	2	2	3	2100000	T	2	47	2	2	3	2300000	F	NA	NA	NA	NA	NA	NA	F	NA	NA	NA	NA	NA	NA	F	NA	NA	NA	NA	NA	NA	F
	MLOC_52027.1	Uncharacterized protein	Importin-5	113.405	5	-0.00703276	F	NA	NA	NA	NA	NA	NA	F	NA	NA	NA	NA	NA	NA	F	NA	NA	NA	NA	NA	NA	F	NA	NA	NA	NA	NA	NA	F	NA	NA	NA	NA	NA	NA	F	NA	NA	NA	NA	NA	NA	F
	MLOC_52040.2	Fructose-bisphosphate aldolase	－	41.931	7.21	-0.142268	T	146	3006	23	14	55	1800000000	T	131.373	2941	22	13	55	2300000000	T	137	2821	23	14	55	2200000000	T	117	2540	23	13	62	790000000	T	127.643	2582	26	16	65	1100000000	T	118	2613	26	16	65	970000000	T
	MLOC_52073.1	Predicted protein; Uncharacterized protein	Coatomer subunit epsilon-1	31.645	5.35	-0.0285714	T	NA	53	2	2	7	29000000	T	0	50	1	1	3	24000000	T	2	65	2	2	7	23000000	T	0	73	2	2	7	7900000	T	1.97766	93.2845	2	2	7	3000000	T	0	60.42	1	1	3	7700000	F
	MLOC_52081.1	Pathogenesis-related protein PRB1-2	－	17.428	7.99	-0.193902	T	14	207	2	2	15	180000000	T	15	268	3	2	20	130000000	T	17	284	3	2	20	61000000	T	7	153	4	3	28	35000000	T	12	227	5	3	35	31000000	T	7	173.023	3	3	23	44000000	T
	MLOC_52092.1	Uncharacterized protein	Geranylgeranyl pyrophosphate chloroplastic	21.816	5.2	-0.0164179	F	NA	NA	NA	NA	NA	NA	T	2	62.85	1	1	5.47264	13000000	T	1	66.26	1	1	5.47264	22000000	F	NA	NA	NA	NA	NA	NA	F	NA	NA	NA	NA	NA	NA	F	NA	NA	NA	NA	NA	NA	T
	MLOC_52128.3	Uncharacterized protein	Probable glutamyl chloroplastic Flags: Precursor	66.283	8.56	-0.354068	T	11	132	6	6	10	38000000	T	7	107	5	5	10	25000000	T	6.59417	72	6	6	11	30000000	F	NA	NA	NA	NA	NA	NA	T	1	78	3	3	6	13000000	T	4	112	4	4	9	13000000	T
	MLOC_52133.1	Ribosomal L29 family protein	－	18.054	11.14	-0.546296	T	31	384	5	5	23	240000000	T	35	409	4	4	19	190000000	T	31	418	5	5	23	260000000	T	6	98	3	3	14	19000000	T	6	85	3	3	14	22000000	T	6	67	3	3	14	12000000	T
	MLOC_52140.3	Uncharacterized protein	NHL repeat-containing 2	76.973	5.43	-0.135302	T	12	186	6	6	8	51000000	T	17	247	8	8	12	65000000	T	7	103	5	5	7	48000000	T	2	81	2	2	3	4800000	T	3	90	5	5	7	9800000	T	4	102	4	4	5	25000000	T
	MLOC_52160.1	Uncharacterized protein	50S ribosomal L12- chloroplastic	18.064	5.39	0.0875	T	46	775	10	8	62.5	1000000000	T	42	574	13	10	70	1700000000	T	48	622	13	10	70	1400000000	T	28	430	8	6	60	250000000	T	42	694	10	10	54	230000000	T	25	261	9	7	60	230000000	T
	MLOC_52167.2	Predicted protein; Uncharacterized protein	NifU-like protein 1, chloroplastic (AtCNfu1) (AtCnfU-IVb)	23.926	4.92	-0.204911	T	0	47.7	1	1	8	670000	F	NA	NA	NA	NA	NA	NA	T	2	65.14	1	1	8	1300000	T	1		1	1	8	9800000	T	5	135.619	1	1	8	17000000	T	1	64.21	1	1	8	3400000	T
	MLOC_52199.1	Uncharacterized protein	Glycine-rich RNA-binding mitochondrial	16.56	8.16	-0.345238	T	5	154	2	2	24	180000000	T	9	234	2	2	24	56000000	T	6	153	2	2	24	320000000	T	2.12711	37.87	1	1	8	NA	T	4	149	2	2	23	35000000	T	4	81.31	2	2	16	83000000	T
	MLOC_52202.1	maternal effect embryo arrest 59	－	17.878	5.29	-0.95	F	NA	NA	NA	NA	NA	NA	T	3	83	3	3	28	47000000	T	3	96	2	2	17	25000000	T	5	51.83	1	1	12	28000000	T	2	64	2	2	17	11000000	T	3	57.25	1	1	12	17000000	T
	MLOC_52219.1	Predicted protein; Uncharacterized protein	---NA---	28.861	6.73	-0.296226	F	NA	NA	NA	NA	NA	NA	T	2.10009	43	2	2	7	120000000	T	0	40.89	2	2	8	100000000	F	NA	NA	NA	NA	NA	NA	F	NA	NA	NA	NA	NA	NA	F	NA	NA	NA	NA	NA	NA	T
	MLOC_52252.2	Uncharacterized protein	Anthranilate phosphoribosyltransferase	57.623	7.14	-0.254699	T	0	63.78	1	1	2	5400000	F	NA	NA	NA	NA	NA	NA	F	NA	NA	NA	NA	NA	NA	F	NA	NA	NA	NA	NA	NA	F	NA	NA	NA	NA	NA	NA	F	NA	NA	NA	NA	NA	NA	F
	MLOC_52257.1	Proteasome subunit alpha type	－	27.433	6.8	-0.315041	T	6	45.79	3	3	13	11000000	T	4	52.11	2	2	9	4100000	T	6	65	4	4	18	24000000	T	0	50	3	3	13	1500000	T	9	63	4	4	20	13000000	T	5	72	4	4	16.2602	5800000	T
	MLOC_52259.1	Ribosomal protein S24e family protein	－	24.767	8.82	-0.177974	F	NA	NA	NA	NA	NA	NA	F	NA	NA	NA	NA	NA	NA	F	NA	NA	NA	NA	NA	NA	F	NA	NA	NA	NA	NA	NA	T	NA	33.82	1	1	7	NA	F	NA	NA	NA	NA	NA	NA	F
	MLOC_52262.1	Uncharacterized protein	Probable GTP-binding chloroplastic Flags: Precursor	57.961	4.84	-0.518431	T	3	80.54	1	1	2	15000000	T	2	39.42	1	1	2	11000000	F	NA	NA	NA	NA	NA	NA	T	0		1	1	3.10219	470000	F	NA	NA	NA	NA	NA	NA	F	NA	NA	NA	NA	NA	NA	T
	MLOC_52274.3	Predicted protein; Uncharacterized protein	3 -N-debenzoyl-2 -deoxytaxol N-benzoyltransferase	45.114	5.29	0.0115839	T	16.0977	240	7	6	21	23000000	T	17	218	6	5	19	32000000	T	15.2592	206	6	5	19	26000000	T	12	160	6	6	19	6800000	T	12	219	5	5	16.5485	9200000	T	9	186	6	5	19	14000000	T
	MLOC_52278.1	Peptidyl-prolyl cis-trans isomerase	－	18.533	7.81	-0.18125	T	2	78	2	2	11	20000000	T	2	91	2	2	11	13000000	T	2	132	2	2	11	21000000	T	1	93	2	2	11	12000000	T	2.01101	73	2	2	11	20000000	T	1	43.48	1	1	5	16000000	T
	MLOC_52301.1	Uncharacterized protein	NADH-ubiquinone oxidoreductase kDa subunit	11.002	9.52	0.122549	F	NA	NA	NA	NA	NA	NA	T	NA	31.54	1	1	12	24000000	T	NA	43.62	1	1	12	24000000	T	NA	63	2	2	36	45000000	T	NA	39.26	1	1	12	4100000	T	NA	86	2	2	36	11000000	F
	MLOC_52402.2	P-loop containing nucleoside triphosphate hydrolases superfamily protein	－	46.153	8.53	-0.0640845	T	2	52	2	2	4	9100000	T	2	80	3	3	6.80751	25000000	F	NA	NA	NA	NA	NA	NA	F	NA	NA	NA	NA	NA	NA	F	NA	NA	NA	NA	NA	NA	F	NA	NA	NA	NA	NA	NA	T
	MLOC_52403.1	Uncharacterized protein	Vesicle-associated membrane 711	24.781	9.26	-0.0497738	T	NA	42	2	2	8.59729	4100000	F	NA	NA	NA	NA	NA	NA	T	NA	40.9	1	1	4	5100000	F	NA	NA	NA	NA	NA	NA	F	NA	NA	NA	NA	NA	NA	F	NA	NA	NA	NA	NA	NA	F
	MLOC_52405.2	Predicted protein; Uncharacterized protein	Delta(24)-sterol reductase	69.856	8.76	-0.332619	T	5.30473	76	4	4	7	26000000	T	7	148	4	4	7	4300000	T	10	132	4	4	7	22000000	T	3	69.64	1	1	2	14000000	T	5	114	1	1	2	15000000	T	5	142	2	2	3	8200000	T
	MLOC_52435.5	Predicted protein; Uncharacterized protein	Gamma-glutamyltranspeptidase 1	59.767	9.2	0.0806678	T	0	62	2	2	3	1600000	T	1	47.95	1	1	2	4300000	F	NA	NA	NA	NA	NA	NA	T	0	40.81	1	1	2	840000	F	NA	NA	NA	NA	NA	NA	F	NA	NA	NA	NA	NA	NA	T
	MLOC_52444.1	plastid transcriptionally active 16	－	52.404	6.46	-0.248996	T	84	1512	23	23	52	660000000	T	82	1422	22	22	49	790000000	T	79	1290	20	20	53	500000000	T	75	1215	22	22	56	270000000	T	86	1455	26	26	61	340000000	T	77	1203	22	22	54	340000000	T
	MLOC_52455.4	Uncharacterized conserved protein (DUF2358)	---NA---	33.476	8.06	-0.225249	F	NA	NA	NA	NA	NA	NA	T	3	45.65	1	1	5	29000000	F	NA	NA	NA	NA	NA	NA	T	3	53.69	1	1	5	17000000	F	NA	NA	NA	NA	NA	NA	F	NA	NA	NA	NA	NA	NA	F
	MLOC_52455.7	Uncharacterized conserved protein (DUF2358)	Thioredoxin chloroplastic	20.104	8.35	0.0222222	T	NA	53.16	1	1	6	26000000	T	NA	46	1	1	6	740000	F	NA	NA	NA	NA	NA	NA	T	NA	37.58	1	1	6	4800000	T	NA	46.39	1	1	6	47000000	T	NA	0	1	1	6	63000000	T
	MLOC_52460.1	Predicted protein; Uncharacterized protein	Neutral ceramidase	86.199	6.4	-0.245987	F	NA	NA	NA	NA	NA	NA	T	1	50	2	2	3	1600000	F	NA	NA	NA	NA	NA	NA	F	NA	NA	NA	NA	NA	NA	F	NA	NA	NA	NA	NA	NA	F	NA	NA	NA	NA	NA	NA	F
	MLOC_52471.1	Uncharacterized protein	---NA---	21.054	5.05	-0.443878	T	2	32.51	1	1	5	44000000	T	4	82	2	2	10	46000000	T	4	119.954	3	3	24	16000000	T	3	65.3	1	1	13	53000000	T	3	75.07	1	1	13	29000000	T	5	130	2	2	19	35000000	T
	MLOC_52492.3	Uncharacterized protein	---NA---	16.278	8.92	-0.215068	F	NA	NA	NA	NA	NA	NA	F	NA	NA	NA	NA	NA	NA	F	NA	NA	NA	NA	NA	NA	F	NA	NA	NA	NA	NA	NA	F	NA	NA	NA	NA	NA	NA	F	NA	NA	NA	NA	NA	NA	F
	MLOC_52496.1	Uncharacterized protein	Pyruvate dehydrogenase E1 component subunit beta- mitochondrial	28.211	6.35	-0.00496183	T	10	216	4	4	20	57000000	T	12.7133	258	5	4	24	54000000	T	14	221	5	4	24	74000000	T	2	79	2	2	10	38000000	T	3	105	3	3	14	4300000	T	2	109	3	3	14	20000000	T
	MLOC_52515.1	Predicted protein; Uncharacterized protein	Glyceraldehyde-3-phosphate dehydrogenase chloroplastic	15.763	6.55	0.0394558	T	64	870	10	1	67	4400000	F	NA	NA	NA	NA	NA	NA	F	NA	NA	NA	NA	NA	NA	F	NA	NA	NA	NA	NA	NA	F	NA	NA	NA	NA	NA	NA	F	NA	NA	NA	NA	NA	NA	F
	MLOC_52515.2	Predicted protein; Uncharacterized protein	Glyceraldehyde-3-phosphate dehydrogenase chloroplastic	46.843	6.47	-0.00900901	T	162	2729	21	10	50	1700000000	T	184	3128	22	14	50	2500000000	T	160	2884	22	14	50	3000000000	T	137	2513	22	15	50	1800000000	T	129	2689	26	18	62	2200000000	T	143	2539	25	17	61	1900000000	T
	MLOC_52518.1	semialdehyde dehydrogenase family protein	－	40.357	6.65	-0.158289	T	11	184	6	6	23	56000000	T	6	87	2	2	5.34759	81000000	T	12	172	4	4	17	31000000	T	7	165	4	4	15	12000000	T	4.59106	138	5	5	18	13000000	T	0	46	2	2	6	3800000	T
	MLOC_52534.1	Uncharacterized protein	La-related 6B	42.893	6.99	-0.775897	F	NA	NA	NA	NA	NA	NA	F	NA	NA	NA	NA	NA	NA	F	NA	NA	NA	NA	NA	NA	F	NA	NA	NA	NA	NA	NA	F	NA	NA	NA	NA	NA	NA	F	NA	NA	NA	NA	NA	NA	F
	MLOC_52545.1	Predicted protein; Uncharacterized protein	40S ribosomal S13-1	16.869	10.43	-0.283444	F	NA	NA	NA	NA	NA	NA	F	NA	NA	NA	NA	NA	NA	F	NA	NA	NA	NA	NA	NA	F	NA	NA	NA	NA	NA	NA	F	NA	NA	NA	NA	NA	NA	F	NA	NA	NA	NA	NA	NA	F
	MLOC_52569.1	Uncharacterized protein	Anthocyanin 5-aromatic acyltransferase	48.306	5.96	0.0291196	T	3	69	2	2	6	8900000	T	3	64.35	1	1	3	10000000	F	NA	NA	NA	NA	NA	NA	F	NA	NA	NA	NA	NA	NA	F	NA	NA	NA	NA	NA	NA	T	2	62.55	1	1	3	2400000	T
	MLOC_52579.1	Uncharacterized protein	Calcium-transporting ATPase plasma membrane-type	110.117	6.61	0.21951	F	NA	NA	NA	NA	NA	NA	F	NA	NA	NA	NA	NA	NA	F	NA	NA	NA	NA	NA	NA	T	NA	57.15	1	1	1	2000000	F	NA	NA	NA	NA	NA	NA	F	NA	NA	NA	NA	NA	NA	F
	MLOC_52582.1	Uncharacterized protein	Divinyl chlorophyllide a 8-vinyl- chloroplastic Flags: Precursor	27.034	5.1	-0.0776423	T	5	80	2	2	9	70000000	T	12	168	4	4	18	62000000	T	5	90	2	2	9	130000000	T	6	126	3	3	14	30000000	T	2	59.91	1	1	5	29000000	T	4	104	2	2	9	5000000	T
	MLOC_52585.2	Uncharacterized protein	NHL repeat-containing 2	26.146	8.92	-0.261728	T	8	183	5	5	25	54000000	T	12	255	6	6	31	63000000	T	4	95	2	2	9	68000000	T	3	75.93	1	1	8	14000000	T	6	120	3	3	19	18000000	T	2	66.98	1	1	4	31000000	T
	MLOC_52596.2	Uncharacterized protein	30S ribosomal chloroplastic	33.111	7.34	-0.176849	F	NA	NA	NA	NA	NA	NA	F	NA	NA	NA	NA	NA	NA	F	NA	NA	NA	NA	NA	NA	F	NA	NA	NA	NA	NA	NA	F	NA	NA	NA	NA	NA	NA	F	NA	NA	NA	NA	NA	NA	F
	MLOC_52601.1	Uncharacterized protein	Zinc finger CCCH domain-containing 31	31.467	9.22	-0.623355	F	NA	NA	NA	NA	NA	NA	F	NA	NA	NA	NA	NA	NA	F	NA	NA	NA	NA	NA	NA	T	0	28.36	1	1	3	710000	F	NA	NA	NA	NA	NA	NA	F	NA	NA	NA	NA	NA	NA	F
	MLOC_52605.1	Predicted protein; Uncharacterized protein	22,3 kDa class VI heat shock	20.626	5.21	-0.415591	F	NA	NA	NA	NA	NA	NA	F	NA	NA	NA	NA	NA	NA	F	NA	NA	NA	NA	NA	NA	F	NA	NA	NA	NA	NA	NA	F	NA	NA	NA	NA	NA	NA	F	NA	NA	NA	NA	NA	NA	F
	MLOC_52626.1	Uncharacterized protein	---NA---	48.076	9.14	-0.449103	T	5	91	3	3	6	21000000	F	NA	NA	NA	NA	NA	NA	T	1.80478	54.67	1	1	2	17000000	T	3	88	2	2	5	8000000	T	4	102	3	3	9	3800000	T	1.83581		1	1	2	10000000	T
	MLOC_5263.2	Uncharacterized protein	Plant UBX domain-containing 7	40.221	5.12	-0.674438	F	NA	NA	NA	NA	NA	NA	F	NA	NA	NA	NA	NA	NA	F	NA	NA	NA	NA	NA	NA	F	NA	NA	NA	NA	NA	NA	F	NA	NA	NA	NA	NA	NA	F	NA	NA	NA	NA	NA	NA	F
	MLOC_52632.3	Uncharacterized protein	Probable LRR receptor-like serine threonine-protein kinase At1g06840 Flags: Precursor	111.861	6.15	-0.0355665	F	NA	NA	NA	NA	NA	NA	F	NA	NA	NA	NA	NA	NA	F	NA	NA	NA	NA	NA	NA	F	NA	NA	NA	NA	NA	NA	F	NA	NA	NA	NA	NA	NA	F	NA	NA	NA	NA	NA	NA	F
	MLOC_52653.1	Predicted protein; Uncharacterized protein	Uncharacterized protein SYNPCC7002_A1590	28.968	5.5	-0.284701	F	NA	NA	NA	NA	NA	NA	F	NA	NA	NA	NA	NA	NA	F	NA	NA	NA	NA	NA	NA	F	NA	NA	NA	NA	NA	NA	F	NA	NA	NA	NA	NA	NA	F	NA	NA	NA	NA	NA	NA	F
	MLOC_52663.4	Uncharacterized protein	AP-2 complex subunit alpha-1	119.699	6.34	-0.0951538	F	NA	NA	NA	NA	NA	NA	T	4	45.97	2	2	2	7900000	F	NA	NA	NA	NA	NA	NA	F	NA	NA	NA	NA	NA	NA	F	NA	NA	NA	NA	NA	NA	F	NA	NA	NA	NA	NA	NA	F
	MLOC_52671.1	Predicted protein; Uncharacterized protein	Mitochondrial outer membrane porin 5	29.449	9.25	-0.102166	T	8	127	4	4	19	100000000	T	14	161	5	5	24.1877	33000000	T	13	132	6	6	28	67000000	T	6	154	3	3	16	31000000	T	6	94	4	4	16	52000000	T	7	109	3	3	15	29000000	T
	MLOC_52687.1	Uncharacterized protein	2,3-bisphosphoglycerate-independent phosphoglycerate mutase	60.644	5.6	-0.250628	T	26	280	10	10	23	180000000	T	24	330	12	12	28	240000000	T	19	284	11	11	20	210000000	T	22	303	8	8	19	120000000	T	24	349	9	9	20	120000000	T	21.1771	285	8	8	17	110000000	T
	MLOC_52704.1	Predicted protein; Uncharacterized protein	Photosynthetic NDH subunit of lumenal location chloroplastic	23.9	9.63	-0.284722	T	9	165	2	2	11	80000000	T	11	161.767	2	2	11	10000000	T	8	114	2	2	11	130000000	T	2	91	2	2	15	12000000	T	1	67.96	1	1	6	NA	T	1	53.25	1	1	6	1300000	T
	MLOC_52756.1	Uncharacterized protein	Na(+)/H(+) antiporter NhaD	46.002	5.27	0.804378	F	NA	NA	NA	NA	NA	NA	F	NA	NA	NA	NA	NA	NA	F	NA	NA	NA	NA	NA	NA	F	NA	NA	NA	NA	NA	NA	F	NA	NA	NA	NA	NA	NA	F	NA	NA	NA	NA	NA	NA	T
	MLOC_52767.8	Uncharacterized protein	Acetyl- carboxylase 2 Includes:	255.29	6.19	-0.234833	T	43.0264	556	19	18	10	65000000	T	50	630	28	26	14	87000000	T	34	521	18	18	9	69000000	T	20	451	18	18	10	34000000	T	25	323	15	15	7.70229	23000000	T	21	331	17	16	9	30000000	T
	MLOC_52788.3	Alpha-tubulin 4; Uncharacterized protein	－	49.728	4.96	-0.217738	T	9.18402	170	5	1	16	7400000	F	NA	NA	NA	NA	NA	NA	T	8	107	3	1	10	5000000	F	NA	NA	NA	NA	NA	NA	F	NA	NA	NA	NA	NA	NA	F	NA	NA	NA	NA	NA	NA	T
	MLOC_52827.1	Uncharacterized protein	H ACA ribonucleo complex subunit 1 1	14.953	9.33	-0.490714	T	2	36	1	1	12	13000000	F	NA	NA	NA	NA	NA	NA	F	NA	NA	NA	NA	NA	NA	F	NA	NA	NA	NA	NA	NA	F	NA	NA	NA	NA	NA	NA	F	NA	NA	NA	NA	NA	NA	F
	MLOC_5287.2	UDP-glucose 6-dehydrogenase	－	52.615	6.37	-0.055625	T	2	87	4	4	8	22000000	T	6	102	4	2	10.625	6700000	F	NA	NA	NA	NA	NA	NA	F	NA	NA	NA	NA	NA	NA	T	7	111.362	4	4	8	33000000	T	4.25735	84	4	4	7	22000000	F
	MLOC_52894.1	Uncharacterized protein	Phytosulfokine receptor 1	106.521	6.05	0.127201	F	NA	NA	NA	NA	NA	NA	T	0	34.19	1	1	0.791296	2600000	F	NA	NA	NA	NA	NA	NA	T	0		1	1	0.791296	3400000	F	NA	NA	NA	NA	NA	NA	F	NA	NA	NA	NA	NA	NA	F
	MLOC_52901.1	Uncharacterized protein	Alanine aminotransferase mitochondrial	41.721	5.48	-0.113089	F	NA	NA	NA	NA	NA	NA	T	1	58	2	2	8	5800000	T	2.57334	62.43	1	1	3.14136	5700000	F	NA	NA	NA	NA	NA	NA	T	2	38.37	1	1	5	7200000	F	NA	NA	NA	NA	NA	NA	T
	MLOC_5291.3	Predicted protein; Uncharacterized protein	Ubiquitin	100.316	4.96	-0.332	T	3	60.4214	2	2	2	4400000	T	4	74.0791	2	2	2	3500000	T	3	89	2	2	2	2600000	F	NA	NA	NA	NA	NA	NA	F	NA	NA	NA	NA	NA	NA	F	NA	NA	NA	NA	NA	NA	T
	MLOC_5294.1	Glutamyl-tRNA(Gln) amidotransferase subunit A, chloroplastic/mitochondrial	－	46.334	5.45	0.0343249	T	9	278	5	5	16	44000000	T	19	359	7	7	22	55000000	T	11	234.336	4	4	13	39000000	T	12	234	6	6	20	41000000	T	8	201	3	3	10	30000000	T	12	213	7	7	25.8581	14000000	T
	MLOC_52966.1	Uncharacterized protein	---NA---	40.081	6.87	-1.29733	T	13	242	8	8	26	99000000	T	21	234	5	5	14	22000000	T	23.5822	273	8	8	27	90000000	T	11	135	6	6	18	29000000	T	9	184	6	6	19	16000000	T	10	178	5	5	18	14000000	T
	MLOC_53008.2	Predicted protein; Uncharacterized protein	Thioredoxin chloroplastic	27.538	8.31	-0.210156	T	4.47344	87	3	3	14.4531	17000000	T	2.24419	50	2	2	8.59375	12000000	T	4	65	2	2	8.59375	16000000	T	2.41316	67.5	1	1	5.07812	6000000	T	4	62	2	2	10.9375	4500000	T	2.36517	65.09	2	2	10.9375	4900000	T
	MLOC_53047.1	Predicted protein; Uncharacterized protein	Protein BOBBER 1	38.564	5.59	-0.441143	T	1.82716	37.57	1	1	3	5500000	F	NA	NA	NA	NA	NA	NA	F	NA	NA	NA	NA	NA	NA	F	NA	NA	NA	NA	NA	NA	F	NA	NA	NA	NA	NA	NA	F	NA	NA	NA	NA	NA	NA	T
	MLOC_53056.1	Uncharacterized protein	Vesicle-associated membrane 722	30.64	8.73	-0.105535	F	NA	NA	NA	NA	NA	NA	F	NA	NA	NA	NA	NA	NA	F	NA	NA	NA	NA	NA	NA	F	NA	NA	NA	NA	NA	NA	F	NA	NA	NA	NA	NA	NA	F	NA	NA	NA	NA	NA	NA	F
	MLOC_53060.1	40S ribosomal protein S27	－	9.563	8.72	-0.282558	T	2	178	4	4	45	79000000	T	3	139.389	3	3	44	170000000	T	NA	195	3	3	44	110000000	T	NA	117	2	2	29	63000000	T	NA	129	3	3	44	80000000	T	NA	179	2	2	29	110000000	T
	MLOC_53079.2	PsbP-like protein 1	－	28.407	9.83	-0.420385	T	29.1838	319	8	8	37	160000000	T	30	324	10	10	38	200000000	T	30.2284	360	6	6	27	36000000	T	16	249	5	5	22	110000000	T	15	262	6	6	25	150000000	T	19.245	213	4	4	22	120000000	T
	MLOC_53079.4	PsbP-like protein 1	－	28.818	9.66	-0.475849	F	NA	NA	NA	NA	NA	NA	F	NA	NA	NA	NA	NA	NA	F	NA	NA	NA	NA	NA	NA	F	NA	NA	NA	NA	NA	NA	F	NA	NA	NA	NA	NA	NA	F	NA	NA	NA	NA	NA	NA	F
	MLOC_53084.1	Uncharacterized protein	Monocopper oxidase SKU5	38.393	5.9	-0.227826	F	NA	NA	NA	NA	NA	NA	F	NA	NA	NA	NA	NA	NA	F	NA	NA	NA	NA	NA	NA	F	NA	NA	NA	NA	NA	NA	F	NA	NA	NA	NA	NA	NA	F	NA	NA	NA	NA	NA	NA	F
	MLOC_53104.1	Predicted protein; Uncharacterized protein	Serine threonine-protein kinase HT1	47.197	6.74	-0.188	F	NA	NA	NA	NA	NA	NA	F	NA	NA	NA	NA	NA	NA	F	NA	NA	NA	NA	NA	NA	F	NA	NA	NA	NA	NA	NA	F	NA	NA	NA	NA	NA	NA	F	NA	NA	NA	NA	NA	NA	F
	MLOC_53106.1	Uncharacterized protein	Tuliposide A-converting enzyme chloroplastic	37.815	6.58	-0.122472	F	NA	NA	NA	NA	NA	NA	F	NA	NA	NA	NA	NA	NA	F	NA	NA	NA	NA	NA	NA	F	NA	NA	NA	NA	NA	NA	F	NA	NA	NA	NA	NA	NA	F	NA	NA	NA	NA	NA	NA	F
	MLOC_53110.3	Uncharacterized protein	MODIFIER OF SNC1 11	12.72	9.86	-1.32672	F	NA	NA	NA	NA	NA	NA	F	NA	NA	NA	NA	NA	NA	F	NA	NA	NA	NA	NA	NA	F	NA	NA	NA	NA	NA	NA	F	NA	NA	NA	NA	NA	NA	F	NA	NA	NA	NA	NA	NA	T
	MLOC_53114.4	Protein of unknown function (DUF1350)	---NA---	29.305	4.93	0.155882	T	2	51.36	1	1	4	17000000	F	NA	NA	NA	NA	NA	NA	F	NA	NA	NA	NA	NA	NA	F	NA	NA	NA	NA	NA	NA	F	NA	NA	NA	NA	NA	NA	F	NA	NA	NA	NA	NA	NA	F
	MLOC_53116.5	Predicted protein; Uncharacterized protein	Carboxynorspermidine synthase	45.635	6.46	-0.0408983	T	4	121	2	2	5	16000000	T	3	60.73	1	1	2	32000000	T	2	62.21	1	1	2	26000000	T	2.30017		1	1	2	12000000	T	2		1	1	2	13000000	T	2		1	1	2	11000000	T
	MLOC_53132.1	Uncharacterized protein	EXORDIUM Flags: Precursor	33.003	9.04	0.185981	T	1	31.88	1	1	3	NA	T	1	29.25	1	1	3	34000000	T	1	27.7	1	1	3	13000000	T	NA	52.96	1	1	4	3000000	F	NA	NA	NA	NA	NA	NA	T	NA	47.58	1	1	4	2200000	T
	MLOC_53150.1	Uncharacterized protein	26S protease regulatory subunit 10B homolog A	44.695	7.49	-0.361	T	9	225	6	5	17	52000000	T	7	95	4	3	10.75	49000000	T	7	220	8	7	23.75	41000000	T	5	66	3	2	9.75	3600000	T	2	78	2	1	7	2500000	F	NA	NA	NA	NA	NA	NA	T
	MLOC_53175.2	Uncharacterized protein	5-methyltetrahydropteroyltriglutamate--homocysteine methyltransferase 2	84.389	6.37	-0.143081	T	36.8681	621	15	7	26	54000000	T	26.4091	505	13	4	20	90000000	T	28	590	14	5	25.0653	25000000	T	28	552	12	2	23	9300000	T	29	607	16	6	29	27000000	T	34.5178	688	16	4	28	11000000	T
	MLOC_53211.1	Uncharacterized protein	Mitochondrial phosphate carrier mitochondrial	31.867	8.97	0.326246	T	7	169	6	6	18	310000000	T	9	212	6	6	15	34000000	T	10	189	6	6	17	190000000	T	5	120	7	7	25	120000000	T	5	222	7	7	18	24000000	T	5	107	6	6	15	44000000	T
	MLOC_53218.4	Predicted protein; Uncharacterized protein	Pentatricopeptide repeat-containing protein, chloroplastic	59.449	8.53	-0.525996	F	NA	NA	NA	NA	NA	NA	F	NA	NA	NA	NA	NA	NA	F	NA	NA	NA	NA	NA	NA	F	NA	NA	NA	NA	NA	NA	F	NA	NA	NA	NA	NA	NA	F	NA	NA	NA	NA	NA	NA	F
	MLOC_53234.1	ARM repeat superfamily protein	－	91.919	6.54	0.0450654	T	2	64	2	2	2	4200000	T	0	45.76	1	1	0.832342	1700000	F	NA	NA	NA	NA	NA	NA	F	NA	NA	NA	NA	NA	NA	F	NA	NA	NA	NA	NA	NA	F	NA	NA	NA	NA	NA	NA	F
	MLOC_5324.2	Predicted protein; Uncharacterized protein	Probable chalcone--flavonone isomerase 3	23.575	4.79	-0.0470046	F	NA	NA	NA	NA	NA	NA	T	1	48.05	1	1	6	8400000	T	3.53649	70	3	3	17	2100000	F	NA	NA	NA	NA	NA	NA	F	NA	NA	NA	NA	NA	NA	F	NA	NA	NA	NA	NA	NA	F
	MLOC_53258.1	Photosystem I reaction center subunit XI, chloroplastic	－	22.197	9.48	0.250718	T	4	58	1	1	3	1700000000	T	3	53.91	1	1	3	2500000000	T	4.5002	60	1	1	3	1600000000	T	9.92728	164	3	3	34	28000000	T	13	207	2	2	14	760000000	T	14.8786	247	2	2	14	770000000	T
	MLOC_53273.2	Uncharacterized protein	Vacuolar-sorting receptor 1	59.538	6.06	-0.404291	F	NA	NA	NA	NA	NA	NA	F	NA	NA	NA	NA	NA	NA	F	NA	NA	NA	NA	NA	NA	T	0	55	2	2	5	16000000	T	2	92	2	2	5	10000000	F	NA	NA	NA	NA	NA	NA	T
	MLOC_53288.2	Uncharacterized protein	Calcium-transporting ATPase plasma membrane-type	104.86	6.71	-0.0206218	F	NA	NA	NA	NA	NA	NA	T	1		1	1	1	4300000	T	1	37.58	1	1	1	13000000	F	NA	NA	NA	NA	NA	NA	F	NA	NA	NA	NA	NA	NA	F	NA	NA	NA	NA	NA	NA	F
	MLOC_53294.7	NSP (nuclear shuttle protein)-interacting GTPase	－	77.372	8.05	-0.886434	F	NA	NA	NA	NA	NA	NA	F	NA	NA	NA	NA	NA	NA	F	NA	NA	NA	NA	NA	NA	F	NA	NA	NA	NA	NA	NA	F	NA	NA	NA	NA	NA	NA	F	NA	NA	NA	NA	NA	NA	F
	MLOC_53295.1	Uncharacterized protein	ERDJ2A	42.547	9.25	0.0241287	F	NA	NA	NA	NA	NA	NA	F	NA	NA	NA	NA	NA	NA	F	NA	NA	NA	NA	NA	NA	F	NA	NA	NA	NA	NA	NA	F	NA	NA	NA	NA	NA	NA	F	NA	NA	NA	NA	NA	NA	F
	MLOC_53303.2	Uncharacterized protein	Proteasome subunit beta type-4	27.083	7.11	-0.319672	T	4.72814	91	2	2	11	22000000	T	2	74.99	1	1	5	43000000	T	2	92	1	1	5	28000000	T	1	50.58	1	1	5	1300000	T	NA	47.56	1	1	6	6200000	T	1	36.83	1	1	5	480000	T
	MLOC_53317.2	Hexokinase 5; Predicted protein; Uncharacterized protein	－	54.651	6.32	0.0341223	T	3	212	6	5	15	35000000	T	12	219	8	7	20	44000000	T	12	296.682	9	8	22	31000000	T	6	114	4	4	10	11000000	T	2.38737	104	4	4	9	22000000	T	2	83	4	4	10	18000000	T
	MLOC_53350.2	Uncharacterized protein	Transcription initiation factor IIF subunit beta	22.546	9.1	-0.90051	F	NA	NA	NA	NA	NA	NA	F	NA	NA	NA	NA	NA	NA	F	NA	NA	NA	NA	NA	NA	F	NA	NA	NA	NA	NA	NA	F	NA	NA	NA	NA	NA	NA	F	NA	NA	NA	NA	NA	NA	F
	MLOC_5337.2	Predicted protein; Uncharacterized protein	Zinc finger CCCH domain-containing 14	30.813	9.54	-0.541077	F	NA	NA	NA	NA	NA	NA	F	NA	NA	NA	NA	NA	NA	T	2	50.4	1	1	4	5500000	F	NA	NA	NA	NA	NA	NA	F	NA	NA	NA	NA	NA	NA	F	NA	NA	NA	NA	NA	NA	F
	MLOC_53370.3	chloroplast stem-loop binding protein of 41 kDa	－	30.401	5.4	-0.110453	T	49	1067	12	12	44	1100000000	T	41	942	11	11	40.4181	750000000	T	53	1029.61	12	12	44	910000000	T	37	786	11	11	40	510000000	T	38	942	13	13	50	540000000	T	43	953	11	11	49	430000000	T
	MLOC_53374.2	GrpE protein homolog	－	35.999	4.7	-0.533028	T	12	201	6	6	18.9602	210000000	T	13	230	6	6	18.9602	180000000	T	6	95	3	3	8	110000000	T	5	108	2	2	7.33945	31000000	T	3	111	2	2	7.33945	19000000	T	5	110	2	2	7.33945	16000000	T
	MLOC_53469.2	Photosystem I reaction center subunit VI, chloroplastic	－	14.819	10.29	-0.00559441	T	33	261	3	3	16	580000000	T	26	202	3	3	16	1200000000	T	30	213	2	2	8	1200000000	T	28	285	3	3	16	130000000	T	28	249	3	3	16	180000000	T	23	188	3	3	16	96000000	T
	MLOC_53473.1	Predicted protein; Uncharacterized protein	Hydroxyphenylpyruvate reductase	34.657	5.9	0.0553459	T	11	203	7	7	22	73000000	T	10.7168	175	7	7	22	94000000	T	10	235	8	8	25	100000000	T	4	71	3	3	7	19000000	T	10	165	6	6	20.1258	36000000	T	5.70629	109	5	5	19.8113	14000000	T
	MLOC_53477.2	Uncharacterized protein	60S ribosomal L34	8.114	11.27	-0.836232	T	4	63	2	1	34	73000000	T	6	120	2	1	34	350000000	T	3	66	2	1	34	17000000	T	2	50.36	2	1	34	140000000	T	4	94	1	1	23	160000000	T	5	60	1	1	23	140000000	F
	MLOC_5352.2	Predicted protein; Uncharacterized protein	Glycine cleavage system H mitochondrial Flags: Precursor	17.097	4.75	-0.229747	F	NA	NA	NA	NA	NA	NA	F	NA	NA	NA	NA	NA	NA	F	NA	NA	NA	NA	NA	NA	F	NA	NA	NA	NA	NA	NA	F	NA	NA	NA	NA	NA	NA	F	NA	NA	NA	NA	NA	NA	F
	MLOC_53537.1	Predicted protein; Uncharacterized protein	Ferredoxin-thioredoxin variable chain	16.231	9.99	-0.295946	F	NA	NA	NA	NA	NA	NA	F	NA	NA	NA	NA	NA	NA	F	NA	NA	NA	NA	NA	NA	F	NA	NA	NA	NA	NA	NA	F	NA	NA	NA	NA	NA	NA	F	NA	NA	NA	NA	NA	NA	F
	MLOC_5354.1	Class II aaRS and biotin synthetases superfamily protein	－	60.43	7.58	-0.304621	T	6	201	6	6	12	44000000	T	12	299	8	8	19	42000000	T	10	252	7	7	17	46000000	T	6	107	4	4	9	14000000	T	4	71.7086	3	3	6	13000000	T	5	118	4	4	9	11000000	T
	MLOC_53547.1	Predicted protein; Uncharacterized protein	LIM domain-containing WLIM1	22.027	8.29	-0.655612	F	NA	NA	NA	NA	NA	NA	F	NA	NA	NA	NA	NA	NA	F	NA	NA	NA	NA	NA	NA	F	NA	NA	NA	NA	NA	NA	F	NA	NA	NA	NA	NA	NA	F	NA	NA	NA	NA	NA	NA	F
	MLOC_53619.2	14-3-3E	－	29.419	4.83	-0.464662	T	12	202	4	2	17	48000000	T	15	286	6	4	27	11000000	T	18	312	8	4	30	20000000	T	4	122	1	1	6	2000000	T	6.00189	135	2	1	9	11000000	T	4	63	2	1	9	7000000	T
	MLOC_53649.4	Uncharacterized protein	Serine threonine-protein kinase chloroplastic	25.153	9.88	-0.184071	F	NA	NA	NA	NA	NA	NA	F	NA	NA	NA	NA	NA	NA	F	NA	NA	NA	NA	NA	NA	F	NA	NA	NA	NA	NA	NA	T	2	47.65	1	1	6	NA	T	4	59.4843	1	1	6	11000000	F
	MLOC_53665.2	Haloacid dehalogenase-like hydrolase (HAD) superfamily protein	－	38.527	8.38	-0.0422652	T	5	140	5	5	17	23000000	T	5	97	2	2	8	29000000	T	4.48506	72.89	4	4	13	10000000	F	NA	NA	NA	NA	NA	NA	F	NA	NA	NA	NA	NA	NA	T	2	73.9	1	1	5	6300000	T
	MLOC_5370.2	Uncharacterized protein	GTPase	28.648	8.38	-0.027027	F	NA	NA	NA	NA	NA	NA	F	NA	NA	NA	NA	NA	NA	F	NA	NA	NA	NA	NA	NA	F	NA	NA	NA	NA	NA	NA	F	NA	NA	NA	NA	NA	NA	F	NA	NA	NA	NA	NA	NA	T
	MLOC_53709.1	Predicted protein; Uncharacterized protein	Syntaxin-22	30.248	6.43	-0.232852	F	NA	NA	NA	NA	NA	NA	F	NA	NA	NA	NA	NA	NA	F	NA	NA	NA	NA	NA	NA	F	NA	NA	NA	NA	NA	NA	F	NA	NA	NA	NA	NA	NA	F	NA	NA	NA	NA	NA	NA	F
	MLOC_5373.1	60S ribosomal protein L18	－	12.677	11.22	-0.304545	T	3	206	2	1	20	72000000	T	NA	173	2	1	20	68000000	T	3	195	1	1	12	39000000	T	NA	80	1	1	12	620000	F	NA	NA	NA	NA	NA	NA	T	NA	44.62	1	1	12	1600000	F
	MLOC_53730.1	Uncharacterized protein	Protein RETICULATA, chloroplastic (Protein LOWER CELL DENSITY 1)	35.985	6.24	0.068314	F	NA	NA	NA	NA	NA	NA	F	NA	NA	NA	NA	NA	NA	F	NA	NA	NA	NA	NA	NA	F	NA	NA	NA	NA	NA	NA	F	NA	NA	NA	NA	NA	NA	F	NA	NA	NA	NA	NA	NA	F
	MLOC_53738.2	Uncharacterized protein	Glycerophosphodiester phosphodiesterase GDPDL4	80.566	6.24	0.0286479	T	2	57.86	1	1	1	10000000	F	NA	NA	NA	NA	NA	NA	F	NA	NA	NA	NA	NA	NA	F	NA	NA	NA	NA	NA	NA	F	NA	NA	NA	NA	NA	NA	F	NA	NA	NA	NA	NA	NA	F
	MLOC_53747.1	Uncharacterized protein	Pre-mRNA-processing factor 19	34.894	7.52	-0.297468	F	NA	NA	NA	NA	NA	NA	F	NA	NA	NA	NA	NA	NA	F	NA	NA	NA	NA	NA	NA	F	NA	NA	NA	NA	NA	NA	F	NA	NA	NA	NA	NA	NA	F	NA	NA	NA	NA	NA	NA	F
	MLOC_53767.2	ABC transporter family protein	－	30.055	8.63	0.00142857	T	1	38.63	1	1	4	1200000	T	2.09939	38.8	1	1	4	7800000	F	NA	NA	NA	NA	NA	NA	F	NA	NA	NA	NA	NA	NA	F	NA	NA	NA	NA	NA	NA	F	NA	NA	NA	NA	NA	NA	F
	MLOC_53798.1	Proteasome subunit beta type	－	23.278	5.85	-0.014554	T	0	56	2	2	12	110000000	T	2.91452	127.766	1	1	7	38000000	T	0	29.67	2	2	12	100000000	T	NA	42.02	1	1	7	3400000	F	NA	NA	NA	NA	NA	NA	F	NA	NA	NA	NA	NA	NA	T
	MLOC_53799.1	Uncharacterized protein	---NA---	18.973	5.01	-0.318129	F	NA	NA	NA	NA	NA	NA	T	4	79	3	3	19	3900000	T	4	68	3	3	19	11000000	T	3	44.89	2	2	12.2807	6500000	F	NA	NA	NA	NA	NA	NA	T	1		1	1	5	1300000	T
	MLOC_53883.6	DNA topoisomerase	－	36.495	8.76	-0.554054	F	NA	NA	NA	NA	NA	NA	F	NA	NA	NA	NA	NA	NA	F	NA	NA	NA	NA	NA	NA	T	NA	38.42	1	1	5	NA	F	NA	NA	NA	NA	NA	NA	F	NA	NA	NA	NA	NA	NA	F
	MLOC_53885.1	Uncharacterized protein	Monosaccharide-sensing 2	79.391	5	0.420968	F	NA	NA	NA	NA	NA	NA	T	2	74	2	2	3	45000000	T	NA	59.82	1	1	2.15054	73000000	T	0	0	1	1	2.15054	9800000	T	NA	67.54	1	1	2.15054	26000000	T	2	74	2	2	3	7700000	T
	MLOC_53887.1	Predicted protein; Uncharacterized protein	ABC transporter F family member 4	77.293	6.86	-0.469209	F	NA	NA	NA	NA	NA	NA	F	NA	NA	NA	NA	NA	NA	F	NA	NA	NA	NA	NA	NA	T	1	63.17	1	1	2	3100000	F	NA	NA	NA	NA	NA	NA	F	NA	NA	NA	NA	NA	NA	T
	MLOC_5389.2	Uncharacterized protein	Probable leucine-rich repeat receptor kinase At5g49770 Flags: Precursor	103.989	7.88	-0.0674974	F	NA	NA	NA	NA	NA	NA	F	NA	NA	NA	NA	NA	NA	F	NA	NA	NA	NA	NA	NA	F	NA	NA	NA	NA	NA	NA	F	NA	NA	NA	NA	NA	NA	F	NA	NA	NA	NA	NA	NA	F
	MLOC_53905.2	16S rRNA processing protein RimM family	－	72.635	6.25	-0.36411	T	4	0	2	2	3	20000000	T	1.83287	49	2	2	3	3500000	F	NA	NA	NA	NA	NA	NA	T	1	40.92	1	1	1	1900000	F	NA	NA	NA	NA	NA	NA	F	NA	NA	NA	NA	NA	NA	T
	MLOC_53910.1	Uncharacterized protein	---NA---	21.525	9.35	-0.404569	F	NA	NA	NA	NA	NA	NA	F	NA	NA	NA	NA	NA	NA	F	NA	NA	NA	NA	NA	NA	F	NA	NA	NA	NA	NA	NA	F	NA	NA	NA	NA	NA	NA	F	NA	NA	NA	NA	NA	NA	T
	MLOC_53922.1	Uncharacterized protein	Pyruvate dehydrogenase E1 component subunit beta- mitochondrial	25.526	5.62	0.00916667	T	4	144	2	2	11.25	31000000	T	4	119.436	3	2	15	54000000	T	8.39089	142	3	2	15	17000000	T	1	66	2	2	11.25	8500000	F	NA	NA	NA	NA	NA	NA	T	NA	60.67	1	1	6	1400000	T
	MLOC_53941.2	Uncharacterized protein	Probable mediator of RNA polymerase II transcription subunit 37e	71.063	5.19	-0.404637	T	87	1331.57	25	1	43	NA	T	73	1276	25	1	40	44000000	T	90.814	1333	26	1	45	NA	T	43.7154	929	19	5	30	88000000	T	53	1096	21	6	42	210000000	T	53	1030	21	1	36	NA	T
	MLOC_53947.1	Predicted protein; Uncharacterized protein	Pyruvate dehydrogenase E1 component subunit beta- chloroplastic Flags: Precursor	42.031	6.54	0.00839695	T	3	106	2	2	5	29000000	T	2	77	2	1	5	11000000	T	3	71	2	1	5	2200000	F	NA	NA	NA	NA	NA	NA	F	NA	NA	NA	NA	NA	NA	F	NA	NA	NA	NA	NA	NA	T
	MLOC_53965.1	Uncharacterized protein	CBS domain-containing CBSCBSPB3	58.224	6.37	-0.0461397	T	2	80.44	1	1	3.125	7400000	T	2	63.44	1	1	3.125	7000000	T	2.23396	78.61	1	1	3.125	4000000	F	NA	NA	NA	NA	NA	NA	F	NA	NA	NA	NA	NA	NA	F	NA	NA	NA	NA	NA	NA	T
	MLOC_53974.1	Predicted protein; Uncharacterized protein	Succinate dehydrogenase subunit mitochondrial	15.701	8.32	-0.306383	F	NA	NA	NA	NA	NA	NA	F	NA	NA	NA	NA	NA	NA	F	NA	NA	NA	NA	NA	NA	F	NA	NA	NA	NA	NA	NA	F	NA	NA	NA	NA	NA	NA	F	NA	NA	NA	NA	NA	NA	F
	MLOC_53993.2	Uncharacterized protein	DEAD-box ATP-dependent RNA helicase 34	46.194	6.58	-0.157767	T	6	201	3	1	5	7700000	T	10.2838	132.097	3	2	7	15000000	T	6	136	2	1	5	5200000	T	4	96	4	2	7	6100000	T	2	91	4	2	7	6100000	T	4	85	3	2	7	8000000	F
	MLOC_53996.2	Predicted protein	V-type proton ATPase subunit a3	92.945	6.05	-0.0247259	T	12.6439	181	7	7	10.2314	29000000	T	10	127	7	7	9.74421	70000000	T	11	156	4	4	5	48000000	T	14	225	6	6	10	29000000	T	7.17895	166	8	8	11	16000000	T	13	179	10	10	15.3471	32000000	T
	MLOC_53997.2	Uncharacterized protein	Adenylosuccinate lyase	60.285	6.34	-0.079558	T	NA	57	1	1	2	1400000	F	NA	NA	NA	NA	NA	NA	T	0	60	2	2	4	6100000	F	NA	NA	NA	NA	NA	NA	F	NA	NA	NA	NA	NA	NA	F	NA	NA	NA	NA	NA	NA	T
	MLOC_54005.2	Chorismate mutase 1; Predicted protein; Uncharacterized protein	－	35.359	7.17	-0.340566	F	NA	NA	NA	NA	NA	NA	T	NA	36.51	1	1	5	2000000	F	NA	NA	NA	NA	NA	NA	F	NA	NA	NA	NA	NA	NA	F	NA	NA	NA	NA	NA	NA	F	NA	NA	NA	NA	NA	NA	F
	MLOC_54031.1	Linoleate 9S-lipoxygenase 1	－	96.333	6.11	-0.307077	F	NA	NA	NA	NA	NA	NA	F	NA	NA	NA	NA	NA	NA	F	NA	NA	NA	NA	NA	NA	F	NA	NA	NA	NA	NA	NA	F	NA	NA	NA	NA	NA	NA	T	2.01783	112	2	1	2	2600000	F
	MLOC_54044.4	Uncharacterized protein	Sister chromatid cohesion PDS5 homolog B	89.987	6.27	-0.88184	F	NA	NA	NA	NA	NA	NA	F	NA	NA	NA	NA	NA	NA	F	NA	NA	NA	NA	NA	NA	F	NA	NA	NA	NA	NA	NA	F	NA	NA	NA	NA	NA	NA	F	NA	NA	NA	NA	NA	NA	F
	MLOC_54057.2	Glutamine synthetase leaf isozyme, chloroplastic	－	46.659	6.09	-0.337939	T	59	1153	14	14	40	960000000	T	57	1190	14	14	35	1800000000	T	51	1157	14	13	39	1100000000	T	29.4903	882	16	16	50	470000000	T	38	1038	17	15	57	1100000000	T	38	882	16	15	54	560000000	T
	MLOC_54096.1	ribophorin II (RPN2) family protein	－	74.473	6.71	0.164244	T	4	110	3	3	5	7400000	T	4	54	2	2	3	9200000	T	2	44.72	1	1	1	1500000	T	4	59.88	2	2	5.9593	9900000	T	4	38.79	2	2	5.9593	15000000	T	5	85	2	2	5.9593	3400000	F
	MLOC_54097.1	Uncharacterized protein	ABC transporter B family member chloroplastic	47.921	8.53	-0.0875587	T	2	42.99	1	1	2.8169	4300000	T	1.98546	37.8	1	1	2.8169	3000000	T	2.01079	58.41	1	1	2.8169	3600000	T	1	57.7	2	2	7	7800000	F	NA	NA	NA	NA	NA	NA	F	NA	NA	NA	NA	NA	NA	F
	MLOC_54126.1	Uncharacterized protein	Probable inactive purple acid phosphatase 27 Flags: Precursor	69.796	6.16	-0.390369	F	NA	NA	NA	NA	NA	NA	T	8	126	4	2	6	210000000	T	10	164	4	1	6	NA	T	6.87236	143	4	1	8	160000000	T	6	115	3	3	4	NA	F	NA	NA	NA	NA	NA	NA	T
	MLOC_54133.2	signal recognition particle receptor protein, chloroplast (FTSY)	－	38.212	8.02	-0.0247887	T	12	158	6	6	20	48000000	T	7	134	6	6	18	98000000	T	11	121	5	5	16	78000000	T	6	109	4	4	12.1127	10000000	T	6	87	6	6	23	22000000	T	7.69877	130	5	5	16	16000000	T
	MLOC_54177.2	Uncharacterized protein	Probable dolichyl-diphosphooligosaccharide--protein glycosyltransferase subunit 3 Flags: Precursor	21.638	9.31	0.416316	F	NA	NA	NA	NA	NA	NA	F	NA	NA	NA	NA	NA	NA	F	NA	NA	NA	NA	NA	NA	F	NA	NA	NA	NA	NA	NA	F	NA	NA	NA	NA	NA	NA	F	NA	NA	NA	NA	NA	NA	F
	MLOC_54198.2	Uncharacterized protein	Leucine--tRNA chloroplastic mitochondrial	59.194	5.36	-0.382667	T	4	83	2	2	4	31000000	F	NA	NA	NA	NA	NA	NA	T	0	42.67	1	1	1	NA	F	NA	NA	NA	NA	NA	NA	F	NA	NA	NA	NA	NA	NA	F	NA	NA	NA	NA	NA	NA	F
	MLOC_54205.1	Uncharacterized protein	Probable beta-D-xylosidase 7	82.276	7.31	-0.0845161	T	11	189.625	7	7	9	63000000	T	14	176.95	8	8	10	130000000	T	12	162	8	8	12.2581	63000000	T	11	104	6	6	7	23000000	T	11	194	8	8	12	14000000	T	14	154	9	9	12	25000000	T
	MLOC_54267.1	Pectinesterase	－	60.553	8.22	-0.0742049	T	25	438	7	7	18	70000000	T	19	336	6	6	13	91000000	T	27	471	7	7	17	66000000	T	27	519	7	7	17	65000000	T	20	297	6	6	15	74000000	T	19	320	4	4	11	39000000	T
	MLOC_54297.2	Uncharacterized protein	Pirin	39.735	9.19	-0.151499	F	NA	NA	NA	NA	NA	NA	F	NA	NA	NA	NA	NA	NA	F	NA	NA	NA	NA	NA	NA	F	NA	NA	NA	NA	NA	NA	F	NA	NA	NA	NA	NA	NA	F	NA	NA	NA	NA	NA	NA	F
	MLOC_54304.1	Predicted protein; Uncharacterized protein	Ras-related Rab7	23.066	5.33	-0.414563	T	3	43.22	2	2	10	38000000	T	5	41	2	2	10	38000000	T	3.76061	38	3	3	15	43000000	F	NA	NA	NA	NA	NA	NA	T	1	55	2	2	10	11000000	T	3	45	2	2	10	14000000	T
	MLOC_54323.1	Predicted protein; Uncharacterized protein	40S ribosomal S20	14.049	9.51	-0.391339	T	4.5787	107	2	2	18	15000000	T	2	97	2	2	18	62000000	T	2	84	2	2	18	390000000	T	4	83	3	3	23	200000000	T	5	76	3	3	18	160000000	T	2	90	2	2	18	150000000	T
	MLOC_54335.3	Predicted protein; Uncharacterized protein	Ribose-phosphate pyrophosphokinase 1	42.31	8.19	0.00255754	T	2	42.16	1	1	3	16000000	T	0	25.86	2	1	6.13811	4200000	F	NA	NA	NA	NA	NA	NA	F	NA	NA	NA	NA	NA	NA	T	NA	70.51	1	1	4	1700000	F	NA	NA	NA	NA	NA	NA	F
	MLOC_54346.5	Uncharacterized protein	E3 ubiquitin-protein ligase UPL2	401.599	5.27	-0.306993	T	4	82.1516	2	2	0.770925	5100000	T	3	87	4	4	1	3500000	T	1	0	2	2	0.578194	6900000	F	NA	NA	NA	NA	NA	NA	F	NA	NA	NA	NA	NA	NA	T	2	36	1	1	0.35793	2400000	T
	MLOC_54355.1	Uncharacterized protein	Cationic peroxidase 1	34.075	7.03	0.191331	F	NA	NA	NA	NA	NA	NA	F	NA	NA	NA	NA	NA	NA	F	NA	NA	NA	NA	NA	NA	F	NA	NA	NA	NA	NA	NA	F	NA	NA	NA	NA	NA	NA	F	NA	NA	NA	NA	NA	NA	F
	MLOC_54379.1	Uncharacterized protein	Copper transport ATX1	11.296	4.72	-0.105357	T	2	54.06	1	1	12.5	64000000	T	1	35.6	1	1	12.5	14000000	F	NA	NA	NA	NA	NA	NA	F	NA	NA	NA	NA	NA	NA	T	1	0	1	1	12.5	7400000	F	NA	NA	NA	NA	NA	NA	T
	MLOC_54382.1	Predicted protein; Uncharacterized protein	Actin-97	41.701	5.4	-0.196552	T	53	786	17	4	51	16000000	T	50	721	12	3	38	21000000	T	48.1024	623.248	14	2	37	5300000	T	39	693	13	4	38	31000000	T	44	774	14	3	53.3156	20000000	T	53	817	12	2	38	26000000	T
	MLOC_54383.2	Uncharacterized protein	Phosphoinositide phosphatase SAC7	62.597	7.99	-0.190631	T	1	45.7	1	1	1.8018	2900000	T	2	34.84	1	1	1.8018	3800000	F	NA	NA	NA	NA	NA	NA	T	0	43.11	1	1	1.8018	2600000	T	0	0	1	1	1.8018	1700000	F	NA	NA	NA	NA	NA	NA	F
	MLOC_54387.1	Uncharacterized protein	Beta-glucosidase 3B	8.432	5.74	0.116883	F	NA	NA	NA	NA	NA	NA	T	2	47.51	1	1	18	NA	T	6.63215	71	2	2	33	9300000	F	NA	NA	NA	NA	NA	NA	F	NA	NA	NA	NA	NA	NA	F	NA	NA	NA	NA	NA	NA	F
	MLOC_54391.1	Predicted protein; Uncharacterized protein	60S ribosomal L21-2	18.721	10.49	-0.646341	T	7	110.478	5	5	23	61000000	T	6	75	4	4	21	98000000	T	1	41.62	2	2	9	120000000	T	2	95	4	4	20	51000000	T	1	105	5	5	21	27000000	T	0	66	3	3	15	11000000	T
	MLOC_544.3	Predicted protein; Uncharacterized protein	Mannose-1-phosphate guanyltransferase alpha	45.666	6.67	-0.0387952	T	2	31.92	1	1	2	5200000	T	2	31.9	1	1	2	22000000	T	1		1	1	2	12000000	T	2.11333		1	1	2	7500000	F	NA	NA	NA	NA	NA	NA	F	NA	NA	NA	NA	NA	NA	T
	MLOC_54419.3	Plasma membrane intrinsic protein	－	30.325	8.15	0.601379	T	5	114	4	4	17	36000000	T	8	133	5	4	17	7800000	T	2	98.63	1	1	4	19000000	T	2.67231	154	3	3	13	39000000	T	2	140	2	2	10	32000000	T	NA	51.06	1	1	5	26000000	T
	MLOC_54430.1	Uncharacterized protein	Clathrin light chain 2	22.338	9.41	-0.725962	T	1.99927	63	3	3	21	7000000	T	0	36.75	1	1	3	17000000	T	2	58	3	3	10	15000000	F	NA	NA	NA	NA	NA	NA	F	NA	NA	NA	NA	NA	NA	F	NA	NA	NA	NA	NA	NA	T
	MLOC_5444.3	Uncharacterized protein	MODIFIER OF SNC1 1	162.544	9.29	-1.09627	F	NA	NA	NA	NA	NA	NA	F	NA	NA	NA	NA	NA	NA	F	NA	NA	NA	NA	NA	NA	F	NA	NA	NA	NA	NA	NA	F	NA	NA	NA	NA	NA	NA	F	NA	NA	NA	NA	NA	NA	F
	MLOC_54452.2	Predicted protein; Uncharacterized protein	20 kDa chloroplastic	25.986	6.61	0.0115538	T	44	789	6	6	33	280000000	T	39	698	7	7	36	500000000	T	33	601	6	6	33	530000000	T	41	747	6	6	30	220000000	T	39.5248	679	6	6	30	260000000	T	42	765	7	7	49.4024	250000000	T
	MLOC_54485.1	Translation initiation factor IF6	－	26.481	4.86	0.109388	F	NA	NA	NA	NA	NA	NA	F	NA	NA	NA	NA	NA	NA	F	NA	NA	NA	NA	NA	NA	F	NA	NA	NA	NA	NA	NA	F	NA	NA	NA	NA	NA	NA	F	NA	NA	NA	NA	NA	NA	F
	MLOC_5449.1	Uncharacterized protein	---NA---	39.759	8.27	0.0552561	T	1	123	2	2	5	6900000	T	2	65.47	1	1	2	NA	T	1	85	3	3	7	13000000	T	1	45	2	2	4	5600000	T	1	30.87	1	1	2	16000000	T	3	65.5135	2	2	5	11000000	T
	MLOC_54494.1	Uncharacterized protein	---NA---	108.088	6.76	-0.749451	F	NA	NA	NA	NA	NA	NA	F	NA	NA	NA	NA	NA	NA	F	NA	NA	NA	NA	NA	NA	F	NA	NA	NA	NA	NA	NA	F	NA	NA	NA	NA	NA	NA	F	NA	NA	NA	NA	NA	NA	F
	MLOC_54515.1	Predicted protein; Uncharacterized protein	UV-B-induced chloroplastic Flags: Precursor	44.049	5.91	-0.409184	T	3	89	5	5	15	23000000	T	4	58.01	2	2	5	44000000	T	1.97722	57	2	2	5	NA	F	NA	NA	NA	NA	NA	NA	F	NA	NA	NA	NA	NA	NA	F	NA	NA	NA	NA	NA	NA	T
	MLOC_54528.1	Uncharacterized protein	Oxygen-evolving enhancer chloroplastic	27.22	8.48	-0.18417	T	172	2412.13	13	13	57	1800000000	T	192	2913	13	13	57	1100000000	T	211	3501	12	12	55	1500000000	T	164	2651	14	14	57	650000000	T	158	2576	13	13	55	1200000000	T	186	2895	14	14	57	1100000000	T
	MLOC_54544.1	Uncharacterized protein	Beta-D-xylosidase 4	91.829	7.83	-0.0758065	T	18.3072	292	9	9	13	60000000	T	18	203	8	8	12	93000000	T	16.6362	250	7	7	10	46000000	T	6	164	6	6	8	18000000	T	4	102	3	3	3.22581	27000000	T	8.88667	193	6	6	8	34000000	T
	MLOC_54546.1	Predicted protein; Uncharacterized protein	Nuclear-pore anchor	141.963	5.11	-0.954617	F	NA	NA	NA	NA	NA	NA	T	1	40.24	1	1	0.947119	4400000	F	NA	NA	NA	NA	NA	NA	F	NA	NA	NA	NA	NA	NA	F	NA	NA	NA	NA	NA	NA	F	NA	NA	NA	NA	NA	NA	F
	MLOC_54589.1	Predicted protein; Uncharacterized protein	Guanine nucleotide-binding subunit beta A	36.142	6.43	-0.123494	T	10.6977	179	6	5	27	160000000	T	14	231	6	5	27	180000000	T	10	124	3	3	16	160000000	T	10	159	3	2	15	82000000	T	14	269	4	3	23	74000000	T	12.1463	132	4	3	18	97000000	T
	MLOC_54598.1	zinc ion binding	－	40.649	5.99	-0.395479	T	3	72	2	2	6	16000000	T	1	59	2	2	4	13000000	T	1	104	3	3	9	8600000	T	0	40.72	1	1	3	900000	F	NA	NA	NA	NA	NA	NA	F	NA	NA	NA	NA	NA	NA	T
	MLOC_54618.1	Eukaryotic translation initiation factor 3 subunit I	－	36.16	6.96	-0.392638	T	3	135.4	1	1	6	5200000	T	5	143	4	4	16	21000000	T	6	173.419	4	4	16	16000000	T	7	160	3	3	13	6800000	T	3	47	3	3	10	10000000	T	1	54.04	1	1	3	2100000	T
	MLOC_54627.2	Predicted protein; Uncharacterized protein	Coatomer subunit beta-2	108.841	6.13	0.0192073	T	2	66.57	1	1	1	32000000	T	1	66.78	2	2	2	17000000	T	1	51.67	1	1	1	2900000	F	NA	NA	NA	NA	NA	NA	T	2	57	3	3	3	11000000	T	4	65	3	3	3	9800000	F
	MLOC_54648.1	PYRIMIDINE B	－	38.99	8.32	-0.360571	T	7	123	4	4	12	12000000	T	5	115	3	3	10	16000000	T	2	68.75	1	1	3	8400000	T	3.03668	57.7	1	1	3	6100000	F	NA	NA	NA	NA	NA	NA	F	NA	NA	NA	NA	NA	NA	T
	MLOC_54651.3	Predicted protein; Uncharacterized protein	Probable GTP-binding mitochondrial Flags: Precursor	56.312	5.06	-0.562282	F	NA	NA	NA	NA	NA	NA	F	NA	NA	NA	NA	NA	NA	F	NA	NA	NA	NA	NA	NA	F	NA	NA	NA	NA	NA	NA	F	NA	NA	NA	NA	NA	NA	F	NA	NA	NA	NA	NA	NA	F
	MLOC_54671.3	Protein kinase superfamily protein	－	67.284	8.38	-0.0746269	F	NA	NA	NA	NA	NA	NA	T	0	44.45	1	1	1	3100000	F	NA	NA	NA	NA	NA	NA	F	NA	NA	NA	NA	NA	NA	F	NA	NA	NA	NA	NA	NA	F	NA	NA	NA	NA	NA	NA	F
	MLOC_54672.1	Uncharacterized protein	---NA---	34.242	9.55	0.1325	T	5.32995	82	2	2	5.9375	53000000	T	8	128	3	3	10	58000000	T	5	100	2	2	5.9375	64000000	T	3	114	4	4	11.25	18000000	T	2	46.12	1	1	4.0625	NA	T	6	51	3	3	9.6875	16000000	T
	MLOC_54676.3	Uncharacterized protein	Multiple organellar RNA editing factor chloroplastic mitochondrial	34.006	7.06	-1.24525	T	5	55	2	1	7	NA	F	NA	NA	NA	NA	NA	NA	T	5	73	2	1	7	NA	T	5	98	2	1	7	NA	T	5	78	2	1	7	20000000	T	5	84	2	2	7	14000000	F
	MLOC_54704.1	Uncharacterized protein	Probable histone-arginine methyltransferase CARM1	52.132	5.67	-0.181023	F	NA	NA	NA	NA	NA	NA	F	NA	NA	NA	NA	NA	NA	F	NA	NA	NA	NA	NA	NA	F	NA	NA	NA	NA	NA	NA	F	NA	NA	NA	NA	NA	NA	F	NA	NA	NA	NA	NA	NA	F
	MLOC_54709.1	Uncharacterized protein	TSS	32.527	8.4	-0.40302	F	NA	NA	NA	NA	NA	NA	F	NA	NA	NA	NA	NA	NA	F	NA	NA	NA	NA	NA	NA	F	NA	NA	NA	NA	NA	NA	F	NA	NA	NA	NA	NA	NA	F	NA	NA	NA	NA	NA	NA	F
	MLOC_54731.5	Uncharacterized protein	ABC transporter C family member 9	166.766	8.29	0.0535259	F	NA	NA	NA	NA	NA	NA	F	NA	NA	NA	NA	NA	NA	F	NA	NA	NA	NA	NA	NA	T	2	58.68	1	1	0.604433	9300000	F	NA	NA	NA	NA	NA	NA	F	NA	NA	NA	NA	NA	NA	F
	MLOC_54736.4	Ferric reductase oxidase	－	81.904	8.4	0.45651	F	NA	NA	NA	NA	NA	NA	F	NA	NA	NA	NA	NA	NA	F	NA	NA	NA	NA	NA	NA	F	NA	NA	NA	NA	NA	NA	F	NA	NA	NA	NA	NA	NA	F	NA	NA	NA	NA	NA	NA	T
	MLOC_54749.1	Uncharacterized protein	CBS domain-containing CBSCBSPB3	35.337	5.34	-0.0276074	T	1	46.18	1	1	4.90798	11000000	T	1.77615	36.97	1	1	4.90798	4800000	F	NA	NA	NA	NA	NA	NA	F	NA	NA	NA	NA	NA	NA	F	NA	NA	NA	NA	NA	NA	F	NA	NA	NA	NA	NA	NA	F
	MLOC_54750.5	Enolase	－	47.31	5.3	-0.0680089	F	NA	NA	NA	NA	NA	NA	F	NA	NA	NA	NA	NA	NA	F	NA	NA	NA	NA	NA	NA	F	NA	NA	NA	NA	NA	NA	F	NA	NA	NA	NA	NA	NA	F	NA	NA	NA	NA	NA	NA	T
	MLOC_54754.1	50S ribosomal protein L31	－	15.591	6.54	-0.666912	T	0	0	1	1	8	58000000	T	2	39.51	1	1	8	66000000	T	1	32.99	1	1	8	28000000	T	0		1	1	8	13000000	F	NA	NA	NA	NA	NA	NA	F	NA	NA	NA	NA	NA	NA	T
	MLOC_54763.1	Uncharacterized protein	Calcium-transporting ATPase plasma membrane-type	56.852	7.25	0.111025	T	NA	99	1	1	2	6500000	F	NA	NA	NA	NA	NA	NA	T	NA	72.33	1	1	2	24000000	T	NA	50.25	1	1	2	2300000	F	NA	NA	NA	NA	NA	NA	F	NA	NA	NA	NA	NA	NA	F
	MLOC_54774.1	Coproporphyrinogen-III oxidase, chloroplastic	－	38.488	8.57	-0.4851	T	19	238	10	10	27	200000000	T	18	257	8	8	30.9456	160000000	T	13	193	7	7	24	240000000	T	16	212	11	10	37	99000000	T	17.1916	268.461	12	11	42	78000000	T	17	363	11	11	40	59000000	T
	MLOC_54795.1	Uncharacterized protein	Oleoyl-acyl carrier thioesterase chloroplastic	33.024	5.67	-0.449481	T	2	64.2602	2	2	6	11000000	F	NA	NA	NA	NA	NA	NA	T	1	64	2	2	6	6200000	F	NA	NA	NA	NA	NA	NA	F	NA	NA	NA	NA	NA	NA	F	NA	NA	NA	NA	NA	NA	F
	MLOC_5480.1	Uncharacterized protein	Probable phosphatase 2C 44	34.639	8.18	-0.421944	F	NA	NA	NA	NA	NA	NA	F	NA	NA	NA	NA	NA	NA	F	NA	NA	NA	NA	NA	NA	F	NA	NA	NA	NA	NA	NA	F	NA	NA	NA	NA	NA	NA	F	NA	NA	NA	NA	NA	NA	F
	MLOC_54816.2	Uncharacterized protein	Brefeldin A-inhibited guanine nucleotide-exchange 5	114.89	5.66	-0.105758	F	NA	NA	NA	NA	NA	NA	T	0	49.04	1	1	1	8800000	T	2	74.23	1	1	1	7600000	F	NA	NA	NA	NA	NA	NA	F	NA	NA	NA	NA	NA	NA	F	NA	NA	NA	NA	NA	NA	T
	MLOC_54824.1	Predicted protein; Uncharacterized protein	Aminoacyl tRNA synthase complex-interacting multifunctional 1	28.938	7.36	-0.116974	T	9	160.312	2	2	12	30000000	T	5	129	4	4	21	7100000	T	4	54.2735	3	3	16	15000000	T	10.4261	166	3	3	22	32000000	T	9	168	3	3	22	49000000	T	8	176	3	3	22	49000000	T
	MLOC_54831.1	Uncharacterized protein	Thioredoxin M- chloroplastic	19.268	8.16	0.0314286	T	5	445	6	6	33	530000000	T	3	450	6	6	33	870000000	T	8	400	6	6	27	640000000	T	2	226	4	4	28	93000000	T	2	301	7	7	36	94000000	T	2	208.464	4	4	28	110000000	T
	MLOC_54834.1	60S ribosomal protein L18a	－	21.286	10.35	-0.796629	T	9.16946	198	5	5	25	130000000	T	5	72	5	5	24	320000000	T	5	105	3	3	15	120000000	T	7	113	4	4	20	22000000	T	7	123	4	4	19	14000000	T	5	107	4	4	20	55000000	T
	MLOC_5484.1	Uncharacterized protein	Villin-2	110.872	5.71	-0.467458	T	7.88305	152.815	4	4	7.61622	14000000	F	NA	NA	NA	NA	NA	NA	F	NA	NA	NA	NA	NA	NA	F	NA	NA	NA	NA	NA	NA	F	NA	NA	NA	NA	NA	NA	F	NA	NA	NA	NA	NA	NA	F
	MLOC_5484.2	Uncharacterized protein	Villin-2	107.227	5.66	-0.450564	F	NA	NA	NA	NA	NA	NA	T	5	113	6	6	7	18000000	T	4	57	3	3	4	27000000	T	6	77	3	3	4.10256	7600000	T	8	122	4	4	5	20000000	T	8	110.955	5	5	7	26000000	T
	MLOC_54847.1	Uncharacterized protein	DEAD-box ATP-dependent RNA helicase 6	52.005	8.28	-0.427669	F	NA	NA	NA	NA	NA	NA	F	NA	NA	NA	NA	NA	NA	F	NA	NA	NA	NA	NA	NA	F	NA	NA	NA	NA	NA	NA	T	3	66.14	1	1	5	17000000	T	3.30131	57.31	1	1	5	18000000	F
	MLOC_54897.2	HOPW1-1-interacting 1	－	42.385	5.72	0.0451128	T	3	99	1	1	4	18000000	T	2	45.57	1	1	5.01253	7100000	T	8	93	3	3	10	27000000	T	4	63.71	2	2	5	12000000	T	2	62.75	1	1	4	30000000	T	2	66.75	1	1	4	23000000	T
	MLOC_5491.2	NAD(P)-binding Rossmann-fold superfamily protein	－	40.927	9.28	-0.171693	T	4	98	2	2	6	32000000	T	3	46.99	2	2	6	37000000	T	3	67	3	3	10	43000000	T	1	67	2	2	8.20106	13000000	T	3	56	3	3	10	20000000	T	0	34.42	1	1	2	25000000	T
	MLOC_54916.3	Uncharacterized protein	Bifunctional epoxide hydrolase 2 Includes:	35.529	5.33	-0.188746	F	NA	NA	NA	NA	NA	NA	F	NA	NA	NA	NA	NA	NA	T	NA	50.56	1	1	3	670000	F	NA	NA	NA	NA	NA	NA	F	NA	NA	NA	NA	NA	NA	F	NA	NA	NA	NA	NA	NA	F
	MLOC_54932.1	Uncharacterized protein	Annexin D4	34.964	6.96	-0.310127	T	3	121.882	3	3	9	28000000	T	9	176	6	6	19.6203	25000000	T	8	168	7	7	23	48000000	T	5	84.3532	3	3	10	4400000	F	NA	NA	NA	NA	NA	NA	T	1	63	2	2	7	3600000	T
	MLOC_54933.4	Uncharacterized protein	Annexin D3	39.817	6.93	-0.226796	T	1.96164	47.58	1	1	3	7600000	T	2	81.75	1	1	3	1700000	F	NA	NA	NA	NA	NA	NA	F	NA	NA	NA	NA	NA	NA	F	NA	NA	NA	NA	NA	NA	F	NA	NA	NA	NA	NA	NA	T
	MLOC_54966.1	Predicted protein; Uncharacterized protein	Ras-related Rab-2-B	23.046	7.42	-0.194762	T	8.39137	102	4	4	24	14000000	T	1.72677	30.02	2	2	13	2200000	T	1	30.58	2	2	13	30000000	T	8	105	3	3	19.0476	16000000	F	NA	NA	NA	NA	NA	NA	T	7	124	4	4	23	8700000	T
	MLOC_54998.1	Predicted protein; Uncharacterized protein	ATPase family AAA domain-containing 1-A	43.58	5.76	-0.260914	F	NA	NA	NA	NA	NA	NA	F	NA	NA	NA	NA	NA	NA	T	4	60	2	1	5.07614	8500000	F	NA	NA	NA	NA	NA	NA	F	NA	NA	NA	NA	NA	NA	F	NA	NA	NA	NA	NA	NA	T
	MLOC_55003.1	Uncharacterized protein	IQ-DOMAIN 32	93.854	5.05	-0.893132	F	NA	NA	NA	NA	NA	NA	F	NA	NA	NA	NA	NA	NA	T	0		1	1	1	5400000	T	1		1	1	1	NA	T	1	79	2	2	2	2900000	F	NA	NA	NA	NA	NA	NA	T
	MLOC_55009.2	aldehyde dehydrogenase 6B2	－	57.286	6.47	0.0255597	T	5.45069	81	3	3	6	8700000	T	7	116	4	4	8.39552	4100000	T	4	37.45	2	2	4	3200000	T	8	145	4	4	10	11000000	T	8	151	4	4	8.39552	19000000	T	6	149	4	4	10	13000000	T
	MLOC_55027.2	Uncharacterized protein	Probable 4-coumarate-- ligase 3	59.242	5.45	0.10217	T	4	141	3	3	6	13000000	T	4.90844	122.545	2	2	4	8800000	T	4	131	2	2	4	15000000	T	3	85	2	2	4	4000000	F	NA	NA	NA	NA	NA	NA	T	2	43.6	1	1	2	1800000	T
	MLOC_55029.1	Lipoxygenase	－	99.111	6.16	-0.359112	T	2	95	6	6	7	6400000	T	5	99	4	4	4	18000000	T	7	140	7	6	9	6400000	T	1	41.3	1	1	1	1500000	T	0	48	2	2	1	2400000	F	NA	NA	NA	NA	NA	NA	T
	MLOC_55039.6	Uncharacterized protein	Guanosine nucleotide diphosphate dissociation inhibitor 1	46.178	6.48	-0.345521	T	1	30.14	1	1	1	42000000	T	2	60	2	2	4	32000000	T	2	56	2	2	4	53000000	F	NA	NA	NA	NA	NA	NA	F	NA	NA	NA	NA	NA	NA	F	NA	NA	NA	NA	NA	NA	T
	MLOC_55052.4	Uncharacterized protein	Rhodanese-like domain-containing chloroplastic	18.352	6.38	-0.348125	F	NA	NA	NA	NA	NA	NA	F	NA	NA	NA	NA	NA	NA	T	1		1	1	5.625	39000000	T	NA	118.56	2	2	26.25	12000000	T	NA	79.44	1	1	11.875	11000000	T	NA	76.95	1	1	11.875	6100000	T
	MLOC_55057.1	Uncharacterized protein	Serine--tRNA cytoplasmic	52.588	6.48	-0.519099	T	3	84	4	4	8	230000000	T	0	55	4	4	7	280000000	T	0	47	2	2	3.64807	3600000	F	NA	NA	NA	NA	NA	NA	T	0	31.33	2	2	3.64807	2800000	F	NA	NA	NA	NA	NA	NA	T
	MLOC_55064.1	Uncharacterized protein	ATP-dependent Clp protease proteolytic subunit-related chloroplastic	10.209	9.35	-0.463333	F	NA	NA	NA	NA	NA	NA	T	1	0	2	2	17	39000000	T	1	0	3	3	30	20000000	F	NA	NA	NA	NA	NA	NA	F	NA	NA	NA	NA	NA	NA	F	NA	NA	NA	NA	NA	NA	F
	MLOC_55079.1	delta subunit of Mt ATP synthase	－	25.46	9.67	-0.0797414	T	12	260	8	8	31	57000000	T	12	250	7	7	24	88000000	T	8	153	5	5	20	39000000	T	2	48.46	1	1	4	3600000	F	NA	NA	NA	NA	NA	NA	F	NA	NA	NA	NA	NA	NA	T
	MLOC_55086.1	Uncharacterized protein	Stromal 70 kDa heat shock-related chloroplastic Flags: Precursor	66.258	4.92	-0.316264	T	82	1145	26	17	43.3172	570000000	T	81	1237.34	23	17	41	500000000	T	80	1065	24	16	41	400000000	T	77	1127	28	16	44	170000000	T	69	996	23	16	42	200000000	T	72	1055	25	15	42	140000000	T
	MLOC_55088.1	Uncharacterized protein	Clathrin heavy chain 1	53.182	7.49	-0.125104	F	NA	NA	NA	NA	NA	NA	T	14	240	6	1	16	NA	T	22	353	8	1	18	3900000	F	NA	NA	NA	NA	NA	NA	F	NA	NA	NA	NA	NA	NA	T	13	311.658	7	1	19	10000000	F
	MLOC_55101.2	Predicted protein; Uncharacterized protein	Phosphopantothenate--cysteine ligase 2	36.171	6.86	-0.138855	F	NA	NA	NA	NA	NA	NA	F	NA	NA	NA	NA	NA	NA	F	NA	NA	NA	NA	NA	NA	F	NA	NA	NA	NA	NA	NA	F	NA	NA	NA	NA	NA	NA	F	NA	NA	NA	NA	NA	NA	F
	MLOC_55102.5	Uncharacterized protein	Pectin acetylesterase 5 Flags: Precursor	49.351	6.87	-0.208501	F	NA	NA	NA	NA	NA	NA	F	NA	NA	NA	NA	NA	NA	F	NA	NA	NA	NA	NA	NA	F	NA	NA	NA	NA	NA	NA	F	NA	NA	NA	NA	NA	NA	F	NA	NA	NA	NA	NA	NA	F
	MLOC_55103.1	Uncharacterized protein	Pectin acetylesterase 5 Flags: Precursor	35.574	5.59	-0.368571	T	2	95	2	2	8	6700000	T	2	91	2	2	7	3300000	T	2	126.482	2	2	9	19000000	T	NA	87.53	1	1	5	6800000	T	NA	52.65	1	1	5	7300000	F	NA	NA	NA	NA	NA	NA	T
	MLOC_55107.1	Xylose isomerase	－	53.381	5.43	-0.373486	F	NA	NA	NA	NA	NA	NA	T	4	73	2	2	6	21000000	T	4	64	2	2	6	26000000	F	NA	NA	NA	NA	NA	NA	T	1	44	2	2	6	4500000	F	NA	NA	NA	NA	NA	NA	T
	MLOC_55136.1	Predicted protein; Uncharacterized protein	Dolichyl-diphosphooligosaccharide-- glycosyltransferase 48 kDa subunit	48.013	6.21	-0.0630137	T	2	77	2	2	5	9100000	T	4	113	2	2	5	11000000	T	2	76	2	2	5	8600000	T	0	57.66	1	1	3	1100000	T	NA	45	2	2	4.3379	2500000	T	0	48.4485	2	2	6	2000000	F
	MLOC_5515.4	phototropin 1	－	79.11	8.15	-0.617532	T	NA	36.09	1	1	1	NA	F	NA	NA	NA	NA	NA	NA	F	NA	NA	NA	NA	NA	NA	F	NA	NA	NA	NA	NA	NA	F	NA	NA	NA	NA	NA	NA	F	NA	NA	NA	NA	NA	NA	F
	MLOC_55152.1	Uncharacterized protein	Fruit pKIWI502	29.997	7.96	0.141608	T	13	263	4	4	24	72000000	T	11	174	5	5	19	120000000	T	12	300.397	4	4	19	79000000	T	15.6823	325.185	4	4	23	26000000	T	9	212	3	3	15.035	38000000	T	17	389	5	5	35	57000000	T
	MLOC_55153.1	Uncharacterized protein	Probable cellulose synthase A catalytic subunit 8	120.871	7.53	-0.212222	F	NA	NA	NA	NA	NA	NA	F	NA	NA	NA	NA	NA	NA	F	NA	NA	NA	NA	NA	NA	F	NA	NA	NA	NA	NA	NA	F	NA	NA	NA	NA	NA	NA	F	NA	NA	NA	NA	NA	NA	F
	MLOC_55160.1	Predicted protein; Uncharacterized protein	Signal recognition particle receptor subunit alpha	65.399	7.15	-0.369637	F	NA	NA	NA	NA	NA	NA	F	NA	NA	NA	NA	NA	NA	F	NA	NA	NA	NA	NA	NA	F	NA	NA	NA	NA	NA	NA	F	NA	NA	NA	NA	NA	NA	F	NA	NA	NA	NA	NA	NA	T
	MLOC_55180.1	Predicted protein; Uncharacterized protein	---NA---	14.583	8.87	-0.402098	F	NA	NA	NA	NA	NA	NA	F	NA	NA	NA	NA	NA	NA	F	NA	NA	NA	NA	NA	NA	F	NA	NA	NA	NA	NA	NA	F	NA	NA	NA	NA	NA	NA	F	NA	NA	NA	NA	NA	NA	F
	MLOC_55181.1	Predicted protein; Uncharacterized protein	Monodehydroascorbate reductase	49.579	5.81	0.0295503	T	16	194	5	4	13	61000000	T	21.6381	245.212	9	8	25	88000000	T	23	301	9	8	25	89000000	T	17	171	5	4	13	38000000	T	10	201	7	7	20	63000000	T	17	185	7	6	20	30000000	T
	MLOC_55181.3	Predicted protein; Uncharacterized protein	---NA---	17.897	9.09	-0.329341	T	1	69	2	2	11.3772	87000000	T	2	81	2	2	11.3772	63000000	T	NA	63	2	2	11.3772	75000000	F	NA	NA	NA	NA	NA	NA	T	NA	47.16	1	1	6	12000000	F	NA	NA	NA	NA	NA	NA	F
	MLOC_55199.1	Uncharacterized protein	Probable L-ascorbate peroxidase chloroplastic	24.431	6.4	-0.548416	T	13	371	7	2	46.6063	190000000	T	9	159	5	2	30	83000000	T	4	177	6	1	43	NA	F	NA	NA	NA	NA	NA	NA	T	2.2916	66.21	2	1	9	60000000	T	4.99086	51	3	1	17	54000000	T
	MLOC_55199.2	Uncharacterized protein	Probable L-ascorbate peroxidase chloroplastic	38.404	5.01	-0.58892	T	15	321	7	2	34	24000000	T	10	139.131	5	2	25	4900000	T	15	241.588	8	3	37.5	24000000	T	11	198	4	4	20	51000000	T	7	164	3	2	15.625	25000000	T	14.9726	205	5	3	22	30000000	T
	MLOC_552.2	Predicted protein; Uncharacterized protein	Probable aquaporin PIP2-7	30.221	8.66	0.592096	F	NA	NA	NA	NA	NA	NA	F	NA	NA	NA	NA	NA	NA	F	NA	NA	NA	NA	NA	NA	F	NA	NA	NA	NA	NA	NA	F	NA	NA	NA	NA	NA	NA	F	NA	NA	NA	NA	NA	NA	T
	MLOC_55254.2	Predicted protein; Uncharacterized protein	---NA---	25.016	9.67	-0.444351	T	8	166	4	4	21	58000000	T	6	98	3	3	18	21000000	T	7	127	3	3	9.62343	30000000	T	4	67	2	2	9.62343	22000000	T	3	78	3	3	12	11000000	T	3	103	3	3	12	4900000	T
	MLOC_55263.1	Uncharacterized protein	ECERIFERUM 26	28.598	4.98	-0.0444444	F	NA	NA	NA	NA	NA	NA	F	NA	NA	NA	NA	NA	NA	F	NA	NA	NA	NA	NA	NA	F	NA	NA	NA	NA	NA	NA	F	NA	NA	NA	NA	NA	NA	F	NA	NA	NA	NA	NA	NA	T
	MLOC_55271.1	FUNCTIONS IN	－	103.124	5.62	-0.854314	F	NA	NA	NA	NA	NA	NA	F	NA	NA	NA	NA	NA	NA	F	NA	NA	NA	NA	NA	NA	T	2	44.13	1	1	1	30000000	F	NA	NA	NA	NA	NA	NA	F	NA	NA	NA	NA	NA	NA	F
	MLOC_55294.3	Uncharacterized protein	amidase Flags: Precursor	53.704	8.98	0.0199601	T	2	87	3	3	5	58000000	T	2	71.4182	3	3	5	56000000	F	NA	NA	NA	NA	NA	NA	F	NA	NA	NA	NA	NA	NA	T	2.22155	35.18	1	1	2	NA	F	NA	NA	NA	NA	NA	NA	F
	MLOC_55325.1	Predicted protein; Uncharacterized protein	---NA---	62.86	5.92	0.421416	T	0	56.3	1	1	3	1500000	T	8	190	1	1	2	8700000	T	5	139	2	2	4	47000000	T	5	163	3	3	6	26000000	T	5	122	2	2	4	36000000	T	5	124	2	2	4	42000000	T
	MLOC_55337.1	4-hydroxyphenylpyruvate dioxygenase	－	46.224	6.1	-0.13341	F	NA	NA	NA	NA	NA	NA	T	2	56.77	1	1	2	48000000	T	4	57	2	2	5	25000000	T	1	64.93	1	1	2	4100000	T	1	65.28	1	1	2	13000000	T	1	67	2	2	3	8000000	T
	MLOC_55348.1	Uncharacterized protein	Selenium-binding 1	53.707	5.99	-0.28391	T	3	99.37	1	1	3	15000000	F	NA	NA	NA	NA	NA	NA	F	NA	NA	NA	NA	NA	NA	T	1	61.58	1	1	2	9300000	T	2	61.29	2	2	4	12000000	T	2.20101	63.3	1	1	2	10000000	T
	MLOC_55350.1	Uncharacterized protein	1-aminocyclopropane-1-carboxylate oxidase homolog 1	38.623	6.27	-0.0935754	F	NA	NA	NA	NA	NA	NA	F	NA	NA	NA	NA	NA	NA	F	NA	NA	NA	NA	NA	NA	F	NA	NA	NA	NA	NA	NA	F	NA	NA	NA	NA	NA	NA	F	NA	NA	NA	NA	NA	NA	F
	MLOC_55352.3	Serine carboxypeptidase 2 Serine carboxypeptidase 2 chain A Serine carboxypeptidase 2 chain B	－	48.323	6.11	-0.266513	F	NA	NA	NA	NA	NA	NA	F	NA	NA	NA	NA	NA	NA	F	NA	NA	NA	NA	NA	NA	T	2	36.24	1	1	2.30947	21000000	T	4	50.42	2	2	4	14000000	T	4	59.6692	2	2	4	8600000	F
	MLOC_55353.1	Uncharacterized protein	Probable LRR receptor-like serine threonine-protein kinase At4g26540 Flags: Precursor	116.948	6.79	0.0563636	F	NA	NA	NA	NA	NA	NA	F	NA	NA	NA	NA	NA	NA	F	NA	NA	NA	NA	NA	NA	T	NA	0	1	1	2	2200000	F	NA	NA	NA	NA	NA	NA	F	NA	NA	NA	NA	NA	NA	F
	MLOC_55369.1	Uncharacterized protein	Leucine-rich repeat extensin 6	41.973	5.58	0.0834625	T	2	52.07	1	1	3	5000000	F	NA	NA	NA	NA	NA	NA	F	NA	NA	NA	NA	NA	NA	F	NA	NA	NA	NA	NA	NA	F	NA	NA	NA	NA	NA	NA	F	NA	NA	NA	NA	NA	NA	T
	MLOC_55370.1	ascorbate peroxidase 6	－	35.568	6.42	-0.138855	T	2	49.32	1	1	4	15000000	F	NA	NA	NA	NA	NA	NA	F	NA	NA	NA	NA	NA	NA	F	NA	NA	NA	NA	NA	NA	F	NA	NA	NA	NA	NA	NA	F	NA	NA	NA	NA	NA	NA	T
	MLOC_55375.1	Uncharacterized protein	---NA---	54.046	9.41	0.696988	F	NA	NA	NA	NA	NA	NA	F	NA	NA	NA	NA	NA	NA	F	NA	NA	NA	NA	NA	NA	F	NA	NA	NA	NA	NA	NA	F	NA	NA	NA	NA	NA	NA	F	NA	NA	NA	NA	NA	NA	F
	MLOC_55378.12	Predicted protein; Uncharacterized protein	F-box only 21	38.636	5.81	-0.678171	T	6	153	4	4	13	11000000	T	3	105	4	4	11	27000000	T	0	35	2	2	5.60472	8900000	F	NA	NA	NA	NA	NA	NA	F	NA	NA	NA	NA	NA	NA	F	NA	NA	NA	NA	NA	NA	T
	MLOC_55396.2	Predicted protein; Uncharacterized protein	4-diphosphocytidyl-2-C-methyl-D-erythritol chloroplastic	44.252	7.69	-0.310591	T	8	197	3	3	8	51000000	T	5	148	4	4	13	55000000	T	11	252.005	4	4	13	48000000	T	9	185	2	2	5	44000000	T	2	71	2	2	8.37438	15000000	T	7	220	4	4	13	30000000	T
	MLOC_55415.5	Protein kinase superfamily protein	－	39.306	9.39	-0.373371	T	0	0	1	1	3	NA	F	NA	NA	NA	NA	NA	NA	F	NA	NA	NA	NA	NA	NA	F	NA	NA	NA	NA	NA	NA	F	NA	NA	NA	NA	NA	NA	F	NA	NA	NA	NA	NA	NA	F
	MLOC_55418.2	D-aminoacyl-tRNA deacylases	－	34.208	6.39	-0.169811	F	NA	NA	NA	NA	NA	NA	F	NA	NA	NA	NA	NA	NA	T	2	52.85	1	1	4	7100000	F	NA	NA	NA	NA	NA	NA	F	NA	NA	NA	NA	NA	NA	F	NA	NA	NA	NA	NA	NA	T
	MLOC_55446.2	Uncharacterized protein	Chloride channel CLC-b	32.113	8.03	0.178201	F	NA	NA	NA	NA	NA	NA	T	1	42.2	1	1	5	7700000	F	NA	NA	NA	NA	NA	NA	F	NA	NA	NA	NA	NA	NA	F	NA	NA	NA	NA	NA	NA	F	NA	NA	NA	NA	NA	NA	F
	MLOC_55538.1	Uncharacterized protein	Peroxisomal membrane PEX14	41.843	6.19	-0.562595	F	NA	NA	NA	NA	NA	NA	T	1.86993	29.91	1	1	2	24000000	F	NA	NA	NA	NA	NA	NA	T	0	0	1	1	2	4200000	F	NA	NA	NA	NA	NA	NA	F	NA	NA	NA	NA	NA	NA	F
	MLOC_55540.1	Uncharacterized protein	KH domain-containing At4g18375	68.571	8.07	-0.328956	F	NA	NA	NA	NA	NA	NA	T	1	31.99	1	1	1	8200000	F	NA	NA	NA	NA	NA	NA	F	NA	NA	NA	NA	NA	NA	F	NA	NA	NA	NA	NA	NA	F	NA	NA	NA	NA	NA	NA	T
	MLOC_55542.1	Serine carboxypeptidase 1 Serine carboxypeptidase 1 chain A Serine carboxypeptidase 1 chain B	－	54.052	6.9	-0.140882	F	NA	NA	NA	NA	NA	NA	F	NA	NA	NA	NA	NA	NA	F	NA	NA	NA	NA	NA	NA	F	NA	NA	NA	NA	NA	NA	F	NA	NA	NA	NA	NA	NA	F	NA	NA	NA	NA	NA	NA	F
	MLOC_55553.2	Uncharacterized protein	Calcium-transporting ATPase plasma membrane-type	55.238	5.39	0.2412	F	NA	NA	NA	NA	NA	NA	T	0	61.67	2	2	4.4	9400000	F	NA	NA	NA	NA	NA	NA	F	NA	NA	NA	NA	NA	NA	F	NA	NA	NA	NA	NA	NA	F	NA	NA	NA	NA	NA	NA	F
	MLOC_55570.1	Uncharacterized protein	Cinnamoyl- reductase 2	35.124	5.6	-0.105247	F	NA	NA	NA	NA	NA	NA	F	NA	NA	NA	NA	NA	NA	T	0		1	1	3	15000000	F	NA	NA	NA	NA	NA	NA	F	NA	NA	NA	NA	NA	NA	F	NA	NA	NA	NA	NA	NA	F
	MLOC_55589.2	Hydroxyproline-rich glycoprotein family protein	－	108.583	7.31	-0.690144	T	3	54	2	2	1	9000000	T	2	36.4928	2	2	1	15000000	T	0	53	2	2	1	1600000	T	NA	39.01	1	1	0.616016	1200000	F	NA	NA	NA	NA	NA	NA	F	NA	NA	NA	NA	NA	NA	T
	MLOC_55594.1	catalytics;transferases;	－	39.777	8.38	0.00398936	F	NA	NA	NA	NA	NA	NA	T	2	93	2	2	10	10000000	T	3	83.34	3	3	13.0319	3400000	T	0	75	2	2	6	9600000	T	0	155	3	3	11	9800000	T	0	75.9386	2	2	6	3300000	T
	MLOC_55595.2	40S ribosomal protein S7	－	22.212	9.79	-0.5	T	6	140	4	4	14.0625	45000000	T	9	110	3	3	14.0625	12000000	T	18	197	5	3	30	26000000	T	8	113	2	2	19	19000000	F	NA	NA	NA	NA	NA	NA	T	8	94	3	2	30	43000000	T
	MLOC_55611.1	Predicted protein; Uncharacterized protein	NADH--cytochrome b5 reductase 1	30.948	8.12	-0.17491	T	1	45.89	2	2	10.7527	14000000	T	1	37.47	1	1	3.94265	33000000	T	1	62.8	1	1	3.94265	22000000	T	1	53.77	1	1	3.94265	1500000	F	NA	NA	NA	NA	NA	NA	F	NA	NA	NA	NA	NA	NA	T
	MLOC_55616.1	Predicted protein; Uncharacterized protein	ABC transporter I family member 19	32.593	6.44	-0.246392	F	NA	NA	NA	NA	NA	NA	T	2	34.33	1	1	3	2600000	F	NA	NA	NA	NA	NA	NA	F	NA	NA	NA	NA	NA	NA	F	NA	NA	NA	NA	NA	NA	F	NA	NA	NA	NA	NA	NA	T
	MLOC_55628.2	Uncharacterized protein	Enhancer of mRNA-decapping 4	131.873	5.77	-0.311478	T	1	117	3	3	2	7500000	T	0	85	3	3	2	4900000	F	NA	NA	NA	NA	NA	NA	F	NA	NA	NA	NA	NA	NA	F	NA	NA	NA	NA	NA	NA	F	NA	NA	NA	NA	NA	NA	T
	MLOC_55635.1	Uncharacterized protein	Serine threonine phosphatase 2A 55 kDa regulatory subunit B beta isoform	57.091	6.16	-0.608415	F	NA	NA	NA	NA	NA	NA	F	NA	NA	NA	NA	NA	NA	T	1	43.9	1	1	2	2800000	F	NA	NA	NA	NA	NA	NA	F	NA	NA	NA	NA	NA	NA	F	NA	NA	NA	NA	NA	NA	F
	MLOC_55643.1	Pyridoxal phosphate (PLP)-dependent transferases superfamily protein	－	40.321	5.6	-0.0418478	T	4	96	2	2	6.25	6300000	F	NA	NA	NA	NA	NA	NA	T	7	70	3	3	13	5600000	T	3	45.47	1	1	4.61957	15000000	T	0	37.11	1	1	4.61957	21000000	F	NA	NA	NA	NA	NA	NA	T
	MLOC_55658.8	Predicted protein; Uncharacterized protein	Transcription termination factor chloroplastic	35.628	8.44	0.0574924	T	2	57.28	1	1	4	4900000	T	0	33.39	1	1	3	10000000	F	NA	NA	NA	NA	NA	NA	F	NA	NA	NA	NA	NA	NA	T	1	47.01	1	1	4	8700000	T	1	44.64	1	1	4	10000000	F
	MLOC_55662.1	40S ribosomal protein SA	－	32.902	4.96	-0.258882	T	30	429	8	8	30	460000000	T	29	378.134	9	9	32	410000000	T	26	358	9	9	32	490000000	T	20	288	8	8	30	100000000	T	13	241	7	7	27	22000000	T	13	244	6	6	27	110000000	T
	MLOC_55663.1	Peroxidase 1	－	32.969	6.52	0.00793651	T	8	171	4	1	18	4300000	T	3	136	3	1	15	3400000	T	8	221	6	3	24	19000000	T	5	195	4	2	15	6800000	F	NA	NA	NA	NA	NA	NA	F	NA	NA	NA	NA	NA	NA	T
	MLOC_5567.1	Predicted protein; Uncharacterized protein	Adenylate kinase 3	26.249	7.81	-0.262656	T	8	110	3	2	16.5975	61000000	T	5	82	2	2	10	82000000	T	9	201	4	3	24	98000000	T	5	122	3	2	19	940000	T	5	55	2	1	12	18000000	T	5	55.49	2	1	12	3700000	T
	MLOC_55673.11	Uncharacterized protein	26S proteasome non-ATPase regulatory subunit 11 homolog	47.37	5.69	-0.0181176	T	2	59	2	1	7	4400000	T	2.8486	64.62	1	1	3	32000000	T	1	41	2	1	7	NA	T	0	44.25	1	1	3	990000	F	NA	NA	NA	NA	NA	NA	T	0	44.64	1	1	3	490000	T
	MLOC_55695.1	Predicted protein; Uncharacterized protein	Mitochondrial adenine nucleotide transporter ADNT1	38.527	9.45	0.00677966	T	7	184	3	3	11.8644	6100000	T	6.95924	99.897	2	2	9	25000000	T	4	98	2	2	9	5200000	F	NA	NA	NA	NA	NA	NA	T	3	89.2	1	1	4	9400000	T	2	76.51	1	1	4	1700000	T
	MLOC_55701.1	Predicted protein; Uncharacterized protein	---NA---	17.055	9.58	-0.586164	T	2.39655	54.04	1	1	8	4900000	T	2.53947	53.94	1	1	8	4900000	F	NA	NA	NA	NA	NA	NA	F	NA	NA	NA	NA	NA	NA	F	NA	NA	NA	NA	NA	NA	F	NA	NA	NA	NA	NA	NA	F
	MLOC_5574.1	Uncharacterized protein	Glutathione S-transferase chloroplastic	10.656	9.33	0.105051	F	NA	NA	NA	NA	NA	NA	F	NA	NA	NA	NA	NA	NA	F	NA	NA	NA	NA	NA	NA	F	NA	NA	NA	NA	NA	NA	F	NA	NA	NA	NA	NA	NA	F	NA	NA	NA	NA	NA	NA	F
	MLOC_55751.2	Uncharacterized protein	Gamma carbonic anhydrase-like mitochondrial	10.284	7.85	0.0133333	T	2	97.82	1	1	14	10000000	T	6.16792	148	2	2	15	41000000	T	4	85	2	2	15	9800000	F	NA	NA	NA	NA	NA	NA	F	NA	NA	NA	NA	NA	NA	F	NA	NA	NA	NA	NA	NA	T
	MLOC_55760.6	tetratricopeptide repeat (TPR)-containing protein	－	97.716	6.42	-0.522897	T	0	39.08	3	3	3	14000000	T	6	78	3	3	4	14000000	T	0	35	2	2	2	4500000	F	NA	NA	NA	NA	NA	NA	F	NA	NA	NA	NA	NA	NA	F	NA	NA	NA	NA	NA	NA	T
	MLOC_55774.1	Predicted protein; Uncharacterized protein	Nuclear pore complex NUP1	122.327	9.32	-0.401321	T	0	28.9	1	1	1	710000	F	NA	NA	NA	NA	NA	NA	F	NA	NA	NA	NA	NA	NA	F	NA	NA	NA	NA	NA	NA	F	NA	NA	NA	NA	NA	NA	F	NA	NA	NA	NA	NA	NA	F
	MLOC_55781.3	Predicted protein; Uncharacterized protein	D-glycerate 3-kinase, chloroplastic	45.925	5.53	-0.215827	T	9	408	6	6	19	47000000	T	7	329	4	4	14	15000000	T	10	370	6	6	21	23000000	T	3	164	4	4	15.3477	9100000	T	3	133.754	2	2	8	6300000	T	3.73141	116	2	2	8	6600000	T
	MLOC_55795.2	Predicted protein; Uncharacterized protein	Sulfite oxidase	44.093	8.25	-0.375315	T	1	47.89	2	2	4	37000000	F	NA	NA	NA	NA	NA	NA	F	NA	NA	NA	NA	NA	NA	F	NA	NA	NA	NA	NA	NA	F	NA	NA	NA	NA	NA	NA	F	NA	NA	NA	NA	NA	NA	F
	MLOC_55798.1	chlorsulfuron/imidazolinone resistant 1	－	59.466	6.38	-0.0414991	T	7	141	5	5	11	27000000	T	4	116	5	5	12	11000000	T	9	144	5	5	12	14000000	T	2	84	2	2	5.66728	2200000	T	NA	74.39	1	1	3	2700000	F	NA	NA	NA	NA	NA	NA	T
	MLOC_55803.1	Glycinamide ribonucleotide (GAR) synthetase	－	55.013	5.69	-0.0166987	F	NA	NA	NA	NA	NA	NA	F	NA	NA	NA	NA	NA	NA	F	NA	NA	NA	NA	NA	NA	F	NA	NA	NA	NA	NA	NA	T	1	100	2	2	5	2200000	T	1	63.34	1	1	2	2100000	F
	MLOC_55808.1	Proteasome subunit alpha type	－	26.918	6.79	-0.1576	T	NA	81	1	1	6.4	6800000	T	NA	77	2	2	10	58000000	T	NA	79	2	2	10	38000000	F	NA	NA	NA	NA	NA	NA	T	1	51.05	1	1	3.6	16000000	F	NA	NA	NA	NA	NA	NA	T
	MLOC_55822.2	Predicted protein; Uncharacterized protein	Ubiquitin carboxyl-terminal hydrolase 14	70.054	5.16	-0.397627	F	NA	NA	NA	NA	NA	NA	F	NA	NA	NA	NA	NA	NA	F	NA	NA	NA	NA	NA	NA	T	0	45.42	1	1	2	9200000	T	2	62.25	1	1	2	18000000	T	NA	42.29	1	1	2	3000000	F
	MLOC_55848.1	Uncharacterized protein	ADP,ATP carrier mitochondrial	41.388	9.85	-0.129474	T	26	890	11	7	30	550000000	T	37	990	12	8	30	330000000	T	36.1283	900	14	9	32	770000000	T	21	555	11	7	30	290000000	T	25	750	10	7	27	300000000	T	27	710	12	8	32	190000000	T
	MLOC_55849.1	Predicted protein; Uncharacterized protein	Threonine--tRNA chloroplastic mitochondrial 2	76.144	6.61	-0.509595	T	5	143	4	4	7	10000000	T	11	176.58	5	5	9.5952	18000000	T	10	204	5	5	9.5952	22000000	T	6	69	2	2	4	6000000	T	2	56.74	1	1	2	NA	T	4	53.35	2	2	4.04798	2500000	T
	MLOC_55882.1	Uncharacterized protein	Polyadenylate-binding RBP45	47.124	6.07	-0.811111	T	4	68.37	2	2	4	42000000	F	NA	NA	NA	NA	NA	NA	T	7	109	3	3	6	24000000	T	2		1	1	3	9200000	T	5	63	3	3	6	14000000	T	2	43.48	2	2	4	18000000	T
	MLOC_5591.3	Uncharacterized protein	Arginine--tRNA chloroplastic mitochondrial	73.739	7.59	-0.163198	T	8	162	7	7	11	37000000	T	4	92	4	4	7	21000000	T	8	88	4	4	7	45000000	T	2	97.35	1	1	2	7500000	T	2	100.36	1	1	2	22000000	T	2	76.27	1	1	2	20000000	T
	MLOC_55912.1	Uncharacterized protein	Probable mitochondrial import receptor subunit TOM20	20.323	7.8	-0.259043	T	0	51.75	1	1	7	NA	T	2	61.09	1	1	7	3300000	F	NA	NA	NA	NA	NA	NA	F	NA	NA	NA	NA	NA	NA	T	2	58.12	1	1	7	9400000	F	NA	NA	NA	NA	NA	NA	T
	MLOC_55975.1	D-cysteine desulfhydrase	－	45.232	7.8	0.0184834	T	7	188	4	4	10	37000000	T	2	84.18	2	2	8	27000000	T	6	137	3	3	9	21000000	T	5	140	2	2	6	15000000	T	2	73.69	1	1	4	11000000	T	1	49.88	1	1	4	9000000	T
	MLOC_5598.1	Uncharacterized protein	---NA---	33.754	4.17	-1.19808	T	5	77	2	2	7	7600000	T	6	60	2	2	7	8800000	F	NA	NA	NA	NA	NA	NA	F	NA	NA	NA	NA	NA	NA	F	NA	NA	NA	NA	NA	NA	F	NA	NA	NA	NA	NA	NA	T
	MLOC_55980.2	pentatricopeptide (PPR) repeat-containing protein	－	81.824	6.7	-0.182162	F	NA	NA	NA	NA	NA	NA	F	NA	NA	NA	NA	NA	NA	F	NA	NA	NA	NA	NA	NA	F	NA	NA	NA	NA	NA	NA	F	NA	NA	NA	NA	NA	NA	F	NA	NA	NA	NA	NA	NA	F
	MLOC_55984.1	Uncharacterized protein	---NA---	25.477	5.69	-0.450439	F	NA	NA	NA	NA	NA	NA	F	NA	NA	NA	NA	NA	NA	F	NA	NA	NA	NA	NA	NA	F	NA	NA	NA	NA	NA	NA	F	NA	NA	NA	NA	NA	NA	F	NA	NA	NA	NA	NA	NA	T
	MLOC_55999.1	Uncharacterized protein	Luminal-binding 3	73.101	5.21	-0.472331	T	58	765	17	16	22	190000000	T	49	746	16	15	21	200000000	T	57	674.725	18	17	27	170000000	T	43	608.442	16	14	25	79000000	T	42	635	17	15	27	96000000	T	45	625	14	12	20	91000000	T
	MLOC_56005.1	phospholipid/glycerol acyltransferase family protein	－	31.052	6.55	-0.392674	T	1		2	1	5	46000000	T	1	31.81	2	1	8	49000000	F	NA	NA	NA	NA	NA	NA	F	NA	NA	NA	NA	NA	NA	F	NA	NA	NA	NA	NA	NA	F	NA	NA	NA	NA	NA	NA	F
	MLOC_56005.5	phospholipid/glycerol acyltransferase family protein	－	34.997	6.29	-0.334628	T	2	106.3	2	1	7	13000000	T	1.72849	68	2	1	9	11000000	T	0	63	2	2	7	5800000	T	NA	0	1	1	4	NA	T	0	40.69	1	1	4	1200000	F	NA	NA	NA	NA	NA	NA	T
	MLOC_56006.1	Uncharacterized protein	TOM1 2	44.027	4.72	-0.472292	F	NA	NA	NA	NA	NA	NA	T	1	51.43	1	1	3	3500000	T	1		1	1	3	NA	F	NA	NA	NA	NA	NA	NA	F	NA	NA	NA	NA	NA	NA	F	NA	NA	NA	NA	NA	NA	F
	MLOC_56007.1	Uncharacterized protein	Aspartyl protease family At5g10770 Flags: Precursor	51.243	7.71	0.0190381	T	4	65.45	2	2	4	15000000	T	2	60.8	1	1	3.00601	25000000	F	NA	NA	NA	NA	NA	NA	T	2	74.42	1	1	3.00601	5700000	F	NA	NA	NA	NA	NA	NA	F	NA	NA	NA	NA	NA	NA	F
	MLOC_56031.2	Uncharacterized protein	60S ribosomal L3	44.564	10.07	-0.634704	T	11.8266	119	8	4	16	28000000	T	7	145	7	3	17	210000000	T	7.79025	126	7	7	14	200000000	T	1	42	4	4	8	29000000	T	0	86	5	5	15	62000000	T	3	85	6	4	12.8535	53000000	T
	MLOC_56051.1	Uncharacterized protein	Chlorophyll a-b binding chloroplastic	28.258	5.43	0.133083	T	19	314	5	2	12.406	890000000	T	19	425	5	1	18	1400000000	T	17	379	5	2	12.406	1200000000	F	NA	NA	NA	NA	NA	NA	F	NA	NA	NA	NA	NA	NA	T	16	487	6	1	28	760000000	T
	MLOC_56052.1	Predicted protein; Uncharacterized protein	Chlorophyll a-b binding chloroplastic	28.268	5.43	0.119549	F	NA	NA	NA	NA	NA	NA	F	NA	NA	NA	NA	NA	NA	F	NA	NA	NA	NA	NA	NA	T	19	441	7	1	37	840000000	T	17	445	7	1	38	780000000	F	NA	NA	NA	NA	NA	NA	F
	MLOC_56053.1	Probable alanine--tRNA ligase, chloroplastic	－	106.695	6.05	-0.20367	T	8	127	6	6	7	13000000	T	10	228	10	10	11	41000000	T	4	153	9	9	10	49000000	T	2	66.881	4	4	3	12000000	T	16	235	6	6	7	12000000	T	3	58	4	4	5	8000000	T
	MLOC_56084.1	Proteasome subunit beta type	－	24.317	6.76	-0.223529	T	2	90	3	3	21	7500000	T	7.1707	132	3	3	21	32000000	T	2	45	1	1	7	14000000	T	3	60	2	2	11	26000000	T	4	91	4	4	20	22000000	T	2	67	2	2	13	20000000	T
	MLOC_56085.3	Ribulose-phosphate 3-epimerase	－	25.419	6.13	0.113808	T	3	238.793	2	2	12	24000000	T	5	104	2	2	12	14000000	T	2	90.58	1	1	7	NA	T	NA	109.85	1	1	7	18000000	F	NA	NA	NA	NA	NA	NA	T	NA	128.19	1	1	7	17000000	T
	MLOC_56094.2	Predicted protein; Uncharacterized protein	Uncharacterized protein At1g32220, chloroplastic; Flags: Precursor	32.913	7.24	0.132581	F	NA	NA	NA	NA	NA	NA	F	NA	NA	NA	NA	NA	NA	T	3	65.3	2	2	8	30000000	T	4	47.52	2	2	8	10000000	T	3	45.39	1	1	5	20000000	T	5	67	3	3	13	10000000	T
	MLOC_56102.3	Uncharacterized protein	Thylakoid lumenal chloroplastic Flags: Precursor	15.268	5.27	-0.222759	T	8	335	3	3	32	54000000	T	19	604	6	6	45	50000000	T	15	332	5	5	42	41000000	T	0	181	3	3	32	14000000	T	1	223	3	3	32	7100000	T	4	231	4	4	33	6500000	T
	MLOC_56122.1	Predicted protein; Uncharacterized protein	Serine threonine-protein kinase 16	39.314	6.52	-0.247339	F	NA	NA	NA	NA	NA	NA	F	NA	NA	NA	NA	NA	NA	F	NA	NA	NA	NA	NA	NA	F	NA	NA	NA	NA	NA	NA	F	NA	NA	NA	NA	NA	NA	F	NA	NA	NA	NA	NA	NA	T
	MLOC_56123.1	Uncharacterized protein	Tobamovirus multiplication 2A	29.777	6.19	0.352788	T	0	33.95	1	1	4	590000	T	3	52.41	1	1	4	7000000	F	NA	NA	NA	NA	NA	NA	F	NA	NA	NA	NA	NA	NA	F	NA	NA	NA	NA	NA	NA	F	NA	NA	NA	NA	NA	NA	F
	MLOC_56130.1	TCP-1/cpn60 chaperonin family protein	－	60.087	6.25	-0.133752	T	4	84	3	3	5.20646	21000000	T	6	68.95	3	3	5.20646	20000000	T	5	119	5	5	8	29000000	T	NA	46.68	1	1	3	5000000	T	1	72	3	3	6	11000000	T	3	36.11	2	2	3	6500000	T
	MLOC_5614.1	S-adenosyl-L-methionine-dependent methyltransferases superfamily protein	－	30.128	8.76	-0.365169	F	NA	NA	NA	NA	NA	NA	T	0	42	2	2	7	3500000	F	NA	NA	NA	NA	NA	NA	T	0	0	1	1	3	2600000	F	NA	NA	NA	NA	NA	NA	F	NA	NA	NA	NA	NA	NA	T
	MLOC_56151.4	Uncharacterized protein	Protochlorophyllide-dependent translocon component chloroplastic	53.516	7.43	-0.210692	F	NA	NA	NA	NA	NA	NA	F	NA	NA	NA	NA	NA	NA	F	NA	NA	NA	NA	NA	NA	F	NA	NA	NA	NA	NA	NA	F	NA	NA	NA	NA	NA	NA	T	3.21971	65.29	1	1	4	2100000	F
	MLOC_5618.2	heat shock protein 90.1	－	81.636	5.05	-0.584916	T	15.5222	196	6	4	8	320000000	T	20	248	4	3	6	380000000	T	18	249	3	2	5.30726	500000000	T	14	206	4	2	5.30726	170000000	T	18.1409	223	3	2	5.30726	210000000	T	15	204	3	2	5.30726	140000000	T
	MLOC_56182.1	Uncharacterized protein	Developmentally-regulated G-protein 2	50.257	9.45	-0.445434	F	NA	NA	NA	NA	NA	NA	T	1	43	2	2	6	1900000	F	NA	NA	NA	NA	NA	NA	F	NA	NA	NA	NA	NA	NA	F	NA	NA	NA	NA	NA	NA	F	NA	NA	NA	NA	NA	NA	F
	MLOC_56244.1	Uncharacterized protein	DEAD-box ATP-dependent RNA helicase 25	69.135	9.7	-0.260032	T	10	199	5	5	10	23000000	T	9	153	5	5	9	22000000	T	8	143	4	4	8	23000000	T	5	122.385	4	4	6	5300000	T	4	66	2	2	3.79147	10000000	T	5.1047	108	2	2	3.79147	7900000	T
	MLOC_56261.2	Uncharacterized protein	ABC transporter C family member 2	107.749	6.86	-0.139585	T	0	35.52	1	1	0.829016	550000	F	NA	NA	NA	NA	NA	NA	F	NA	NA	NA	NA	NA	NA	T	2		1	1	1	8700000	F	NA	NA	NA	NA	NA	NA	F	NA	NA	NA	NA	NA	NA	F
	MLOC_56270.2	Uncharacterized protein	Spermine synthase	41.983	5.8	-0.14961	F	NA	NA	NA	NA	NA	NA	F	NA	NA	NA	NA	NA	NA	F	NA	NA	NA	NA	NA	NA	T	2	36.74	1	1	3	26000000	F	NA	NA	NA	NA	NA	NA	T	2	42.38	1	1	3	27000000	F
	MLOC_56278.2	Plasma membrane intrinsic protein	－	33.364	9.54	0.239623	T	1	73	3	3	10.0629	23000000	T	4	146.204	4	3	8	75000000	T	4	176	4	4	8	55000000	T	2	100.688	2	2	9	11000000	T	2	134	3	3	14	21000000	T	2	154	5	5	14	13000000	T
	MLOC_56290.3	Uncharacterized protein	RETICULATA-RELATED chloroplastic Flags: Precursor	49.691	9.45	-0.168192	F	NA	NA	NA	NA	NA	NA	T	1.66974	67	1	1	1	NA	F	NA	NA	NA	NA	NA	NA	T	0	48.65	1	1	1	5100000	F	NA	NA	NA	NA	NA	NA	T	0	58	2	2	5	5400000	F
	MLOC_56293.3	Phospholipase D	－	92.004	5.44	-0.38633	T	7	182	5	5	7	25000000	T	9.06395	231	5	5	7	46000000	T	8	145	4	4	5	20000000	T	9	184	3	3	5	23000000	T	5	139.005	3	3	5	20000000	T	8	157	6	6	9	15000000	T
	MLOC_56296.2	Uncharacterized protein	Puromycin-sensitive aminopeptidase	60.767	8.51	-0.516296	T	2	83	2	1	4	4100000	T	2	93.83	1	1	3	2900000	T	2	79.0766	1	1	3	7100000	T	1	66	2	2	4	5500000	T	NA	52.23	1	1	2	NA	T	4	122	2	2	5	40000000	T
	MLOC_56296.3	Uncharacterized protein	Puromycin-sensitive aminopeptidase	57.212	5.4	-0.198635	T	12	317	10	10	25	66000000	T	13.1667	329	5	5	14	43000000	T	16	247	8	8	22	54000000	T	7	142	3	3	6	14000000	T	11	176	5	5	10	15000000	T	9	155	3	3	6	18000000	T
	MLOC_56296.4	Uncharacterized protein	Puromycin-sensitive aminopeptidase	54.723	7.02	-0.32638	T	0	48.52	2	1	5	1700000	F	NA	NA	NA	NA	NA	NA	F	NA	NA	NA	NA	NA	NA	F	NA	NA	NA	NA	NA	NA	F	NA	NA	NA	NA	NA	NA	F	NA	NA	NA	NA	NA	NA	F
	MLOC_56325.2	Predicted protein; Uncharacterized protein	Uncharacterized protein sll0005	86.344	5.54	-0.000892857	F	NA	NA	NA	NA	NA	NA	T	0	39.48	1	1	1	1700000	T	0	41.21	1	1	1	4700000	F	NA	NA	NA	NA	NA	NA	F	NA	NA	NA	NA	NA	NA	F	NA	NA	NA	NA	NA	NA	T
	MLOC_56327.1	Uncharacterized protein	YLS3	18.844	8.31	0.364865	F	NA	NA	NA	NA	NA	NA	F	NA	NA	NA	NA	NA	NA	F	NA	NA	NA	NA	NA	NA	F	NA	NA	NA	NA	NA	NA	F	NA	NA	NA	NA	NA	NA	F	NA	NA	NA	NA	NA	NA	F
	MLOC_56330.2	Uncharacterized protein	Polyadenylate-binding 8	61.665	8.28	-0.549643	T	14	234.155	8	6	18	82000000	T	8	201	8	8	18.75	170000000	T	11	191	8	8	18	120000000	T	10	269	8	7	20	25000000	T	9	193.186	7	6	15	31000000	T	2	168	8	8	16	31000000	T
	MLOC_56337.2	Predicted protein; Uncharacterized protein	---NA---	16.283	8.84	-0.150323	T	7	188	1	1	9	6000000	T	5	150	1	1	9	13000000	T	4	113.866	1	1	9	94000000	T	4	117	1	1	9	NA	T	2	110.466	1	1	9	NA	T	2	124	1	1	9	19000000	T
	MLOC_56349.2	Uncharacterized protein	Tripeptidyl-peptidase 2	53.757	6.14	-0.158218	T	4	83	3	3	5	30000000	T	6	103	3	3	6	28000000	T	4	89.7444	3	3	5	13000000	T	4	82	2	2	4	10000000	T	6	110	3	3	7	18000000	T	6	99	5	5	11	14000000	T
	MLOC_56361.4	AICARFT/IMPCHase bienzyme family protein	－	64.906	7.43	-0.231773	F	NA	NA	NA	NA	NA	NA	F	NA	NA	NA	NA	NA	NA	T	1		1	1	1	12000000	F	NA	NA	NA	NA	NA	NA	T	2	50.98	1	1	2	4100000	F	NA	NA	NA	NA	NA	NA	F
	MLOC_56367.1	40S ribosomal protein S6	－	28.487	10.68	-0.8348	T	18	315	5	1	19.2	150000000	T	25.4893	462	9	3	30.8	420000000	T	24	360	8	3	30.8	190000000	T	16	280.517	6	6	22	170000000	T	15.1785	251	8	8	26.4	61000000	T	14	224	5	3	21.2	81000000	T
	MLOC_5638.1	Aldose 1-epimerase	－	39.212	8.7	-0.227855	T	1	51	1	1	3	8200000	T	1	39.11	1	1	3	28000000	T	0	51	1	1	3	8300000	F	NA	NA	NA	NA	NA	NA	F	NA	NA	NA	NA	NA	NA	F	NA	NA	NA	NA	NA	NA	T
	MLOC_56387.2	Uncharacterized protein	RAN GTPase-activating 1	60.084	4.67	-0.317329	T	2	85.16	1	1	2	NA	T	5	126	3	3	7	6600000	T	5	157	3	3	7	11000000	F	NA	NA	NA	NA	NA	NA	F	NA	NA	NA	NA	NA	NA	F	NA	NA	NA	NA	NA	NA	T
	MLOC_56389.4	Uncharacterized protein	UDP-glucose:glyco glucosyltransferase	105.691	5.99	-0.315393	F	NA	NA	NA	NA	NA	NA	F	NA	NA	NA	NA	NA	NA	F	NA	NA	NA	NA	NA	NA	F	NA	NA	NA	NA	NA	NA	T	2	60.4	1	1	1	4500000	T	2	63.76	1	1	1	3800000	F
	MLOC_56414.1	Uncharacterized protein	Arogenate dehydratase prephenate dehydratase chloroplastic	45.435	6.89	-0.112911	F	NA	NA	NA	NA	NA	NA	T	1	52	2	2	3	25000000	F	NA	NA	NA	NA	NA	NA	F	NA	NA	NA	NA	NA	NA	F	NA	NA	NA	NA	NA	NA	F	NA	NA	NA	NA	NA	NA	F
	MLOC_56418.3	Beta-galactosidase	－	91.73	6.48	-0.147479	T	4	74	2	2	3	19000000	T	2	57.99	1	1	2	25000000	T	2	62.86	1	1	2	21000000	T	2	48.83	1	1	2	13000000	T	2	48.15	1	1	2	20000000	T	2.15279	52.99	1	1	2	21000000	F
	MLOC_56423.1	Uncharacterized protein	CURVATURE THYLAKOID chloroplastic Flags: Precursor	20.738	4.78	-0.0292929	F	NA	NA	NA	NA	NA	NA	F	NA	NA	NA	NA	NA	NA	F	NA	NA	NA	NA	NA	NA	F	NA	NA	NA	NA	NA	NA	F	NA	NA	NA	NA	NA	NA	F	NA	NA	NA	NA	NA	NA	F
	MLOC_56431.2	Tetratricopeptide repeat (TPR)-like superfamily protein	－	61.396	5.25	-0.559034	F	NA	NA	NA	NA	NA	NA	F	NA	NA	NA	NA	NA	NA	F	NA	NA	NA	NA	NA	NA	F	NA	NA	NA	NA	NA	NA	F	NA	NA	NA	NA	NA	NA	F	NA	NA	NA	NA	NA	NA	F
	MLOC_56433.1	Uncharacterized protein	PHD finger ALFIN-LIKE 9	30.009	5.76	-0.846494	F	NA	NA	NA	NA	NA	NA	F	NA	NA	NA	NA	NA	NA	F	NA	NA	NA	NA	NA	NA	F	NA	NA	NA	NA	NA	NA	F	NA	NA	NA	NA	NA	NA	F	NA	NA	NA	NA	NA	NA	F
	MLOC_56441.1	Uncharacterized protein	Subtilisin-like protease	59.792	6.46	0.103066	T	2	97	2	2	4	2000000	T	5	105.975	4	4	8	17000000	T	5	119	3	3	6	13000000	T	4	98	3	3	9	21000000	T	4	49	2	2	4	35000000	T	2	129	3	3	9	4200000	T
	MLOC_56458.1	Uncharacterized protein	Pectin acetylesterase 2 Flags: Precursor	45.311	8.28	-0.364337	T	2	37.69	1	1	2	8100000	F	NA	NA	NA	NA	NA	NA	T	2	43.56	1	1	2	970000	F	NA	NA	NA	NA	NA	NA	F	NA	NA	NA	NA	NA	NA	F	NA	NA	NA	NA	NA	NA	F
	MLOC_56459.1	Uncharacterized protein	L-ascorbate peroxidase cytosolic	27.446	6.24	-0.3936	F	NA	NA	NA	NA	NA	NA	F	NA	NA	NA	NA	NA	NA	F	NA	NA	NA	NA	NA	NA	F	NA	NA	NA	NA	NA	NA	F	NA	NA	NA	NA	NA	NA	F	NA	NA	NA	NA	NA	NA	F
	MLOC_56459.2	Uncharacterized protein	L-ascorbate peroxidase cytosolic	32.939	8.78	-0.477409	F	NA	NA	NA	NA	NA	NA	T	0	46	2	1	7.97342	1800000	F	NA	NA	NA	NA	NA	NA	F	NA	NA	NA	NA	NA	NA	F	NA	NA	NA	NA	NA	NA	F	NA	NA	NA	NA	NA	NA	T
	MLOC_56460.1	Uncharacterized protein	Glucan endo-1,3-beta-glucosidase 11	43.761	5.78	-0.0240786	T	4	58	3	3	11	6400000	T	2	49	1	1	3	31000000	T	2	45.29	1	1	3	23000000	F	NA	NA	NA	NA	NA	NA	F	NA	NA	NA	NA	NA	NA	T	2	40.11	1	1	3	15000000	T
	MLOC_56470.1	Predicted protein; Uncharacterized protein	40S ribosomal S9-1	22.604	10.24	-0.719487	T	15	314	7	3	31	41000000	T	13	215	6	2	29	51000000	T	8	182	5	1	18	61000000	T	6	167	3	1	10	1300000	T	4	141	3	1	10	4000000	F	NA	NA	NA	NA	NA	NA	T
	MLOC_56486.1	Predicted protein; Uncharacterized protein	Ubiquitin-fold modifier-conjugating enzyme 1	20.35	7.83	-0.330435	T	1	29.86	1	1	5	15000000	T	0		1	1	5	9400000	T	1	30.65	1	1	5	15000000	F	NA	NA	NA	NA	NA	NA	F	NA	NA	NA	NA	NA	NA	F	NA	NA	NA	NA	NA	NA	F
	MLOC_56491.1	Uncharacterized protein	Valine--tRNA mitochondrial 1	120.155	6.74	-0.443532	T	2	70.64	1	1	1	39000000	F	NA	NA	NA	NA	NA	NA	F	NA	NA	NA	NA	NA	NA	T	1	85.99	1	1	1	9800000	T	4	64	2	2	2	20000000	T	3	47.77	1	1	1	15000000	T
	MLOC_56500.1	Predicted protein; Uncharacterized protein	Probable calcium-binding CML7	16.66	5.06	-0.372973	T	5	140	3	3	22	15000000	T	5	133	4	4	29	44000000	T	7	123	4	4	28	28000000	F	NA	NA	NA	NA	NA	NA	F	NA	NA	NA	NA	NA	NA	F	NA	NA	NA	NA	NA	NA	T
	MLOC_56501.2	Uncharacterized protein	---NA---	118.789	4.84	-0.851194	F	NA	NA	NA	NA	NA	NA	T	0	0	1	1	1	1400000	F	NA	NA	NA	NA	NA	NA	F	NA	NA	NA	NA	NA	NA	F	NA	NA	NA	NA	NA	NA	F	NA	NA	NA	NA	NA	NA	F
	MLOC_56502.4	Predicted protein; Uncharacterized protein	unc-45 homolog B	78.375	5.43	-0.591535	T	1	51.64	1	1	1	770000	T	0	36.53	1	1	0.860832	10000000	F	NA	NA	NA	NA	NA	NA	T	0	49	2	2	2	1500000	F	NA	NA	NA	NA	NA	NA	F	NA	NA	NA	NA	NA	NA	T
	MLOC_5653.2	Predicted protein; Uncharacterized protein	Mitogen-activated kinase 6	42.866	6.16	-0.335013	F	NA	NA	NA	NA	NA	NA	T	1.80842	61	2	2	5	20000000	F	NA	NA	NA	NA	NA	NA	F	NA	NA	NA	NA	NA	NA	F	NA	NA	NA	NA	NA	NA	F	NA	NA	NA	NA	NA	NA	F
	MLOC_56532.1	Uncharacterized protein	26S proteasome non-ATPase regulatory subunit 8 homolog A	30.56	5.15	-0.261423	T	5	71	4	4	19	9100000	T	2	67	3	3	13	26000000	T	2	52.92	2	2	7	4300000	F	NA	NA	NA	NA	NA	NA	F	NA	NA	NA	NA	NA	NA	F	NA	NA	NA	NA	NA	NA	T
	MLOC_56536.2	Predicted protein; Uncharacterized protein	Guanine nucleotide-binding subunit beta A	36.26	6.52	-0.100299	T	4	140	4	3	15	66000000	T	13	193	6	5	26	100000000	T	10	186	4	4	19	40000000	T	10	137	4	3	18	30000000	T	8	161	5	4	23	43000000	T	9	130	4	3	18	47000000	T
	MLOC_56552.2	Uncharacterized protein	D -box ATP-dependent RNA helicase D 15 chloroplastic	134.15	5.85	-0.429664	T	0	54	2	2	2	5800000	T	0	43	3	3	3	4800000	T	1.86825	58	2	2	2	5000000	F	NA	NA	NA	NA	NA	NA	T	1	57	2	2	2	3700000	F	NA	NA	NA	NA	NA	NA	F
	MLOC_5656.1	Uncharacterized protein	Signal recognition particle 54 kDa chloroplastic	49.933	9.54	-0.0774403	T	15	197	8	8	19	85000000	T	13	212	8	8	18	180000000	T	14	280	8	7	17	110000000	T	11	161	6	6	14	16000000	T	9	156	6	6	12	33000000	T	7	141	5	5	13	15000000	T
	MLOC_5657.1	Uncharacterized protein	Protein ApaG	32.852	9.54	-0.476689	F	NA	NA	NA	NA	NA	NA	F	NA	NA	NA	NA	NA	NA	F	NA	NA	NA	NA	NA	NA	F	NA	NA	NA	NA	NA	NA	F	NA	NA	NA	NA	NA	NA	F	NA	NA	NA	NA	NA	NA	F
	MLOC_56572.4	Uncharacterized protein	Hypersensitive-induced response 1	31.291	5.44	-0.150704	T	10	222	6	6	23	110000000	T	12.6559	190	5	5	19	140000000	T	8	180	5	5	20	73000000	T	3	62	2	2	7	22000000	T	3.15522	65.8752	2	2	7	18000000	T	3	62.27	1	1	4	21000000	T
	MLOC_56594.1	Predicted protein; Uncharacterized protein	Peroxidase 72	35.958	7.8	0.0756757	T	0		1	1	3.6036	1800000	F	NA	NA	NA	NA	NA	NA	F	NA	NA	NA	NA	NA	NA	F	NA	NA	NA	NA	NA	NA	F	NA	NA	NA	NA	NA	NA	F	NA	NA	NA	NA	NA	NA	F
	MLOC_56615.1	Ribosomal protein L15	－	24.382	11.75	-1.02745	T	11	95	5	5	21	87000000	T	9	67	4	4	14	200000000	T	8	82	3	3	14	120000000	T	4	57	2	2	10	59000000	T	3	41.63	2	2	10	65000000	T	6	95	3	3	13	65000000	T
	MLOC_56626.1	3-phosphoshikimate 1-carboxyvinyltransferase	－	28.016	5.25	-0.0127907	T	2	116	2	2	10.0775	18000000	T	2	100.18	1	1	5	10000000	T	2	129	2	2	10.0775	9700000	T	NA	36.82	1	1	7	4000000	T	0	77	1	1	5	NA	T	0	54	2	2	10.0775	8300000	T
	MLOC_56682.1	Uncharacterized protein	---NA---	15.131	9.22	-0.672388	T	0	40.88	1	1	7	NA	T	3.76585	70	2	2	18	28000000	T	0	33.29	1	1	7	NA	F	NA	NA	NA	NA	NA	NA	F	NA	NA	NA	NA	NA	NA	F	NA	NA	NA	NA	NA	NA	F
	MLOC_56703.1	GDP-D-mannose 3',5'-epimerase	－	41.937	6.09	-0.424259	F	NA	NA	NA	NA	NA	NA	T	4	49	3	1	10	NA	T	8	92	5	2	15.6334	2500000	T	1.88916	47.11	1	1	2	11000000	T	1	154	5	2	12	18000000	T	4	185	6	2	18	7700000	T
	MLOC_56713.2	Uncharacterized protein	Calcium-transporting ATPase endoplasmic reticulum-type	115.795	5.41	0.0775895	T	1	40.56	2	2	1	9400000	T	1	54	3	3	3	9000000	T	4	97	2	2	2	13000000	T	2	73.35	1	1	1	4600000	T	3	94	3	3	3.20151	4700000	T	2.46652	62	2	2	2	2600000	F
	MLOC_56715.1	Uncharacterized protein	Apoptosis inhibitor 5 API5	23.715	9.94	-0.881106	F	NA	NA	NA	NA	NA	NA	F	NA	NA	NA	NA	NA	NA	F	NA	NA	NA	NA	NA	NA	F	NA	NA	NA	NA	NA	NA	F	NA	NA	NA	NA	NA	NA	F	NA	NA	NA	NA	NA	NA	T
	MLOC_56768.1	Eukaryotic translation initiation factor 3 subunit B	－	83.315	5.14	-0.577809	T	13	209	5	5	9	25000000	T	8	146	5	5	7	34000000	T	5	126.353	4	4	5	28000000	T	10	156	6	6	10	28000000	T	11	193	6	6	10	33000000	T	10	152	5	5	7	23000000	T
	MLOC_56774.1	Uncharacterized protein	Pentatricopeptide repeat-containing protein, chloroplastic Flags: Precursor	63.756	8.25	-0.174609	F	NA	NA	NA	NA	NA	NA	F	NA	NA	NA	NA	NA	NA	T	3	79	2	2	2	19000000	F	NA	NA	NA	NA	NA	NA	F	NA	NA	NA	NA	NA	NA	F	NA	NA	NA	NA	NA	NA	T
	MLOC_56778.1	Uncharacterized protein	14-3-3 GF14-B	29.924	4.78	-0.528137	T	35	786	11	1	40	NA	F	NA	NA	NA	NA	NA	NA	T	34	644	12	1	39	NA	T	10	226	2	1	9.12548	22000000	T	8.9753	174	3	1	12	NA	T	8.79541	168	3	1	12	290000	T
	MLOC_56785.1	Uncharacterized protein	Isocitrate dehydrogenase	21.215	8.13	-0.0867347	F	NA	NA	NA	NA	NA	NA	F	NA	NA	NA	NA	NA	NA	F	NA	NA	NA	NA	NA	NA	F	NA	NA	NA	NA	NA	NA	F	NA	NA	NA	NA	NA	NA	F	NA	NA	NA	NA	NA	NA	T
	MLOC_56803.2	Uncharacterized protein	Sucrose:sucrose 1-fructosyltransferase	71.866	5.01	-0.160758	F	NA	NA	NA	NA	NA	NA	F	NA	NA	NA	NA	NA	NA	F	NA	NA	NA	NA	NA	NA	F	NA	NA	NA	NA	NA	NA	F	NA	NA	NA	NA	NA	NA	F	NA	NA	NA	NA	NA	NA	F
	MLOC_5687.2	Uncharacterized protein	NADH dehydrogenase [ubiquinone] 1 beta subcomplex subunit 7	9.94	8.75	-0.329885	T	2	38.6	1	1	17	21000000	F	NA	NA	NA	NA	NA	NA	F	NA	NA	NA	NA	NA	NA	F	NA	NA	NA	NA	NA	NA	F	NA	NA	NA	NA	NA	NA	F	NA	NA	NA	NA	NA	NA	F
	MLOC_56891.2	Predicted protein; Uncharacterized protein	NRT1 PTR FAMILY	59.796	8.37	0.471869	F	NA	NA	NA	NA	NA	NA	F	NA	NA	NA	NA	NA	NA	F	NA	NA	NA	NA	NA	NA	F	NA	NA	NA	NA	NA	NA	F	NA	NA	NA	NA	NA	NA	F	NA	NA	NA	NA	NA	NA	T
	MLOC_56895.1	Uncharacterized protein	Bifunctional epoxide hydrolase 2 Includes:	38.689	6.54	-0.0241477	F	NA	NA	NA	NA	NA	NA	F	NA	NA	NA	NA	NA	NA	F	NA	NA	NA	NA	NA	NA	T	NA	34.85	1	1	2	NA	F	NA	NA	NA	NA	NA	NA	F	NA	NA	NA	NA	NA	NA	F
	MLOC_56924.1	23 kDa jasmonate-induced protein	－	22.832	6.38	-0.305238	T	9	404	7	7	44	180000000	T	9	416	6	6	43	170000000	T	7	301.147	5	5	30.9524	150000000	T	11	457	6	6	38	110000000	T	4	409.416	4	4	33	110000000	T	4	323	6	6	37	98000000	T
	MLOC_56925.1	Pti1-like S/T protein kinase; Uncharacterized protein	－	39.38	8.03	-0.330387	F	NA	NA	NA	NA	NA	NA	F	NA	NA	NA	NA	NA	NA	F	NA	NA	NA	NA	NA	NA	F	NA	NA	NA	NA	NA	NA	F	NA	NA	NA	NA	NA	NA	F	NA	NA	NA	NA	NA	NA	T
	MLOC_5693.1	Uncharacterized protein	Probable carboxylesterase 18	37.514	8.35	-0.10029	F	NA	NA	NA	NA	NA	NA	F	NA	NA	NA	NA	NA	NA	F	NA	NA	NA	NA	NA	NA	F	NA	NA	NA	NA	NA	NA	F	NA	NA	NA	NA	NA	NA	F	NA	NA	NA	NA	NA	NA	F
	MLOC_56945.1	general control non-repressible 3	－	69.123	6.93	-0.305987	T	1	75	3	3	6	18000000	F	NA	NA	NA	NA	NA	NA	T	1	68.91	1	1	2	33000000	T	NA	0	1	1	2	1300000	F	NA	NA	NA	NA	NA	NA	F	NA	NA	NA	NA	NA	NA	T
	MLOC_57001.1	Uncharacterized protein	Soluble starch synthase chloroplastic amyloplastic	178.683	5	-0.456309	F	NA	NA	NA	NA	NA	NA	T	2	49.08	1	1	0.81607	4600000	F	NA	NA	NA	NA	NA	NA	T	2	62.98	1	1	0.81607	3200000	T	1	38.27	1	1	0.81607	2400000	T	2	66.29	1	1	0.81607	6400000	F
	MLOC_57006.1	Predicted protein; Uncharacterized protein	Prohibitin-1 mitochondrial	31.934	9.72	-0.183391	T	12	171	3	3	12.8028	78000000	T	22.5528	333.373	8	8	37	57000000	T	15	306	7	7	30	60000000	F	NA	NA	NA	NA	NA	NA	F	NA	NA	NA	NA	NA	NA	F	NA	NA	NA	NA	NA	NA	T
	MLOC_57018.2	oxoprolinase 1	－	136.382	5.91	-0.108054	T	2	40.15	1	1	0.877193	4800000	T	0	28.31	1	1	0.877193	4600000	F	NA	NA	NA	NA	NA	NA	T	2	73.3	1	1	1	5000000	F	NA	NA	NA	NA	NA	NA	F	NA	NA	NA	NA	NA	NA	F
	MLOC_57042.1	Tetratricopeptide repeat (TPR)-like superfamily protein	－	43.566	4.92	-0.533681	F	NA	NA	NA	NA	NA	NA	F	NA	NA	NA	NA	NA	NA	F	NA	NA	NA	NA	NA	NA	F	NA	NA	NA	NA	NA	NA	F	NA	NA	NA	NA	NA	NA	F	NA	NA	NA	NA	NA	NA	T
	MLOC_57053.1	Predicted protein; Uncharacterized protein	Transmembrane and coiled-coil domain-containing 1	20.899	9.99	0.191919	F	NA	NA	NA	NA	NA	NA	F	NA	NA	NA	NA	NA	NA	F	NA	NA	NA	NA	NA	NA	F	NA	NA	NA	NA	NA	NA	F	NA	NA	NA	NA	NA	NA	F	NA	NA	NA	NA	NA	NA	F
	MLOC_57061.1	Predicted protein; Uncharacterized protein	Chlorophyll a-b binding chloroplastic	30.725	5.5	-0.0104895	T	47	753	8	8	43	510000000	T	47	711	11	11	49	2000000000	T	45	662.857	8	8	37	1900000000	T	31	440	9	9	48	420000000	T	29.4566	409.117	8	8	46	390000000	T	33	616	10	10	48	390000000	T
	MLOC_57081.1	Predicted protein; Uncharacterized protein	Peroxiredoxin chloroplastic	23.227	9.67	-0.315741	T	61	843	12	12	45	430000000	T	69	841	12	12	45	310000000	T	51	645	10	10	45	360000000	T	30	326	10	10	42	130000000	T	37	495	10	10	42	150000000	T	43	480.759	11	11	45	130000000	T
	MLOC_571.1	Uncharacterized protein	Pentatricopeptide repeat-containing protein, At3g46610	62.888	7.31	-0.229049	F	NA	NA	NA	NA	NA	NA	T	1		1	1	2	1900000	F	NA	NA	NA	NA	NA	NA	F	NA	NA	NA	NA	NA	NA	F	NA	NA	NA	NA	NA	NA	F	NA	NA	NA	NA	NA	NA	F
	MLOC_57100.1	Uncharacterized protein	Tricetin 3',4',5'-O-trimethyltransferase	38.299	5.78	0.0511364	F	NA	NA	NA	NA	NA	NA	F	NA	NA	NA	NA	NA	NA	F	NA	NA	NA	NA	NA	NA	F	NA	NA	NA	NA	NA	NA	F	NA	NA	NA	NA	NA	NA	F	NA	NA	NA	NA	NA	NA	F
	MLOC_57112.1	Uncharacterized protein	L-ornithine N5-acetyltransferase NATA1	8.097	4.72	-0.293333	T	1	68	2	2	34	6700000	T	2	43.73	1	1	22	9500000	T	0	45	2	2	34	4500000	F	NA	NA	NA	NA	NA	NA	T	2	55.3	1	1	22	12000000	T	2	44.47	1	1	22	14000000	F
	MLOC_57130.1	Uncharacterized protein	30S ribosomal chloroplastic Flags: Precursor	19.136	10.45	-0.576023	T	11	136	7	7	32	72000000	T	14	151	7	7	32	120000000	T	21	256	7	7	32	87000000	T	2	46.61	1	1	6.43275	40000000	T	7	88	4	4	25	7200000	T	7	64.1	2	2	12	6600000	T
	MLOC_57137.1	Uncharacterized protein	Uncharacterized protein At4g06744; Flags: Precursor	57.227	5.95	0.0509158	T	0	59.03	1	1	1	920000	T	0	51.58	1	1	1	2600000	F	NA	NA	NA	NA	NA	NA	F	NA	NA	NA	NA	NA	NA	T	0	58.83	1	1	1	2600000	F	NA	NA	NA	NA	NA	NA	F
	MLOC_57148.1	Predicted protein; Uncharacterized protein	Seleno H	20.509	9.73	-0.540625	F	NA	NA	NA	NA	NA	NA	F	NA	NA	NA	NA	NA	NA	F	NA	NA	NA	NA	NA	NA	F	NA	NA	NA	NA	NA	NA	F	NA	NA	NA	NA	NA	NA	F	NA	NA	NA	NA	NA	NA	T
[truncated: 1,419 more rows]
[truncated: 62 more columns]
