# Supplementary material for: Evaluation of sample preparation methods for mass spectrometry-based proteomic analysis of barley leaves
Source: Plant Methods. 2018 Aug 25;14:72. doi: 10.1186/s13007-018-0341-4 (PMC6109330; doi:10.1186/s13007-018-0341-4)
Supplement: Supplementary file 5 — Additional file 5. KEGG pathway comparison of FASP and SDC-FASP protocols. [file 13007_2018_341_MOESM5_ESM.xlsx]

## Sheet: Sheet1
	Additional file 5. KEGG pathway comparison of FASP and SDC-FASP protocols. Proteins were identified and quantified using label free proteomics and then subjected for KEGG annotation.
	Functional category	FASP	SDC-FASP
	Ribosome	105	99
	Biosynthesis of amino acids	76	77
	Carbon metabolism	72	68
	Oxidative phosphorylation	44	46
	Photosynthesis	38	39
	Alzheimer's disease	27	27
	Proteasome	26	24
	RNA transport	26	28
	Carbon fixation in photosynthetic organisms	24	24
	Glycolysis / Gluconeogenesis	24	23
	Glyoxylate and dicarboxylate metabolism	24	24
	Starch and sucrose metabolism	24	20
	2-Oxocarboxylic acid metabolism	23	21
	Aminoacyl-tRNA biosynthesis	23	22
	Cysteine and methionine metabolism	23	23
	Glycine, serine and threonine metabolism	23	22
	Porphyrin and chlorophyll metabolism	22	23
	Amino sugar and nucleotide sugar metabolism	21	20
	Protein processing in endoplasmic reticulum	21	26
	Alanine, aspartate and glutamate metabolism	20	19
	Purine metabolism	20	19
	Pyruvate metabolism	18	19
	Phenylalanine, tyrosine and tryptophan biosynthesis	17	17
	Arginine biosynthesis	16	14
	Citrate cycle (TCA cycle)	16	16
	Pentose phosphate pathway	16	13
	Phagosome	15	15
	Glutathione metabolism	14	13
	Pyrimidine metabolism	14	14
	Fatty acid metabolism	13	13
	Methane metabolism	13	12
	Peroxisome	13	13
	Phenylpropanoid biosynthesis	13	10
	Arginine and proline metabolism	12	11
	Fructose and mannose metabolism	12	11
	Phenylalanine metabolism	12	10
	Spliceosome	12	17
	Vibrio cholerae infection	11	10
	Galactose metabolism	10	8
	Legionellosis	10	9
	mTOR signaling pathway	10	9
	Pentose and glucuronate interconversions	10	8
	Photosynthesis - antenna proteins	10	11
	Quorum sensing	10	10
	Rheumatoid arthritis	10	9
	Terpenoid backbone biosynthesis	10	11
	Carbon fixation pathways in prokaryotes	9	9
	Epithelial cell signaling in Helicobacter pylori infection	9	8
	Fatty acid biosynthesis	9	8
	Glycerolipid metabolism	9	6
	Selenocompound metabolism	9	8
	Sulfur metabolism	9	9
	Tyrosine metabolism	9	8
	Valine, leucine and isoleucine degradation	9	9
	alpha-Linolenic acid metabolism	8	7
	AMPK signaling pathway	8	8
	Collecting duct acid secretion	8	7
	Fatty acid degradation	8	8
	Lysosome	8	8
	Nitrogen metabolism	8	7
	Protein export	8	12
	RNA degradation	8	8
	Ubiquinone and other terpenoid-quinone biosynthesis	8	7
	Ascorbate and aldarate metabolism	7	7
	Cyanoamino acid metabolism	7	5
	HIF-1 signaling pathway	7	7
	Histidine metabolism	7	10
	Plant-pathogen interaction	7	8
	Propanoate metabolism	7	7
	Tropane, piperidine and pyridine alkaloid biosynthesis	7	7
	Tuberculosis	7	6
	Valine, leucine and isoleucine biosynthesis	7	7
	beta-Alanine metabolism	6	6
	Central carbon metabolism in cancer	6	5
	Flavonoid biosynthesis	6	5
	Glucagon signaling pathway	6	6
	Insulin signaling pathway	6	6
	Longevity regulating pathway - worm	6	6
	Lysine biosynthesis	6	7
	Lysine degradation	6	5
	mRNA surveillance pathway	6	9
	Pantothenate and CoA biosynthesis	6	6
	Tryptophan metabolism	6	5
	Two-component system	6	6
	Alcoholism	5	5
	Apoptosis - fly	5	5
	Biosynthesis of unsaturated fatty acids	5	5
	Carotenoid biosynthesis	5	4
	Estrogen signaling pathway	5	5
	Glycerophospholipid metabolism	5	5
	Inositol phosphate metabolism	5	4
	Isoquinoline alkaloid biosynthesis	5	5
	Longevity regulating pathway - multiple species	5	5
	One carbon pool by folate	5	6
	PI3K-Akt signaling pathway	5	6
	Systemic lupus erythematosus	5	5
	Thyroid hormone synthesis	5	5
	Arachidonic acid metabolism	4	4
	Biotin metabolism	4	4
	Butanoate metabolism	4	4
	C5-Branched dibasic acid metabolism	4	4
	Calcium signaling pathway	4	3
	Drug metabolism - other enzymes	4	3
	Monobactam biosynthesis	4	5
	Phospholipase D signaling pathway	4	2
	PPAR signaling pathway	4	3
	Riboflavin metabolism	4	4
	Thiamine metabolism	4	3
	Toxoplasmosis	4	3
	Ubiquitin mediated proteolysis	4	6
	Vitamin B6 metabolism	4	4
	cAMP signaling pathway	3	3
	cGMP - PKG signaling pathway	3	3
	Chemical carcinogenesis	3	2
	Drug metabolism - cytochrome P450	3	2
	FoxO signaling pathway	3	3
	GABAergic synapse	3	3
	Metabolism of xenobiotics by cytochrome P450	3	2
	Pathogenic Escherichia coli infection	3	3
	Pathways in cancer	3	3
	Phosphatidylinositol signaling system	3	3
	Plant hormone signal transduction	3	3
	Prion diseases	3	3
	Ribosome biogenesis in eukaryotes	3	5
	RNA polymerase	3	3
	Stilbenoid, diarylheptanoid and gingerol biosynthesis	3	2
	Streptomycin biosynthesis	3	2
	Bacterial invasion of epithelial cells	2	2
	Cell cycle - Caulobacter	2	2
	Chloroalkane and chloroalkene degradation	2	2
	Degradation of aromatic compounds	2	1
	Fatty acid elongation	2	2
	Fc gamma R-mediated phagocytosis	2	2
	Gap junction	2	2
	Glutamatergic synapse	2	2
	GnRH signaling pathway	2	2
	Linoleic acid metabolism	2	2
	Longevity regulating pathway - mammal	2	2
	MAPK signaling pathway - yeast	2	2
	Mineral absorption	2	2
	Neurotrophin signaling pathway	2	2
	N-Glycan biosynthesis	2	2
	Novobiocin biosynthesis	2	2
	Nucleotide excision repair	2	3
	Other glycan degradation	2	2
	Oxytocin signaling pathway	2	2
	Pancreatic secretion	2	2
	Pertussis	2	2
	Platinum drug resistance	2
	Prostate cancer	2	2
	Proximal tubule bicarbonate reclamation	2	2
	Rap1 signaling pathway	2	1
	Ras signaling pathway	2	2
	Regulation of actin cytoskeleton	2	1
	Retinol metabolism	2	1
	Salmonella infection	2
	Serotonergic synapse	2	1
	SNARE interactions in vesicular transport	2	5
	Sphingolipid metabolism	2	2
	Steroid hormone biosynthesis	2
	Styrene degradation	2
	Sulfur relay system	2	1
	Taurine and hypotaurine metabolism	2	2
	Toll and Imd signaling pathway	2	2
	Type I diabetes mellitus	2	2
	Type II diabetes mellitus	2	2
	Various types of N-glycan biosynthesis	2	2
	Vasopressin-regulated water reabsorption	2	2
	Viral myocarditis	2	2
	Adipocytokine signaling pathway	1	1
	Aflatoxin biosynthesis	1	1
	African trypanosomiasis	1	1
	AGE-RAGE signaling pathway in diabetic complications	1
	Aldosterone synthesis and secretion	1	1
	Aminobenzoate degradation	1
	Amoebiasis	1	1
	Amphetamine addiction	1	1
	Apoptosis - multiple species	1	1
	Axon guidance	1	1
	Basal transcription factors	1	1
	Benzoate degradation	1	1
	Biosynthesis of ansamycins	1	1
	Carbohydrate digestion and absorption	1	1
	Cell cycle	1	5
	Chlorocyclohexane and chlorobenzene degradation	1	1
	Choline metabolism in cancer	1	1
	Circadian entrainment	1	1
	Circadian rhythm - plant	1	1
	Colorectal cancer	1	1
	D-Glutamine and D-glutamate metabolism	1
	DNA replication	1	2
	EGFR tyrosine kinase inhibitor resistance	1	1
	Ether lipid metabolism	1	1
	Fanconi anemia pathway	1	1
	Fat digestion and absorption	1	1
	Fc epsilon RI signaling pathway	1
	Fluorobenzoate degradation	1	1
	Folate biosynthesis	1	1
	Gastric acid secretion	1	1
	Glioma	1	1
	Glycosaminoglycan degradation	1	1
	Glycosphingolipid biosynthesis - globo and isoglobo series	1	1
	Homologous recombination	1	1
	Inflammatory mediator regulation of TRP channels	1	1
	Insulin resistance	1	1
	Limonene and pinene degradation	1	1
	Lipopolysaccharide biosynthesis	1	1
	Long-term potentiation	1	1
	MAPK signaling pathway	1	1
	Melanogenesis	1	1
	Naphthalene degradation	1	1
	Neomycin, kanamycin and gentamicin biosynthesis	1	1
	Nicotinate and nicotinamide metabolism	1	1
	Olfactory transduction	1	1
	Osteoclast differentiation	1
	Ovarian Steroidogenesis	1
	p53 signaling pathway	1	1
	Phototransduction	1	1
	Phototransduction - fly	1	1
	RIG-I-like receptor signaling pathway	1	1
	Salivary secretion	1	1
	Shigellosis	1
	Small cell lung cancer	1	1
	Steroid biosynthesis	1	3
	Synthesis and degradation of ketone bodies	1	1
	Thyroid hormone signaling pathway	1
	Toluene degradation	1	1
	Vascular smooth muscle contraction	1	1
