# Supplementary material for: Evaluation of sample preparation methods for mass spectrometry-based proteomic analysis of barley leaves
Source: Plant Methods. 2018 Aug 25;14:72. doi: 10.1186/s13007-018-0341-4 (PMC6109330; doi:10.1186/s13007-018-0341-4)
Supplement: Supplementary file 6 — Additional file 6. List of peptides and matched PSMs identified by TMT labelling proteomics. [file 13007_2018_341_MOESM6_ESM.xlsx]

## Sheet: Table title
		Additional file 6 List of peptides and matched PSMs identified by TMT labelling proteomics. For peptide identification, a cutofff of FDR lower than 0.01 was used. FASP-PEP, peptides identified in FASP protocol; SDC-FASP-PEP, peptides identified in SDC-FASP protocols; FASP-PSM, PSMs identified in FASP protocol; SDC-FASP-PSM, PSMs identified in SDC-FASP protocol.

## Sheet: FASP-PEP
Sequence	# PSMs	# Proteins	# Protein Groups	Protein Group Accessions	Modifications	MH+ [Da]	127_C/126	127_C/126 Count	127_C/126 Variability [%]	128_C/126	128_C/126 Count	128_C/126 Variability [%]	q-Value	PEP	A2	XCorr A2	A4	IonScore A4	Exp Value A4	# Missed Cleavages
RHPEYAVSVLLR	3	1	1	P02769		1439.81							0	4.447e-06	High	3.33734				1
EHNASPGYYDGR	2	2	1	MLOC_64679.1;MLOC_64679.1:Ribulose		1365.58							0.0003704	0.004034	High	2.69443	High	32.5	0.00413321	0
DAFLGSFLYEYSR	1	1	1	P02769		1567.75							8.952e-05	0.0002726	High	3.57305				0
KKMDATAQELSEEK	1	1	1	MLOC_75045.1;MLOC_75045.1:Malate	K1(TMT6plex); N-Term(TMT6plex); K2(TMT6plex); M3(Oxidation); K14(TMT6plex)	2540.44	1.32175	1		1.3815	1		0.0001337	0.001513			High	16.65	2.26977	2
KYAEVKPALTNMVEAAK	1	3	1	MLOC_76000.1;MLOC_76000.1:Uncharacterized	K1(TMT6plex); N-Term(TMT6plex); K6(TMT6plex); M12(Oxidation); K17(TMT6plex)	2795.65	1.09013	1		1.10537	1		0	2.102e-05			High	19.25	0.425484	1
KTMEINPENAIMDELR	1	2	1	MLOC_72488.3;MLOC_72488.3:Uncharacterized	K1(TMT6plex); N-Term(TMT6plex); M3(Oxidation); M12(Oxidation)	2394.25	1.18996	1		1.24542	1		7.166e-05	0.001044			High	42.29	0.00883236	1
KTMEINPENAIMEELR	1	3	1	MLOC_18664.2;MLOC_18664.2:Uncharacterized	K1(TMT6plex); N-Term(TMT6plex); M3(Oxidation); M12(Oxidation)	2408.26	1.08208	1		1.17088	1		0.0003199	0.002579			High	37.22	0.0288015	1
LTYYTPEYETK	2	1	1	AGP50763;AGP50763:ribulose-1,5-bisphosphate	K11(TMT6plex)	1636.83	1.03804	1		1.06221	1		0	0.0003245	High	2.61839	High	55.19	0.000311015	0
TKAAQAAEFASK	1	1	1	MLOC_12284.1;MLOC_12284.1:Predicted	K12(TMT6plex)	1451.83							0	0.0002263			High	82.39	8.00263e-07	1
QAVVNPENTFFSVK	2	2	2	MLOC_37101.1;MLOC_37101.1:Uncharacterized;MLOC_55086.1;MLOC_55086.1:Uncharacterized	K14(TMT6plex)	1808.98							0.0004128	0.004704	High	2.71835	High	45.25	0.0044318	0
TKVVGVDTSGSGVK	1	2	1	MLOC_10856.1;MLOC_10856.1:Dihydrolipoyl	K14(TMT6plex)	1562.92							0	4.128e-06			High	79.4	1.76643e-06	1
TKVVGVDTSGDGVK	1	1	1	MLOC_10877.1;MLOC_10877.1:Uncharacterized	K14(TMT6plex)	1590.91							0	9.133e-06			High	81.5	1.09201e-06	1
EPTTENAAEGGDSDAK	1	3	1	MLOC_81305.3;MLOC_81305.3:Uncharacterized	K16(TMT6plex)	1820.83							0.003345	0.05697	High	0.434699				0
EKVVGAELASK	2	3	1	MLOC_11707.3	K2(TMT6plex); K11(TMT6plex)	1588.97	1.61487	1		1.24738	1		0.005293	0.07599	High	1.96325	High	14.5	3.22525	1
MAKVAAMATEK	2	1	1	MLOC_18330.1	M1(Oxidation); K11(TMT6plex)	1395.76	1.25137	1		1.18054	1		0.0006979	0.01529	High	3.09518	High	15.44	3.64343	1
MCCLFINDLDAGAGR	1	2	1	MLOC_70817.2;MLOC_70817.2:Ribulose	M1(Oxidation); N-Term(TMT6plex); C2(Carbamidomethyl); C3(Carbamidomethyl)	1957.92	0.845127	1		0.96273	1		0	2.766e-06			High	60.25	5.03184e-05	0
AMHAVIDR	2	1	1	AGP50763;AGP50763:ribulose-1,5-bisphosphate	M2(Oxidation)	928.467							0.002353	0.03987	High	2.15692	High	47.99	0.000608413	0
TFQGPPHGIQVER	28	1	1	AGP50763;AGP50763:ribulose-1,5-bisphosphate	N-Term(TMT6plex)	1694.92	1.00889	14	17.3229	1.07931	14	16.1175	0	0.0001514	High	4.66394	High	51.95	0.000919419	0
DTDILAAFR	24	1	1	AGP50763;AGP50763:ribulose-1,5-bisphosphate	N-Term(TMT6plex)	1250.7	1.12717	12	12.8316	1.1509	12	8.43731	0	0.0006512	High	3.82537	High	51.76	0.000865515	0
VSPQPGVPPEEAGAAVAAESSTGTWTTVWTDGLTSLDR	22	1	1	AGP50763;AGP50763:ribulose-1,5-bisphosphate	N-Term(TMT6plex)	4070.03	1.16028	7	21.4711	1.12476	7	9.2929	0	5.365e-05	High	7.93515	High	100.33	1.07466e-08	0
EMTLGFVDLLR	6	1	1	AGP50763;AGP50763:ribulose-1,5-bisphosphate	N-Term(TMT6plex)	1522.85	1.0154	3	3.36922	1.19139	3	8.70923	0	1.694e-06	High	4.4336	High	59.07	0.000181484	0
ALRLEDLR	4	2	1	AGP50763;AGP50763:ribulose-1,5-bisphosphate	N-Term(TMT6plex)	1214.74	1.21974	2	3.44804	1.3171	2	3.8136	0.000548	0.0134	High	2.95902	High	25.6	0.276938	1
EGNEIIR	4	1	1	AGP50763;AGP50763:ribulose-1,5-bisphosphate	N-Term(TMT6plex)	1059.6	1.12568	3	4.68048	1.15662	3	1.22269	0.002457	0.04288	High	2.94872	High	16.01	2.69908	0
DDENVNSQPFMR	2	2	1	AGP50763;AGP50763:ribulose-1,5-bisphosphate	N-Term(TMT6plex)	1680.79	0.932448	1		1.0005	1		0	2.054e-07	High	5.07188	High	51.88	0.000250697	0
MPSAVGYQPTLSTEMGSLQER	28	1	1	AGP50762;AGP50762:ATP	N-Term(TMT6plex)	2511.25	1.25288	14	19.5859	1.20675	14	33.6534	0	1.633e-11	High	6.27142	High	100.02	1.23828e-08	0
VALVYGQMNEPPGAR	26	1	1	AGP50762;AGP50762:ATP	N-Term(TMT6plex)	1830.98	1.14333	13	9.86371	1.14975	13	7.63996	0	1.434e-08	High	5.1531	High	84.23	5.21427e-07	0
GMEVIDTGAPLSVPVGGATLGR	24	2	1	AGP50762;AGP50762:ATP	N-Term(TMT6plex)	2326.27	1.11549	12	17.3566	1.15115	12	15.9266	0	1.228e-13	High	6.14207	High	94.72	5.23301e-08	0
GIYPAVDPLDSTSTMLQPR	16	1	1	AGP50762;AGP50762:ATP	N-Term(TMT6plex)	2290.21	0.963379	8	9.75598	1.10155	8	6.55453	0	1.225e-09	High	5.7151	High	90.21	1.41871e-07	0
FVQAGSEVSALLGR	10	1	1	AGP50762;AGP50762:ATP	N-Term(TMT6plex)	1662.94	1.08843	5	2.73074	1.07757	5	2.87238	0	4.033e-09	High	5.41966	High	77.21	3.14248e-06	0
VVDLLAPYR	8	1	1	AGP50762;AGP50762:ATP	N-Term(TMT6plex)	1274.77	1.04598	4	3.8285	1.19921	4	3.72323	0	0.0004011	High	3.21095	High	35.07	0.0475159	0
LPYIYNALVVQSR	5	2	1	AGP50762;AGP50762:ATP	N-Term(TMT6plex)	1765.03	0.961073	3	1.52266	1.01941	3	11.4079	0	3.109e-06	High	4.35418	High	36.96	0.0256951	0
IVGNEHYETAQR	4	1	1	AGP50762;AGP50762:ATP	N-Term(TMT6plex)	1645.85	0.964792	2	5.67209	1.00545	2	8.60392	0	2.651e-07	High	4.38726	High	65.25	3.48693e-05	0
AVAMSATDGLMR	4	2	1	AGP50762;AGP50762:ATP	N-Term(TMT6plex)	1451.76	1.04452	2	20.697	1.07053	2	16.6033	0	1.736e-08	High	4.52948	High	73.16	5.60107e-06	0
IFNVLGEPVDNLGPVDSSATFPIHR	2	1	1	AGP50762;AGP50762:ATP	N-Term(TMT6plex)	2923.57	1.33944	1		1.35611	1		0	1.898e-11	High	6.90749	High	98.34	2.1419e-08	0
IAQIPVSEAYLGR	30	1	1	AGP50752;AGP50752:ATP	N-Term(TMT6plex)	1645.95	1.22051	15	10.658	1.29593	15	5.64654	0	2.247e-07	High	4.31836	High	65.53	3.77862e-05	0
QSQANPLPVEEQIATIYTGTR	26	1	1	AGP50752;AGP50752:ATP	N-Term(TMT6plex)	2545.36	1.05257	13	29.7677	1.19298	13	10.7295	0	3.114e-11	High	6.77737	High	104.03	6.03132e-09	0
LIESPAPSIISR	21	1	1	AGP50752;AGP50752:ATP	N-Term(TMT6plex)	1511.9	1.17851	11	4.69075	1.1773	11	14.3836	0	1.448e-06	High	3.8455	High	50.23	0.000836505	0
QMSLLLR	8	1	1	AGP50752;AGP50752:ATP	N-Term(TMT6plex)	1089.67	1.03637	4	6.81471	1.01567	4	1.95973	0.0005049	0.01052	High	2.68649	High	30.07	0.154145	0
EAYPGDVFYLHSR	5	1	1	AGP50752;AGP50752:ATP	N-Term(TMT6plex)	1782.91	1.23665	3	7.60537	1.26274	3	9.62053	0	2.01e-06	High	4.61588	High	45.42	0.00328417	0
GEIIASESR	2	1	1	AGP50752;AGP50752:ATP	N-Term(TMT6plex)	1190.66	1.05221	1		1.11807	1		0	0.0002474	High	3.11174	High	35.77	0.0341657	0
EAIQEQLER	2	1	1	AGP50752;AGP50752:ATP	N-Term(TMT6plex)	1344.73	1.21417	1		1.19906	1		0	0.0002805	High	3.66287	High	37.97	0.0179776	0
SVYEPLQTGLIAIDSMIPIGR	2	1	1	AGP50752;AGP50752:ATP	N-Term(TMT6plex)	2502.39	1.07176	1		1.05125	1		0	2.192e-10	High	6.44886	High	92.58	6.80435e-08	0
TSQNQLAR	2	1	1	AGP50752;AGP50752:ATP	N-Term(TMT6plex)	1146.64	1.08717	1		1.11095	1		7.166e-05	0.0009212	High	2.77415	High	29.09	0.162831	0
VVQVGDGIAR	2	1	1	AGP50752;AGP50752:ATP	N-Term(TMT6plex)	1242.74	1.06454	1		1.07607	1		8.952e-05	0.0002065	High	3.97676	High	51.41	0.000671453	0
VGIENIGR	2	1	1	AGP50752;AGP50752:ATP	N-Term(TMT6plex)	1086.65	1.01349	1		0.97155	1		0.0004984	0.004552	High	2.94242	High	31.56	0.0661575	0
ELIIGDR	2	1	1	AGP50752;AGP50752:ATP	N-Term(TMT6plex)	1044.63	1.15679	2	6.68825	1.09133	2	12.6922	0.001465	0.02641	High	2.73217				0
ERIEQYNR	1	1	1	AGP50752;AGP50752:ATP	N-Term(TMT6plex)	1336.72	1.22498	1		1.20531	1		0.0009014	0.01816			High	15.61	3.74401	1
TGITADDVNAAFR	8	2	1	MLOC_52515.2;MLOC_52515.2:Predicted	N-Term(TMT6plex)	1579.83	1.26316	4	7.89297	1.2168	4	7.71523	0	2.984e-06	High	3.99078	High	48.39	0.00197685	0
LNGIALR	7	3	2	MLOC_52515.2;MLOC_52515.2:Predicted;MLOC_44511.1;MLOC_44511.1:Predicted	N-Term(TMT6plex)	985.638							0.0005049	0.01021	High	2.87653	High	45.7	0.0010645	0
ENSPLEVIVINDSGGVR	6	1	1	MLOC_52515.2;MLOC_52515.2:Predicted	N-Term(TMT6plex)	2027.1	1.3921	3	5.5261	1.26371	3	26.6875	0	4.06e-09	High	5.18885	High	54.31	0.000570478	0
GTMTTTHSYTGDQR	4	2	2	MLOC_52515.2;MLOC_52515.2:Predicted;MLOC_44511.1;MLOC_44511.1:Predicted	N-Term(TMT6plex)	1784.85							0	6.183e-07	High	4.70871	High	46.71	0.00114118	0
VAINGFGR	3	2	2	MLOC_52515.2;MLOC_52515.2:Predicted;MLOC_44511.1;MLOC_44511.1:Predicted	N-Term(TMT6plex)	1062.63							0.0004984	0.006976	High	2.59251	High	19.68	1.49037	0
NIQVVSNR	2	2	1	MLOC_52515.2;MLOC_52515.2:Predicted	N-Term(TMT6plex)	1158.68	1.12851	1		1.18905	1		0.0001673	0.002114	High	2.95227	High	31.43	0.0878447	0
LLDASHR	2	3	2	MLOC_52515.2;MLOC_52515.2:Predicted;MLOC_44511.1;MLOC_44511.1:Predicted	N-Term(TMT6plex)	1040.61							0.001582	0.02738	High	2.82816	High	26.49	0.127228	0
SIITGELPAGWADALPQYTTESPADATR	8	2	1	MLOC_20190.3;MLOC_20190.3:Uncharacterized	N-Term(TMT6plex)	3160.61	1.32747	4	8.30154	1.28069	4	19.0086	0	7.108e-14	High	7.49397	High	104.77	4.45624e-09	0
NGNDGYDEIR	2	2	1	MLOC_20190.3;MLOC_20190.3:Uncharacterized	N-Term(TMT6plex)	1381.66	1.15291	1		1.13119	1		0	8.329e-06	High	3.83376	High	55.47	0.000131538	0
ESVLPEAVTAR	2	3	1	MLOC_20190.3;MLOC_20190.3:Uncharacterized	N-Term(TMT6plex)	1400.8	0.961539	1		0.975915	1		8.952e-05	0.001072	High	3.30281	High	35.02	0.0392052	0
NPYWFNR	1	2	1	MLOC_20190.3;MLOC_20190.3:Uncharacterized	N-Term(TMT6plex)	1225.63	1.06787	1		1.05938	1		0.004506	0.06802	High	2.60181				0
IQGVWYAQLESN	30	2	1	MLOC_78630.1;MLOC_78630.1:Predicted	N-Term(TMT6plex)	1636.86	1.27941	15	19.4742	1.19155	15	12.6184	0	0.0001677	High	3.03067	High	70.03	1.25977e-05	0
DGIDYAAVTVQLPGGER	28	2	1	MLOC_78630.1;MLOC_78630.1:Predicted	N-Term(TMT6plex)	1990.05	1.13738	14	11.2014	1.15743	14	13.2206	0	1.391e-08	High	5.78267	High	80.71	1.3468e-06	0
GRGGSTGYDNAVALPAGGR	4	2	1	MLOC_78630.1;MLOC_78630.1:Predicted	N-Term(TMT6plex)	2005.05	1.4119	2	16.1437	1.40132	2	25.2322	0	1.88e-08	High	6.34324	High	106.37	3.44743e-09	1
GGSTGYDNAVALPAGGR	2	2	1	MLOC_78630.1;MLOC_78630.1:Predicted	N-Term(TMT6plex)	1791.92	1.024	1		1.09198	1		0	2.805e-11	High	6.65187	High	91.01	1.09207e-07	0
QLVATGKPESFSGPFLVPSYR	2	2	1	MLOC_78630.1;MLOC_78630.1:Predicted	N-Term(TMT6plex)	2509.37	1.21846	1		1.32174	1		0	0.0003993	High	3.84413	High	52.49	0.000760629	0
NEPPAFQKTK	1	3	1	MLOC_78630.1;MLOC_78630.1:Predicted	N-Term(TMT6plex)	1388.8							0.009454	0.1243			High	38.55	0.0210433	1
VLESLGADPNNIR	8	2	1	MLOC_73713.1;MLOC_73713.1:Uncharacterized	N-Term(TMT6plex)	1626.91	1.21286	4	3.82394	1.18114	4	10.5749	0	6.295e-05	High	4.0498	High	55.6	0.000344829	0
LIGSPPGYVGYTEGGQLTEAVR	8	5	2	MLOC_73713.1;MLOC_73713.1:Uncharacterized;MLOC_44327.1;MLOC_44327.1:Uncharacterized	N-Term(TMT6plex)	2493.33							0	4.36e-07	High	6.08385	High	91.33	1.14075e-07	0
VPEPTVEESIQILR	6	2	1	MLOC_73713.1;MLOC_73713.1:Uncharacterized	N-Term(TMT6plex)	1839.05	1.33124	3	22.0438	1.37073	3	9.80901	0	1.543e-06	High	4.85397	High	44.9	0.00423261	0
AIDLIDEAGSR	4	4	1	MLOC_73713.1;MLOC_73713.1:Uncharacterized	N-Term(TMT6plex)	1388.76	1.16182	2	1.13014	1.16297	2	1.97429	0	2.806e-06	High	4.10984	High	57.61	0.000233543	0
VLELSLEEAR	4	2	1	MLOC_73713.1;MLOC_73713.1:Uncharacterized	N-Term(TMT6plex)	1387.8	1.13589	2	10.1114	1.09894	2	6.41022	0	6.075e-05	High	4.13429	High	40.43	0.0129927	0
GSGFVAVEIPFTPR	4	2	1	MLOC_73713.1;MLOC_73713.1:Uncharacterized	N-Term(TMT6plex)	1705.95	1.30722	2	7.07806	1.11348	2	5.53459	0	7.678e-06	High	4.05399	High	44.28	0.00552224	0
VVVLNSGSGIAEPLAPALSA	4	2	1	MLOC_73713.1;MLOC_73713.1:Uncharacterized	N-Term(TMT6plex)	2094.21	1.39001	2	23.2478	1.46452	2	11.4415	0	1.725e-07	High	3.83909	High	99.64	1.35966e-08	0
TAIAEGLAQR	4	5	2	MLOC_73713.1;MLOC_73713.1:Uncharacterized;MLOC_64528.1;MLOC_64528.1:Uncharacterized	N-Term(TMT6plex)	1258.73							0	0.0005934	High	4.16161	High	58.35	0.000189279	0
VIMLAQEEAR	1	2	1	MLOC_73713.1;MLOC_73713.1:Uncharacterized	N-Term(TMT6plex)	1388.78	1.01317	1		1.14943	1		0.006278	0.08867			High	12.29	8.76154	0
DQQTVFVAGATGQTGVR	4	4	1	MLOC_52444.1;MLOC_52444.1:Uncharacterized	N-Term(TMT6plex)	1964.04	0.964988	2	0.360626	1.26103	2	14.4532	0	1.275e-08	High	5.31743	High	82.2	9.45717e-07	0
SLIPAFPSPGTGSLFAGGR	4	4	1	MLOC_52444.1;MLOC_52444.1:Uncharacterized	N-Term(TMT6plex)	2061.14	1.16528	2	15.6042	1.22748	2	4.92201	0	4.527e-07	High	4.23023	High	39.35	0.0185599	0
AQEEALASQR	2	1	1	MLOC_52444.1;MLOC_52444.1:Uncharacterized	N-Term(TMT6plex)	1331.71	1.15507	1		1.04384	1		0	3.151e-05	High	3.79183	High	37.11	0.0228385	0
GLEGGPVTTEDALR	2	4	1	MLOC_52444.1;MLOC_52444.1:Uncharacterized	N-Term(TMT6plex)	1643.89	1.18849	1		1.18781	1		0	1.123e-10	High	5.83543	High	93.27	5.99319e-08	0
DTTSEEAVTSTVNEAQASLENLLTR	2	1	1	MLOC_52444.1;MLOC_52444.1:Uncharacterized	N-Term(TMT6plex)	2908.47	1.1524	1		0.987265	1		0	8.271e-12	High	7.81964	High	96.54	2.72284e-08	0
GSDEEEPR	2	1	1	MLOC_52444.1;MLOC_52444.1:Uncharacterized	N-Term(TMT6plex)	1147.54	0.96211	1		0.940788	1		8.952e-05	0.001358	High	2.82484	High	36.27	0.00574776	0
AQIATVR	2	1	1	MLOC_52444.1;MLOC_52444.1:Uncharacterized	N-Term(TMT6plex)	987.616	0.941868	1		1.04542	1		0.002457	0.04395	High	2.69016	High	30.51	0.101236	0
IAQTLLR	2	4	1	MLOC_52444.1;MLOC_52444.1:Uncharacterized	N-Term(TMT6plex)	1043.68	1.09552	1		1.17693	1		0.003696	0.05317	High	2.83895	High	31.84	0.0641871	0
GVVDSNDLPLNVSR	2	3	1	MLOC_3272.1;MLOC_3272.1:Uncharacterized	N-Term(TMT6plex)	1713.94	1.09885	1		1.17218	1		0	4.833e-07	High	4.69573	High	77.51	2.62669e-06	0
AQTLGDTSSLEFMR	2	2	1	MLOC_3272.1;MLOC_3272.1:Uncharacterized	N-Term(TMT6plex)	1784.91	1.10631	1		1.11496	1		0	1.022e-09	High	5.19312	High	53.3	0.000547718	0
TENENDPWRD	2	2	1	MLOC_3272.1;MLOC_3272.1:Uncharacterized	N-Term(TMT6plex)	1504.69	1.14658	1		1.14037	1		0.0003941	0.003439	High	2.82869	High	20.99	0.205011	1
EILQESR	2	3	1	MLOC_3272.1;MLOC_3272.1:Uncharacterized	N-Term(TMT6plex)	1103.63	1.11291	1		1.16067	1		0.002566	0.0469	High	2.65908	High	17.32	2.6385	0
TADEIVDYIR	6	2	1	MLOC_351.5;MLOC_351.5:Protein	N-Term(TMT6plex)	1423.77	1.16628	3	2.89267	1.20643	3	7.80429	0	1.912e-05	High	4.17043	High	46.7	0.00295894	0
GDAAVERPVVR	2	4	1	MLOC_351.5;MLOC_351.5:Protein	N-Term(TMT6plex)	1397.81	1.10279	1		1.21268	1		0	7.123e-05	High	3.31084	High	25.28	0.300634	0
QVQGEVPGSPIFIMR	3	1	1	MLOC_52767.2;MLOC_52767.2:Uncharacterized	N-Term(TMT6plex)	1887.05	1.31911	2	18.6086	1.31653	2	0.170456	8.952e-05	0.0006099	High	3.37322	High	11.09	11.6161	0
DGGDGGVSDPNQSIR	2	1	1	MLOC_52767.2;MLOC_52767.2:Uncharacterized	N-Term(TMT6plex)	1702.82	1.22313	1		1.13736	1		0	1.35e-06	High	3.91468	High	63.22	2.86573e-05	0
IIEEGPVTVAPR	2	1	1	MLOC_52767.2;MLOC_52767.2:Uncharacterized	N-Term(TMT6plex)	1509.89	1.16805	1		1.23462	1		0	1.311e-06	High	4.4414	High	51.71	0.000782115	0
TVGAGVINNIIQ	16	2	1	MLOC_81977.1;MLOC_81977.1:Elongation	N-Term(TMT6plex)	1427.84	1.32079	8	15.0347	1.13942	8	11.2673	0	5.233e-06	High	3.87613	High	79.19	1.1237e-06	0
GITINTATVEYETETR	15	1	1	MLOC_81977.1;MLOC_81977.1:Elongation	N-Term(TMT6plex)	2027.06	1.36932	8	13.1359	1.28813	8	10.2973	0	5.221e-10	High	6.88964	High	63.04	7.18569e-05	0
VGDPVDLVGIR	14	2	1	MLOC_81977.1;MLOC_81977.1:Elongation	N-Term(TMT6plex)	1368.81	1.13081	7	12.4999	1.20697	7	7.58445	0	4.013e-05	High	3.43067	High	55.31	0.00024424	0
ELLTAYEYDGDNVPIVSGSALR	14	1	1	MLOC_81977.1;MLOC_81977.1:Elongation	N-Term(TMT6plex)	2611.35	1.19188	7	29.2815	1.18412	7	12.6709	0	7.692e-11	High	6.59219	High	96.09	4.09159e-08	0
TMDDAIAGDNVGLLLR	10	2	1	MLOC_81977.1;MLOC_81977.1:Elongation	N-Term(TMT6plex)	1903.02	1.01804	5	8.19425	1.10565	5	9.37075	0	7.058e-11	High	5.75452	High	83.12	6.9936e-07	0
GTVATGR	2	2	1	MLOC_81977.1;MLOC_81977.1:Elongation	N-Term(TMT6plex)	890.526	1.1098	1		1.03313	1		0.001002	0.01962	High	2.27459	High	22.34	0.878085	0
EYAAFPAAWLR	6	1	1	MLOC_36667.1;MLOC_36667.1:Uncharacterized	N-Term(TMT6plex)	1523.83	1.17661	3	3.87482	1.1196	3	1.91516	0	2.129e-05	High	4.21654	High	27.66	0.24561	0
NLMENPAWYTQYTPYQAEIAQGR	2	1	1	MLOC_36667.1;MLOC_36667.1:Uncharacterized	N-Term(TMT6plex)	2973.44	1.23033	1		1.24516	1		0	4.352e-09	High	3.82788	High	38.73	0.0130551	0
VDNVYGDR	2	1	1	MLOC_36667.1;MLOC_36667.1:Uncharacterized	N-Term(TMT6plex)	1166.6	1.051	1		1.02593	1		8.952e-05	0.001316	High	2.95966	High	20.21	0.870856	0
DAGVIAGINVLR	14	6	2	MLOC_78867.1;MLOC_78867.1:Predicted;MLOC_53941.2;MLOC_53941.2:Uncharacterized	N-Term(TMT6plex)	1426.86							0	3.338e-07	High	4.66343	High	70.08	8.44794e-06	0
NALENYSYNMR	2	5	2	MLOC_78867.1;MLOC_78867.1:Predicted;MLOC_53941.2;MLOC_53941.2:Uncharacterized	N-Term(TMT6plex)	1603.77							0	1.623e-06	High	4.7755	High	39.83	0.0052516	0
TTPSYVAFTDSER	2	4	2	MLOC_78867.1;MLOC_78867.1:Predicted;MLOC_53941.2;MLOC_53941.2:Uncharacterized	N-Term(TMT6plex)	1702.85							0	4.414e-05	High	4.99764	High	59.81	9.38681e-05	0
EQVFSTYSDNQPGVLIQVYEGER	2	10	4	MLOC_78867.1;MLOC_78867.1:Predicted;MLOC_53941.2;MLOC_53941.2:Uncharacterized;MLOC_45046.1;MLOC_45046.1:Uncharacterized;MLOC_14228.1;MLOC_14228.1:Uncharacterized	N-Term(TMT6plex)	2887.44							0	1.917e-05	High	3.58793	High	32.67	0.0703792	0
IPSTEEIADR	2	1	1	MLOC_53175.2;MLOC_53175.2:Uncharacterized	N-Term(TMT6plex)	1359.73	1.18393	1		1.15355	1		0	0.0005762	High	3.26036	High	26.63	0.247145	0
DEAYFAANAAAQASR	2	4	1	MLOC_53175.2;MLOC_53175.2:Uncharacterized	N-Term(TMT6plex)	1784.88	1.10324	1		1.1237	1		0	9.373e-10	High	5.05536	High	67.97	1.33096e-05	0
LNLPVLPTTTIGSFPQTMDLR	2	4	1	MLOC_53175.2;MLOC_53175.2:Uncharacterized	N-Term(TMT6plex)	2543.42	1.2739	1		1.42514	1		0	2.448e-05	High	4.01005	High	26.29	0.304747	0
YLFAGVVDGR	2	12	2	MLOC_53175.2;MLOC_53175.2:Uncharacterized;MLOC_76000.1;MLOC_76000.1:Uncharacterized	N-Term(TMT6plex)	1325.75							0	1.534e-05	High	3.85276	High	46.75	0.00231004	0
SSENNLYVVEGMQFER	10	2	1	MLOC_57334.1;MLOC_57334.1:Uncharacterized	N-Term(TMT6plex)	2131.04	1.03031	5	2.31951	1.11637	5	10.9326	0	4.434e-09	High	5.61265	High	78.09	1.27761e-06	0
VIAAGANPVQITR	4	2	1	MLOC_57334.1;MLOC_57334.1:Uncharacterized	N-Term(TMT6plex)	1538.92	1.09768	2	11.8093	1.12666	2	2.07595	0	1.954e-07	High	4.46322	High	71.05	7.12209e-06	0
QLPGVVALDEGVVTSSVAV	16	1	1	MLOC_76055.1;MLOC_76055.1:Phosphoglycerate	N-Term(TMT6plex)	2069.18	1.20007	8	16.4776	1.097	8	16.1163	0	3.71e-06	High	3.48414	High	80.44	1.24975e-06	0
FSLAPLVPR	10	1	1	MLOC_76055.1;MLOC_76055.1:Phosphoglycerate	N-Term(TMT6plex)	1228.76	1.01828	5	4.40128	1.10927	5	16.437	0	8.204e-05	High	3.54976	High	50.91	0.000770008	0
EAAWGLAR	12	3	2	MLOC_58958.2;MLOC_58958.2:Fructose-bisphosphate;MLOC_52040.2;MLOC_52040.2:Fructose-bisphosphate	N-Term(TMT6plex)	1102.62							0.0003704	0.003135	High	2.45088	High	31.95	0.0850486	0
AAQEALLLR	7	2	1	MLOC_58958.2;MLOC_58958.2:Fructose-bisphosphate	N-Term(TMT6plex)	1213.75	1.22454	4	9.69586	1.38024	4	10.2272	7.166e-05	0.0009115	High	2.63034	High	14.38	2.86879	0
RLDSIGLENTEANR	4	2	1	MLOC_58958.2;MLOC_58958.2:Fructose-bisphosphate	N-Term(TMT6plex)	1816.97	1.31194	2	1.49592	1.17789	2	3.42633	0	2.012e-09	High	6.25782	High	65.22	4.32274e-05	1
LDSIGLENTEANR	4	2	1	MLOC_58958.2;MLOC_58958.2:Fructose-bisphosphate	N-Term(TMT6plex)	1660.88	1.14763	2	2.86368	1.06545	2	3.67085	0	1.138e-07	High	4.63631	High	66.73	2.92689e-05	0
EAAYYQQGAR	4	3	2	MLOC_58958.2;MLOC_58958.2:Fructose-bisphosphate;MLOC_52040.2;MLOC_52040.2:Fructose-bisphosphate	N-Term(TMT6plex)	1385.7							0	3.313e-05	High	3.81409	High	47.58	0.00126223	0
GSGGGSSGGSIGGR	1	1	1	P04264	N-Term(TMT6plex)	1321.67	1.36014	1		1.22641	1		0	3.166e-09	High	4.14562				0
GGSGGGGGGSSGGR	1	1	1	P04264	N-Term(TMT6plex)	1235.59	0.916414	1					8.952e-05	0.0001583	High	2.7279				0
TLLEGEESR	1	2	1	P04264	N-Term(TMT6plex)	1262.68	0.910022	1		0.952037	1		8.952e-05	0.0002201	High	3.98435				0
NMQDMVEDYR	1	1	1	P04264	N-Term(TMT6plex)	1529.7	1.39941	1		1.16996	1		8.952e-05	0.0002041	High	3.6556				0
WELLQQVDTSTR	1	1	1	P04264	N-Term(TMT6plex)	1704.91	1.53829	1		1.20675	1		8.952e-05	0.0009096	High	3.68793				0
SSGGSSSVR	1	1	1	P04264	N-Term(TMT6plex)	1052.55	0.801376	1		0.703339	1		0.0003293	0.002443	High	2.74951				0
TTSSSTR	1	1	1	P04264	N-Term(TMT6plex)	968.52	0.738355	1		0.749287	1		0.003015	0.05123	High	2.74269				0
FYAQTVGDQR	2	1	1	MLOC_36424.1;MLOC_36424.1:Uncharacterized	N-Term(TMT6plex)	1413.73	1.11077	1		1.1386	1		0	0.0003889	High	4.19977	High	42.73	0.00530135	0
VDYTAPNIGR	2	1	1	MLOC_36424.1;MLOC_36424.1:Uncharacterized	N-Term(TMT6plex)	1334.73	1.03049	1		1.15237	1		0	0.0002564	High	3.80593	High	31.83	0.0992748	0
SLEAIVEQVR	2	1	1	MLOC_36424.1;MLOC_36424.1:Uncharacterized	N-Term(TMT6plex)	1372.8	1.22332	1		1.15102	1		0	0.0001343	High	3.80278	High	54.48	0.000469624	0
EPGAAEESIR	2	1	1	MLOC_36424.1;MLOC_36424.1:Uncharacterized	N-Term(TMT6plex)	1287.68	1.21905	1		1.10162	1		8.952e-05	0.0004468	High	2.27052	High	14.7	2.94456	0
GGEPLPNVSELIR	2	1	1	MLOC_36424.1;MLOC_36424.1:Uncharacterized	N-Term(TMT6plex)	1609.92	1.2903	1		1.31071	1		0.0004984	0.00727	High	2.9668	High	25.31	0.416194	0
QFAAEEISAQVLR	8	2	2	MLOC_37101.1;MLOC_37101.1:Uncharacterized;MLOC_55086.1;MLOC_55086.1:Uncharacterized	N-Term(TMT6plex)	1690.94							0	2.905e-06	High	5.01965	High	60.62	0.000141878	0
AVVTVPAYFNDSQR	4	1	1	MLOC_37101.1;MLOC_37101.1:Uncharacterized	N-Term(TMT6plex)	1795.96	1.26466	2	27.3038	1.32941	2	16.3808	0	8.321e-07	High	4.91987	High	50.85	0.00119554	0
LSISNLDEVILVGGSTR	2	1	1	MLOC_37101.1;MLOC_37101.1:Uncharacterized	N-Term(TMT6plex)	2002.14	1.14513	1		1.15773	1		0	1.685e-07	High	4.62791	High	48.86	0.00198601	0
IPSVQETVR	2	1	1	MLOC_37101.1;MLOC_37101.1:Uncharacterized	N-Term(TMT6plex)	1257.74	1.34235	1		1.22248	1		8.952e-05	0.0003148	High	2.5898	High	22.14	0.734658	0
IAGLEVLR	2	1	1	MLOC_37101.1;MLOC_37101.1:Uncharacterized	N-Term(TMT6plex)	1099.7	1.26642	1		1.20377	1		0.0001337	0.001622	High	3.06188	High	38.47	0.00984252	0
AVITVPAYFNDAQR	6	5	1	MLOC_50972.2;MLOC_50972.2:Uncharacterized	N-Term(TMT6plex)	1793.98	1.40994	3	14.5939	1.29269	3	9.94068	0	1.118e-06	High	5.08493	High	56.37	0.000362736	0
GVNPDEAVAMGAAIQGGILR	3	7	1	MLOC_50972.2;MLOC_50972.2:Uncharacterized	N-Term(TMT6plex)	2168.17	1.14446	2	4.54984	1.2455	2	3.64599	0	1.77e-05	High	4.47713	High	17.5	2.78123	0
IAGLDVQR	2	3	1	MLOC_50972.2;MLOC_50972.2:Uncharacterized	N-Term(TMT6plex)	1100.66	1.12247	1		1.1094	1		0.0009343	0.01871	High	2.5994	High	20.6	0.796932	0
SYELPDGQVITIGAER	20	8	2	MLOC_78511.1;MLOC_78511.1:Predicted;MLOC_54382.1;MLOC_54382.1:Predicted	N-Term(TMT6plex)	1977.06							0	8.98e-10	High	5.41367	High	67.88	2.61828e-05	0
GYSFTTTAER	2	10	3	MLOC_78511.1;MLOC_78511.1:Predicted;MLOC_74533.1;MLOC_74533.1:Predicted;MLOC_73132.2;MLOC_73132.2:Predicted	N-Term(TMT6plex)	1361.69							0	5.78e-06	High	4.52644	High	49.83	0.000852215	0
AGFAGDDAPR	2	11	4	MLOC_78511.1;MLOC_78511.1:Predicted;MLOC_74533.1;MLOC_74533.1:Predicted;MLOC_73132.2;MLOC_73132.2:Predicted;MLOC_54382.1;MLOC_54382.1:Predicted	N-Term(TMT6plex)	1205.61							0	0.0005987	High	3.55341	High	47.08	0.00176198	0
AVFPSIVGRPR	2	12	4	MLOC_78511.1;MLOC_78511.1:Predicted;MLOC_74533.1;MLOC_74533.1:Predicted;MLOC_73132.2;MLOC_73132.2:Predicted;MLOC_54382.1;MLOC_54382.1:Predicted	N-Term(TMT6plex)	1427.87							0	2.719e-05	High	4.40719	High	36.38	0.0183195	0
VVAPPER	1	11	4	MLOC_78511.1;MLOC_78511.1:Predicted;MLOC_74533.1;MLOC_74533.1:Predicted;MLOC_73132.2;MLOC_73132.2:Predicted;MLOC_54382.1;MLOC_54382.1:Predicted	N-Term(TMT6plex)	996.605							0.007224	0.1006	High	2.45026				0
VQLYEMNF	11	2	1	AGP50767;AGP50767:cytochrome	N-Term(TMT6plex)	1272.65	1.09112	6	11.9735	1.13417	6	2.41243	0.0008516	0.01777	High	2.30401	High	41.69	0.00490612	0
GGYEISIVDASDGR	6	2	1	AGP50767;AGP50767:cytochrome	N-Term(TMT6plex)	1667.85	1.32643	3	19.0004	1.23605	3	5.89658	0	0.000736	High	2.80655	High	22.91	0.523451	0
SNNTVYNATSTGIVR	4	2	1	AGP50767;AGP50767:cytochrome	N-Term(TMT6plex)	1825.96	0.917032	2	16.2932	1.16618	2	5.81488	0	1.84e-08	High	5.33695	High	75.52	4.17869e-06	0
IDQPLTSNPNVGGFGQGDAEIVLQDPLR	2	2	1	AGP50767;AGP50767:cytochrome	N-Term(TMT6plex)	3179.68	0.882371	1		0.88665	1		0	1.193e-07	High	4.93034	High	67.93	2.51905e-05	0
YPIYVGGNR	2	2	1	AGP50767;AGP50767:cytochrome	N-Term(TMT6plex)	1267.7	0.987196	1		1.09746	1		8.952e-05	0.001108	High	3.17851	High	22.1	0.735906	0
GTETIDVTDAVGSNIR	2	1	1	MLOC_4114.1;MLOC_4114.1:Uncharacterized	N-Term(TMT6plex)	1876.98	1.17065	1		1.16285	1		0	2.926e-08	High	4.43573	High	44.7	0.00507758	0
AAVENFYMTDAITR	2	1	1	MLOC_4114.1;MLOC_4114.1:Uncharacterized	N-Term(TMT6plex)	1830.93	1.07814	1		1.1424	1		0	4.112e-06	High	4.19788	High	47.64	0.00181399	0
IGMVAPNLVR	2	1	1	MLOC_4114.1;MLOC_4114.1:Uncharacterized	N-Term(TMT6plex)	1298.79	1.10777	1		0.933441	1		0.0009343	0.01894	High	2.79819	High	26.22	0.17837	0
YLVSPPLIER	2	1	1	MLOC_52687.1;MLOC_52687.1:Uncharacterized	N-Term(TMT6plex)	1415.85	1.11775	1		1.13296	1		0	0.0006508	High	3.63085	High	16.33	2.59233	0
ALEIAER	2	1	1	MLOC_52687.1;MLOC_52687.1:Uncharacterized	N-Term(TMT6plex)	1030.61	1.05648	1		1.19715	1		0.001857	0.03274	High	2.82605	High	24.41	0.428896	0
EQGVDAR	2	1	1	MLOC_52687.1;MLOC_52687.1:Uncharacterized	N-Term(TMT6plex)	1003.54	1.04214	1		1.06739	1		0.005043	0.07585	High	2.61122	High	38.84	0.00960689	0
SPTGEVIFGGETMR	24	1	1	AGP50741;AGP50741:photosystem	N-Term(TMT6plex)	1709.87	1.12176	12	17.9462	1.11091	12	11.4002	0	6.122e-08	High	5.40853	High	48.05	0.00180176	0
GIDRDLEPVLYMNPLN	6	1	1	AGP50741;AGP50741:photosystem	N-Term(TMT6plex)	2088.1	0.913098	3	7.55412	1.12962	3	1.88802	0	4.003e-06	High	4.5537	High	43.54	0.00661006	1
DQETTGFAWWAGNAR	6	1	1	AGP50741;AGP50741:photosystem	N-Term(TMT6plex)	1938.93	1.06974	3	6.72622	1.2395	3	29.0478	0	1.412e-09	High	4.59815	High	60.09	6.23445e-05	0
APWLEPLR	6	1	1	AGP50741;AGP50741:photosystem	N-Term(TMT6plex)	1210.72	1.21872	3	3.15105	1.17803	3	4.73802	0.0003293	0.002381	High	2.84699	High	25.79	0.225802	0
DLEPVLYMNPLN	4	1	1	AGP50741;AGP50741:photosystem	N-Term(TMT6plex)	1646.87	1.04486	2	13.6939	1.21756	2	16.3939	0	5.787e-05	High	3.11749	High	73.85	5.22334e-06	0
DIQPWQER	2	1	1	AGP50741;AGP50741:photosystem	N-Term(TMT6plex)	1300.69	0.938094	1		0.985112	1		0.0001673	0.001784	High	3.10992	High	28.23	0.123934	0
GPNGLDLSR	2	1	1	AGP50741;AGP50741:photosystem	N-Term(TMT6plex)	1157.65	1.01832	1		1.02077	1		0.0004128	0.006564	High	3.44964	High	41.17	0.00781404	0
AEPEAAAAAPAEETTTR	2	2	1	MLOC_12553.1;MLOC_12553.1:Uncharacterized	N-Term(TMT6plex)	1914.96	1.21162	1		1.11034	1		0	3.898e-10	High	6.1119	High	84.74	3.81734e-07	0
GWGLNLGELAR	4	2	1	MLOC_25686.1;MLOC_25686.1:6-phosphogluconate	N-Term(TMT6plex)	1414.8	1.0549	2	11.598	1.17889	2	10.6488	0	3.709e-05	High	3.35627	High	41.67	0.00823391	0
DRLPANLVQAQR	2	2	1	MLOC_25686.1;MLOC_25686.1:6-phosphogluconate	N-Term(TMT6plex)	1609.94	1.05089	1		1.09687	1		0	0.0005208	High	3.85296	High	22.85	0.637346	1
AQLIEDVR	2	2	1	MLOC_25686.1;MLOC_25686.1:6-phosphogluconate	N-Term(TMT6plex)	1172.69	1.15145	1		1.15939	1		0	0.0007225	High	3.06748	High	37.48	0.0215093	0
GFPISVYNR	2	4	1	MLOC_25686.1;MLOC_25686.1:6-phosphogluconate	N-Term(TMT6plex)	1281.72	0.83092	1		1.1459	1		0	0.0001825	High	3.33384	High	44.7	0.0035477	0
WTVQQAAELSVAAPTIEASLDSR	2	2	1	MLOC_25686.1;MLOC_25686.1:6-phosphogluconate	N-Term(TMT6plex)	2672.42	1.02882	1		1.13499	1		0	9.696e-11	High	7.01428	High	74.09	6.15133e-06	0
VDETVQR	2	2	1	MLOC_25686.1;MLOC_25686.1:6-phosphogluconate	N-Term(TMT6plex)	1075.6	1.06091	1		1.02931	1		0.001002	0.01884	High	2.87985	High	28.75	0.177492	0
VMQTWLPASR	4	5	2	MLOC_360.1;MLOC_360.1:Uncharacterized;MLOC_42305.1;MLOC_42305.1:Uncharacterized	N-Term(TMT6plex)	1417.79							8.952e-05	0.000479	High	4.08969	High	35.8	0.039717	0
GGGQVIPTAR	2	5	2	MLOC_360.1;MLOC_360.1:Uncharacterized;MLOC_15661.1;MLOC_15661.1:Uncharacterized	N-Term(TMT6plex)	1184.7							0.0003293	0.002496	High	3.4455	High	40.17	0.0081689	0
FSVSPVVR	2	7	2	MLOC_360.1;MLOC_360.1:Uncharacterized;MLOC_15661.1;MLOC_15661.1:Uncharacterized	N-Term(TMT6plex)	1119.67							0.00352	0.05064	High	3.13189	High	39.13	0.0173068	0
ILLESAIR	4	3	2	MLOC_36344.1;MLOC_36344.1:Uncharacterized;MLOC_65580.3;MLOC_65580.3:Uncharacterized	N-Term(TMT6plex)	1143.73							0.0001337	0.001747	High	3.51726	High	42.12	0.00588291	0
YYSLPALADPR	2	1	1	MLOC_36344.1;MLOC_36344.1:Uncharacterized	N-Term(TMT6plex)	1494.82	1.22689	1		1.24558	1		0.0004128	0.004919	High	3.08417	High	47.83	0.00246483	0
DFNSYGSR	2	5	2	MLOC_36344.1;MLOC_36344.1:Uncharacterized;MLOC_65580.3;MLOC_65580.3:Uncharacterized	N-Term(TMT6plex)	1174.57							0.0006981	0.01295	High	2.6711	High	16.6	0.801815	0
GTFANIR	2	5	2	MLOC_36344.1;MLOC_36344.1:Uncharacterized;MLOC_65580.3;MLOC_65580.3:Uncharacterized	N-Term(TMT6plex)	1007.58							0.005374	0.07847	High	2.59196	High	21.28	0.788671	0
VPVLETPDGAVFESNAIAR	10	4	1	MLOC_50898.6;MLOC_50898.6:Uncharacterized	N-Term(TMT6plex)	2214.21	1.26192	5	8.80911	1.14407	5	6.55797	0	2.687e-09	High	5.40853	High	80.74	1.2941e-06	0
IIGFDNMR	10	3	1	MLOC_64679.1;MLOC_64679.1:Ribulose	N-Term(TMT6plex)	1194.65	1.16129	5	4.45304	1.15732	5	8.40408	0.0003293	0.002432	High	3.11709	High	40.65	0.0106204	0
EYPDAYVR	8	3	1	MLOC_64679.1;MLOC_64679.1:Ribulose	N-Term(TMT6plex)	1241.64	1.10449	4	1.49145	1.26051	4	5.3291	0.0001673	0.001531	High	3.34177	High	25.81	0.21243	0
EHNASPGYYDGR	4	2	1	MLOC_64679.1;MLOC_64679.1:Ribulose	N-Term(TMT6plex)	1594.75	1.0091	2	19.2013	1.05926	2	19.9389	0	8.051e-06	High	3.95233	High	53.77	0.000189731	0
VPTVDVSVVDLTVR	6	3	2	MLOC_72170.1;MLOC_72170.1:Glyceraldehyde-3-phosphate;MLOC_18233.1;MLOC_18233.1:Glyceraldehyde-3-phosphate	N-Term(TMT6plex)	1728.02							0	4.442e-06	High	4.09654	High	49.12	0.00134708	0
GILGYVDEDLVSTDFQGDSR	4	2	1	MLOC_72170.1;MLOC_72170.1:Glyceraldehyde-3-phosphate	N-Term(TMT6plex)	2415.2	1.13887	2	8.45266	1.13743	2	4.17177	0	1.921e-08	High	4.89271	High	66.6	2.25011e-05	0
LTGMAFR	4	5	3	MLOC_72170.1;MLOC_72170.1:Glyceraldehyde-3-phosphate;MLOC_66206.2;MLOC_66206.2:Predicted;MLOC_15296.1;MLOC_15296.1:Uncharacterized	N-Term(TMT6plex)	1024.58							0.0006981	0.0129	High	2.25254	High	14.8	2.58117	0
IGINGFGR	3	2	2	MLOC_72170.1;MLOC_72170.1:Glyceraldehyde-3-phosphate;MLOC_18233.1;MLOC_18233.1:Glyceraldehyde-3-phosphate	N-Term(TMT6plex)	1062.63							0.0004128	0.004653	High	2.95189	High	25.76	0.368592	0
NAVVTVPAYFNDSQR	12	9	5	MLOC_72334.1;MLOC_72334.1:Uncharacterized;MLOC_78867.1;MLOC_78867.1:Predicted;MLOC_53941.2;MLOC_53941.2:Uncharacterized;MLOC_45046.1;MLOC_45046.1:Uncharacterized;MLOC_14228.1;MLOC_14228.1:Uncharacterized	N-Term(TMT6plex)	1910							0	3.442e-07	High	5.20888	High	62.98	6.98355e-05	0
DAGVIAGLNVMR	4	3	1	MLOC_72334.1;MLOC_72334.1:Uncharacterized	N-Term(TMT6plex)	1444.81	1.20096	2	18.3481	1.13042	2	0.0933208	0	1.324e-07	High	4.28046	High	61.5	9.19976e-05	0
ATAGDTHLGGEDFDNR	4	11	6	MLOC_72334.1;MLOC_72334.1:Uncharacterized;MLOC_78867.1;MLOC_78867.1:Predicted;MLOC_53941.2;MLOC_53941.2:Uncharacterized;MLOC_12446.5;MLOC_12446.5:Uncharacterized;MLOC_45046.1;MLOC_45046.1:Uncharacterized;MLOC_14228.1;MLOC_14228.1:Uncharacterized	N-Term(TMT6plex)	1904.9							0	1.913e-08	High	5.81736	High	60.29	5.22892e-05	0
GTLAEDSGR	2	1	1	MLOC_80878.1;MLOC_80878.1:Uncharacterized	N-Term(TMT6plex)	1134.6	1.15645	1		1.17836	1		0	0.0002357	High	3.22775	High	31.22	0.083702	0
DVGLTGVGYEVAR	2	1	1	MLOC_80878.1;MLOC_80878.1:Uncharacterized	N-Term(TMT6plex)	1564.86	1.01702	1		1.16458	1		0	4.62e-08	High	4.00515	High	57.37	0.000270908	0
SDGELTSR	2	1	1	MLOC_80878.1;MLOC_80878.1:Uncharacterized	N-Term(TMT6plex)	1093.57	1.0016	1		1.13887	1		0.000263	0.002303	High	2.96414	High	31.52	0.0730062	0
SQLGEIFELDR	10	1	1	AGP50780;AGP50780:photosystem	N-Term(TMT6plex)	1535.83	1.12062	5	10.0081	1.15299	5	16.3272	0	1.368e-05	High	4.38824	High	60.4	0.00013443	0
VHTVVLNDPGR	6	1	1	AGP50780;AGP50780:photosystem	N-Term(TMT6plex)	1435.82	1.16043	3	3.67862	1.18214	3	4.14181	0	1.839e-05	High	3.91311	High	52.94	0.000781803	0
YQWDQGYFQQEIYR	6	1	1	AGP50780;AGP50780:photosystem	N-Term(TMT6plex)	2153.03	1.03044	3	3.55375	1.18452	3	11.9298	0	2.799e-08	High	4.44823	High	41.51	0.00579887	0
QGMFVIPFMTR	1	1	1	AGP50780;AGP50780:photosystem	N-Term(TMT6plex)	1555.84	0.985998	1		1.24976	1		0.0001673	0.001759	High	2.45458				0
FPLLANSR	2	2	1	MLOC_10856.1;MLOC_10856.1:Dihydrolipoyl	N-Term(TMT6plex)	1146.69	1.12424	1		1.17487	1		0.0004128	0.005865	High	2.90186	High	24.49	0.545894	0
VSDVMAELS	3	2	1	MLOC_15907.1;MLOC_15907.1:Uncharacterized	N-Term(TMT6plex)	1179.62	1.20466	2	3.30722	1.16352	2	13.6438	0.0005049	0.01001	High	2.27945	High	44.25	0.00403086	0
NHYVEGGDAGNR	4	3	1	MLOC_17150.1;MLOC_17150.1:Predicted	N-Term(TMT6plex)	1517.73	1.03304	2	18.0255	1.03152	2	32.7191	0	7.998e-05	High	3.08468	High	47.71	0.000824295	0
EDYINQLVR	1	3	1	MLOC_17150.1;MLOC_17150.1:Predicted	N-Term(TMT6plex)	1378.76	1.13122	1		1.26961	1		0.006462	0.09608	High	2.34233				0
AILNLSLR	2	4	1	MLOC_54057.7;MLOC_54057.7:Glutamine	N-Term(TMT6plex)	1128.73	0.677534	1		1.07241	1		0.0003199	0.002904	High	2.56216	High	20.81	0.497496	0
FPGQLNSDLR	7	9	4	MLOC_60992.1;MLOC_60992.1:Tubulin;MLOC_74587.1;MLOC_74587.1:Beta;MLOC_7744.1;MLOC_7744.1:Uncharacterized;MLOC_37707.1;MLOC_37707.1:Predicted	N-Term(TMT6plex)	1375.76							0	1.147e-05	High	3.09083	High	26.47	0.321229	0
AVLMDLEPGTMDSVR	4	3	2	MLOC_60992.1;MLOC_60992.1:Tubulin;MLOC_74587.1;MLOC_74587.1:Beta	N-Term(TMT6plex)	1862.96							0	2.308e-08	High	4.42407	High	69.35	1.63997e-05	0
LAVNLIPFPR	4	9	4	MLOC_60992.1;MLOC_60992.1:Tubulin;MLOC_74587.1;MLOC_74587.1:Beta;MLOC_7744.1;MLOC_7744.1:Uncharacterized;MLOC_37707.1;MLOC_37707.1:Predicted	N-Term(TMT6plex)	1368.86							0	0.0003537	High	3.61706	High	37.42	0.0101435	0
IREEYPDR	4	8	4	MLOC_60992.1;MLOC_60992.1:Tubulin;MLOC_74587.1;MLOC_74587.1:Beta;MLOC_7744.1;MLOC_7744.1:Uncharacterized;MLOC_37707.1;MLOC_37707.1:Predicted	N-Term(TMT6plex)	1306.7							0.001288	0.02418	High	3.39572	High	17.9	2.06456	1
ITMVDLPLGATEDR	2	2	1	MLOC_11877.3;MLOC_11877.3:Uncharacterized	N-Term(TMT6plex)	1759.95	1.34965	1		1.17066	1		0	6.868e-06	High	3.97982	High	36.42	0.0350945	0
GDIVTNR	1	2	1	MLOC_11877.3;MLOC_11877.3:Uncharacterized	N-Term(TMT6plex)	1003.57	1.19454	1		1.07786	1		0.004994	0.07505	High	2.60195				0
YAELVYAGR	2	2	1	MLOC_11947.2;MLOC_11947.2:Uncharacterized	N-Term(TMT6plex)	1270.7	1.0498	1		1.17018	1		0	0.0003652	High	2.91799	High	25.73	0.266098	0
GVYETPGGTVMAAAVR	2	2	1	MLOC_11947.2;MLOC_11947.2:Uncharacterized	N-Term(TMT6plex)	1807.96	0.971086	1		1.10395	1		0	1.927e-07	High	5.24246	High	71.76	1.03388e-05	0
ELESLTLDR	2	2	1	MLOC_11947.2;MLOC_11947.2:Uncharacterized	N-Term(TMT6plex)	1304.73	1.13293	1		1.31226	1		0.001099	0.02079	High	3.66955	High	23.88	0.572965	0
AGAVYER	2	2	1	MLOC_11947.2;MLOC_11947.2:Uncharacterized	N-Term(TMT6plex)	994.553	1.22617	1		1.25429	1		0.001953	0.03264	High	2.39527	High	15.53	2.98651	0
EWDITGR	1	1	1	MLOC_11947.2;MLOC_11947.2:Uncharacterized	N-Term(TMT6plex)	1105.59	1.1356	1		1.12996	1		0.004833	0.07289	High	2.5451				0
AGEEYEAGR	2	1	1	MLOC_15962.1;MLOC_15962.1:Uncharacterized	N-Term(TMT6plex)	1210.59	1.05577	1		1.06922	1		0	7.667e-05	High	2.9875	High	35.09	0.0172681	0
NILSAFSS	1	1	1	MLOC_15962.1;MLOC_15962.1:Uncharacterized	N-Term(TMT6plex)	1067.6	0.920093	1		1.24628	1		0.007548	0.1039			High	39.41	0.0113463	0
SAVWEALR	4	2	2	MLOC_21933.2;MLOC_21933.2:Predicted;MLOC_8106.1;MLOC_8106.1:Uncharacterized	N-Term(TMT6plex)	1160.66							0.0001337	0.001693	High	3.21957	High	31.92	0.106172	0
VLLPGILAR	2	1	1	MLOC_21933.2;MLOC_21933.2:Predicted	N-Term(TMT6plex)	1180.8	1.14621	1		1.0872	1		0.0003704	0.004291	High	2.88474	High	31.56	0.00223434	0
LPVYPII	1	1	1	MLOC_23006.1;MLOC_23006.1:Uncharacterized	N-Term(TMT6plex)	1043.67	1.08513	1		1.00984	1		0.009607	0.1299	High	1.5486				0
GWSESASPNVR	2	3	1	MLOC_29110.1;MLOC_29110.1:Uncharacterized	N-Term(TMT6plex)	1418.72	1.07401	1		1.11795	1		0	0.0005157	High	4.09831	High	34.14	0.034616	0
VAGNTIAFLDR	2	3	1	MLOC_29110.1;MLOC_29110.1:Uncharacterized	N-Term(TMT6plex)	1405.8	1.28848	1		1.26441	1		0	4.401e-05	High	4.26512	High	41.28	0.0122471	0
AWEVDTLR	2	2	1	MLOC_29110.1;MLOC_29110.1:Uncharacterized	N-Term(TMT6plex)	1218.67	1.14431	1		1.17238	1		0.0004984	0.005502	High	2.42334	High	16.51	3.37493	0
EYVLGLR	2	5	1	MLOC_29110.1;MLOC_29110.1:Uncharacterized	N-Term(TMT6plex)	1078.65	1.1088	1		1.08187	1		0.0006497	0.01503	High	2.48357	High	15.39	3.82003	0
VWDIGALR	2	2	1	MLOC_29110.1;MLOC_29110.1:Uncharacterized	N-Term(TMT6plex)	1158.69	1.14175	1		1.11688	1		0.004243	0.062	High	2.70599	High	19.61	1.5113	0
IGGIGTVPVGR	4	6	3	MLOC_2917.1;MLOC_2917.1:Uncharacterized;MLOC_67137.1;MLOC_67137.1:Elongation;MLOC_3679.4;MLOC_3679.4:Uncharacterized	N-Term(TMT6plex)	1254.77							0	0.0003857	High	4.05669	High	36.43	0.0155275	0
IFASPLAR	2	1	1	MLOC_31098.1;MLOC_31098.1:Uncharacterized	N-Term(TMT6plex)	1103.68	1.07418	1		1.15552	1		0.001677	0.02863	High	2.97566	High	24.61	0.468575	0
GYEGVVTR	2	2	2	MLOC_37798.1;MLOC_37798.1:Uncharacterized;MLOC_56031.1;MLOC_56031.1:Uncharacterized	N-Term(TMT6plex)	1109.62							0.0001337	0.001828	High	2.53388	High	29.66	0.114632	0
TLAEEVNQAFR	12	1	1	MLOC_44511.1;MLOC_44511.1:Predicted	N-Term(TMT6plex)	1506.81	1.15536	6	5.4254	1.23427	6	11.3738	0	7.296e-05	High	4.76226	High	58.78	0.000192427	0
INDAVVTVPAYFNDAQR	10	2	1	MLOC_55999.1;MLOC_55999.1:Uncharacterized	N-Term(TMT6plex)	2122.12	1.28784	5	2.07841	1.29465	5	4.75455	0	6.71e-07	High	4.23205	High	78.51	2.27177e-06	0
FDLSGIPAAPR	6	1	1	MLOC_55999.1;MLOC_55999.1:Uncharacterized	N-Term(TMT6plex)	1372.78	1.10651	3	10.8722	1.1196	3	6.71779	0	1.441e-06	High	3.68854	High	46.88	0.00270548	0
DAGVIAGLNVAR	6	2	1	MLOC_55999.1;MLOC_55999.1:Uncharacterized	N-Term(TMT6plex)	1384.81	1.15305	3	6.043	1.15733	3	2.43937	0	0.0003091	High	3.02175	High	36.75	0.0203106	0
ITPSWVGFTDGER	5	2	1	MLOC_55999.1;MLOC_55999.1:Uncharacterized	N-Term(TMT6plex)	1693.88	1.37732	3	2.5824	1.14828	3	2.01442	8.952e-05	9.304e-05	High	5.00948	High	27.25	0.269268	0
LDFAVSR	10	2	1	MLOC_71570.2;MLOC_71570.2:Uncharacterized	N-Term(TMT6plex)	1036.6	1.10656	5	4.20686	1.14201	5	0.416805	0.0004128	0.006558	High	2.46506	High	18.33	1.69073	0
MVEIGGENFR	7	2	1	MLOC_71570.2;MLOC_71570.2:Uncharacterized	N-Term(TMT6plex)	1380.72	1.16032	4	11.851	1.18195	4	9.18834	0	8.722e-05	High	4.14089	High	66.52	2.24626e-05	0
GIVDSEDLPLNISR	14	7	2	MLOC_72488.3;MLOC_72488.3:Uncharacterized;MLOC_18664.2;MLOC_18664.2:Uncharacterized	N-Term(TMT6plex)	1756.97							0	3.698e-09	High	5.02803	High	70.22	1.30946e-05	0
IAELLR	4	10	2	MLOC_72488.3;MLOC_72488.3:Uncharacterized;MLOC_18664.2;MLOC_18664.2:Uncharacterized	N-Term(TMT6plex)	943.615							0.002507	0.04097	High	2.59845	High	27.85	0.102865	0
GQAGGLTFFAPSEER	10	2	1	MLOC_72928.1;MLOC_72928.1:Uncharacterized	N-Term(TMT6plex)	1795.92	1.23217	5	17.65	1.1359	5	1.32455	0	9.849e-10	High	5.68501	High	67.93	1.95291e-05	0
QVTVDRPDVAGR	4	2	1	MLOC_72928.1;MLOC_72928.1:Uncharacterized	N-Term(TMT6plex)	1541.86	1.15496	2	8.72511	1.25607	2	5.88283	0	0.0001246	High	4.41677	High	29.88	0.119918	0
SYLENQMAVALGGR	4	2	1	MLOC_72928.1;MLOC_72928.1:Uncharacterized	N-Term(TMT6plex)	1737.92	1.55702	2	44.018	1.46626	2	27.4588	0	4.427e-07	High	5.18193	High	39.55	0.0151125	0
DYSMATADIVDAEVR	3	2	1	MLOC_72928.1;MLOC_72928.1:Uncharacterized	N-Term(TMT6plex)	1884.92	1.37794	2	13.7475	1.25867	2	3.69304	0	1.452e-05	High	4.15771	High	24.18	0.330764	0
IPVYLDGGVR	12	3	1	MLOC_75010.1;MLOC_75010.1:Uncharacterized	N-Term(TMT6plex)	1317.78	1.04418	6	2.30914	1.10373	6	6.31888	0	7.663e-06	High	3.48534	High	35.72	0.0372003	0
AIALTVDTPR	12	6	2	MLOC_75010.1;MLOC_75010.1:Uncharacterized;MLOC_61991.2;MLOC_61991.2:Predicted	N-Term(TMT6plex)	1285.77							0	4.868e-05	High	3.81872	High	40.52	0.00799771	0
DEAYFAANAAALASR	18	7	1	MLOC_76000.1;MLOC_76000.1:Uncharacterized	N-Term(TMT6plex)	1769.91	1.16888	9	12.0598	1.24447	9	6.12181	0	6.014e-09	High	5.40446	High	80.09	1.16804e-06	0
TLTSLSSVTAYGFDLER	4	7	1	MLOC_76000.1;MLOC_76000.1:Uncharacterized	N-Term(TMT6plex)	2089.1	1.04786	2	8.09994	1.17448	2	1.34338	0	1.442e-06	High	4.87443	High	34.58	0.0560126	0
VGAEVIAEYTVAALR	4	1	1	MLOC_8225.1;MLOC_8225.1:Fructose-bisphosphate	N-Term(TMT6plex)	1791.03	1.0953	2	3.78144	1.24069	2	3.91911	0	3.06e-09	High	5.77367	High	64.74	4.75237e-05	0
QNAEGLAR	2	1	1	MLOC_8225.1;MLOC_8225.1:Fructose-bisphosphate	N-Term(TMT6plex)	1087.61	0.967723	1		1.11419	1		0.000548	0.01343	High	2.75613	High	43.62	0.00385845	0
YYEAGAR	1	5	3	MLOC_8225.1;MLOC_8225.1:Fructose-bisphosphate;MLOC_73299.1;MLOC_73299.1:Fructose-bisphosphate;MLOC_14013.2;MLOC_14013.2:Fructose-bisphosphate	N-Term(TMT6plex)	1058.55							0.008922	0.1168			High	25.23	0.150708	0
VELEADEYR	2	1	1	AGP50751;AGP50751:ATP	N-Term(TMT6plex)	1352.69	1.14783	1		1.13515	1		0	0.0003491	High	4.01184	High	47.78	0.00149552	0
ILSTIR	2	1	1	AGP50751;AGP50751:ATP	N-Term(TMT6plex)	931.615	1.10723	2	10.2468	1.10514	2	4.17405	0.004365	0.06068			High	22.16	0.416268	0
NSEELRR	1	1	1	AGP50751;AGP50751:ATP	N-Term(TMT6plex)	1132.63	1.21021	1		1.12941	1		0.007041	0.09779			High	32.44	0.0689044	1
LSSIDAQLR	2	1	1	MLOC_10405.1;MLOC_10405.1:Predicted	N-Term(TMT6plex)	1231.72	1.20839	1		1.22417	1		0	0.0002719	High	2.9371	High	30.59	0.144171	0
LADLEAAPAALAR	2	4	1	MLOC_10405.1;MLOC_10405.1:Predicted	N-Term(TMT6plex)	1510.88	1.09247	1		1.13893	1		0	0.0003098	High	4.53423	High	48.81	0.00123697	0
LATPETEYGR	2	2	1	MLOC_10405.1;MLOC_10405.1:Predicted	N-Term(TMT6plex)	1365.72	1.18668	1		1.16045	1		0.0003199	0.002751	High	3.7535	High	25.69	0.307812	0
EIQAAFR	2	5	2	MLOC_10405.1;MLOC_10405.1:Predicted;MLOC_65944.1;MLOC_65944.1:Predicted	N-Term(TMT6plex)	1063.61							0.005171	0.07328	High	2.2909	High	12.95	6.4692	0
APDAASAEQR	2	1	1	MLOC_11135.1;MLOC_11135.1:Uncharacterized	N-Term(TMT6plex)	1244.64	1.20977	1		1.20834	1		0	2.022e-05	High	3.64929	High	38.62	0.0112259	0
IVPLAGDVGTR	2	1	1	MLOC_11135.1;MLOC_11135.1:Uncharacterized	N-Term(TMT6plex)	1326.8	1.15353	1		1.29256	1		0	7.606e-05	High	3.66821	High	43.09	0.00367199	0
DLFNTLR	1	1	1	MLOC_11135.1;MLOC_11135.1:Uncharacterized	N-Term(TMT6plex)	1107.64	1.04103	1		1.17058	1		0.009454	0.1243			High	15.92	3.50015	0
VLQLETAAGAAIR	12	2	1	MLOC_13920.1;MLOC_13920.1:UTP--glucose-1-phosphate	N-Term(TMT6plex)	1541.92	1.16199	6	14.1518	1.23426	6	11.0933	0	1.287e-08	High	4.91686	High	72.38	5.68557e-06	0
AIGINVPR	2	2	1	MLOC_13920.1;MLOC_13920.1:UTP--glucose-1-phosphate	N-Term(TMT6plex)	1068.67	1.18715	1		1.02324	1		0.0003704	0.004171	High	3.13157	High	37.89	0.00605517	0
VANFLAR	2	2	1	MLOC_13920.1;MLOC_13920.1:UTP--glucose-1-phosphate	N-Term(TMT6plex)	1019.62	0.936817	1		1.0727	1		0.001409	0.02593	High	2.39156	High	20.42	1.12706	0
DLDQVAGTVPAEF	6	1	1	MLOC_15224.1;MLOC_15224.1:Predicted	N-Term(TMT6plex)	1590.83	1.56414	3	27.8749	1.34865	3	1.80405	0	3.425e-05	High	3.013	High	64.05	4.39005e-05	0
RDLDQVAGTVPAEF	2	1	1	MLOC_15224.1;MLOC_15224.1:Predicted	N-Term(TMT6plex)	1746.93	1.24522	1		1.19837	1		0	5.421e-05	High	3.20667	High	49.47	0.00146535	1
LITSQGR	2	1	1	MLOC_15224.1;MLOC_15224.1:Predicted	N-Term(TMT6plex)	1003.61	1.06964	1		1.08337	1		0.002353	0.04005	High	2.12388	High	12.22	8.55602	0
VFLIDGGGR	4	1	1	MLOC_15501.1;MLOC_15501.1:Predicted	N-Term(TMT6plex)	1162.68	1.25483	2	0.98736	1.24025	2	5.31962	8.952e-05	0.0001406	High	3.29176	High	24.99	0.489223	0
DQGQPETLDYR	2	1	1	MLOC_15501.1;MLOC_15501.1:Predicted	N-Term(TMT6plex)	1550.77	1.00112	1		1.07794	1		0	2.35e-06	High	4.63616	High	55.86	0.000195342	0
RANIGDVLR	2	2	1	MLOC_15501.1;MLOC_15501.1:Predicted	N-Term(TMT6plex)	1242.75	1.00493	1		1.05008	1		0.0001673	0.002181	High	4.32638	High	51.51	0.000670295	1
ANIGDVLR	2	2	1	MLOC_15501.1;MLOC_15501.1:Predicted	N-Term(TMT6plex)	1086.65	1.05299	1		1.13756	1		0.0004984	0.004381	High	2.89634	High	23.47	0.426166	0
VSEGDAEDVDR	2	2	1	MLOC_34526.1;MLOC_34526.1:Predicted	N-Term(TMT6plex)	1420.68	1.1215	1		1.24897	1		0	3.32e-06	High	4.48072	High	51.72	0.000365426	0
LANAVGVTLGPR	16	1	1	MLOC_51927.1;MLOC_51927.1:Uncharacterized	N-Term(TMT6plex)	1396.85	1.0638	8	5.34774	1.14529	8	8.89591	0	1.045e-05	High	3.95498	High	55.69	0.000212852	0
AIELANPMENAGAALIR	10	1	1	MLOC_51927.1;MLOC_51927.1:Uncharacterized	N-Term(TMT6plex)	1983.1	1.21704	5	9.66409	1.247	5	14.2867	0	1.381e-07	High	5.16571	High	86.16	3.59765e-07	0
TVQGLIEELER	4	1	1	MLOC_51927.1;MLOC_51927.1:Uncharacterized	N-Term(TMT6plex)	1515.86	1.37686	2	17.5025	1.24731	2	13.5128	0	0.0001301	High	3.19189	High	20.59	1.24093	0
ILAAVGAAPVSVAA	10	3	1	MLOC_53370.3;MLOC_53370.3:Uncharacterized	N-Term(TMT6plex)	1438.89	1.23919	5	14.6562	1.17676	5	7.97461	0.0001337	0.001859	High	2.55347	High	48.36	0.000937288	0
FAEYASSGR	2	3	1	MLOC_53370.3;MLOC_53370.3:Uncharacterized	N-Term(TMT6plex)	1216.62	1.01782	1		1.12931	1		0	0.0005965	High	3.61205	High	31.1	0.0425772	0
FVENAAGSFSVA	50	1	1	MLOC_54528.1;MLOC_54528.1:Uncharacterized	N-Term(TMT6plex)	1427.74	1.15488	25	9.99942	1.23159	25	9.2519	0	0.0007891	High	3.04001	High	52.7	0.000488699	0
EFPGQVLR	6	1	1	MLOC_54528.1;MLOC_54528.1:Uncharacterized	N-Term(TMT6plex)	1174.68	1.07496	4	9.62264	1.10035	4	7.12014	0.0003941	0.002778	High	3.1747	High	38.21	0.0224322	0
LAEMPADSGYPAYLASR	12	3	1	MLOC_59546.1;MLOC_59546.1:V-type	N-Term(TMT6plex)	2041.03	1.23015	6	13.8301	1.09763	6	4.91957	0	2.161e-05	High	5.01438	High	64.92	3.87334e-05	0
LAADTPLLTGQR	11	3	1	MLOC_59546.1;MLOC_59546.1:V-type	N-Term(TMT6plex)	1484.87	1.19434	6	4.53695	1.15712	6	5.55141	0	5.515e-05	High	4.29561	High	48.97	0.0014166	0
TTLVANTSNMPVAAR	4	3	1	MLOC_59546.1;MLOC_59546.1:V-type	N-Term(TMT6plex)	1774.97	1.20606	2	14.2677	1.14443	2	0.55109	0	1.639e-07	High	5.22129	High	61.1	0.000117601	0
LYDDLTAGFR	4	3	1	MLOC_59546.1;MLOC_59546.1:V-type	N-Term(TMT6plex)	1399.75	1.12525	2	7.86145	1.16793	2	11.0656	0	2.056e-05	High	4.18446	High	34.09	0.036635	0
LASFYER	4	3	1	MLOC_59546.1;MLOC_59546.1:V-type	N-Term(TMT6plex)	1114.61	1.1116	3	0.424832	1.20039	3	2.77813	0.002088	0.03448	High	2.68341	High	13.17	3.79775	0
FDMEALPEDLIR	4	3	2	MLOC_64972.1;MLOC_64972.1:Lipoxygenase;MLOC_69781.2;MLOC_69781.2:Lipoxygenase	N-Term(TMT6plex)	1677.88							0	1.518e-05	High	4.05949	High	47.08	0.00275903	0
FTMEINAQAR	3	3	2	MLOC_64972.1;MLOC_64972.1:Lipoxygenase;MLOC_69781.2;MLOC_69781.2:Lipoxygenase	N-Term(TMT6plex)	1409.74							0.0004984	0.006552	High	2.59416				0
IPSAVGYQPTLATDLGGLQER	21	4	2	MLOC_70791.2;MLOC_70791.2:ATP;MLOC_75792.2;MLOC_75792.2:Uncharacterized	N-Term(TMT6plex)	2415.32							0	6.805e-11	High	5.79315	High	94.11	6.11919e-08	0
FTQANSEVSALLGR	18	4	2	MLOC_70791.2;MLOC_70791.2:ATP;MLOC_75792.2;MLOC_75792.2:Uncharacterized	N-Term(TMT6plex)	1721.94							0	6.048e-10	High	5.81963	High	85.09	4.71892e-07	0
VLNTGSPITVPVGR	12	3	2	MLOC_70791.2;MLOC_70791.2:ATP;MLOC_75792.2;MLOC_75792.2:Uncharacterized	N-Term(TMT6plex)	1638.98							0	6.116e-07	High	5.49497	High	52.47	0.000539626	0
VVDLLAPYQR	5	3	2	MLOC_70791.2;MLOC_70791.2:ATP;MLOC_75792.2;MLOC_75792.2:Uncharacterized	N-Term(TMT6plex)	1402.83							0	0.0004644	High	3.72476	High	39.57	0.0154571	0
EGNDLYR	1	4	2	MLOC_70791.2;MLOC_70791.2:ATP;MLOC_75792.2;MLOC_75792.2:Uncharacterized	N-Term(TMT6plex)	1095.56							0.00942	0.1229			High	11.67	5.41212	0
VATVSLPR	3	1	1	P00761 SWISS-PROT:P00761	N-Term(TMT6plex)	1071.67	1.2476	3	0.948631	1.12758	3	1.54273	0.0003941	0.003244	High	3.35937				0
LSSPATLNSR	2	1	1	P00761 SWISS-PROT:P00761	N-Term(TMT6plex)	1274.73	1.22889	2	0.533042	1.12015	2	1.09792	0.0004984	0.004614	High	3.55125				0
EIPLPHEFILNR	4	1	1	AGP50755;AGP50755:photosystem	N-Term(TMT6plex)	1706.98	1.03496	2	4.39747	1.10964	2	23.7614	0	5.849e-05	High	3.2272	High	33.99	0.0517934	0
ALSIIQGR	4	1	1	AGP50755;AGP50755:photosystem	N-Term(TMT6plex)	1086.68	1.15751	2	3.66058	1.27956	2	6.26405	0.0004984	0.008778	High	3.14579	High	29.46	0.121054	0
YNDLLDR	2	1	1	AGP50755;AGP50755:photosystem	N-Term(TMT6plex)	1137.61	1.13835	1		1.19525	1		0.0004984	0.01039	High	2.92795	High	32.43	0.0561478	0
VAPATQPR	2	1	1	AGP50755;AGP50755:photosystem	N-Term(TMT6plex)	1068.64	1.03614	1		1.03644	1		0.000548	0.01297	High	2.79258	High	30.17	0.0629375	0
YAEFLTFR	2	2	1	AGP50755;AGP50755:photosystem	N-Term(TMT6plex)	1275.7	1.24853	1		0.982152	1		0.001244	0.02302	High	2.36157	High	14.42	4.87903	0
DYDPTTR	1	1	1	AGP50755;AGP50755:photosystem	N-Term(TMT6plex)	1096.55	1.09527	1		1.13045	1		0.007519	0.1078	High	2.44131				0
GGSSSFGDR	2	1	1	MLOC_13187.1;MLOC_13187.1:Uncharacterized	N-Term(TMT6plex)	1098.54	1.0908	1		1.07761	1		0.0001673	0.001764	High	2.50263	High	23.11	0.218183	0
ALVLAPTR	2	2	1	MLOC_13187.1;MLOC_13187.1:Uncharacterized	N-Term(TMT6plex)	1069.7	1.12551	1		1.09357	1		0.0004128	0.006816	High	2.87636	High	31.11	0.0228853	0
SSSYGGR	2	1	1	MLOC_13187.1;MLOC_13187.1:Uncharacterized	N-Term(TMT6plex)	942.485	0.916301	1		1.14646	1		0.005934	0.08485	High	2.40292	High	14.93	1.15531	0
SSSFGER	1	1	1	MLOC_13187.1;MLOC_13187.1:Uncharacterized	N-Term(TMT6plex)	998.512	1.17099	1		1.17197	1		0.001436	0.02612			High	20.38	0.467731	0
IYLIADER	1	1	1	MLOC_13187.1;MLOC_13187.1:Uncharacterized	N-Term(TMT6plex)	1221.71	1.24209	1		1.10724	1		0.004724	0.0721	High	2.44921				0
SSSPSGGR	1	1	1	MLOC_13187.1;MLOC_13187.1:Uncharacterized	N-Term(TMT6plex)	963.505	0.991708	1		0.963768	1		0.008088	0.1082			High	27.54	0.143072	0
LAVGLEELQR	2	4	1	MLOC_15227.8;MLOC_15227.8:Uncharacterized	N-Term(TMT6plex)	1356.81	1.15535	1		1.27803	1		0	1.95e-05	High	3.91744	High	24.46	0.368839	0
IVLDGYNAPVTSGNFVDLVER	2	4	1	MLOC_15227.8;MLOC_15227.8:Uncharacterized	N-Term(TMT6plex)	2507.33	1.07751	1		0.991414	1		0	2.78e-07	High	3.80721	High	39.84	0.0160454	0
VYVGNLPYDVDSER	34	4	2	MLOC_15678.1;MLOC_15678.1:Uncharacterized;MLOC_26683.1;MLOC_26683.1:Uncharacterized	N-Term(TMT6plex)	1854.96							0	2.512e-07	High	4.9706	High	72.28	7.49509e-06	0
AYVGNLPWQAEDSR	20	2	1	MLOC_15678.1;MLOC_15678.1:Uncharacterized	N-Term(TMT6plex)	1834.94	1.14271	10	9.48631	1.13713	10	10.7533	0	1.646e-06	High	5.06387	High	64.22	4.34263e-05	0
VNVAAERPQR	2	1	1	MLOC_15678.1;MLOC_15678.1:Uncharacterized	N-Term(TMT6plex)	1368.79	1.10721	1		1.20911	1		0.001196	0.02269	High	3.11199	High	16.58	2.04401	0
QFASSFR	2	2	1	MLOC_15678.1;MLOC_15678.1:Uncharacterized	N-Term(TMT6plex)	1071.58	1.23363	1		1.21763	1		0.001288	0.02422	High	2.69322	High	31.75	0.0408358	0
VATLQSLSGTGSLR	8	1	1	MLOC_16420.1;MLOC_16420.1:Aspartate	N-Term(TMT6plex)	1618.93	1.22765	4	4.1325	1.17271	4	5.54205	0	3.81e-07	High	5.16507	High	63.1	7.0773e-05	0
NLGLYAER	2	1	1	MLOC_16420.1;MLOC_16420.1:Aspartate	N-Term(TMT6plex)	1164.66	1.11022	1		1.08052	1		0.0003704	0.003167	High	2.87217	High	26.65	0.265041	0
LAAAFIQR	2	1	1	MLOC_16420.1;MLOC_16420.1:Aspartate	N-Term(TMT6plex)	1118.69	1.07731	1		1.22276	1		0.001336	0.02552	High	2.80903	High	30.29	0.136616	0
NIFNDAR	1	1	1	MLOC_16420.1;MLOC_16420.1:Aspartate	N-Term(TMT6plex)	1078.59	1.04728	1		1.17316	1		0.005764	0.08246			High	23.25	0.569911	0
MLVSEEAR	2	1	1	MLOC_21708.1;MLOC_21708.1:Uncharacterized	N-Term(TMT6plex)	1163.63	1.15313	1		1.1027	1		0.002464	0.03955	High	3.2513	High	25.78	0.365709	0
EAAAGGGDSVR	2	1	1	MLOC_37729.2;MLOC_37729.2:Uncharacterized	N-Term(TMT6plex)	1218.63	1.09168	1		1.08123	1		0	1.646e-06	High	4.4932	High	72.16	5.16611e-06	0
YDVAVDVVPEVR	2	2	1	MLOC_37729.2;MLOC_37729.2:Uncharacterized	N-Term(TMT6plex)	1589.88	1.28826	1		1.28836	1		0	7.215e-05	High	3.34132	High	36.4	0.034993	0
GFEGGQMPLYR	2	1	1	MLOC_38404.1;MLOC_38404.1:Uncharacterized	N-Term(TMT6plex)	1483.76	0.967783	1		1.08079	1		0	2.668e-07	High	3.99056	High	69.66	9.66261e-06	0
GLINPSGR	2	1	1	MLOC_38404.1;MLOC_38404.1:Uncharacterized	N-Term(TMT6plex)	1042.62	1.14733	1		1.15131	1		0.003855	0.05961	High	2.4305	High	21.22	0.504024	0
VATESSLSSR	2	2	1	MLOC_4012.3;MLOC_4012.3:Uncharacterized	N-Term(TMT6plex)	1265.69	1.24884	1		1.24406	1		0	9.49e-05	High	3.59637	High	39.52	0.0158985	0
VTTLDNGLR	2	2	1	MLOC_4012.3;MLOC_4012.3:Uncharacterized	N-Term(TMT6plex)	1217.71	1.10715	1		1.12066	1		0	0.000814	High	3.1229	High	33.66	0.0653324	0
IDAVDPSTIR	2	2	1	MLOC_4012.3;MLOC_4012.3:Uncharacterized	N-Term(TMT6plex)	1315.74	1.17984	1		1.14596	1		8.952e-05	0.00119	High	2.76902	High	16.43	2.75401	0
IAEAVNAR	2	3	1	MLOC_4012.3;MLOC_4012.3:Uncharacterized	N-Term(TMT6plex)	1072.63	1.1545	1		1.13636	1		0.0004128	0.006339	High	3.1743	High	27.58	0.155291	0
LASIGLENTEANR	26	2	1	MLOC_52040.2;MLOC_52040.2:Fructose-bisphosphate	N-Term(TMT6plex)	1616.88	1.11294	13	8.94997	1.15349	13	6.46262	0	3.177e-06	High	5.01074	High	63.32	6.04098e-05	0
TWGGRPENVAAAQEALLLR	4	1	1	MLOC_52040.2;MLOC_52040.2:Fructose-bisphosphate	N-Term(TMT6plex)	2281.27	1.43229	2	0.148045	1.40208	2	4.85504	0	1.176e-09	High	8.08045	High	55.26	0.000409546	0
RLASIGLENTEANR	2	2	1	MLOC_52040.2;MLOC_52040.2:Fructose-bisphosphate	N-Term(TMT6plex)	1772.98	1.08309	1		1.13917	1		0	6.966e-08	High	6.51866	High	64.05	6.1807e-05	1
LTGVTGGDQVAAAMGIYGPR	12	3	1	MLOC_59924.1;MLOC_59924.1:Predicted	N-Term(TMT6plex)	2163.15	1.01651	6	4.9039	1.13768	6	5.60953	0	2.533e-13	High	6.85792	High	105.94	4.04309e-09	0
FEETLYGSSR	11	3	1	MLOC_59924.1;MLOC_59924.1:Predicted	N-Term(TMT6plex)	1417.72	1.22145	6	2.33644	1.18335	6	2.833	0	0.00022	High	3.92373	High	35.8	0.021555	0
VITVLDER	10	3	1	MLOC_59924.1;MLOC_59924.1:Predicted	N-Term(TMT6plex)	1173.71	1.25425	5	5.78079	1.16871	5	9.14708	0.0001337	0.00144	High	3.17707	High	33.54	0.0624492	0
EWNGEPLPINV	6	1	1	MLOC_64900.1;MLOC_64900.1:Phenylalanine	N-Term(TMT6plex)	1496.8	1.2927	3	20.9308	1.13987	3	3.63646	0.0001337	0.002069	High	2.97486	High	40.51	0.0108483	0
SLITAIDR	1	1	1	MLOC_64900.1;MLOC_64900.1:Phenylalanine	N-Term(TMT6plex)	1117.68	1.10577	1		1.20127	1		0.0003941	0.003041	High	3.17513				0
AGQSVVLR	4	1	1	MLOC_65133.1;MLOC_65133.1:Uncharacterized	N-Term(TMT6plex)	1058.65	1.14759	2	14.5776	1.02134	2	8.71473	0.0004984	0.006094	High	2.87161	High	23.71	0.473691	0
EGIDWIDYR	4	1	1	MLOC_70480.1;MLOC_70480.1:Uncharacterized	N-Term(TMT6plex)	1395.71	1.17078	2	3.04819	1.12774	2	0.143354	0.0003941	0.002887	High	3.17479	High	29.37	0.107403	0
LSLQLVSATVPGSDGR	8	6	1	MLOC_71275.3;	N-Term(TMT6plex)	1829.04	1.19868	4	9.34952	1.24584	4	7.34413	0	6.593e-08	High	5.59009	High	65.65	3.64025e-05	0
NGPVEVPYTLLTPR	5	3	1	MLOC_71275.3;	N-Term(TMT6plex)	1785.02	1.12942	3	13.5926	1.25747	3	22.6125	0	3.448e-07	High	4.57832	High	51.28	0.000955491	0
ALGAPGAVVVTNNSDFPVYLR	4	4	1	MLOC_71275.3;	N-Term(TMT6plex)	2389.31	1.38008	2	27.8787	1.43518	2	5.08578	0	6.631e-10	High	6.77946	High	90.1	1.46732e-07	0
DREDELR	1	6	1	MLOC_71275.3;	N-Term(TMT6plex)	1161.61	1.07184	1		1.07676	1		0.00657	0.09687	High	2.84775				1
VTPEVIAEYTVR	7	4	2	MLOC_73299.1;MLOC_73299.1:Fructose-bisphosphate;MLOC_14013.2;MLOC_14013.2:Fructose-bisphosphate	N-Term(TMT6plex)	1605.91							0	1.134e-05	High	4.11152	High	38.46	0.0207782	0
FASINVENVEDNRR	6	3	2	MLOC_73299.1;MLOC_73299.1:Fructose-bisphosphate;MLOC_14013.2;MLOC_14013.2:Fructose-bisphosphate	N-Term(TMT6plex)	1891.98							0	0.0001917	High	4.05907	High	54.4	0.000515571	1
IGATEPSQLSIDQNAQGLAR	4	2	1	MLOC_73299.1;MLOC_73299.1:Fructose-bisphosphate	N-Term(TMT6plex)	2298.23	1.36694	2	2.89823	1.32155	2	15.1703	0	2.944e-12	High	7.38195	High	96.73	3.23052e-08	0
GLDIDTINQNYTV	4	1	1	MLOC_75846.4;MLOC_75846.4:Uncharacterized	N-Term(TMT6plex)	1694.88	1.1092	2	8.52734	1.09224	2	5.77777	0	0.0001428	High	3.13417	High	72.24	7.58533e-06	0
AHVVTTPGSGFGPGGEGFVR	2	1	1	MLOC_78015.1;MLOC_78015.1:Predicted	N-Term(TMT6plex)	2158.12	1.0517	1		1.16484	1		0	1.885e-07	High	5.64247	High	23.01	0.700048	0
ENIIEAAR	2	1	1	MLOC_78015.1;MLOC_78015.1:Predicted	N-Term(TMT6plex)	1144.65	1.10364	1		1.10892	1		0.0004128	0.006599	High	2.94561	High	16.58	2.61985	0
GRLPLQTIR	4	2	1	AGP50793;AGP50793:ribosomal	N-Term(TMT6plex)	1282.82	1.18857	2	0.542375	1.33985	2	15.1891	0.0001337	0.00116	High	3.68868	High	33.33	0.0213677	1
EINSVNQR	2	1	1	AGP50793;AGP50793:ribosomal	N-Term(TMT6plex)	1188.65	1.17864	1		1.29315	1		0.0001337	0.001891	High	3.04292	High	29.17	0.127779	0
INPLGFR	2	1	1	AGP50793;AGP50793:ribosomal	N-Term(TMT6plex)	1045.64	0.943702	1		1.13177	1		0.003181	0.0548	High	3.00285	High	22.19	0.942462	0
IAYSTEENDAIR	2	1	1	MLOC_10432.1;MLOC_10432.1:Uncharacterized	N-Term(TMT6plex)	1610.82	1.07645	1		1.14839	1		0	6.416e-07	High	4.9553	High	42.65	0.00598119	0
VMFEDEDTAR	2	1	1	MLOC_10432.1;MLOC_10432.1:Uncharacterized	N-Term(TMT6plex)	1441.69	1.24544	1		1.20424	1		0	6.486e-05	High	3.78929	High	15.79	1.19821	0
TNVSPEVAESTR	3	2	1	MLOC_10457.2;MLOC_10457.2:Triosephosphate	N-Term(TMT6plex)	1518.8	1.3674	2	2.17748	1.21179	2	2.50221	0	5.177e-05	High	4.36988	High	48.85	0.00154295	0
VATPAQAQEVHANLR	2	2	1	MLOC_10457.2;MLOC_10457.2:Triosephosphate	N-Term(TMT6plex)	1834.02	1.08618	1		1.14311	1		0	5.024e-07	High	5.92023	High	66.21	4.00641e-05	0
ALVDAPDMIR	2	1	1	MLOC_13138.1;MLOC_13138.1:Predicted	N-Term(TMT6plex)	1329.74	1.18504	1		1.23697	1		8.952e-05	0.0005446	High	3.95569	High	31.56	0.071499	0
ASLNDFDR	2	2	2	MLOC_13138.1;MLOC_13138.1:Predicted;MLOC_44154.1;MLOC_44154.1:Predicted	N-Term(TMT6plex)	1166.6							8.952e-05	0.000827	High	3.0287	High	27.48	0.156407	0
RASLNDFDR	1	2	2	MLOC_13138.1;MLOC_13138.1:Predicted;MLOC_44154.1;MLOC_44154.1:Predicted	N-Term(TMT6plex)	1322.7							8.952e-05	0.0008819	High	2.56684				1
AADVLAAANTAAEVAMR	2	2	1	MLOC_13565.1;MLOC_13565.1:Methionine	N-Term(TMT6plex)	1874.01	1.23156	1		1.15154	1		0	2.108e-09	High	5.20661	High	71.07	1.22676e-05	0
LETIVER	2	2	1	MLOC_16279.1;MLOC_16279.1:Uncharacterized	N-Term(TMT6plex)	1088.65	1.07764	1		1.13697	1		0.002123	0.03603	High	2.55742	High	21.05	1.21044	0
DQDPILR	2	3	1	MLOC_16279.1;MLOC_16279.1:Uncharacterized	N-Term(TMT6plex)	1085.62	1.20691	1		1.2091	1		0.004844	0.06743	High	2.59795	High	24.16	0.357423	0
SAVDVPFNYR	2	1	1	MLOC_18287.1;MLOC_18287.1:Predicted	N-Term(TMT6plex)	1396.75	0.961832	1		1.07137	1		0	0.0003665	High	2.99276	High	16.46	2.75199	0
VYDTSVLTMATTAAVNDTSR	2	1	1	MLOC_18287.1;MLOC_18287.1:Predicted	N-Term(TMT6plex)	2345.2	1.36374	1		1.36064	1		0	2.447e-08	High	6.22943	High	55.6	0.000407488	0
ELGTVMR	2	5	1	MLOC_19924.1;	N-Term(TMT6plex)	1034.59	0.941409	1		1.08639	1		0.008088	0.1085	High	2.43538	High	14.44	5.09765	0
VTSLQGTEPTATFADFGDDANFVADQR	8	2	1	MLOC_38658.1;MLOC_38658.1:Predicted	N-Term(TMT6plex)	3102.5	1.24988	4	3.38883	1.17005	4	13.5421	0	2.009e-09	High	6.03481	High	86.07	1.9539e-07	0
GSYSNWPIGVNR	2	1	1	MLOC_38658.1;MLOC_38658.1:Predicted	N-Term(TMT6plex)	1578.83	1.03965	1		1.05704	1		0	1.369e-05	High	4.3371	High	46.4	0.00306174	0
YEYDQLR	2	1	1	MLOC_38658.1;MLOC_38658.1:Predicted	N-Term(TMT6plex)	1215.62	1.10252	1		1.1316	1		0.001582	0.02748	High	2.44192	High	19.85	0.629884	0
LWDAGVR	2	2	1	MLOC_38658.1;MLOC_38658.1:Predicted	N-Term(TMT6plex)	1045.6	1.20247	1		1.1922	1		0.002551	0.04136	High	2.63109	High	22.16	0.869937	0
VVSTQAPVQLGSLR	4	1	1	MLOC_44090.1;MLOC_44090.1:Uncharacterized	N-Term(TMT6plex)	1684	1.26334	2	6.42709	1.21603	2	5.80975	0	7.947e-08	High	5.17494	High	56.97	0.000188152	0
AQTSTER	2	1	1	MLOC_44090.1;MLOC_44090.1:Uncharacterized	N-Term(TMT6plex)	1021.55	1.11697	1		1.09735	1		0.001109	0.02177	High	2.82905	High	14.38	4.24209	0
NPANFNVDNVR	2	3	1	MLOC_44122.1;MLOC_44122.1:Uncharacterized	N-Term(TMT6plex)	1488.78	1.25456	1		1.2255	1		0	2.919e-06	High	3.64936	High	32.72	0.0557818	0
GSTDSILDDLER	2	2	1	MLOC_44122.1;MLOC_44122.1:Uncharacterized	N-Term(TMT6plex)	1549.79	1.20245	1		1.14674	1		0	1.628e-05	High	2.64413	High	10.24	9.26839	0
GSENMDVR	2	2	1	MLOC_44122.1;MLOC_44122.1:Uncharacterized	N-Term(TMT6plex)	1136.56	1.35175	1		1.18946	1		0.000263	0.002216	High	2.45993	High	26.54	0.129543	0
VFFDMTVGGAPAGR	4	1	1	MLOC_4890.1;MLOC_4890.1:Peptidyl-prolyl	N-Term(TMT6plex)	1653.87	1.10646	2	8.49869	1.14407	2	5.00667	0	5.45e-07	High	4.66287	High	45.47	0.00381274	0
TNVSADVASTVR	3	3	1	MLOC_4948.3;MLOC_4948.3:Triosephosphate	N-Term(TMT6plex)	1448.79	1.21897	2	0.470627	1.23221	2	8.90998	0	9.924e-08	High	4.42346	High	72.04	8.85245e-06	0
VASPEQAQEVHAAVR	2	3	1	MLOC_4948.3;MLOC_4948.3:Triosephosphate	N-Term(TMT6plex)	1820.99	1.23289	1		1.06589	1		8.952e-05	6.85e-05	High	4.58484	High	43.62	0.00653938	0
TVAPAPASSAR	2	2	1	MLOC_51713.1;MLOC_51713.1:Uncharacterized	N-Term(TMT6plex)	1256.72	1.05624	1		0.978973	1		0.0004984	0.008279	High	3.27866	High	30.08	0.0991075	0
TEFDVVIEEVPSSAR	8	1	1	MLOC_52160.1;MLOC_52160.1:Uncharacterized	N-Term(TMT6plex)	1907	1.1734	4	3.26872	1.15062	4	5.35999	0	3.853e-08	High	5.27562	High	61.88	9.39871e-05	0
NLVDHLQER	4	1	1	MLOC_52160.1;MLOC_52160.1:Uncharacterized	N-Term(TMT6plex)	1352.75	0.982194	2	22.5711	0.994077	2	13.8949	0	0.0002182	High	2.52397	High	40.92	0.0103605	0
VLELGDAIAGLTLEEAR	4	1	1	MLOC_52160.1;MLOC_52160.1:Uncharacterized	N-Term(TMT6plex)	1999.13	1.27578	2	4.81621	1.20605	2	4.75475	0	7.661e-10	High	5.85967	High	125.84	3.85971e-11	0
ELINGDLVVDDADIGY	14	3	1	MLOC_66074.1;MLOC_66074.1:Photosystem	N-Term(TMT6plex)	1950	1.27713	7	16.2434	1.29662	7	10.0799	0	5.306e-07	High	3.8083	High	118.64	1.85464e-10	0
GFIWPVAAYR	4	3	1	MLOC_66074.1;MLOC_66074.1:Photosystem	N-Term(TMT6plex)	1408.8	1.1658	2	8.89363	1.21764	2	5.33042	0	4.792e-05	High	3.81224	High	33.3	0.0630039	0
YAPDSAPALAIQATIDKTK	1	3	1	MLOC_66074.1;MLOC_66074.1:Photosystem	N-Term(TMT6plex)	2203.24							0	8.875e-07			High	91.93	7.94138e-08	1
EGGSVVVLTGAVTPPGFR	6	1	1	MLOC_67371.1;MLOC_67371.1:Uncharacterized	N-Term(TMT6plex)	1972.11	1.27606	3	1.52618	1.09748	3	7.57516	0	9.136e-06	High	3.68745	High	34.97	0.0458206	0
NHLFVPGPVNIPDQVIR	4	2	1	MLOC_69030.1;MLOC_69030.1:Predicted	N-Term(TMT6plex)	2144.22	1.10167	2	9.29501	1.16793	2	4.09981	0	1.076e-08	High	5.4599	High	70.59	1.04669e-05	0
FAQVTNPAIDPLR	8	2	1	MLOC_70866.2;MLOC_70866.2:Ferredoxin-dependent	N-Term(TMT6plex)	1670.95	1.09956	4	10.3993	1.0538	4	9.56856	0	3.148e-05	High	4.88885	High	80.1	1.22399e-06	0
ASDSANLDNAAELLLR	8	2	1	MLOC_70866.2;MLOC_70866.2:Ferredoxin-dependent	N-Term(TMT6plex)	1902.02	1.16483	4	5.49974	1.1339	4	1.01877	0	3.508e-10	High	6.28076	High	85.1	4.94911e-07	0
WPLAQPMR	1	2	1	MLOC_70866.2;MLOC_70866.2:Ferredoxin-dependent	N-Term(TMT6plex)	1227.69	1.09739	1		1.19165	1		0.002614	0.04947	High	2.54771				0
FYLQPLPPAQAAVR	30	2	1	MLOC_72691.1;MLOC_72691.1:Uncharacterized	N-Term(TMT6plex)	1800.04	1.17885	15	14.6195	1.21077	15	7.47094	0	2.719e-06	High	4.10782	High	43.35	0.00528039	0
VGPPPPLSGGLPGTDNSDEAR	10	1	1	MLOC_72691.1;MLOC_72691.1:Uncharacterized	N-Term(TMT6plex)	2262.16	1.11512	5	3.31163	1.22021	5	9.14804	0	1.511e-10	High	6.66718	High	126.51	2.86679e-11	0
LLGALNGPATSLVTTLQAPAR	2	1	1	MLOC_7979.1;MLOC_7979.1:Predicted	N-Term(TMT6plex)	2293.35	1.0583	1		1.10595	1		0	4.838e-07	High	5.09435	High	47.21	0.00150565	0
EDTVAVVR	2	1	1	MLOC_7979.1;MLOC_7979.1:Predicted	N-Term(TMT6plex)	1117.64	1.24154	1		1.31427	1		0.0004683	0.003925	High	3.23327	High	24.88	0.438705	0
SLETMPSR	2	1	1	MLOC_7979.1;MLOC_7979.1:Predicted	N-Term(TMT6plex)	1149.62	1.21989	1		1.14207	1		0.0005049	0.009405	High	2.89236	High	25.76	0.30382	0
QAPGSYGLPFVSAIR	3	1	1	MLOC_8106.1;MLOC_8106.1:Uncharacterized	N-Term(TMT6plex)	1792.01	1.27249	2	9.43257	1.16867	2	3.91035	0.0001337	0.001772	High	3.9781	High	29.47	0.184044	0
DAVIPAFR	2	1	1	MLOC_8106.1;MLOC_8106.1:Uncharacterized	N-Term(TMT6plex)	1117.66	0.974103	1		1.11768	1		0.002566	0.04745	High	2.61314	High	17.7	2.53123	0
AYDFVSQEIR	16	1	1	AGP50740;AGP50740:photosystem	N-Term(TMT6plex)	1456.77	1.09739	8	8.60323	1.12934	8	5.77377	0	1.05e-05	High	4.16746	High	40.66	0.00814345	0
NILLNEGIR	14	1	1	AGP50740;AGP50740:photosystem	N-Term(TMT6plex)	1270.77	1.03353	7	3.23492	1.08872	7	4.73174	0	0.0002163	High	3.8169	High	52.16	0.000522692	0
AFNPTQAEETYSMVTANR	6	1	1	AGP50740;AGP50740:photosystem	N-Term(TMT6plex)	2259.1	0.996802	3	7.99461	1.04667	3	17.167	0	3.541e-10	High	6.62522	High	90.86	7.43238e-08	0
TPLANLIR	8	1	1	AGP50754;AGP50754:photosystem	N-Term(TMT6plex)	1126.72	1.05695	4	3.52345	1.18638	4	3.38894	0.0001337	0.001868	High	2.95457	High	27.13	0.0977893	0
FSQGLAQDPTTR	4	1	1	AGP50754;AGP50754:photosystem	N-Term(TMT6plex)	1549.82	1.11683	2	12.367	1.09322	2	13.3119	0	1.214e-06	High	3.93812	High	66.64	2.86679e-05	0
DYNPEQNEDNVLAR	2	1	1	AGP50754;AGP50754:photosystem	N-Term(TMT6plex)	1905.92	1.06567	1		1.17373	1		0	1.465e-08	High	5.26567	High	72.64	3.65634e-06	0
TTYGFDILLSSTNGPAFNAGR	2	1	1	AGP50754;AGP50754:photosystem	N-Term(TMT6plex)	2431.25	1.20624	1		1.27949	1		0	1.095e-09	High	5.14993	High	75.66	3.78943e-06	0
SVVLAGR	1	3	1	MLOC_10676.3;MLOC_10676.3:Uncharacterized	N-Term(TMT6plex)	930.595	1.03138	1		1.12893	1		0.008634	0.1163	High	2.46763				0
FYTPTVNVER	3	1	1	MLOC_10838.1;MLOC_10838.1:Uncharacterized	N-Term(TMT6plex)	1454.79	1.17547	2	6.29803	1.31509	2	4.3896	0.0004984	0.007338	High	3.78402	High	27.63	0.195365	0
GIIDGLVAR	4	3	1	MLOC_11084.2;MLOC_11084.2:Uncharacterized	N-Term(TMT6plex)	1142.71	1.21052	2	3.69373	1.22194	2	3.01553	0	0.0006139	High	2.69957	High	33.32	0.0350121	0
AGLDTALAVIAGR	2	5	1	MLOC_11084.2;MLOC_11084.2:Uncharacterized	N-Term(TMT6plex)	1456.87	1.24209	1		1.27029	1		0.0004683	0.003946	High	2.43846	High	16.26	2.39668	0
QHAGAIGEAR	2	4	1	MLOC_11084.2;MLOC_11084.2:Uncharacterized	N-Term(TMT6plex)	1238.68	1.23298	1		1.25586	1		0.0005049	0.008342	High	2.46309	High	28.64	0.156605	0
AYDLGLASR	2	1	1	MLOC_11548.2;MLOC_11548.2:Malic	N-Term(TMT6plex)	1194.67	1.2127	1		1.32892	1		0.0006979	0.01606	High	3.15111	High	24.77	0.401779	0
GLSAGLLR	2	1	1	MLOC_11692.1;MLOC_11692.1:Predicted	N-Term(TMT6plex)	1015.65	1.10412	1		1.29331	1		0.00352	0.05036	High	1.44854	High	17.15	2.00944	0
MQADSTLPAAQR	2	3	2	MLOC_11692.1;MLOC_11692.1:Predicted;MLOC_21356.1;MLOC_21356.1:Uncharacterized	N-Term(TMT6plex)	1517.8							7.166e-05	0.0008389	High	3.67415	High	28.39	0.172911	0
TLGELPAGSVVGSASLR	13	2	1	MLOC_12220.1;MLOC_12220.1:Uncharacterized	N-Term(TMT6plex)	1843.06	1.26936	7	14.5542	1.2088	7	17.4783	0	4.201e-11	High	5.27116	High	80.2	1.31884e-06	0
AGPGFFDGLQ	4	2	1	MLOC_12220.1;MLOC_12220.1:Uncharacterized	N-Term(TMT6plex)	1237.64	1.25407	2	18.6616	1.14896	2	4.03532	0.0003199	0.00309	High	2.4587	High	32.08	0.0615724	0
EIDDALLQGR	2	2	1	MLOC_12220.1;MLOC_12220.1:Uncharacterized	N-Term(TMT6plex)	1358.75	1.12749	1		1.06832	1		0	0.0001295	High	3.73549	High	37.15	0.0224846	0
GLLASPDGSIVYETSR	2	2	1	MLOC_12220.1;MLOC_12220.1:Uncharacterized	N-Term(TMT6plex)	1894.02	1.00672	1		1.09879	1		0	8.01e-06	High	3.98663	High	38.96	0.0214727	0
VSETGQAITDR	2	1	1	MLOC_13520.1;MLOC_13520.1:Uncharacterized	N-Term(TMT6plex)	1405.75	1.16504	1		1.17117	1		0	7.07e-06	High	4.13269	High	49.51	0.00145191	0
TGPSVQDR	2	1	1	MLOC_13520.1;MLOC_13520.1:Uncharacterized	N-Term(TMT6plex)	1088.59	1.10585	1		1.13849	1		0.0003941	0.00272	High	3.00569	High	22.54	0.50481	0
LIFGADSPAIQENR	2	1	1	MLOC_13742.1;MLOC_13742.1:Aspartate	N-Term(TMT6plex)	1759.96	1.13189	1		1.0761	1		0	1.678e-08	High	4.99161	High	62.21	9.19796e-05	0
VGGEFLAR	2	1	1	MLOC_13742.1;MLOC_13742.1:Aspartate	N-Term(TMT6plex)	1077.63	1.15062	1		1.14092	1		0.0004984	0.005073	High	2.64423	High	20.99	1.29416	0
LGNFVEGNTQIPIIDR	3	1	1	MLOC_18714.1;MLOC_18714.1:Uncharacterized	N-Term(TMT6plex)	2015.12	1.08013	2	16.3015	1.06425	2	20.9372	0	1.511e-07	High	5.52959	High	68.56	1.9748e-05	0
GYGMGELGASR	2	1	1	MLOC_18714.1;MLOC_18714.1:Uncharacterized	N-Term(TMT6plex)	1326.67	1.17287	1		1.15935	1		0	0.0006826	High	2.61775	High	28.99	0.0861828	0
NVLEVAGEVR	2	1	1	MLOC_18714.1;MLOC_18714.1:Uncharacterized	N-Term(TMT6plex)	1314.76	1.08483	1		1.12792	1		0	0.0004758	High	4.43222	High	44.64	0.00386503	0
GNPTEFFR	2	1	1	MLOC_18714.1;MLOC_18714.1:Uncharacterized	N-Term(TMT6plex)	1196.63	1.23405	1		1.20883	1		0.0003704	0.003972	High	2.92916	High	17.27	1.66875	0
ANITESFTR	1	1	1	MLOC_18714.1;MLOC_18714.1:Uncharacterized	N-Term(TMT6plex)	1267.69	1.26426	1		1.36093	1		0.0004984	0.008436	High	2.19674				0
VFGPAMSTNVAR	2	1	1	MLOC_18718.1;MLOC_18718.1:Glutathione	N-Term(TMT6plex)	1478.8	1.09885	1		1.1611	1		0	0.0001287	High	4.34839	High	33.92	0.0563657	0
NPFGQIPAFQDGDLLLFESR	2	1	1	MLOC_18718.1;MLOC_18718.1:Glutathione	N-Term(TMT6plex)	2493.3	1.2187	1		1.16714	1		0	2.292e-07	High	4.44229	High	51.34	0.00104044	0
TDEVDLLR	2	1	1	MLOC_18718.1;MLOC_18718.1:Glutathione	N-Term(TMT6plex)	1189.67	1.23285	1		1.19075	1		0.0003941	0.003032	High	3.12601	High	36.32	0.03191	0
IGTPEALALR	2	1	1	MLOC_20070.1;MLOC_20070.1:Uncharacterized	N-Term(TMT6plex)	1269.78	0.981014	1		1.19351	1		0.0001673	0.002161	High	3.13397	High	28.35	0.0962844	0
VTVDQVR	1	1	1	MLOC_22377.1;MLOC_22377.1:Uncharacterized	N-Term(TMT6plex)	1045.62	1.01226	1		1.03004	1		0.002353	0.04046	High	2.53029				0
LQIWDTAGQER	10	11	4	MLOC_26110.1;MLOC_26110.1:Predicted;MLOC_57578.2;MLOC_57578.2:Predicted;MLOC_61636.2;MLOC_61636.2:Predicted;MLOC_63589.1;MLOC_63589.1:Uncharacterized	N-Term(TMT6plex)	1545.83							0	2.066e-05	High	4.38289	High	41.03	0.00976609	0
QWLNEIDR	2	2	1	MLOC_26110.1;MLOC_26110.1:Predicted	N-Term(TMT6plex)	1302.7	1.2578	1		1.14847	1		0.0004128	0.006531	High	3.06967	High	26.36	0.263807	0
AQMEADFQR	2	1	1	MLOC_28316.1;MLOC_28316.1:Uncharacterized	N-Term(TMT6plex)	1324.65	1.21663	1		1.1796	1		0	0.0003269	High	3.46873	High	35.03	0.0208687	0
QQAANISPEVIQMLLR	2	1	1	MLOC_28316.1;MLOC_28316.1:Uncharacterized	N-Term(TMT6plex)	2040.15	1.08756	1		0.832718	1		0	0.0002406	High	2.86639	High	40.03	0.0131439	0
DALAPLVSLASSTVLEVAEQATR	4	1	1	MLOC_4200.1;MLOC_4200.1:Uncharacterized	N-Term(TMT6plex)	2570.43							0	4.267e-09	High	5.01647	High	97.97	1.91027e-08	0
AADLTYWESAAR	7	4	3	MLOC_5287.1;MLOC_5287.1:UDP-glucose;MLOC_63077.3;MLOC_63077.3:UDP-glucose;MLOC_70967.1;MLOC_70967.1:UDP-glucose	N-Term(TMT6plex)	1582.81							0	3.49e-07	High	4.35301	High	52.01	0.0006059	0
AQVSIYDPQVTEDQIQR	2	3	2	MLOC_5287.1;MLOC_5287.1:UDP-glucose;MLOC_63077.3;MLOC_63077.3:UDP-glucose	N-Term(TMT6plex)	2219.16							0	5.117e-07	High	4.01351	High	69.37	1.77001e-05	0
TGGEEGAQDRER	3	2	1	MLOC_52966.1;MLOC_52966.1:Uncharacterized	N-Term(TMT6plex)	1533.75	1.36683	2	9.8729	1.27291	2	12.8505	0	5.958e-06	High	4.33273	High	51.6	0.000397803	1
TGGEEGAQDR	2	2	1	MLOC_52966.1;MLOC_52966.1:Uncharacterized	N-Term(TMT6plex)	1248.6	0.931505	1		1.02264	1		0	0.0007764	High	2.70122	High	24.02	0.191204	0
DYGSEDTNGYR	2	2	1	MLOC_52966.1;MLOC_52966.1:Uncharacterized	N-Term(TMT6plex)	1505.67	0.950289	1		1.11937	1		0	4.932e-06	High	3.57454	High	45.19	0.000697704	0
DGEFGDDSERPPR	2	2	1	MLOC_52966.1;MLOC_52966.1:Uncharacterized	N-Term(TMT6plex)	1705.8	1.14841	1		1.14397	1		8.952e-05	0.0003357	High	3.90902	High	16	1.02234	0
ENAEREER	2	1	1	MLOC_52966.1;MLOC_52966.1:Uncharacterized	N-Term(TMT6plex)	1261.63	1.14859	1		1.34913	1		0.002732	0.04533	High	2.94038	High	15.21	2.05638	1
GPITTSASVVR	2	2	1	MLOC_54096.2;MLOC_54096.2:Uncharacterized	N-Term(TMT6plex)	1316.78	1.2879	1		1.28262	1		0	1.081e-05	High	4.23219	High	37.98	0.0212799	0
QIYPPINVLPSLSR	10	2	1	MLOC_61085.1;MLOC_61085.1:V-type	N-Term(TMT6plex)	1826.07	1.13926	5	7.86836	1.25738	5	5.86408	0	6.501e-05	High	4.53585	High	47.31	0.00194698	0
YQEIVNIR	4	5	1	MLOC_61085.1;MLOC_61085.1:V-type	N-Term(TMT6plex)	1263.73	1.15432	3	2.35119	1.24544	3	1.71801	0.0001337	0.00205	High	3.01882	High	36.86	0.0340416	0
TPVSLDMLGR	3	5	1	MLOC_61085.1;MLOC_61085.1:V-type	N-Term(TMT6plex)	1317.74	1.16417	2	5.66799	1.13729	2	1.24145	0.0003941	0.002823	High	3.27766	High	27.16	0.269425	0
AIVAANIGVTPSNDGEVIR	4	5	1	MLOC_64606.4;MLOC_64606.4:Predicted	N-Term(TMT6plex)	2125.19	1.31165	2	18.8122	1.03211	2	16.5679	0	7.679e-10	High	5.75701	High	107.29	2.48975e-09	0
QLSDQAYEIALQQVR	4	1	1	MLOC_64997.1;MLOC_64997.1:Uncharacterized	N-Term(TMT6plex)	1991.08	1.12969	2	4.90809	1.13375	2	8.11878	0	5.929e-08	High	5.80217	High	72.46	9.03247e-06	0
AILSEFTEIPVENR	4	1	1	MLOC_64997.1;MLOC_64997.1:Uncharacterized	N-Term(TMT6plex)	1847.02	1.15645	2	11.8407	1.14742	2	9.55002	0	6.846e-07	High	5.66378	High	64.05	6.82613e-05	0
LSGDELLSDSFPYR	10	1	1	MLOC_77840.1;MLOC_77840.1:Translationally-controlled	N-Term(TMT6plex)	1827.94	1.06727	5	5.73047	1.01891	5	1.45378	0	3.235e-07	High	5.37656	High	60.07	0.000110996	0
VVDIVDTFR	2	1	1	MLOC_77840.1;MLOC_77840.1:Translationally-controlled	N-Term(TMT6plex)	1292.74	1.04251	1		1.22649	1		7.166e-05	0.001116	High	3.08435	High	29.98	0.148382	0
DSTNFSVFDISENLR	1	1	1	MLOC_77915.1;MLOC_77915.1:Predicted	N-Term(TMT6plex)	1972.99	1.00442	1		1.13886	1		8.952e-05	0.0002855	High	1.88627				0
VENQEGIVNFDDILR	3	2	1	MLOC_79331.1;MLOC_79331.1:Pyruvate	N-Term(TMT6plex)	1990.05	1.2223	2	14.9268	1.23059	2	18.1821	0	7.575e-09	High	5.29085	High	99.73	1.65421e-08	0
AAPLPMSPLESLASSAVR	2	2	1	MLOC_79331.1;MLOC_79331.1:Pyruvate	N-Term(TMT6plex)	2026.13	1.27094	1		1.38343	1		0	3.039e-05	High	4.36976	High	22.81	0.733564	0
QGVGQNFR	2	1	1	MLOC_81416.1;MLOC_81416.1:Photosystem	N-Term(TMT6plex)	1134.62	1.05943	1		1.25076	1		0.0001337	0.001219	High	3.09066	High	38.23	0.0194206	0
APLGQNTLLLR	2	2	1	MLOC_10400.1;MLOC_10400.1:60S	N-Term(TMT6plex)	1424.88	1.23359	1		1.15136	1		0	2.261e-06	High	4.07004	High	47.76	0.00115906	0
GIDLVAGGR	1	2	2	MLOC_10400.1;MLOC_10400.1:60S;MLOC_5373.1;MLOC_5373.1:60S	N-Term(TMT6plex)	1086.65							0.0001337	0.00137			High	28.94	0.113475	0
TNRPPLSMR	1	3	2	MLOC_10400.1;MLOC_10400.1:60S;MLOC_5373.1;MLOC_5373.1:60S	N-Term(TMT6plex)	1300.73							0.006156	0.09117	High	2.56211				0
FEDLASALR	2	4	1	MLOC_11882.1;MLOC_11882.1:Predicted	N-Term(TMT6plex)	1250.7	1.62209	1		1.32631	1		0	0.0002358	High	3.66438	High	39.37	0.0151624	0
AQDVDPGVQR	2	4	1	MLOC_11882.1;MLOC_11882.1:Predicted	N-Term(TMT6plex)	1313.7	1.11893	1		1.07004	1		0.001002	0.01951	High	2.67817	High	24.97	0.301384	0
TPLGALGL	18	2	1	MLOC_11961.1;MLOC_11961.1:Predicted	N-Term(TMT6plex)	970.615	1.35169	9	32.299	1.17826	9	6.42361	0.0003199	0.002583	High	3.0458	High	58.26	6.49366e-05	0
GAPSGFVLPIR	2	1	1	MLOC_12614.1;MLOC_12614.1:Uncharacterized	N-Term(TMT6plex)	1342.8	1.01995	1		1.10633	1		0.0004984	0.005662	High	3.68215	High	13.96	3.62014	0
FADVMLR	2	2	1	MLOC_12614.1;MLOC_12614.1:Uncharacterized	N-Term(TMT6plex)	1080.61	1.25229	1		1.06536	1		0.001857	0.03235	High	2.30683	High	14.68	4.17851	0
INDAVYR	2	1	1	MLOC_165.1;MLOC_165.1:Uncharacterized	N-Term(TMT6plex)	1079.61	1.1654	1		1.24053	1		0.002088	0.03514	High	2.67474	High	33.79	0.0528138	0
DITEVIAAGR	1	1	1	MLOC_17517.1;MLOC_17517.1:Uncharacterized	N-Term(TMT6plex)	1273.73	1.33545	1		1.08268	1		0.001509	0.028	High	1.87984				0
GGAPADFQPSFR	2	1	1	MLOC_21004.1;MLOC_21004.1:Predicted	N-Term(TMT6plex)	1478.76	1.16621	1		1.2172	1		0	4.616e-05	High	4.12128	High	29.94	0.118171	0
DASEEVR	2	1	1	MLOC_22198.1;MLOC_22198.1:Predicted	N-Term(TMT6plex)	1034.53	1.28547	1		1.10808	1		0.006462	0.09653	High	2.08643	High	23.11	0.413156	0
TFSFTPNLPGR	2	1	1	MLOC_26558.1;MLOC_26558.1:Uncharacterized	N-Term(TMT6plex)	1465.81	1.04178	1		1.12767	1		0.0005676	0.01057	High	3.38482	High	12.21	7.85734	0
IYVGNLPWQVDDSR	8	2	1	MLOC_26683.1;MLOC_26683.1:Uncharacterized	N-Term(TMT6plex)	1891	1.08003	4	10.2499	1.16269	4	9.32526	0	1.055e-06	High	4.89399	High	60.51	0.000127245	0
VNVAEERPPR	2	2	1	MLOC_26683.1;MLOC_26683.1:Uncharacterized	N-Term(TMT6plex)	1395.79	1.21163	1		1.2045	1		0	3.864e-05	High	3.93933	High	23.15	0.603521	0
DSGSSFR	2	2	1	MLOC_26683.1;MLOC_26683.1:Uncharacterized	N-Term(TMT6plex)	984.496	1.00577	1		0.956038	1		0.0007486	0.01671	High	2.53692	High	32.33	0.0252922	0
LDPGQSWQLNMPAGTAGAR	12	1	1	MLOC_2781.1;MLOC_2781.1:Uncharacterized	N-Term(TMT6plex)	2199.13	1.04902	6	19.1051	1.15693	6	3.54298	0	1.754e-09	High	5.54858	High	75.8	3.60741e-06	0
VSGEQPATLAEYTLGQGGNR	10	1	1	MLOC_2781.1;MLOC_2781.1:Uncharacterized	N-Term(TMT6plex)	2277.17	1.00853	5	5.03104	1.12251	5	11.8426	0	7.03e-13	High	6.88	High	101.34	1.097e-08	0
GIPYLNTYDGR	8	1	1	MLOC_32920.1;MLOC_32920.1:Uncharacterized	N-Term(TMT6plex)	1497.79	1.08876	4	1.78961	1.16978	4	7.93083	0	9.871e-05	High	4.04646	High	33.38	0.0552874	0
LQASVGSGGGAAR	2	2	1	MLOC_34374.2;MLOC_34374.2:Uncharacterized	N-Term(TMT6plex)	1359.76	1.39762	1		1.24979	1		0	5.977e-05	High	3.37138	High	44.59	0.00467436	0
QAAVDAQAEAVR	2	2	1	MLOC_34374.2;MLOC_34374.2:Uncharacterized	N-Term(TMT6plex)	1457.8	1.21834	1		1.16791	1		0	4.249e-08	High	4.71301	High	71.99	7.8008e-06	0
VFTPSVVEPSFGIGR	2	2	1	MLOC_34374.2;MLOC_34374.2:Uncharacterized	N-Term(TMT6plex)	1821.02	0.99462	1		0.966843	1		0	5.552e-06	High	4.29009	High	42.16	0.00936832	0
DANFQLDSLISEPLR	4	1	1	MLOC_34595.1;MLOC_34595.1:Uncharacterized	N-Term(TMT6plex)	1947.04	1.03406	2	11.3254	1.11096	2	8.72582	0	4.695e-06	High	4.48805	High	41.47	0.0127458	0
LSSAIEASISR	4	1	1	MLOC_34595.1;MLOC_34595.1:Uncharacterized	N-Term(TMT6plex)	1362.78	1.14282	2	7.62848	1.14265	2	3.91666	0	1.065e-05	High	3.97855	High	33.08	0.072502	0
EAILSVDGYNADR	2	1	1	MLOC_34595.1;MLOC_34595.1:Uncharacterized	N-Term(TMT6plex)	1651.85	1.21593	1		1.19329	1		0.0001337	0.001278	High	4.03672	High	22.82	0.706018	0
LAGQDANVTTVPVAVLR	4	2	1	MLOC_3618.2;MLOC_3618.2:Predicted	N-Term(TMT6plex)	1953.14	1.0629	2	3.06437	1.1593	2	10.5477	0	6.873e-11	High	6.58663	High	86.53	2.14105e-07	0
SVWGTDAPTR	2	3	1	MLOC_3618.2;MLOC_3618.2:Predicted	N-Term(TMT6plex)	1318.7	1.14168	1		1.14174	1		0	0.0001766	High	3.6559	High	31.44	0.0835154	0
LLTFAGPR	2	2	1	MLOC_3618.2;MLOC_3618.2:Predicted	N-Term(TMT6plex)	1103.68	1.16452	1		1.25308	1		0.0001337	0.001523	High	3.2921	High	37.9	0.0221296	0
LTFVALR	2	2	1	MLOC_3618.2;MLOC_3618.2:Predicted	N-Term(TMT6plex)	1048.67	1.21908	1		1.14841	1		0.002123	0.03707	High	2.61481	High	31.65	0.0537213	0
ISTNASNNSENGR	2	4	1	MLOC_42911.3;MLOC_42911.3:Uncharacterized	N-Term(TMT6plex)	1592.78	1.18283	1		0.92153	1		8.952e-05	0.001303	High	3.00168	High	29.1	0.0964531	0
VMPSAAPIVSQTVR	2	3	1	MLOC_42911.3;MLOC_42911.3:Uncharacterized	N-Term(TMT6plex)	1684.96	1.14299	1		1.25401	1		8.952e-05	0.001266	High	4.07811	High	21.44	0.917341	0
VPSNSSPR	2	4	1	MLOC_42911.3;MLOC_42911.3:Uncharacterized	N-Term(TMT6plex)	1072.6	1.16369	1		1.21388	1		0.002243	0.0348	High	2.58349	High	20.13	0.860842	0
AAAQADADWYR	2	1	1	MLOC_44064.1;MLOC_44064.1:Uncharacterized	N-Term(TMT6plex)	1466.73	1.08995	1		1.07438	1		0	0.0001532	High	3.60237	High	32.97	0.0381272	0
SSAASTAVSIVDAMR	6	1	1	MLOC_45165.2;MLOC_45165.2:Uncharacterized	N-Term(TMT6plex)	1694.9	1.08534	3	18.8353	1.12578	3	8.57204	0	3.179e-07	High	4.28751	High	61.68	9.26094e-05	0
SLSGEDIYDPFLR	4	3	1	MLOC_48070.2;MLOC_48070.2:Uncharacterized	N-Term(TMT6plex)	1740.9	1.21194	2	0.520356	1.2333	2	3.6721	0	3.991e-05	High	3.29288	High	48.68	0.00169602	0
ENITNFEENDFQILR	2	3	1	MLOC_48070.2;MLOC_48070.2:Uncharacterized	N-Term(TMT6plex)	2111.07	1.35589	1		1.19466	1		0	1.337e-08	High	4.38164	High	73.22	6.22219e-06	0
AELSLLR	4	1	1	MLOC_5129.1;MLOC_5129.1:Predicted	N-Term(TMT6plex)	1030.65	1.10888	2	8.54161	1.32703	2	8.30247	0.001562	0.03024	High	2.83081	High	26.61	0.291067	0
GIVPLWGR	2	5	1	MLOC_53211.1;MLOC_53211.1:Uncharacterized	N-Term(TMT6plex)	1126.7	1.16369	1		1.16555	1		0.0005049	0.01048	High	2.55978	High	21.29	0.474046	0
VAVENAAVAEMIQR	4	1	1	MLOC_5324.1;MLOC_5324.1:Predicted	N-Term(TMT6plex)	1729.95	1.22605	2	3.63659	1.18182	2	7.07418	0	3.055e-06	High	5.41427	High	56.73	0.000316151	0
GSQYGVQLESSVR	2	1	1	MLOC_5324.1;MLOC_5324.1:Predicted	N-Term(TMT6plex)	1638.87	1.10415	1		1.24346	1		0	5.01e-07	High	5.04739	High	47.99	0.00197615	0
WYLGGEAAVSQTTVR	2	1	1	MLOC_5324.1;MLOC_5324.1:Predicted	N-Term(TMT6plex)	1867	1.06759	1		1.03867	1		0.0007465	0.01482	High	3.22834	High	20.7	1.30394	0
QFNGLVDVYR	8	1	1	MLOC_55848.1;MLOC_55848.1:Uncharacterized	N-Term(TMT6plex)	1439.79	1.03107	4	2.75873	1.11709	4	6.80758	0	2.835e-05	High	3.71677	High	38.43	0.0181159	0
DSTLIMQLLR	3	5	3	MLOC_56778.1;MLOC_56778.1:Uncharacterized;MLOC_69312.2;MLOC_69312.2:14-3-3-like;MLOC_53619.2;MLOC_53619.2:14-3-3E\x3b	N-Term(TMT6plex)	1418.83							0	2.694e-05	High	3.94346	High	42.38	0.00822342	0
ALQESLASELAAR	18	1	1	MLOC_58581.1;MLOC_58581.1:Uncharacterized	N-Term(TMT6plex)	1587.89	1.15348	9	14.0716	1.16619	9	6.18432	0	4.187e-07	High	5.24179	High	73.87	5.75106e-06	0
ITGEILEIVAGADALSG	4	1	1	MLOC_58581.1;MLOC_58581.1:Uncharacterized	N-Term(TMT6plex)	1858.04	1.43354	2	16.5673	1.3836	2	31.5707	0	0.000172	High	3.91413	High	65.31	4.51085e-05	0
VLPYADYIFGNETEAR	4	1	1	MLOC_61064.1;MLOC_61064.1:Uncharacterized	N-Term(TMT6plex)	2087.07	1.20412	2	10.5909	1.33924	2	3.21475	0	4.881e-08	High	4.64637	High	57.59	0.000224432	0
GGAEEILPLGPLNDFER	8	2	1	MLOC_64140.3;MLOC_64140.3:Malate	N-Term(TMT6plex)	2056.09	1.24235	4	9.36592	1.31867	4	4.76315	0	1.184e-07	High	4.75114	High	62.66	7.71267e-05	0
ANTFVAEVLGVDPR	6	3	1	MLOC_64140.3;MLOC_64140.3:Malate	N-Term(TMT6plex)	1716.95	1.1585	3	12.6789	1.259	3	13.5174	0	5.272e-06	High	3.86139	High	95.78	3.95436e-08	0
LLGVTTLDVAR	4	3	1	MLOC_64140.3;MLOC_64140.3:Malate	N-Term(TMT6plex)	1386.85	1.15389	2	6.94461	1.02048	2	18.6243	0	0.0002949	High	3.68608	High	34.99	0.0291283	0
STPFQPYAEVFGLQR	14	2	1	MLOC_65066.2;MLOC_65066.2:Uncharacterized	N-Term(TMT6plex)	1969.04	1.03212	7	27.6923	1.25345	7	4.60398	0	3.182e-07	High	5.36115	High	53.83	0.000595539	0
NAELDPERR	4	1	1	MLOC_65066.2;MLOC_65066.2:Uncharacterized	N-Term(TMT6plex)	1328.71	1.1154	2	2.34718	1.20303	2	0.478617	0.0005676	0.01068	High	3.3064	High	35.89	0.0247327	1
NAELDPER	1	1	1	MLOC_65066.2;MLOC_65066.2:Uncharacterized	N-Term(TMT6plex)	1172.61	1.14652	1		1.06989	1		0.00625	0.09358	High	2.19048				0
QAEDTVNR	3	1	1	MLOC_65749.1;MLOC_65749.1:Predicted	N-Term(TMT6plex)	1161.61	1.14076	2	8.13253	1.13718	2	1.55623	0.0001337	0.001436	High	2.20902	High	24.19	0.474236	0
LASVYSEVQTSR	1	1	1	MLOC_65749.1;MLOC_65749.1:Predicted	N-Term(TMT6plex)	1568.85	1.21272	1		1.27807	1		8.952e-05	0.0009586	High	2.25355				0
VGIFSQGPPPR	4	1	1	MLOC_67220.1;	N-Term(TMT6plex)	1383.8	1.13021	2	2.67199	1.15716	2	1.07364	0	1.42e-05	High	3.68871	High	46.54	0.00231247	0
LTGLGAR	1	1	1	MLOC_67220.1;	N-Term(TMT6plex)	916.579	1.14359	1		1.20476	1		0.006105	0.09007	High	2.88791				0
WYDAVAAAVSPR	10	1	1	MLOC_67651.1;MLOC_67651.1:Predicted	N-Term(TMT6plex)	1534.82	1.11901	5	20.3107	1.14597	5	6.2124	0	4.058e-05	High	4.20094	High	49.85	0.00154184	0
LVEVPEIR	4	2	1	MLOC_70369.1;MLOC_70369.1:Uncharacterized	N-Term(TMT6plex)	1183.73	1.23606	2	1.60245	1.25354	2	0.8509	0.0005049	0.009004	High	3.18886	High	28.3	0.106792	0
LVDTFPGQSIDFFGALR	4	2	1	MLOC_70817.2;MLOC_70817.2:Ribulose	N-Term(TMT6plex)	2112.14	1.0207	2	9.30699	1.16277	2	6.93046	0	2.049e-09	High	5.91031	High	69.19	1.81719e-05	0
TGIIVLAEGR	7	1	1	MLOC_73371.1;MLOC_73371.1:Uncharacterized	N-Term(TMT6plex)	1257.77	1.08678	4	7.21741	1.17583	4	5.20048	0	8.605e-06	High	3.10057	High	29.91	0.0948963	0
DDVQEPDPEGR	4	2	1	MLOC_74910.3;MLOC_74910.3:Predicted	N-Term(TMT6plex)	1485.71	1.24123	2	1.96196	1.24043	2	7.98669	8.952e-05	0.0002252	High	3.42563	High	27.09	0.0850138	0
SDPLAVGTTAPIVDR	4	1	1	MLOC_79167.1;MLOC_79167.1:Uncharacterized	N-Term(TMT6plex)	1740.97	1.06547	2	4.16805	1.11024	2	12.611	0	3.923e-07	High	5.73484	High	61.32	9.53741e-05	0
NAVFGDSSALSPGGVR	2	1	1	MLOC_80158.1;MLOC_80158.1:Serine	N-Term(TMT6plex)	1762.93	1.15744	1		1.1392	1		0	1.087e-07	High	6.00729	High	45.5	0.00399083	0
QSVEADINGLR	1	6	1	P13645	N-Term(TMT6plex)	1430.78	1.05643	1		0.986285	1		0	4.827e-07	High	4.2222				0
LAADDFR	1	31	2	P13645;A2A4G1	N-Term(TMT6plex)	1036.56							0.002088	0.03502	High	2.88733				0
GGSGGSYGGGGSGGGYGGGSGSR	1	1	1	P35527	N-Term(TMT6plex)	2020.89	1.25929	1		1.23961	1		0	3.291e-15	High	5.01249				0
SGGGGGGGLGSGGSIR	1	1	1	P35527	N-Term(TMT6plex)	1461.76	1.29337	1		1.21574	1		0	3.916e-10	High	5.85696				0
GGSGGSYGR	1	1	1	P35527	N-Term(TMT6plex)	1026.52	1.20771	1		1.18334	1		8.952e-05	0.001409	High	2.35826				0
STMQELNSR	1	1	1	P35527	N-Term(TMT6plex)	1294.67	1.59569	1		1.39387	1		8.952e-05	0.0001779	High	3.74509				0
VINTWADIINR	10	1	1	AGP50735;AGP50735:photosystem	N-Term(TMT6plex)	1543.88	1.13508	5	3.20084	1.04482	5	13.5451	0	9.467e-06	High	4.41292	High	55.24	0.00036371	0
ANLGMEVMHER	2	1	1	AGP50735;AGP50735:photosystem	N-Term(TMT6plex)	1515.76	1.11453	1		1.20868	1		0	8.875e-06	High	4.25058	High	40.75	0.00649557	0
IVSLAPEVL	6	1	1	AGP50791;AGP50791:ribosomal	N-Term(TMT6plex)	1169.74	1.24821	3	5.10441	1.27657	3	0.589142	0.0004647	0.008184	High	2.67725	High	50.07	0.000539238	0
MIQPQTLLNVADNSGAR	2	1	1	AGP50791;AGP50791:ribosomal	N-Term(TMT6plex)	2057.1	1.25702	1		1.16444	1		0	2.381e-05	High	5.04688	High	37.65	0.0244802	0
VIGAAGNQR	2	1	1	AGP50791;AGP50791:ribosomal	N-Term(TMT6plex)	1114.65	1.40365	1		1.35968	1		0.0004128	0.005461	High	3.00797	High	19.81	0.873908	0
LINAGIVQTR	2	1	1	MLOC_10230.2;MLOC_10230.2:Uncharacterized	N-Term(TMT6plex)	1313.82	1.06333	1		1.08428	1		0.0004984	0.008276	High	2.74254	High	19.79	0.844882	0
ILALAR	3	7	1	MLOC_10478.1;MLOC_10478.1:Uncharacterized	N-Term(TMT6plex)	885.609	1.19773	2	11.1748	1.14869	2	4.89732	0.002332	0.03641	High	2.12258	High	29.82	0.0273087	0
ILVATDLVGR	2	2	1	MLOC_10478.1;MLOC_10478.1:Uncharacterized	N-Term(TMT6plex)	1285.81	1.31027	1		1.30705	1		0	0.0005174	High	3.48326	High	39.17	0.00843787	0
ELPEQIDTSTYMPS	2	2	1	MLOC_10478.1;MLOC_10478.1:Uncharacterized	N-Term(TMT6plex)	1839.89	1.33818	1		1.11969	1		0	9.067e-05	High	2.95307	High	51.93	0.000460709	0
YIAAGNEVLGGDTQNIVPAMR	8	1	1	MLOC_10754.2;MLOC_10754.2:Uncharacterized	N-Term(TMT6plex)	2418.28	1.28054	4	15.3	1.27767	4	3.59388	0	1.252e-07	High	5.80847	High	71.22	1.17681e-05	0
SNGLTGMR	1	2	1	MLOC_10754.2;MLOC_10754.2:Uncharacterized	N-Term(TMT6plex)	1064.57	1.21855	1		1.24625	1		0.001857	0.0317	High	2.33359				0
ALDMNTAEDAIVR	2	2	1	MLOC_11312.1;MLOC_11312.1:Uncharacterized	N-Term(TMT6plex)	1647.86	1.11244	1		1.09159	1		0	4.7e-09	High	4.81564	High	72.06	7.65741e-06	0
APIGQEVEGR	2	1	1	MLOC_11787.1;MLOC_11787.1:Uncharacterized	N-Term(TMT6plex)	1284.71	1.11806	1		1.26361	1		0	2.743e-05	High	3.7385	High	41.13	0.0078478	0
TWPEDLVPLQPVGR	16	1	1	MLOC_11835.1;MLOC_11835.1:Uncharacterized	N-Term(TMT6plex)	1836.03	1.22307	8	11.9454	1.17641	8	7.38957	0	1.105e-05	High	4.55415	High	54.72	0.000533926	0
ENDFVQPGER	2	1	1	MLOC_11835.1;MLOC_11835.1:Uncharacterized	N-Term(TMT6plex)	1419.71	1.13517	1		1.09914	1		0	0.0006519	High	3.4862	High	25.29	0.22969	0
VFAYADTQR	2	1	1	MLOC_11835.1;MLOC_11835.1:Uncharacterized	N-Term(TMT6plex)	1299.69	1.0815	1		1.08362	1		0.0001673	0.001474	High	3.4242	High	22.57	0.541176	0
EEGIALVAEAIR	1	1	1	MLOC_12710.1;MLOC_12710.1:Proteasome	N-Term(TMT6plex)	1499.87	1.41813	1		1.30811	1		8.952e-05	0.0008856	High	2.55852				0
LNTDENPDIASQYGVR	2	2	1	MLOC_12847.1;MLOC_12847.1:Uncharacterized	N-Term(TMT6plex)	2021.02	0.787278	1		1.09474	1		0	1.908e-08	High	4.93992	High	82.62	7.12215e-07	0
SLEGMQSNIQR	2	1	1	MLOC_13819.1;MLOC_13819.1:60S	N-Term(TMT6plex)	1491.78	1.18092	1		1.31981	1		0	3.578e-06	High	4.87923	High	60.64	0.000102392	0
TWFNQPAR	1	1	1	MLOC_13819.1;MLOC_13819.1:60S	N-Term(TMT6plex)	1248.67	1.1486	1		1.09356	1		0.005143	0.07077			High	24.83	0.430796	0
STVDVPFTYWQR	4	3	1	MLOC_14696.2;MLOC_14696.2:Uncharacterized	N-Term(TMT6plex)	1727.9	1.12361	2	24.3464	1.25182	2	0.819355	0	2.337e-07	High	4.35214	High	36.54	0.0257422	0
NVLEFAVTDIGDGSAR	4	3	1	MLOC_14696.2;MLOC_14696.2:Uncharacterized	N-Term(TMT6plex)	1893	1.73272	2	11.2683	1.18171	2	2.30575	0	3.899e-07	High	4.39099	High	34.47	0.0519653	0
GNNDLFLASR	2	3	1	MLOC_14696.2;MLOC_14696.2:Uncharacterized	N-Term(TMT6plex)	1335.72	1.17087	1		1.23819	1		0	2.592e-05	High	3.97861	High	47.45	0.00251482	0
DTINPYTR	2	3	1	MLOC_14696.2;MLOC_14696.2:Uncharacterized	N-Term(TMT6plex)	1208.65	1.07633	1		1.20756	1		0.002353	0.04129	High	2.62286	High	22.36	0.697788	0
SVSSGR	1	3	1	MLOC_14696.2;MLOC_14696.2:Uncharacterized	N-Term(TMT6plex)	821.468	1.16133	1		1.22991	1		0.008292	0.1121			High	18.85	1.04123	0
VNSGPPPPRDEFAPR	3	1	1	MLOC_16521.1;MLOC_16521.1:Uncharacterized	N-Term(TMT6plex)	1864.99	1.1266	2	1.87162	1.18641	2	0.82861	0	0.0002767	High	5.22589	High	21.99	0.96759	1
VNSGPPPPR	2	1	1	MLOC_16521.1;MLOC_16521.1:Uncharacterized	N-Term(TMT6plex)	1149.66	1.58907	1		1.64474	1		0.0004128	0.004948	High	2.31958	High	17.17	2.6775	0
IFPPLSEGQQIIR	1	1	1	MLOC_16653.1;MLOC_16653.1:Uncharacterized	N-Term(TMT6plex)	1727.01	1.22114	1		1.21983	1		0.001465	0.02667	High	2.76099				0
YTSLPEDLGALPQNPEAR	9	1	1	MLOC_17089.1;MLOC_17089.1:Phosphoserine	N-Term(TMT6plex)	2200.16	1.16737	5	11.6289	1.22779	5	0.628787	0	0.0001199	High	5.47927	High	76.81	3.11319e-06	0
SGLVALNLDLAQVR	2	2	1	MLOC_17197.3;MLOC_17197.3:Predicted	N-Term(TMT6plex)	1698.02	1.34301	1		1.30355	1		0	9.701e-07	High	4.16503	High	60.78	7.12352e-05	0
FVIGGPHGDAGLTGR	2	10	2	MLOC_17699.2;MLOC_17699.2:S-adenosylmethionine;MLOC_61720.3;MLOC_61720.3:S-adenosylmethionine	N-Term(TMT6plex)	1682.92							0	6.916e-07	High	4.39291	High	51.8	0.000863526	0
SGAYIAR	1	8	2	MLOC_17699.2;MLOC_17699.2:S-adenosylmethionine;MLOC_61720.3;MLOC_61720.3:S-adenosylmethionine	N-Term(TMT6plex)	966.559							0.003181	0.05508	High	2.385				0
LIGATNPLQAEPGTIR	4	2	1	MLOC_20045.2;MLOC_20045.2:Nucleoside	N-Term(TMT6plex)	1880.09	1.12501	2	7.43851	1.08245	2	6.80975	0	1.015e-07	High	5.61669	High	65.4	3.59927e-05	0
GDLAVQTGR	2	2	1	MLOC_20045.2;MLOC_20045.2:Nucleoside	N-Term(TMT6plex)	1145.65	1.26741	1		1.10616	1		0.0001337	0.001515	High	2.86766	High	26.43	0.258565	0
GLVGEIISR	2	1	1	MLOC_20045.2;MLOC_20045.2:Nucleoside	N-Term(TMT6plex)	1172.72	1.15637	1		1.12311	1		0.0003704	0.003548	High	1.50222	High	29.51	0.140266	0
FPQPYPNEQAAR	2	1	1	MLOC_20818.1;MLOC_20818.1:Uncharacterized	N-Term(TMT6plex)	1646.85	1.08754	1		1.11068	1		0	5.278e-05	High	3.15151	High	31.17	0.0870391	0
LSDRFPQPYPNEQAAR	2	1	1	MLOC_20818.1;MLOC_20818.1:Uncharacterized	N-Term(TMT6plex)	2118.1	1.23983	1		1.28633	1		0	4.752e-06	High	5.23127	High	34.32	0.050537	1
LVLDVVN	1	1	1	MLOC_20818.1;MLOC_20818.1:Uncharacterized	N-Term(TMT6plex)	1000.63	1.46943	1		1.53359	1		0.009459	0.1275	High	1.97834				0
INFVTVR	2	2	1	MLOC_22512.2;MLOC_22512.2:Predicted	N-Term(TMT6plex)	1077.66	1.19596	1		1.18473	1		0.002864	0.04578	High	2.69756	High	25.51	0.329133	0
DEFEQISAPVLER	2	2	1	MLOC_2467.1;MLOC_2467.1:Uncharacterized	N-Term(TMT6plex)	1761.93	1.19261	1		1.05296	1		0	2.107e-05	High	4.89436	High	19.81	1.36127	0
FADPELQNDIQSFPFR	2	1	1	MLOC_2467.1;MLOC_2467.1:Uncharacterized	N-Term(TMT6plex)	2153.09	0.923555	1		1.13962	1		0	4.17e-05	High	3.18374	High	15.64	3.51629	0
IDVYQNAR	2	1	1	MLOC_2467.1;MLOC_2467.1:Uncharacterized	N-Term(TMT6plex)	1207.66	1.14458	1		1.14252	1		0.0004128	0.004689	High	2.94233	High	32.24	0.074301	0
NAVFGDSSALAPGGVR	2	2	1	MLOC_25218.2;MLOC_25218.2:Serine	N-Term(TMT6plex)	1746.94	1.30444	1		1.11867	1		0	2.527e-08	High	6.06274	High	56.28	0.000351844	0
YSEGMPGAR	2	3	2	MLOC_25218.2;MLOC_25218.2:Serine;MLOC_80158.1;MLOC_80158.1:Serine	N-Term(TMT6plex)	1196.6							0	0.0001776	High	2.93093	High	26.9	0.140267	0
DNEAEVR	2	4	1	MLOC_2967.2;MLOC_2967.2:Uncharacterized	N-Term(TMT6plex)	1061.54	1.19286	1		1.22753	1		0.001002	0.01907	High	2.84288	High	37.7	0.0117264	0
TSVDSIWAVGDVTDR	2	1	1	MLOC_32914.2;MLOC_32914.2:Uncharacterized	N-Term(TMT6plex)	1849.96	1.08663	1		1.05047	1		0	1.058e-08	High	4.6157	High	56.88	0.000275779	0
ATLSGLPDR	2	1	1	MLOC_32914.2;MLOC_32914.2:Uncharacterized	N-Term(TMT6plex)	1158.67	1.36783	1		1.27753	1		0.0007465	0.01359	High	2.83484	High	16.71	2.7079	0
MLNEDELR	2	4	1	MLOC_33833.2;MLOC_33833.2:Uncharacterized	N-Term(TMT6plex)	1248.65	0.887108	1		1.09303	1		0.000548	0.01197	High	3.27965	High	25.95	0.256892	0
LTEEEANLLR	2	1	1	MLOC_34826.1;MLOC_34826.1:Uncharacterized	N-Term(TMT6plex)	1416.79	1.16423	1		1.15811	1		8.952e-05	0.0001643	High	3.34891	High	25.02	0.43313	0
LVASDPVFR	2	1	1	MLOC_34826.1;MLOC_34826.1:Uncharacterized	N-Term(TMT6plex)	1232.72	1.13177	1		1.14094	1		0.0001673	0.001867	High	3.20633	High	30.92	0.119908	0
STELLIR	13	2	1	MLOC_34955.1;MLOC_34955.1:Histone	N-Term(TMT6plex)	1060.66	1.11169	7	11.2807	1.20513	7	1.5785	0.000548	0.01154	High	2.8452	High	26.93	0.272723	0
EQFPGANDFGSEVIPGATSTGMR	2	1	1	MLOC_36959.2;MLOC_36959.2:Uncharacterized	N-Term(TMT6plex)	2597.25	1.25852	1		1.29502	1		0	6.651e-07	High	4.32387	High	43.07	0.00416239	0
APFTSGLGLENINVVTQR	4	3	1	MLOC_37338.2;MLOC_37338.2:Dihydrolipoyl	N-Term(TMT6plex)	2145.2	1.00427	2	5.00556	0.990861	2	4.56205	0	2.465e-10	High	5.70849	High	80.13	1.4019e-06	0
FVIDIGNTLDNAAAAATTE	4	1	1	MLOC_3734.1;MLOC_3734.1:Uncharacterized	N-Term(TMT6plex)	2136.11	1.31131	2	24.1089	1.17999	2	3.01766	0	4.192e-07	High	3.35836	High	87.54	2.45619e-07	0
ILQSTGR	2	2	1	MLOC_38451.1;MLOC_38451.1:Predicted	N-Term(TMT6plex)	1003.61	1.24269	1		1.23771	1		0.002332	0.03662	High	2.41463	High	22.27	0.847587	0
GLLGQTAGALQQLPASIR	4	3	1	MLOC_44588.1;MLOC_44588.1:Uncharacterized	N-Term(TMT6plex)	2023.2	1.3333	2	33.5227	1.14219	2	31.5345	0	1.132e-07	High	5.48822	High	71.36	6.49617e-06	0
DFEYSPEAQESR	2	2	1	MLOC_50248.1;MLOC_50248.1:Uncharacterized	N-Term(TMT6plex)	1686.79	1.12373	1		1.13558	1		0	3.063e-07	High	4.95971	High	49.02	0.000474941	0
LLQDQEVMR	2	2	1	MLOC_50248.1;MLOC_50248.1:Uncharacterized	N-Term(TMT6plex)	1360.75	1.05764	1		1.18907	1		0.0004984	0.006253	High	3.27268	High	23.84	0.562777	0
SQLGAINR	2	2	1	MLOC_50248.1;MLOC_50248.1:Uncharacterized	N-Term(TMT6plex)	1087.64	1.13241	1		1.21484	1		0.0006979	0.01561	High	2.84681	High	37.26	0.0220726	0
LGIVVGPPPSLR	6	1	1	MLOC_52133.1;MLOC_52133.1:Uncharacterized	N-Term(TMT6plex)	1433.91	1.12234	3	19.1123	1.16709	3	1.11808	0	0.0001214	High	3.95126	High	44.78	0.00268789	0
EQELEEIR	2	2	1	MLOC_52133.1;MLOC_52133.1:Uncharacterized	N-Term(TMT6plex)	1274.68	1.07864	1		1.09368	1		0.0001337	0.00161	High	3.4881	High	43.59	0.00428115	0
AGGGGGYGGGGGGYGGGGGYGGGGGR	4	1	1	MLOC_52199.1;MLOC_52199.1:Uncharacterized	N-Term(TMT6plex)	2161.97	1.10303	2	6.12412	1.08432	2	1.37089	0	2.599e-15	High	5.85808	High	121.9	1.58831e-11	0
EAFQSFGEVTEAR	3	1	1	MLOC_52199.1;MLOC_52199.1:Uncharacterized	N-Term(TMT6plex)	1699.85	1.24956	2	19.5845	1.37632	2	15.4266	0	4.321e-08	High	4.87851	High	60.66	7.95447e-05	0
VNFANERPSGGGGFR	2	1	1	MLOC_52199.1;MLOC_52199.1:Uncharacterized	N-Term(TMT6plex)	1793.93	1.16077	1		1.21831	1		0	4.632e-05	High	4.06675	High	12.75	6.49006	0
GMDGQELGGR	2	1	1	MLOC_52199.1;MLOC_52199.1:Uncharacterized	N-Term(TMT6plex)	1248.62	1.12497	1		1.08018	1		7.166e-05	0.0008737	High	3.14082	High	31.15	0.0520655	0
DYGGGGGR	2	1	1	MLOC_52199.1;MLOC_52199.1:Uncharacterized	N-Term(TMT6plex)	967.477	1.23128	1		1.16829	1		0.0003704	0.003314	High	2.76897	High	20	0.5125	0
ITALDAELTTER	6	2	1	MLOC_53374.1;MLOC_53374.1:GrpE	N-Term(TMT6plex)	1561.87	1.26143	3	2.47833	1.16109	3	2.9965	0	3.893e-06	High	4.58612	High	47.29	0.00268945	0
SATVAVVGNNFLAR	12	1	1	MLOC_54267.1;	N-Term(TMT6plex)	1647.94	1.19963	6	13.4554	1.31879	6	12.7733	0	0.0002311	High	3.90981	High	56.43	0.000353323	0
SEVFSTAADGQTSVEINVLQGER	10	1	1	MLOC_55086.1;MLOC_55086.1:Uncharacterized	N-Term(TMT6plex)	2666.35	1.41379	5	8.74372	1.13456	5	11.4456	0	5.084e-09	High	5.52182	High	61.53	9.4739e-05	0
AVITVPAYFNDSQR	7	1	1	MLOC_55086.1;MLOC_55086.1:Uncharacterized	N-Term(TMT6plex)	1809.97	1.23757	4	14.5375	1.32316	4	7.34372	0	2.855e-06	High	4.51194	High	42.85	0.0073073	0
VLITTDLLAR	4	4	1	MLOC_57298.1;MLOC_57298.1:Uncharacterized	N-Term(TMT6plex)	1343.85	1.02528	2	9.83907	1.1302	2	0.95543	8.952e-05	7.347e-05	High	3.47092	High	16.91	1.23343	0
GPAFTAPTRPR	6	1	1	MLOC_59016.1;MLOC_59016.1:Predicted	N-Term(TMT6plex)	1399.8	1.27204	3	11.7071	1.24135	3	12.8949	0	3.503e-05	High	3.6344	High	33.16	0.0523636	0
SLDIERPTYTNLNR	6	6	3	MLOC_69930.2;MLOC_69930.2:Tubulin;MLOC_11751.1;MLOC_11751.1:Tubulin;MLOC_52788.1;MLOC_52788.1:Alpha-tubulin	N-Term(TMT6plex)	1921.04							0	0.0002848	High	3.28531	High	19.2	1.88635	0
AVFVDLEPTVIDEVR	6	5	2	MLOC_69930.2;MLOC_69930.2:Tubulin;MLOC_52788.1;MLOC_52788.1:Alpha-tubulin	N-Term(TMT6plex)	1931.08							0	9.281e-09	High	5.39494	High	71.65	9.49611e-06	0
DVNAAVATIKTK	1	5	3	MLOC_69930.2;MLOC_69930.2:Tubulin;MLOC_11751.1;MLOC_11751.1:Tubulin;MLOC_52788.1;MLOC_52788.1:Alpha-tubulin	N-Term(TMT6plex)	1459.89							0	0.0007628			High	69.71	1.15779e-05	1
YQDEIVR	1	2	1	MLOC_73817.1;MLOC_73817.1:Uncharacterized	N-Term(TMT6plex)	1151.63	1.08448	1		1.09974	1		0.003015	0.05212	High	2.22221				0
DLQTEIDDGEVEIPSA	2	1	1	MLOC_7955.1;MLOC_7955.1:Predicted	N-Term(TMT6plex)	1959.97	1.78486	1		2.04891	1		0	2.784e-06	High	3.1075	High	89.83	8.39736e-08	0
DSSVPESGGVAIENAR	2	3	1	MLOC_80571.2;MLOC_80571.2:Chalcone--flavonone	N-Term(TMT6plex)	1816.93	1.27254	1		1.18231	1		0	2.406e-11	High	6.06796	High	81.76	6.8181e-07	0
ESLLQAAR	2	5	1	MLOC_81613.2;MLOC_81613.2:Predicted	N-Term(TMT6plex)	1116.66	1.09425	1		1.10889	1		0.0004984	0.004332	High	2.91557	High	21.37	1.09455	0
LNADLENFR	6	1	1	MLOC_82094.1;MLOC_82094.1:GrpE	N-Term(TMT6plex)	1320.71	1.18941	4	5.84346	1.25971	4	2.27053	0	0.000235	High	4.00547	High	41.01	0.0112694	0
LMDTNPNSFR	2	1	1	MLOC_82117.2;MLOC_82117.2:Uncharacterized	N-Term(TMT6plex)	1423.73	1.17633	1		1.24467	1		0.0004984	0.004466	High	2.92841	High	10.59	9.03089	0
TIEDVYR	2	2	1	MLOC_82117.2;MLOC_82117.2:Uncharacterized	N-Term(TMT6plex)	1124.62	1.05309	1		1.15322	1		0.001146	0.02168	High	2.44551	High	20.84	0.785404	0
TVYDILR	7	1	1	AGP50737;AGP50737:ribosomal	N-Term(TMT6plex)	1108.66	1.08778	4	7.54277	1.14148	4	5.71847	0.0004984	0.009919	High	2.79462	High	27.37	0.233712	0
IVAIDVR	1	1	1	AGP50737;AGP50737:ribosomal	N-Term(TMT6plex)	1014.65	1.4239	1		1.24689	1		0.004844	0.06689			High	15.67	1.95811	0
ATDLVASAAIR	4	1	1	AGP50748;AGP50748:ribosomal	N-Term(TMT6plex)	1316.78	1.1959	3	20.8649	1.24088	3	13.2885	0	0.0006318	High	2.86805	High	30.66	0.114807	0
IVNIPSFR	3	1	1	AGP50757;AGP50757:ribosomal	N-Term(TMT6plex)	1174.72	1.44272	2	19.4239	1.439	2	30.8566	0.0003199	0.003049	High	2.95971	High	32.3	0.0757547	0
LGALPGLTR	2	1	1	AGP50757;AGP50757:ribosomal	N-Term(TMT6plex)	1126.72	1.15582	1		1.14815	1		0.0003704	0.003157	High	2.7941	High	26.03	0.118244	0
LDNILFR	2	1	1	AGP50757;AGP50757:ribosomal	N-Term(TMT6plex)	1119.68	1.15446	1		1.32057	1		0.002123	0.03617	High	2.2846	High	19.46	1.55082	0
FDSLEQLDEFSR	6	1	1	AGP50771;AGP50771:photosystem	N-Term(TMT6plex)	1714.85	1.25852	3	0.807092	1.12624	3	12.3975	0	1.799e-06	High	4.80961	High	55.99	0.000211107	0
SFADIITSIR	2	1	1	AGP50771;AGP50771:photosystem	N-Term(TMT6plex)	1351.78	1.2729	1		1.21964	1		0	7.301e-05	High	3.81081	High	44.75	0.00392412	0
QGIPLITDRFDSLEQLDEFSR	2	1	1	AGP50771;AGP50771:photosystem	N-Term(TMT6plex)	2708.42	1.18367	1		1.22374	1		0	1.583e-08	High	7.24409	High	38.63	0.0212007	1
QGIPLITDR	2	1	1	AGP50771;AGP50771:photosystem	N-Term(TMT6plex)	1241.74	0.966981	1		1.05088	1		8.952e-05	0.001395	High	2.88467	High	30.43	0.072368	0
LVNMVVNR	2	1	1	AGP50799;AGP50799:ribosomal	N-Term(TMT6plex)	1173.7	1.10224	1		1.13954	1		0.0003704	0.004328	High	2.82379	High	21.76	0.994876	0
TFPQQAGAIR	2	1	1	MLOC_11928.1;MLOC_11928.1:Uncharacterized	N-Term(TMT6plex)	1317.75	1.19211	1		1.15643	1		0	5.041e-05	High	3.53318	High	32.78	0.0765538	0
LVAGLIPDAGTVR	4	2	1	MLOC_12760.3;MLOC_12760.3:Predicted	N-Term(TMT6plex)	1510.92	1.27854	2	7.37093	0.973103	2	19.4088	0	0.00011	High	3.80032	High	48.42	0.00102371	0
VPITLDFDDIR	1	2	1	MLOC_12760.3;MLOC_12760.3:Predicted	N-Term(TMT6plex)	1532.86	1.23492	1		1.18834	1		0.001109	0.02139	High	2.32289				0
VSETVQAGQDR	2	2	1	MLOC_13519.1;MLOC_13519.1:Uncharacterized	N-Term(TMT6plex)	1418.75	1.12765	1		1.03594	1		0	0.0005867	High	3.81883	High	22.29	0.71857	0
NVIFSEDR	2	2	1	MLOC_14582.1;MLOC_14582.1:Uncharacterized	N-Term(TMT6plex)	1208.65	1.04715	1		1.16139	1		0.0003199	0.003082	High	3.22177	High	18.83	1.60768	0
DQVAIIPFR	2	3	1	MLOC_14582.1;MLOC_14582.1:Uncharacterized	N-Term(TMT6plex)	1287.76	1.1255	1		1.00434	1		0.0004984	0.008135	High	2.71691	High	12.82	7.22474	0
DYDDLPETAR	2	1	1	MLOC_15467.1;MLOC_15467.1:Adenylosuccinate	N-Term(TMT6plex)	1423.69	1.1029	1		1.05067	1		8.952e-05	0.000578	High	2.96128	High	10.39	5.64465	0
GQIPVFLDGGVR	14	1	1	MLOC_16035.1;MLOC_16035.1:Uncharacterized	N-Term(TMT6plex)	1486.86	1.24595	7	6.85899	1.07592	7	7.60283	0	1.017e-07	High	3.99156	High	57.8	0.000236657	0
GVITAEDSR	2	1	1	MLOC_16035.1;MLOC_16035.1:Uncharacterized	N-Term(TMT6plex)	1176.64	0.960802	1		1.04351	1		0	0.0006965	High	3.49298	High	45.67	0.00389997	0
DSESSGELTR	2	5	1	MLOC_16742.5;MLOC_16742.5:Uncharacterized	N-Term(TMT6plex)	1309.64	1.15121	1		1.14174	1		0	0.0001316	High	3.47719	High	43.55	0.00288346	0
TASLPGGSGWTR	2	5	1	MLOC_16742.5;MLOC_16742.5:Uncharacterized	N-Term(TMT6plex)	1418.76	1.15562	1		1.17953	1		0.0004683	0.003823	High	3.75586	High	14.17	5.12985	0
GNFGNTVVMDDVLTEGTSASSAAVGR	8	1	1	MLOC_17554.1;MLOC_17554.1:Predicted	N-Term(TMT6plex)	2784.38	1.15612	4	23.3824	1.23325	4	3.78413	0	2.55e-09	High	6.64528	High	100.42	1.13069e-08	0
ELPVVGGTGQFR	2	1	1	MLOC_17554.1;MLOC_17554.1:Predicted	N-Term(TMT6plex)	1488.84	1.21029	1		1.1995	1		8.952e-05	0.0002984	High	3.35597	High	21.73	1.0387	0
EIEAQSSQR	2	2	1	MLOC_19793.1;MLOC_19793.1:Uncharacterized	N-Term(TMT6plex)	1276.67	1.34536	1		1.08443	1		0.001099	0.02137	High	2.60131	High	39.87	0.0103193	0
AATAAPSSLNR	2	1	1	MLOC_19864.1;MLOC_19864.1:Predicted	N-Term(TMT6plex)	1287.72	1.17876	1		1.14373	1		0	3.34e-05	High	4.04852	High	40.48	0.0119307	0
QQGTQVR	2	1	1	MLOC_19864.1;MLOC_19864.1:Predicted	N-Term(TMT6plex)	1045.6	1.05967	1		1.07685	1		0.001953	0.03258	High	2.49783	High	30.97	0.0905012	0
ELEVIHSR	10	2	1	MLOC_22471.2;MLOC_22471.2:Predicted	N-Term(TMT6plex)	1211.7	1.09341	2	8.25528	1.08868	2	3.95348	0	0.000451	High	3.30481	High	54.12	0.000364797	0
NLNLSTLNDR	2	1	1	MLOC_22525.1;MLOC_22525.1:Uncharacterized	N-Term(TMT6plex)	1388.77	1.16742	1		1.25442	1		0	1.842e-05	High	4.14758	High	40.59	0.0127672	0
VFMYPSSI	6	1	1	MLOC_23200.1;MLOC_23200.1:Uncharacterized	N-Term(TMT6plex)	1172.63	1.26206	4	5.89065	1.16842	4	4.78723	0.001509	0.02778	High	1.89051	High	17.05	1.72488	0
NVLVVGGGDGGVLR	2	1	1	MLOC_34756.1;MLOC_34756.1:Predicted	N-Term(TMT6plex)	1540.9	1.1415	1		1.15801	1		0	0.0001323	High	4.77025	High	37.29	0.0177959	0
GTGDDGSR	2	2	1	MLOC_34756.1;MLOC_34756.1:Predicted	N-Term(TMT6plex)	993.479	1.03351	1		1.10789	1		8.952e-05	0.001004	High	2.85393	High	37.19	0.00773491	0
MAVLAEAAR	2	2	1	MLOC_34840.1;MLOC_34840.1:Uncharacterized	N-Term(TMT6plex)	1160.67	0.991864	1		1.13302	1		0	0.0006249	High	3.00386	High	25.19	0.49823	0
LNPYFGTAR	2	2	1	MLOC_34840.1;MLOC_34840.1:Uncharacterized	N-Term(TMT6plex)	1267.7	1.29104	1		1.27464	1		0.0009343	0.01904	High	2.69495	High	18.62	1.64198	0
LAIAGNGTDENSLTR	2	1	1	MLOC_36316.1;	N-Term(TMT6plex)	1760.94	1.22118	1		1.14359	1		0	1.706e-08	High	4.73526	High	75.44	4.13493e-06	0
SITDEISGDFER	2	1	1	MLOC_36316.1;	N-Term(TMT6plex)	1597.79	1.35203	1		1.22028	1		0	3.412e-06	High	4.24984	High	25.01	0.24893	0
GDLAVVVGR	4	1	1	MLOC_37421.1;MLOC_37421.1:Nucleoside	N-Term(TMT6plex)	1114.68	1.37699	3	4.73358	1.41448	3	3.14826	0.0006497	0.01469	High	1.73368	High	16.2	1.91667	0
YNPDTLDESVLWTESR	4	1	1	MLOC_38039.1;MLOC_38039.1:Uncharacterized	N-Term(TMT6plex)	2154.06	1.41012	2	18.8214	1.303	2	18.1354	0	1.623e-08	High	4.62132	High	52.44	0.000561327	0
AGEESFSLAAR	2	1	1	MLOC_38039.1;MLOC_38039.1:Uncharacterized	N-Term(TMT6plex)	1366.72	1.21605	1		1.24931	1		0	8.156e-06	High	4.01691	High	40.42	0.0120332	0
DVGAGYR	2	1	1	MLOC_38039.1;MLOC_38039.1:Uncharacterized	N-Term(TMT6plex)	966.522	1.02173	1		1.13479	1		0.001099	0.02149	High	2.78756	High	23.2	0.367827	0
GSSGPQPTGANIR	2	1	1	MLOC_38604.1;MLOC_38604.1:Predicted	N-Term(TMT6plex)	1470.79	1.01246	1		1.05156	1		0	2.985e-08	High	5.37866	High	67.45	2.2288e-05	0
SSSGSGFR	2	1	1	MLOC_38604.1;MLOC_38604.1:Predicted	N-Term(TMT6plex)	1013.52	1.11348	1		1.12372	1		0.0001337	0.001354	High	2.84982	High	26.42	0.103642	0
TNTIGAIAR	2	2	1	MLOC_38768.2;MLOC_38768.2:Uncharacterized	N-Term(TMT6plex)	1145.68	1.22883	1		1.20496	1		0.0004984	0.009858	High	3.53051	High	30.19	0.133576	0
DVIPFPR	2	1	1	MLOC_38768.2;MLOC_38768.2:Uncharacterized	N-Term(TMT6plex)	1072.64	1.03628	1		1.12481	1		0.001562	0.02924	High	2.61034	High	32.8	0.0520084	0
LDILTQR	2	1	1	MLOC_38768.2;MLOC_38768.2:Uncharacterized	N-Term(TMT6plex)	1087.67	1.14244	1		1.19182	1		0.001971	0.03358	High	2.66192	High	21.08	0.931117	0
APYFAPEEGAR	2	2	1	MLOC_38894.2;MLOC_38894.2:Uncharacterized	N-Term(TMT6plex)	1436.74	1.17177	1		1.21493	1		0	1.57e-05	High	3.86387	High	21.66	0.730785	0
QAVSLDEALWR	2	1	1	MLOC_38894.2;MLOC_38894.2:Uncharacterized	N-Term(TMT6plex)	1516.83	1.19146	1		1.17278	1		0	8.084e-06	High	3.83061	High	27.06	0.255038	0
GIRPGESPAAALR	2	2	1	MLOC_38894.2;MLOC_38894.2:Uncharacterized	N-Term(TMT6plex)	1523.89	1.34686	1		1.31819	1		0.0004984	0.005541	High	2.38254	High	20.1	1.04173	0
LAADLQGR	2	2	1	MLOC_4273.1;MLOC_4273.1:Uncharacterized	N-Term(TMT6plex)	1072.63	1.09214	1		1.11846	1		0.0003704	0.004	High	3.22143	High	32.72	0.0475495	0
YGANVDGYSPIYTPEEWSESGDR	20	1	1	MLOC_43461.1;MLOC_43461.1:Predicted	N-Term(TMT6plex)	2821.29	1.07385	10	19.2281	1.15855	10	10.0025	0	4.776e-08	High	6.46732	High	92.87	1.88234e-08	0
GSNIYGADFTDVPLR	2	1	1	MLOC_48344.2;MLOC_48344.2:Uncharacterized	N-Term(TMT6plex)	1853.96	1.27132	1		1.30549	1		0	5.271e-07	High	4.00231	High	54.09	0.000514139	0
IGLATSPSTTAVQDR	2	2	1	MLOC_49095.3;MLOC_49095.3:Uncharacterized	N-Term(TMT6plex)	1745.96	1.0336	1		1.11887	1		0	3.369e-07	High	4.92069	High	60.5	0.000135381	0
AVASAAVAR	2	2	1	MLOC_49311.2;MLOC_49311.2:Uncharacterized	N-Term(TMT6plex)	1044.64	1.24822	1		1.26836	1		0	0.0001535	High	3.35398	High	47.97	0.00180334	0
TAFEGQPGLVGAR	2	2	1	MLOC_49311.2;MLOC_49311.2:Uncharacterized	N-Term(TMT6plex)	1531.85	1.09108	1		1.12497	1		0	4.388e-06	High	4.46684	High	43.62	0.00644596	0
VNFPEVPR	2	2	1	MLOC_49311.2;MLOC_49311.2:Uncharacterized	N-Term(TMT6plex)	1186.68	1.15573	1		1.21874	1		0.0004128	0.006377	High	2.83766	High	15.88	2.60421	0
TNAPVSQDR	2	1	1	MLOC_5191.1;MLOC_5191.1:Uncharacterized	N-Term(TMT6plex)	1216.65	1.2748	1		1.1557	1		0	0.0001913	High	3.41372	High	24.2	0.386272	0
AIQEGTGATIR	2	1	1	MLOC_5191.1;MLOC_5191.1:Uncharacterized	N-Term(TMT6plex)	1345.76	1.3876	1		1.19637	1		0	0.0005755	High	4.19279	High	26.34	0.336448	0
ALVPYYPVAGR	3	5	2	MLOC_52274.3;MLOC_52274.3:Predicted;MLOC_64458.1;MLOC_64458.1:Predicted	N-Term(TMT6plex)	1434.83							0.0001673	0.002135	High	3.33513	High	27.51	0.263112	0
AAAIGFAPDAEVR	2	2	1	MLOC_52274.3;MLOC_52274.3:Predicted	N-Term(TMT6plex)	1516.83	1.18666	1		1.02936	1		0	0.000404	High	5.13387	High	27.24	0.244684	0
VLTPYSAEDAR	2	1	1	MLOC_52496.1;MLOC_52496.1:Uncharacterized	N-Term(TMT6plex)	1450.78	1.13851	1		1.18198	1		8.952e-05	0.001079	High	3.8891	High	29.81	0.140306	0
AQVEAEER	2	3	1	MLOC_53047.4;MLOC_53047.4:Predicted	N-Term(TMT6plex)	1160.61	1.15262	1		1.10414	1		0	0.0006766	High	2.84133	High	24.53	0.298987	0
VTALVNDTVGTLAGGR	6	2	1	MLOC_53317.2;MLOC_53317.2:Hexokinase	N-Term(TMT6plex)	1773.01	1.29474	3	3.76498	1.22025	3	12.2516	0	7.32e-07	High	4.98791	High	61.76	9.14525e-05	0
VTNTPDVLTDDVADLAVGLTIAALR	2	2	1	MLOC_53473.1;MLOC_53473.1:Predicted	N-Term(TMT6plex)	2782.56							0	2.359e-07	High	3.88555	High	70.3	1.03265e-05	0
GVLINIGR	2	1	1	MLOC_53473.1;MLOC_53473.1:Predicted	N-Term(TMT6plex)	1070.69	1.15572	1		1.08244	1		0.0003704	0.004125	High	3.06285	High	31.81	0.0353976	0
IGLAIATR	2	1	1	MLOC_53473.1;MLOC_53473.1:Predicted	N-Term(TMT6plex)	1043.68	1.03273	1		1.09304	1		0.0004984	0.004181	High	3.11792	High	22.22	0.583297	0
FSYEQAAIPVIPGR	4	2	1	MLOC_5354.1;MLOC_5354.1:Uncharacterized	N-Term(TMT6plex)	1776.99	1.33766	2	15.3749	1.19606	2	2.21458	0	5.039e-08	High	4.89249	High	40.22	0.0159179	0
EGQVTPR	2	1	1	MLOC_5354.1;MLOC_5354.1:Uncharacterized	N-Term(TMT6plex)	1015.57	0.957054	1		1.05637	1		0.001762	0.03069	High	2.25847	High	17.34	1.48985	0
SDLVNNLGTIAR	12	1	1	MLOC_5618.2;MLOC_5618.2:Uncharacterized	N-Term(TMT6plex)	1501.86	1.14766	6	2.43731	1.10498	6	7.13739	0	1.448e-06	High	4.72382	High	53.56	0.000632857	0
ELVVQGLLR	4	1	1	MLOC_57866.1;MLOC_57866.1:Predicted	N-Term(TMT6plex)	1255.8	1.15977	2	16.6832	1.18987	2	20.5431	0	0.0001541	High	3.55172	High	50.12	0.000562734	0
VADAVTELR	7	1	1	MLOC_5958.1;MLOC_5958.1:Predicted	N-Term(TMT6plex)	1202.7	1.16518	4	6.47813	1.16018	4	5.67182	7.166e-05	0.0009805	High	3.41177	High	30.26	0.127814	0
EILPLLEQTTQLR	13	2	1	MLOC_65787.1;MLOC_65787.1:Predicted	N-Term(TMT6plex)	1783.06	1.11823	7	16.2555	1.23449	7	14.2698	0	1.561e-06	High	4.6159	High	57.91	0.000142553	0
LDSEIFFAPN	4	1	1	MLOC_66606.1;MLOC_66606.1:Uncharacterized	N-Term(TMT6plex)	1381.73	1.11209	2	4.85464	1.11151	2	10.2256	7.166e-05	0.0009987	High	2.65436	High	40.23	0.0106602	0
TVASIPLPPGV	12	1	1	MLOC_68101.1;MLOC_68101.1:Predicted	N-Term(TMT6plex)	1279.79	1.38714	6	20.7243	1.17647	6	14.832	7.166e-05	0.000901	High	3.02423	High	51.95	0.000539971	0
LNPFGQIPALQDGDEVVFESR	4	1	1	MLOC_68101.1;MLOC_68101.1:Predicted	N-Term(TMT6plex)	2560.33	1.33067	2	11.1526	1.30267	2	2.60996	0	6.07e-09	High	6.12344	High	87.3	2.80058e-07	0
EVAEFIQR	3	2	1	MLOC_69931.2;MLOC_69931.2:Uncharacterized	N-Term(TMT6plex)	1220.69	1.18529	2	6.09137	1.2318	2	11.538	0.0003704	0.003674	High	3.32691	High	38.16	0.0217755	0
GLAYDISDDQQDITR	18	4	2	MLOC_70816.2;MLOC_70816.2:Uncharacterized;MLOC_70817.2;MLOC_70817.2:Ribulose	N-Term(TMT6plex)	1938.97							0	7.831e-10	High	6.42031	High	85.75	2.72724e-07	0
DSSNFIDMSVR	6	1	1	MLOC_74679.1;MLOC_74679.1:Uncharacterized	N-Term(TMT6plex)	1499.74	1.17103	4	4.69729	1.21869	4	9.53805	0	8.875e-06	High	3.62756	High	31.4	0.0461828	0
NEVLSAVR	2	2	1	MLOC_78379.1;MLOC_78379.1:Predicted	N-Term(TMT6plex)	1116.66	1.16631	1		1.16215	1		0.0004128	0.005061	High	2.93482	High	29.49	0.158513	0
GSGLTIYGR	2	1	1	MLOC_78379.1;MLOC_78379.1:Predicted	N-Term(TMT6plex)	1152.66	1.21095	1		1.24945	1		0.0005049	0.008806	High	2.38488	High	10.02	11.0341	0
DGVNLLGGPSWGVPLGR	4	1	1	MLOC_78725.2;MLOC_78725.2:Uncharacterized	N-Term(TMT6plex)	1923.07	1.00632	2	14.2416	1.0546	2	14.567	0	8.219e-09	High	5.23469	High	56.83	0.000318188	0
NAGPNANSLR	2	3	1	MLOC_78725.2;MLOC_78725.2:Uncharacterized	N-Term(TMT6plex)	1242.68	1.21683	1		1.08884	1		0	1.007e-05	High	3.68684	High	48.36	0.00141943	0
GLLNSDQVLFNGGSQDALVR	2	1	1	MLOC_79567.1;MLOC_79567.1:Uncharacterized	N-Term(TMT6plex)	2332.26	1.35002	1		1.29083	1		0	6.428e-09	High	5.02106	High	62.06	0.000100439	0
DGTFLLGGPSWSVPLGR	2	1	1	MLOC_79567.1;MLOC_79567.1:Uncharacterized	N-Term(TMT6plex)	1988.09	1.09304	1		1.16296	1		0	7.524e-05	High	4.00586	High	18.52	2.06127	0
AIDYLYSGIPESVEAPPVAR	4	2	1	MLOC_80839.1;MLOC_80839.1:Predicted	N-Term(TMT6plex)	2376.27	1.40691	2	13.3871	1.40047	2	12.8461	0	2.263e-08	High	4.90956	High	56.56	0.000340806	0
LIQENQAEFLR	2	2	1	MLOC_80839.1;MLOC_80839.1:Predicted	N-Term(TMT6plex)	1589.88	1.11806	1		1.19439	1		0	2.969e-05	High	4.04257	High	35.76	0.0428321	0
AAYNNPER	2	3	1	MLOC_80839.1;MLOC_80839.1:Predicted	N-Term(TMT6plex)	1163.6	1.20208	1		1.15202	1		0.000548	0.01329	High	2.88443	High	23.86	0.413411	0
IEAVNWIPPSN	6	1	1	AGP50761;AGP50761:ATP	N-Term(TMT6plex)	1468.8	1.46168	3	1.56331	1.23368	3	8.05555	0	0.0006209	High	3.01961	High	46.98	0.00240637	0
GSASVGQSTLTR	2	1	1	AGP50784;AGP50784:cytochrome	N-Term(TMT6plex)	1392.76	1.1918	1		1.14897	1		0	2.964e-08	High	5.39264	High	62.82	7.85423e-05	0
IVTGVPDAIPVIGSPLVELLR	2	1	1	AGP50784;AGP50784:cytochrome	N-Term(TMT6plex)	2387.45	1.3562	1		1.23224	1		0	5.398e-08	High	5.28192	High	63.99	1.48238e-05	0
LIGQLNIR	2	1	1	AGP50800;AGP50800:ribosomal	N-Term(TMT6plex)	1155.74	1.32979	1		1.36023	1		0.0001998	0.002079	High	2.98385	High	28.47	0.0667072	0
QIASAPR	2	1	1	AGP50806;AGP50806:photosystem	N-Term(TMT6plex)	971.585	1.07691	1		1.06093	1		0.002287	0.03527	High	2.83996	High	40.17	0.00653896	0
VYLGPETTR	1	1	1	AGP50806;AGP50806:photosystem	N-Term(TMT6plex)	1264.71	0.956756	1		1.0632	1		0.001109	0.0201	High	2.15722				0
LNESDVGDR	2	3	1	MLOC_10208.1;MLOC_10208.1:Uncharacterized	N-Term(TMT6plex)	1233.63	1.28095	1		1.28533	1		0	0.0003631	High	3.3328	High	34.88	0.0289815	0
IIDFDLPITVR	2	3	1	MLOC_10208.1;MLOC_10208.1:Uncharacterized	N-Term(TMT6plex)	1530.91	1.2066	1		1.27465	1		0	8.913e-06	High	3.8089	High	42.49	0.00658329	0
TEGGSYQQR	2	1	1	MLOC_10428.1;MLOC_10428.1:Uncharacterized	N-Term(TMT6plex)	1254.63	1.14358	1		1.1849	1		0	0.000804	High	3.287	High	40.27	0.00546449	0
TFADPFEVYR	1	1	1	MLOC_10450.1;MLOC_10450.1:Uncharacterized	N-Term(TMT6plex)	1473.76	1.1488	1		1.14311	1		0.0004984	0.0101	High	1.91171				0
LVQFATGIDNIR	2	1	1	MLOC_11161.1;MLOC_11161.1:Uncharacterized	N-Term(TMT6plex)	1575.91	1.21405	1		1.24566	1		0	0.0007442	High	3.85223	High	22.24	0.981825	0
DAIPFPR	2	1	1	MLOC_11161.1;MLOC_11161.1:Uncharacterized	N-Term(TMT6plex)	1044.61	1.07697	1		1.10261	1		0.001196	0.02258	High	2.48172	High	21.42	0.687576	0
TAAYETLNEVVR	2	2	1	MLOC_11530.1;MLOC_11530.1:Uncharacterized	N-Term(TMT6plex)	1594.86	1.38385	1		1.22135	1		0	4.414e-05	High	2.87437	High	22.23	0.867697	0
ALLLQTLSSPVASAR	2	2	1	MLOC_11530.1;MLOC_11530.1:Uncharacterized	N-Term(TMT6plex)	1756.06	1.1157	1		1.10427	1		0	3.296e-06	High	4.60069	High	39.71	0.00892126	0
EGDSESSS	2	2	1	MLOC_11884.3;MLOC_11884.3:Uncharacterized	N-Term(TMT6plex)	1026.44	1.24321	1		1.13845	1		0.005171	0.07176	High	2.15633	High	37.33	0.00272767	0
VNGIAPGPIGGTPGLR	2	2	1	MLOC_12134.2;MLOC_12134.2:Uncharacterized	N-Term(TMT6plex)	1705	1.10161	1		1.07788	1		0	0.0005796	High	3.79568	High	39.52	0.0145974	0
AVGFQGDVR	2	1	1	MLOC_12134.2;MLOC_12134.2:Uncharacterized	N-Term(TMT6plex)	1177.65	1.25745	1		1.27299	1		0.0005049	0.008252	High	3.60123	High	49.79	0.00150662	0
LQEIEATVTV	2	3	1	MLOC_12224.1;MLOC_12224.1:Histidinol	N-Term(TMT6plex)	1331.77	1.5413	1		1.37386	1		0.0004647	0.007159	High	2.07311	High	36.42	0.0343876	0
GGQYTTFIR	1	2	1	MLOC_12288.1;MLOC_12288.1:Uncharacterized	N-Term(TMT6plex)	1271.7	1.03053	1		1.24261	1		0.0007465	0.01396	High	2.0011				0
DAEGAGIYGSQAR	2	1	1	MLOC_12689.1;MLOC_12689.1:Predicted	N-Term(TMT6plex)	1523.77	1.12018	1		1.22091	1		0	2.68e-08	High	4.44637	High	58.18	0.000148253	0
DQGSNVR	2	1	1	MLOC_1509.1;MLOC_1509.1:Predicted	N-Term(TMT6plex)	1004.53	0.987117	1		0.995889	1		0.005413	0.079	High	2.5366	High	17.27	1.55812	0
GSNSNPEYAEGSGR	1	1	1	MLOC_1509.1;MLOC_1509.1:Predicted	N-Term(TMT6plex)	1653.77	1.02234	1		1.01752	1		7.166e-05	0.0008745			High	26.61	0.0936391	0
VSGNTAAR	2	1	1	MLOC_15435.1;MLOC_15435.1:Uncharacterized	N-Term(TMT6plex)	1004.57	1.11799	1		1.054	1		0.002422	0.03779	High	2.72364	High	23.06	0.743196	0
ALTNAGLESSR	2	2	1	MLOC_15515.2;MLOC_15515.2:Uncharacterized	N-Term(TMT6plex)	1347.75	1.04944	1		1.06679	1		0	2.721e-06	High	4.11911	High	48.3	0.00186959	0
IVDLSADFR	3	2	1	MLOC_15621.1;MLOC_15621.1:N-acetyl-gamma-glutamyl-phosphate	N-Term(TMT6plex)	1264.71	1.13612	2	5.16007	1.08507	2	6.38048	0.0001673	0.00202	High	3.26328	High	45.7	0.00341152	0
IAVLGASGYTGAEIVR	2	2	1	MLOC_15621.1;MLOC_15621.1:N-acetyl-gamma-glutamyl-phosphate	N-Term(TMT6plex)	1806.04	1.25984	1		1.32183	1		0	0.0005188	High	4.02264	High	35.49	0.0396613	0
SGVTGAGR	2	1	1	MLOC_15621.1;MLOC_15621.1:N-acetyl-gamma-glutamyl-phosphate	N-Term(TMT6plex)	933.532	1.0803	1		1.13794	1		0.0003704	0.003654	High	2.89173	High	17.75	2.54339	0
IGIVSR	1	1	1	MLOC_15935.1;MLOC_15935.1:Uncharacterized	N-Term(TMT6plex)	873.574	1.06608	1		1.0711	1		0.008016	0.1071			High	23.54	0.592847	0
TVSQLFQGAWVTP	2	3	1	MLOC_15937.4;MLOC_15937.4:Uncharacterized	N-Term(TMT6plex)	1662.91	1.24261	1		1.35196	1		0	0.0001431	High	3.42273	High	47.53	0.00303582	0
ALAEALTER	2	1	1	MLOC_1635.1;MLOC_1635.1:Uncharacterized	N-Term(TMT6plex)	1202.7	1.11188	1		1.12343	1		0	0.0001162	High	3.19154	High	28.81	0.17966	0
EPVMVVPILR	2	1	1	MLOC_16792.4;MLOC_16792.4:Uncharacterized	N-Term(TMT6plex)	1381.84	1.06478	1		1.1134	1		0.0001673	0.002024	High	3.07321	High	27.22	0.139313	0
ALEVIHGR	2	1	1	MLOC_17002.1;MLOC_17002.1:Chlorophyll	N-Term(TMT6plex)	1123.68	1.08573	1		1.08838	1		0.000548	0.01132	High	2.61375	High	25.07	0.240536	0
GTSQVEGVVTLTQDDDGPTTVNVR	2	1	1	MLOC_17760.1;MLOC_17760.1:Superoxide	N-Term(TMT6plex)	2717.37	1.31564	1		1.27425	1		0	5.727e-11	High	5.97561	High	80.54	1.13078e-06	0
LGVHEDSTNR	2	3	1	MLOC_18664.2;MLOC_18664.2:Uncharacterized	N-Term(TMT6plex)	1356.71	1.12543	1		1.09942	1		0.0004128	0.007025	High	2.34937	High	16.98	1.81605	0
NDSGAELFGLNPLSR	6	1	1	MLOC_19305.1;MLOC_19305.1:Uncharacterized	N-Term(TMT6plex)	1818.96	0.964259	3	29.3528	1.14828	3	20.2715	0	1.048e-07	High	5.45501	High	64.32	5.21828e-05	0
LLDVLNTPSEAVQR	2	2	1	MLOC_19422.4;MLOC_19422.4:Uncharacterized	N-Term(TMT6plex)	1784.02	1.31915	1		1.27652	1		8.952e-05	0.0002712	High	3.36044	High	26.24	0.311841	0
VSGVEISPDPVVR	2	1	1	MLOC_19531.1;MLOC_19531.1:Uncharacterized	N-Term(TMT6plex)	1582.91	1.22372	1		1.26018	1		0	0.0001728	High	4.00887	High	41.16	0.00871632	0
VQQVDTTGAGDAFIGSLLR	4	1	1	MLOC_19829.1;MLOC_19829.1:Uncharacterized	N-Term(TMT6plex)	2177.19	1.16429	2	2.54827	1.11181	2	2.81458	0	3.242e-05	High	4.03561	High	38.2	0.0249738	0
EALWPSLEEAR	2	1	1	MLOC_19829.1;MLOC_19829.1:Uncharacterized	N-Term(TMT6plex)	1529.82	1.22203	1		1.10279	1		0	0.0001331	High	3.31908	High	24.49	0.409509	0
VILTASGGAFR	2	1	1	MLOC_21379.2;MLOC_21379.2:Uncharacterized	N-Term(TMT6plex)	1320.79	1.31701	1		1.21594	1		0.0004128	0.006231	High	2.91825	High	19.81	1.43283	0
ASTAADR	2	1	1	MLOC_21442.1;MLOC_21442.1:Non-specific	N-Term(TMT6plex)	920.5	1.14144	1		1.10482	1		0.005902	0.08531	High	2.39094	High	38.1	0.0188414	0
AAAIQSGGDGPANVNR	2	2	1	MLOC_21728.2;MLOC_21728.2:Uncharacterized	N-Term(TMT6plex)	1726.91	1.14176	1		1.24873	1		0.0004683	0.003832	High	2.39219	High	39.55	0.0141697	0
NDQELGR	2	8	1	MLOC_24886.1;MLOC_24886.1:Histone	N-Term(TMT6plex)	1060.56	1.64841	1		1.5979	1		0.002614	0.04938	High	2.59368	High	33.73	0.036751	0
SEEDTYGSGYGR	2	2	1	MLOC_25601.2;MLOC_25601.2:Uncharacterized	N-Term(TMT6plex)	1549.7	1.31341	1		1.16809	1		0	1.855e-06	High	3.59389	High	44.14	0.000821069	0
VYAEGGDTLLDDAAR	2	1	1	MLOC_26190.1;MLOC_26190.1:Uncharacterized	N-Term(TMT6plex)	1794.91	1.0868	1		1.16745	1		0	1.665e-08	High	5.80845	High	66.14	2.44315e-05	0
ALFSQVTAR	2	2	1	MLOC_2934.1;MLOC_2934.1:Uncharacterized	N-Term(TMT6plex)	1221.72	1.23692	1		1.22405	1		0	0.0003253	High	3.48544	High	35.75	0.0391792	0
EENVTLGPAVR	2	1	1	MLOC_29951.1;MLOC_29951.1:Uncharacterized	N-Term(TMT6plex)	1413.79	1.24178	1		1.0656	1		0	9.958e-06	High	4.35116	High	57.24	0.000227314	0
IEDVTPVPTDSTR	2	1	1	MLOC_29951.1;MLOC_29951.1:Uncharacterized	N-Term(TMT6plex)	1658.88	1.13968	1		1.1001	1		0	1.684e-06	High	4.41568	High	53.62	0.000567253	0
AAVAAMPELLR	2	1	1	MLOC_31219.2;MLOC_31219.2:Uncharacterized	N-Term(TMT6plex)	1370.81	1.24325	1		1.23662	1		0.0003293	0.0024	High	3.58232	High	24.22	0.394148	0
QSVLGAITSAQQR	2	2	1	MLOC_33306.1;MLOC_33306.1:Predicted	N-Term(TMT6plex)	1587.91	1.33202	1		1.25008	1		0	4.267e-05	High	4.26376	High	43.1	0.00700629	0
DAITQIVGEAR	2	1	1	MLOC_34508.1;MLOC_34508.1:Ribosomal	N-Term(TMT6plex)	1401.79	1.22558	1		1.39425	1		0	0.0003563	High	3.26054	High	25.75	0.384475	0
GIIEVYP	2	1	1	MLOC_34629.1;MLOC_34629.1:Predicted	N-Term(TMT6plex)	1019.6	1.23928	1		1.41042	1		0.004141	0.05904	High	2.16237	High	36.45	0.036959	0
VMPAVIVR	2	1	1	MLOC_36471.1;MLOC_36471.1:Predicted	N-Term(TMT6plex)	1113.7	1.0313	1		1.09135	1		0.0004984	0.004908	High	2.87874	High	17.12	1.5003	0
IASAANAIV	2	1	1	MLOC_36471.1;MLOC_36471.1:Predicted	N-Term(TMT6plex)	1058.64	1.36493	1		1.16917	1		0.0007465	0.01622	High	2.75828	High	52.57	0.000686154	0
AMGTNDVR	2	1	1	MLOC_36568.1;MLOC_36568.1:Predicted	N-Term(TMT6plex)	1092.57	1.14114	1		1.12218	1		0.001409	0.0254	High	2.82804	High	27.47	0.183269	0
YVSAGSIEYWPDPQR	4	3	2	MLOC_36760.1;MLOC_36760.1:Uncharacterized;MLOC_6795.1;MLOC_6795.1:Uncharacterized	N-Term(TMT6plex)	1997.01							0	2.863e-06	High	4.66612	High	56.52	0.000252816	0
VVDVGGGTGFTTLGIVR	2	1	1	MLOC_36760.1;MLOC_36760.1:Uncharacterized	N-Term(TMT6plex)	1877.08	1.11168	1		1.30772	1		0	1.148e-05	High	4.34233	High	19.69	1.4762	0
SSEDATR	2	2	1	MLOC_37689.1;MLOC_37689.1:Uncharacterized	N-Term(TMT6plex)	994.5	1.02097	1		1.20796	1		0.003855	0.06023	High	2.60047	High	25.56	0.190271	0
VQVVASPLIR	2	1	1	MLOC_38413.2;MLOC_38413.2:Predicted	N-Term(TMT6plex)	1310.84	1.10122	1		1.13501	1		0	0.000235	High	3.99629	High	44.84	0.00137144	0
AMVDSFQV	2	2	1	MLOC_38413.2;MLOC_38413.2:Predicted	N-Term(TMT6plex)	1125.58	1.15171	1		0.930044	1		0.008545	0.115	High	1.74493	High	21.83	0.541648	0
LQPTQQQAR	2	1	1	MLOC_38466.1;MLOC_38466.1:Predicted	N-Term(TMT6plex)	1298.74	1.1446	1		1.02974	1		0	0.0008088	High	3.08179	High	18.54	1.41148	0
ASPEAIAQNTLTMLR	2	1	1	MLOC_39148.1;MLOC_39148.1:Fructose-bisphosphate	N-Term(TMT6plex)	1845.02	1.22399	1		1.52755	1		0	2.829e-06	High	3.0195	High	39.71	0.0157793	0
QEDGAVGR	2	1	1	MLOC_39273.1;MLOC_39273.1:Uncharacterized	N-Term(TMT6plex)	1060.56	1.26597	1		1.40491	1		8.952e-05	0.000955	High	2.71141	High	26.33	0.190205	0
IIGATNPLASEPGTIR	12	1	1	MLOC_43889.3;MLOC_43889.3:Nucleoside	N-Term(TMT6plex)	1839.06	1.23373	6	17.6188	1.23255	6	2.85017	0	1.227e-06	High	4.35341	High	53	0.000593406	0
GDFAVDIGR	12	1	1	MLOC_43889.3;MLOC_43889.3:Nucleoside	N-Term(TMT6plex)	1178.64	1.18981	7	10.1571	1.18941	7	10.5487	8.952e-05	0.0006212	High	2.46432	High	34.82	0.0435414	0
GLIGEVISR	6	1	1	MLOC_43889.3;MLOC_43889.3:Nucleoside	N-Term(TMT6plex)	1172.72	1.06572	3	2.31901	1.14471	3	17.0586	0	6.111e-05	High	3.52825	High	56.17	0.000302657	0
MIESSETDR	2	1	1	MLOC_44278.1;MLOC_44278.1:Uncharacterized	N-Term(TMT6plex)	1296.63	1.06203	1		1.09407	1		0	0.0001242	High	3.78665	High	27.81	0.0895772	0
GLVVPVIR	6	4	1	MLOC_4487.1;MLOC_4487.1:Uncharacterized	N-Term(TMT6plex)	1081.73	1.11558	3	5.34244	1.20181	3	1.2214	0.0004647	0.007441	High	3.01161	High	41.51	0.000384943	0
TTPSYVAFTDTER	2	2	1	MLOC_45046.1;MLOC_45046.1:Uncharacterized	N-Term(TMT6plex)	1716.87	1.24807	1		1.20169	1		0	1.884e-05	High	5.08068	High	47.35	0.00185274	0
VTNTGTGAQITAR	2	1	1	MLOC_4511.1;MLOC_4511.1:Uncharacterized	N-Term(TMT6plex)	1518.84	1.30865	1		1.21637	1		0	0.0001981	High	3.79604	High	57.45	0.000304099	0
AVSSGYADLVSFGR	3	2	1	MLOC_45125.1;MLOC_45125.1:Uncharacterized	N-Term(TMT6plex)	1657.88	1.23494	2	18.0136	1.19499	2	6.14418	0	1.661e-05	High	3.20734	High	32.6	0.0710831	0
VVLAPLTR	2	7	1	MLOC_45125.1;MLOC_45125.1:Uncharacterized	N-Term(TMT6plex)	1097.73	1.0034	1		1.0571	1		0.001351	0.02491	High	2.89941	High	21.59	0.203867	0
VSFGENFSPAR	2	1	1	MLOC_45195.1;MLOC_45195.1:Uncharacterized	N-Term(TMT6plex)	1439.75	1.17119	1		1.35438	1		0	0.0002894	High	4.13707	High	54.73	0.000347448	0
SDFGWNGTTF	2	1	1	MLOC_4561.1;MLOC_4561.1:Predicted	N-Term(TMT6plex)	1360.64	1.05588	1		1.14383	1		0.0003704	0.004167	High	2.28741	High	40.21	0.00333955	0
IGEVIQGEGVQYV	2	1	1	MLOC_48406.1;MLOC_48406.1:Uncharacterized	N-Term(TMT6plex)	1619.89	1.23729	1		1.13321	1		0	7.426e-05	High	2.92708	High	39.87	0.0163574	0
GLAASQEDLDR	2	1	1	MLOC_4981.1;MLOC_4981.1:Predicted	N-Term(TMT6plex)	1403.74	1.11147	1		1.07805	1		0	5.529e-06	High	4.17946	High	44.31	0.00372719	0
TNGNLSQLPLLEVPR	2	1	1	MLOC_4981.1;MLOC_4981.1:Predicted	N-Term(TMT6plex)	1880.09	1.29464	1		1.44774	1		0.000548	0.01345	High	2.17692	High	11.43	8.99671	0
RPAVALVSTDR	2	2	1	MLOC_5142.1;MLOC_5142.1:Predicted	N-Term(TMT6plex)	1413.84	1.20124	1		1.10551	1		0	4.454e-06	High	4.51478	High	43.26	0.00500859	0
YTGLLATGLTADAR	3	1	1	MLOC_52257.1;MLOC_52257.1:Proteasome	N-Term(TMT6plex)	1651.92	1.11551	2	3.80668	1.1811	2	6.8043	0	1.595e-06	High	5.2046	High	40.3	0.0132382	0
SLVSQAR	2	1	1	MLOC_52257.1;MLOC_52257.1:Proteasome	N-Term(TMT6plex)	989.594	1.10054	1		1.05138	1		0.0007996	0.01761	High	2.81024	High	31.41	0.109247	0
ELAQAYADAVAPR	4	4	1	MLOC_52405.1;MLOC_52405.1:Predicted	N-Term(TMT6plex)	1603.87	1.31119	2	20.4756	1.33859	2	17.5588	0	7.999e-08	High	4.82322	High	60.4	0.000130326	0
VEPLVNMGQISR	2	4	1	MLOC_52405.1;MLOC_52405.1:Predicted	N-Term(TMT6plex)	1571.88	1.08435	1		1.12196	1		0	5.254e-06	High	4.00206	High	43.98	0.00513129	0
DLGPPDQVAEALVR	8	3	1	MLOC_53079.3;MLOC_53079.3:Uncharacterized	N-Term(TMT6plex)	1708.95	1.14905	4	8.7426	1.19951	4	6.55208	0	1.452e-05	High	4.7244	High	45.07	0.00491029	0
ETDIDGR	2	4	1	MLOC_53079.3;MLOC_53079.3:Uncharacterized	N-Term(TMT6plex)	1034.53	1.16993	1		1.10736	1		0.004506	0.06741	High	2.49747	High	22.55	0.475298	0
GPQLPPTPGPR	2	2	1	MLOC_53469.1;MLOC_53469.1:Photosystem	N-Term(TMT6plex)	1345.78	1.15535	1		1.13492	1		0	0.0005174	High	3.63995	High	35.11	0.0428563	0
GNEAHAATIR	2	3	1	MLOC_53619.2;MLOC_53619.2:14-3-3E\x3b	N-Term(TMT6plex)	1268.69	1.35294	1		1.35882	1		0	0.0003344	High	2.26925	High	34.66	0.0346767	0
AAQDIALADLAPTHPIR	2	2	1	MLOC_53619.2;MLOC_53619.2:14-3-3E\x3b	N-Term(TMT6plex)	2002.13	1.19872	1		1.16604	1		0	8.536e-09	High	5.5956	High	45.19	0.00481733	0
QLGAEHSQR	2	5	1	MLOC_53947.1;MLOC_53947.1:Predicted	N-Term(TMT6plex)	1254.68	1.0084	1		1.06207	1		0	0.0003948	High	3.17055	High	27.76	0.174027	0
QFIEGLDLPEDAR	2	2	1	MLOC_53997.1;MLOC_53997.1:Uncharacterized	N-Term(TMT6plex)	1731.92	1.05736	1		1.05993	1		0	5.814e-06	High	4.03324	High	56.3	0.000311079	0
TGSFVTLPDGEEGFLPR	6	2	1	MLOC_58105.1;MLOC_58105.1:Elongation	N-Term(TMT6plex)	2051.07	1.46685	3	5.66577	1.39515	3	22.2821	0	1.769e-08	High	5.21349	High	71.25	1.05323e-05	0
GTNAFELAFR	4	2	1	MLOC_58105.1;MLOC_58105.1:Elongation	N-Term(TMT6plex)	1354.73	1.24578	2	16.0371	1.40255	2	4.89526	0	2.099e-05	High	3.28404	High	36.14	0.0301715	0
VPAGSFAFDPSTGAGTVVDSGTVITR	6	1	1	MLOC_59790.1;MLOC_59790.1:Uncharacterized	N-Term(TMT6plex)	2738.43	1.14364	3	6.22762	1.32354	3	0.558667	0	2.365e-10	High	5.47238	High	65.06	4.73759e-05	0
QGLLGLGR	6	1	1	MLOC_59790.1;MLOC_59790.1:Uncharacterized	N-Term(TMT6plex)	1042.66	1.221	3	4.32626	1.13264	3	2.38792	0.001109	0.02146	High	2.77453	High	24.06	0.203783	0
IVFDVANSR	4	1	1	MLOC_59790.1;MLOC_59790.1:Uncharacterized	N-Term(TMT6plex)	1249.71	1.03501	2	6.90337	1.14248	2	11.8056	0	0.0002739	High	3.04065	High	30.61	0.137383	0
VPEGFDYDLYNR	11	1	1	MLOC_6065.1;MLOC_6065.1:Uncharacterized	N-Term(TMT6plex)	1716.85	1.11616	6	4.23543	1.1463	6	3.80135	0	1.511e-06	High	3.99404	High	54.74	0.000256504	0
ITIDPDDPTAVANYAQVMR	4	1	1	MLOC_61327.1;MLOC_61327.1:Uncharacterized	N-Term(TMT6plex)	2319.19	0.744251	2	21.2941	1.1707	2	6.52934	0	6.144e-06	High	4.06903	High	53.36	0.000631082	0
IFEGAALLR	4	2	1	MLOC_63593.1;MLOC_63593.1:Uncharacterized	N-Term(TMT6plex)	1218.74	1.09122	2	2.08923	1.16347	2	0.37569	0	8.93e-05	High	3.41572	High	36.52	0.0323012	0
AGIQFPVGR	20	12	6	MLOC_64906.1;MLOC_64906.1:Histone;MLOC_64939.2;MLOC_64939.2:Histone;MLOC_80892.1;MLOC_80892.1:Histone;MLOC_35155.1;MLOC_35155.1:Histone;MLOC_24886.1;MLOC_24886.1:Histone;MLOC_68568.1;MLOC_68568.1:Histone	N-Term(TMT6plex)	1173.7							0	0.0001794	High	3.39755	High	36.03	0.037157	0
NTGVLDQIIG	14	1	1	MLOC_6738.1;MLOC_6738.1:Photosystem	N-Term(TMT6plex)	1258.72	1.36385	7	9.74241	1.27871	7	5.87957	0.0003199	0.003039	High	2.68658	High	62.75	6.71303e-05	0
SAQDIALADLPTTHPIR	4	2	1	MLOC_69312.2;MLOC_69312.2:14-3-3-like	N-Term(TMT6plex)	2048.14	1.10676	2	4.20165	1.04979	2	6.00291	0	5.418e-09	High	5.63796	High	67.98	2.4122e-05	0
GPPPFIVIPEVVPR	4	3	1	MLOC_69668.2;MLOC_69668.2:Uncharacterized	N-Term(TMT6plex)	1746.06	1.35723	2	11.6489	1.21291	2	4.49919	0	7.682e-05	High	4.32426	High	54.56	0.000331573	0
ISGLIYEETR	6	3	1	MLOC_71034.1;MLOC_71034.1:Histone	N-Term(TMT6plex)	1409.79	1.07258	3	3.11045	1.30301	3	2.05645	0	2.079e-05	High	4.01671	High	60.52	0.000117681	0
IFLENVIR	4	3	1	MLOC_71034.1;MLOC_71034.1:Histone	N-Term(TMT6plex)	1232.76	1.09683	2	0.622615	1.24757	2	14.1306	0.0001998	0.002117	High	3.20073	High	42.33	0.00815782	0
ESYWYNGTGSVVTVDQDPNTR	5	1	1	MLOC_73050.2;MLOC_73050.2:Photosystem	N-Term(TMT6plex)	2617.25	1.3387	3	9.08373	1.40303	3	11.7239	0	8.701e-09	High	5.54991	High	63.5	3.71864e-05	0
SYELPDGQVITIGSER	12	1	1	MLOC_74533.1;MLOC_74533.1:Predicted	N-Term(TMT6plex)	1993.05	1.24005	7	9.07248	1.2216	7	13.6827	0	5.524e-10	High	4.9514	High	68.6	2.10716e-05	0
NAGGGGGGGGGGDAGGAR	2	1	1	MLOC_7799.1;MLOC_7799.1:Predicted	N-Term(TMT6plex)	1530.72	1.20367	1		1.23568	1		0	2.84e-10	High	4.9056	High	107.85	6.69361e-10	0
EANPGSGGGGR	2	1	1	MLOC_7799.1;MLOC_7799.1:Predicted	N-Term(TMT6plex)	1187.6	1.09743	1		1.11231	1		0	9.168e-07	High	3.24844	High	55.04	0.000180321	0
NILIMGGTR	2	4	1	MLOC_78084.6;MLOC_78084.6:Uncharacterized	N-Term(TMT6plex)	1203.71	1.03564	1		1.10778	1		0.0004984	0.005118	High	2.50262	High	18.88	2.06295	0
NPAYSTYINSPNAR	4	1	1	MLOC_79437.1;MLOC_79437.1:Predicted	N-Term(TMT6plex)	1796.92	0.60042	2	27.0766	1.02197	2	16.6213	0	3.525e-08	High	5.3192	High	64.68	3.673e-05	0
GLLQEASR	2	1	1	MLOC_79926.1;MLOC_79926.1:Uncharacterized	N-Term(TMT6plex)	1102.64	2.25408	1		1.30618	1		0.0003199	0.002445	High	2.5374	High	30.93	0.0995724	0
INLAPYYPATDIR	2	5	1	MLOC_80320.6;MLOC_80320.6:Uncharacterized	N-Term(TMT6plex)	1735.97	1.49781	1		1.28953	1		0	0.0003383	High	3.85411	High	23.5	0.69638	0
MSDPALIR	1	1	1	MLOC_80440.1;MLOC_80440.1:Predicted	N-Term(TMT6plex)	1131.64	1.10025	1		1.21177	1		0.008634	0.117	High	2.55153				0
ADILDPALLR	2	1	1	MLOC_80698.1;MLOC_80698.1:Uncharacterized	N-Term(TMT6plex)	1325.8	1.1149	1		1.10935	1		8.952e-05	0.0004728	High	3.08212	High	26.6	0.16616	0
VIAATNR	2	1	1	MLOC_80698.1;MLOC_80698.1:Uncharacterized	N-Term(TMT6plex)	973.6	1.19238	1		1.20344	1		0.003181	0.05463	High	2.37077	High	24.25	0.469609	0
EAAADAASAES	2	1	1	MLOC_8088.1;MLOC_8088.1:Uncharacterized	N-Term(TMT6plex)	1221.58	1.057	1		1.06047	1		0.0005049	0.008402	High	2.15451	High	26.81	0.0861937	0
NDEELSR	2	3	2	MLOC_80892.1;MLOC_80892.1:Histone;MLOC_35155.1;MLOC_35155.1:Histone	N-Term(TMT6plex)	1091.55							0.0007465	0.01699	High	2.76464	High	30.73	0.0636495	0
AAAADDDS	1	1	1	MLOC_80892.1;MLOC_80892.1:Histone	N-Term(TMT6plex)	964.442	1.2249	1		1.1399	1		0.002551	0.04199			High	32.1	0.0188986	0
VNQAIYLLTTGAR	6	2	1	MLOC_81866.1;MLOC_81866.1:Uncharacterized	N-Term(TMT6plex)	1648.96	0.954529	3	19.3962	1.15688	3	5.35029	0	7.44e-06	High	4.20842	High	35.58	0.0358319	0
AVANQPISVAIEAGGR	4	2	1	MLOC_81876.3;MLOC_81876.3:Uncharacterized	N-Term(TMT6plex)	1782.01	1.25423	2	5.02701	1.19558	2	7.27637	0	4.731e-10	High	5.38403	High	72.38	7.75227e-06	0
GANNNTPANDR	2	1	1	MLOC_81970.1;MLOC_81970.1:Uncharacterized	N-Term(TMT6plex)	1372.68	1.01942	1		1.202	1		0.0003199	0.002751	High	2.19631	High	24.28	0.235334	0
QVASGSPWYGSDR	2	2	1	MLOC_945.1;MLOC_945.1:Chlorophyll	N-Term(TMT6plex)	1638.81	1.00316	1		1.02554	1		0	1.457e-06	High	4.96248	High	46.58	0.00173851	0
VLDELTLAR	1	9	1	A2A4G1	N-Term(TMT6plex)	1258.76	1.09564	1		1.06163	1		0.002566	0.04713	High	2.7158				0
VSPLSLSEKTK	1	1	1	AGP50753;AGP50753:ribosomal	N-Term(TMT6plex)	1417.87							0.001807	0.03197			High	29.28	0.131311	1
SLTLGLF	1	1	1	AGP50785:cytochrome	N-Term(TMT6plex)	979.603	1.69659	1		1.82723	1		0.005934	0.08466			High	37.53	0.00875955	0
LGEFVPTR	2	1	1	AGP50795;AGP50795:ribosomal	N-Term(TMT6plex)	1147.67	1.09075	1		1.08799	1		0.0009343	0.01875	High	2.74186	High	15.04	5.01169	0
LVDIPGGANLLR	2	2	1	MLOC_10218.1;MLOC_10218.1:Uncharacterized	N-Term(TMT6plex)	1466.89	1.08307	1		1.02696	1		0	2.759e-06	High	3.83269	High	20.64	0.667082	0
VLSGGETLGGLSVQAAQR	1	2	1	MLOC_10305.2	N-Term(TMT6plex)	1972.11							0	1.007e-08	High	4.4629				0
IIDAAANR	1	3	1	MLOC_10305.2	N-Term(TMT6plex)	1072.63	1.17395	1		1.19323	1		0.00717	0.09966	High	2.93672				0
DEDNDNWEVSGIL	2	1	1	MLOC_10343.1;MLOC_10343.1:Uncharacterized	N-Term(TMT6plex)	1734.81	1.21498	1		1.22214	1		0.0004984	0.005134	High	2.30942	High	13.89	1.64144	0
QVPAGIPGSR	2	1	1	MLOC_11070.1;MLOC_11070.1:Predicted	N-Term(TMT6plex)	1210.71	1.1064	1		1.07658	1		0.0004683	0.003823	High	2.95611	High	22.39	0.54937	0
AVQGIEFSDPVAVR	2	1	1	MLOC_11132.1;MLOC_11132.1:Uncharacterized	N-Term(TMT6plex)	1716.95	1.37015	1		1.35318	1		7.166e-05	0.0009548	High	2.65441	High	23.77	0.603823	0
EIFGVTDEDADSLR	2	1	1	MLOC_11264.1;MLOC_11264.1:Uncharacterized	N-Term(TMT6plex)	1795.89	1.09413	1		1.06072	1		0	1.421e-07	High	4.92171	High	58.99	0.000117918	0
DSATGQYLTGFR	2	1	1	MLOC_11317.1;MLOC_11317.1:Predicted	N-Term(TMT6plex)	1544.79	1.03533	1		1.04626	1		0	4.128e-06	High	3.45169	High	28.03	0.161097	0
VLNETWTGGR	2	1	1	MLOC_11534.2;MLOC_11534.2:Uncharacterized	N-Term(TMT6plex)	1361.74	1.08152	1		1.12231	1		0.0004128	0.005383	High	3.44289	High	17.7	2.30367	0
SLAAAVPLAVDGESSGN	2	2	1	MLOC_11770.1;MLOC_11770.1:Sucrose	N-Term(TMT6plex)	1786.94	1.40848	1		1.23598	1		0.0003199	0.003013	High	2.17565	High	17.28	2.33461	0
TAFIPYITAGDPDLATTAAALR	1	2	1	MLOC_12252.1;MLOC_12252.1:Uncharacterized	N-Term(TMT6plex)	2478.35	1.22385	1		1.30512	1		8.952e-05	0.0002645	High	3.49157				0
FAQNYAAER	2	1	1	MLOC_12581.1;MLOC_12581.1:Uncharacterized	N-Term(TMT6plex)	1298.67	0.825786	1		1.14817	1		0	0.0001584	High	3.63296	High	24.52	0.291906	0
FYGEDPLQSADLSR	2	1	1	MLOC_12946.1;MLOC_12946.1:Uncharacterized	N-Term(TMT6plex)	1826.92	1.2519	1		1.23274	1		0	2.541e-05	High	3.63266	High	30.59	0.0797896	0
VDGQLAVAR	2	1	1	MLOC_13118.1;MLOC_13118.1:Uncharacterized	N-Term(TMT6plex)	1157.69	1.15637	1		1.21101	1		0.0004984	0.006087	High	2.78571	High	15.3	3.08992	0
DADVLPDVSDSIQVLR	8	1	1	MLOC_14197.1;MLOC_14197.1:Predicted	N-Term(TMT6plex)	1971.06	1.22373	4	7.62418	1.24645	4	14.5949	0	7.91e-08	High	4.71276	High	71.24	1.03423e-05	0
SGITSPIYLDLR	2	3	1	MLOC_14891.1;MLOC_14891.1:Uncharacterized	N-Term(TMT6plex)	1563.9	1.22097	1		1.1153	1		0	4.976e-06	High	4.36644	High	57.35	0.000280534	0
ASDPAETAR	2	1	1	MLOC_14891.1;MLOC_14891.1:Uncharacterized	N-Term(TMT6plex)	1146.6	2.35917	1		1.1729	1		0.0003704	0.004072	High	2.21354	High	26.47	0.178198	0
TYNLDANLSLLR	2	1	1	MLOC_15247.1;MLOC_15247.1:Eukaryotic	N-Term(TMT6plex)	1621.91	1.23732	1		1.16435	1		8.952e-05	0.0004325	High	2.95714	High	31.37	0.114707	0
SQLIVLPR	2	1	1	MLOC_15247.1;MLOC_15247.1:Eukaryotic	N-Term(TMT6plex)	1154.75	1.24792	1		1.15031	1		0.0001673	0.002171	High	2.76386	High	17.87	0.541357	0
ATGTATPPQGLLGLGR	2	1	1	MLOC_15383.1;MLOC_15383.1:Uncharacterized	N-Term(TMT6plex)	1739.01	1.34035	1		1.42185	1		0	1.378e-06	High	4.38411	High	48.29	0.00175308	0
QLLQTPTYVVR	2	1	1	MLOC_15383.1;MLOC_15383.1:Uncharacterized	N-Term(TMT6plex)	1546.92	1.13073	1		1.1497	1		0.0004683	0.003951	High	2.52692	High	11.7	9.12374	0
SSFLVPSADTYAR	2	1	1	MLOC_15612.1;MLOC_15612.1:Uncharacterized	N-Term(TMT6plex)	1642.87	1.02045	1		1.11881	1		0	1.858e-05	High	4.8598	High	35.39	0.0308436	0
VNVEGVTR	2	1	1	MLOC_15612.1;MLOC_15612.1:Uncharacterized	N-Term(TMT6plex)	1102.64	1.30631	1		1.25587	1		0.0001337	0.001782	High	2.81711	High	41.91	0.00836454	0
QNGGQITR	2	3	1	MLOC_15889.1;MLOC_15889.1:Uncharacterized	N-Term(TMT6plex)	1102.62	1.19657	1		1.07633	1		0.005632	0.08109	High	1.98941	High	17.43	2.15054	0
SVAGAYNAGR	2	1	1	MLOC_15917.1;MLOC_15917.1:Non-specific	N-Term(TMT6plex)	1194.64	0.868509	1		1.26517	1		0	0.0001023	High	3.38508	High	35.24	0.0358623	0
ITGISGYEEYPADPILQVPA	16	1	1	MLOC_16249.1;MLOC_16249.1:Uncharacterized	N-Term(TMT6plex)	2362.25	1.18222	8	19.9382	1.13274	8	23.8259	0	7.847e-06	High	4.36224	High	92.74	8.94474e-08	0
VLLVSTR	2	1	1	MLOC_16249.1;MLOC_16249.1:Uncharacterized	N-Term(TMT6plex)	1016.67	1.0083	1		1.15509	1		0.002457	0.04148	High	2.39882	High	27.5	0.142796	0
TEAVTGQYEQR	2	1	1	MLOC_16662.1;MLOC_16662.1:Predicted	N-Term(TMT6plex)	1510.78	1.11146	1		0.971948	1		7.166e-05	0.0008618	High	2.98863	High	40.01	0.0102414	0
SALLSYSDNAR	2	2	1	MLOC_16827.1;MLOC_16827.1:Uncharacterized	N-Term(TMT6plex)	1425.76	1.23721	1		1.144	1		0	3.943e-06	High	4.34993	High	49.72	0.00115886	0
TQLYTLTGVPPER	2	2	1	MLOC_16827.1;MLOC_16827.1:Uncharacterized	N-Term(TMT6plex)	1703.96	1.03832	1		1.06398	1		0.0004984	0.009565	High	2.82799	High	11.9	10.8502	0
DNAEVVR	2	5	1	MLOC_16929.5;MLOC_16929.5:Uncharacterized	N-Term(TMT6plex)	1031.57	1.04524	1		1.21291	1		0.001288	0.02459	High	2.84732	High	31.98	0.0627848	0
VFDEALTSLAR	4	2	1	MLOC_17029.1;MLOC_17029.1:Uncharacterized	N-Term(TMT6plex)	1450.81	1.28137	2	16.2932	1.17139	2	3.56864	0	6.778e-05	High	3.88555	High	23.76	0.622044	0
AASAQER	2	2	1	MLOC_17457.1;MLOC_17457.1:Uncharacterized	N-Term(TMT6plex)	961.528	1.08496	1		1.0615	1		0.001244	0.02361	High	2.64023	High	18.01	1.66822	0
SVYDTVR	2	2	1	MLOC_17573.3;MLOC_17573.3:Predicted	N-Term(TMT6plex)	1068.59	1.1519	1		1.24539	1		0.000548	0.01363	High	2.80729	High	20.2	0.738687	0
GLLDPLDVDLR	4	1	1	MLOC_18469.1;MLOC_18469.1:Predicted	N-Term(TMT6plex)	1454.85	1.26582	2	3.66852	1.19911	2	4.35681	8.952e-05	0.0002288	High	3.16412	High	21.19	0.786177	0
DTLGFNR	2	1	1	MLOC_19198.1;MLOC_19198.1:Uncharacterized	N-Term(TMT6plex)	1051.57	1.02925	1		1.05405	1		0.002422	0.03708	High	2.46341	High	23.04	0.491378	0
GYSLDSDATGLPR	2	3	1	MLOC_19304.3;MLOC_19304.3:Uncharacterized	N-Term(TMT6plex)	1580.81	1.22561	1		1.16563	1		0	1.09e-05	High	4.3657	High	54.46	0.000368839	0
FAATEAATAVVPDPDAAVAFAR	2	1	1	MLOC_19475.3;MLOC_19475.3:Predicted	N-Term(TMT6plex)	2390.27	1.14113	1		1.50164	1		0	5.887e-05	High	3.02098	High	26.29	0.35221	0
QLNGGETWNLDIPDGTSSAR	1	1	1	MLOC_20378.1;MLOC_20378.1:Uncharacterized	N-Term(TMT6plex)	2360.17	1.46017	1		1.1148	1		0.001231	0.02371	High	2.60046				0
AVVSTGSGAAVR	2	3	1	MLOC_2050.3;MLOC_2050.3:Uncharacterized	N-Term(TMT6plex)	1303.75	1.28879	1		1.20345	1		0	5.404e-06	High	4.32905	High	61.02	0.00012556	0
QELYQWESVAR	2	3	1	MLOC_2050.3;MLOC_2050.3:Uncharacterized	N-Term(TMT6plex)	1637.85	1.1796	1		1.36007	1		0	2.444e-05	High	3.94456	High	37.96	0.0189788	0
DPFLIR	1	5	1	MLOC_20806.1;MLOC_20806.1:Uncharacterized	N-Term(TMT6plex)	989.598	1.07575	1		1.05544	1		0.004243	0.06202	High	2.307				0
GAGPTVVR	2	2	1	MLOC_21356.1;MLOC_21356.1:Uncharacterized	N-Term(TMT6plex)	985.6	1.05958	1		1.08179	1		0.003696	0.05298	High	2.8267	High	25.8	0.158474	0
VGDVVELVR	6	1	1	MLOC_22197.1;MLOC_22197.1:Uncharacterized	N-Term(TMT6plex)	1214.73	1.16066	3	0.693213	1.14053	3	3.73764	0	0.0002376	High	3.42733	High	32.74	0.0547273	0
TVGVEVVR	2	1	1	MLOC_22197.1;MLOC_22197.1:Uncharacterized	N-Term(TMT6plex)	1087.67	1.20982	1		1.20033	1		0.0004984	0.004342	High	2.67018	High	22.56	0.661946	0
QYYSNDLDR	2	2	1	MLOC_25246.1;MLOC_25246.1:Uncharacterized	N-Term(TMT6plex)	1402.68	1.01776	1		1.06699	1		0	0.0003539	High	3.62888	High	22.72	0.261402	0
IYPADLPIR	2	2	1	MLOC_25299.1;MLOC_25299.1:Predicted	N-Term(TMT6plex)	1286.77	1.04522	1		1.06043	1		8.952e-05	0.001246	High	2.87228	High	15.35	3.54905	0
YPSFTEFLGLSN	2	1	1	MLOC_25701.1;MLOC_25701.1:Uncharacterized	N-Term(TMT6plex)	1603.82	1.41429	1		1.37286	1		0.0001337	0.001379	High	2.7916	High	39.63	0.0107042	0
VILADVQDDLGR	2	1	1	MLOC_25903.1;MLOC_25903.1:Uncharacterized	N-Term(TMT6plex)	1542.88	1.36159	1		1.14968	1		0.0007465	0.01434	High	1.95228	High	11.64	8.32525	0
LSFAGADLEIKTK	1	3	1	MLOC_30718.1;MLOC_30718.1:Uncharacterized	N-Term(TMT6plex)	1621.96							0.000548	0.01292			High	35.65	0.034061	1
TENFDELMAAAAEER	2	1	1	MLOC_34282.1;MLOC_34282.1:Uncharacterized	N-Term(TMT6plex)	1925.92	1.23803	1		1.04807	1		0	8.32e-08	High	3.57923	High	38.74	0.00775894	0
GPGVEESEPYR	2	2	1	MLOC_36871.2;MLOC_36871.2:Uncharacterized	N-Term(TMT6plex)	1448.73	1.27407	1		1.22582	1		0	0.0005365	High	3.69341	High	47.85	0.00144044	0
SHTDTRPR	2	2	1	MLOC_36871.2;MLOC_36871.2:Uncharacterized	N-Term(TMT6plex)	1198.65	0.946526	1		0.984676	1		0.0004647	0.008131	High	2.05048	High	14.35	3.40471	0
ASSSSSSPDSSFGSR	2	1	1	MLOC_37055.1;MLOC_37055.1:Uncharacterized	N-Term(TMT6plex)	1674.78	0.923259	1		0.860524	1		0	4.073e-05	High	3.78479	High	54.15	0.000131146	0
VGSLGFR	2	2	1	MLOC_37312.1;MLOC_37312.1:Predicted	N-Term(TMT6plex)	964.579	1.27646	1		1.19794	1		0.001953	0.03284	High	2.90305	High	23.77	0.326153	0
AEADTAAAGSGINPAIR	2	1	1	MLOC_37626.1;MLOC_37626.1:Predicted	N-Term(TMT6plex)	1813.96	1.30335	1		1.41009	1		0	8.029e-09	High	6.16253	High	86.51	3.35818e-07	0
SIPSAEDEDFNYR	2	1	1	MLOC_3778.1;MLOC_3778.1:Uncharacterized	N-Term(TMT6plex)	1771.84	1.16103	1		1.1256	1		0	3.216e-07	High	4.71677	High	50.34	0.000440156	0
AITLGEVLNSR	2	1	1	MLOC_37887.3	N-Term(TMT6plex)	1401.83	1.2306	1		1.37838	1		8.952e-05	0.0005305	High	2.7943	High	13.63	5.76786	0
LAPSFLR	2	2	1	MLOC_37887.3	N-Term(TMT6plex)	1032.64	1.05554	1		1.10529	1		0.003015	0.0518	High	2.28311	High	12.09	8.0373	0
IEDLSSQLQAQAAQQFR	13	1	1	MLOC_38080.1;MLOC_38080.1:Uncharacterized	N-Term(TMT6plex)	2162.15	1.23199	7	10.2573	1.21309	7	9.58004	0	3.537e-11	High	6.10311	High	91.64	1.07519e-07	0
LLDPLSR	2	1	1	MLOC_38276.2	N-Term(TMT6plex)	1042.65	1.17457	1		1.08491	1		0.0009343	0.01853	High	2.0319	High	14.09	2.02575	0
VSAANSRPPNPQ	2	4	1	MLOC_38762.5;MLOC_38762.5:Predicted	N-Term(TMT6plex)	1466.79	1.19654	1		1.15995	1		0	9.549e-06	High	3.45909	High	32.18	0.0762124	0
AETVSYDDFVAAGSLGAAR	2	1	1	MLOC_39121.1;MLOC_39121.1:Uncharacterized	N-Term(TMT6plex)	2129.08	1.11927	1		1.14129	1		0	3.779e-10	High	5.88098	High	80.91	9.42742e-07	0
FVVDVAGSNLEDVA	7	2	1	MLOC_43485.2;MLOC_43485.2:Predicted	N-Term(TMT6plex)	1663.88	1.25116	4	11.0899	1.22543	4	6.33902	0	0.0007308	High	2.39339	High	48.57	0.00208006	0
SLAAAIDDGR	2	2	1	MLOC_43780.6;MLOC_43780.6:Uncharacterized	N-Term(TMT6plex)	1217.67	1.16164	1		1.14522	1		0	1.159e-05	High	3.84853	High	49.28	0.00152556	0
SYEVLVSDAAR	2	2	1	MLOC_43780.6;MLOC_43780.6:Uncharacterized	N-Term(TMT6plex)	1438.78	1.17439	1		1.1969	1		0	6.842e-05	High	3.64622	High	27.77	0.207884	0
ILDGFQPAYDATAVR	2	3	1	MLOC_5294.3;MLOC_5294.3:Glutamyl-tRNA(Gln)	N-Term(TMT6plex)	1866.01	1.1084	1		1.15841	1		0	3.885e-05	High	3.29377	High	33.37	0.0657477	0
TAGPNAPQR	2	1	1	MLOC_53066.1;MLOC_53066.1:Signal	N-Term(TMT6plex)	1140.63	1.32328	1		1.16907	1		0.0007486	0.0169	High	2.92332	High	31.59	0.0563755	0
FSEGTSADR	2	5	1	MLOC_53150.2;MLOC_53150.2:Uncharacterized	N-Term(TMT6plex)	1198.59	1.50503	1		1.14571	1		0.0004683	0.00398	High	3.58176	High	17.68	0.912754	0
GELATALR	2	1	1	MLOC_53798.1;MLOC_53798.1:Proteasome	N-Term(TMT6plex)	1059.64	1.10758	1		1.14659	1		0.0004984	0.009095	High	3.00825	High	17.48	2.5654	0
SQILTLDSIR	2	2	1	MLOC_54005.1;MLOC_54005.1:Chorismate	N-Term(TMT6plex)	1374.82	1.20178	1		1.08911	1		0	3.592e-05	High	3.82105	High	42.07	0.00795023	0
APPTPGQNSLQR	4	3	1	MLOC_54126.1;MLOC_54126.1:Uncharacterized	N-Term(TMT6plex)	1494.82	1.33925	2	13.0995	1.29019	2	19.427	7.166e-05	0.0009722	High	3.2582	High	18.47	2.12069	0
VSQLGDEAPGVPR	2	1	1	MLOC_54205.1;MLOC_54205.1:Uncharacterized	N-Term(TMT6plex)	1553.85	1.46642	1		1.37809	1		0	0.0001643	High	4.1596	High	44.87	0.00458941	0
VPLEGFSALQGISGPQR	2	1	1	MLOC_54346.5;MLOC_54346.5:Uncharacterized	N-Term(TMT6plex)	1985.11	1.21083	1		1.06844	1		0.0004128	0.005714	High	2.46815	High	16.51	3.06669	0
NTGDSSR	2	5	1	MLOC_54346.5;MLOC_54346.5:Uncharacterized	N-Term(TMT6plex)	965.483	1.29909	1		1.29707	1		0.0006981	0.01189	High	2.66907	High	27.98	0.0880491	0
FSPNNFAPTIVSGSWDR	8	2	1	MLOC_54589.1;MLOC_54589.1:Predicted	N-Term(TMT6plex)	2124.08	1.1494	4	5.84244	1.15745	4	10.2097	0	2.769e-07	High	5.01598	High	52.85	0.000646944	0
LWDLSTGVTTR	6	1	1	MLOC_54589.1;MLOC_54589.1:Predicted	N-Term(TMT6plex)	1477.82	1.17171	3	5.21941	1.2432	3	4.3505	0	1.356e-05	High	4.07212	High	39.56	0.0166879	0
DVVFEYPVAETA	6	2	1	MLOC_55595.2;MLOC_55595.2:40S	N-Term(TMT6plex)	1568.81	1.29913	3	3.94102	1.35849	3	18.0831	0.0003704	0.004097	High	2.56138	High	51.16	0.000858999	0
VEDLEPFYPDR	4	2	1	MLOC_5656.1;MLOC_5656.1:Uncharacterized	N-Term(TMT6plex)	1608.81	1.24842	2	3.19509	1.24025	2	0.850824	0	0.0005897	High	3.83546	High	24.98	0.327059	0
SAELIGNAIANNPAFVALR	4	1	1	MLOC_57006.1;MLOC_57006.1:Predicted	N-Term(TMT6plex)	2170.22	1.2571	2	8.21351	1.43517	2	6.02889	0	1.025e-10	High	6.14729	High	82.15	8.3537e-07	0
IYLPNGLLDR	3	2	1	MLOC_57061.2;MLOC_57061.2:Predicted	N-Term(TMT6plex)	1402.83	1.13417	2	0.684608	1.11968	2	4.62932	0.0003941	0.002952	High	3.46316	High	22.96	0.70866	0
IIPTFPR	5	1	1	MLOC_57719.1;MLOC_57719.1:Predicted	N-Term(TMT6plex)	1072.67	1.09118	3	3.84026	1.14917	3	6.18388	0.000548	0.01307	High	2.38823	High	21.51	0.78825	0
SVFAQIATR	7	1	1	MLOC_59047.1;MLOC_59047.1:Uncharacterized	N-Term(TMT6plex)	1221.72	1.13363	4	6.65722	1.145	4	2.14129	0	0.0003002	High	3.35455	High	38.83	0.0192777	0
LIDGVPETLDLLR	6	2	1	MLOC_59521.1;MLOC_59521.1:Uncharacterized	N-Term(TMT6plex)	1682.99	1.35225	3	2.93196	1.17095	3	5.99561	0	0.0006887	High	4.47105	High	41.4	0.0067119	0
LSELGFTPR	5	2	1	MLOC_6127.1;MLOC_6127.1:Uncharacterized	N-Term(TMT6plex)	1248.72	1.11928	3	19.0184	1.17611	3	7.76505	0	0.0002652	High	2.8726	High	33.82	0.065044	0
ATLSVGNVLPLR	8	1	1	MLOC_63161.1;MLOC_63161.1:Predicted	N-Term(TMT6plex)	1468.91	1.18467	4	3.4144	1.22144	4	2.7973	0	1.814e-06	High	4.24269	High	55.65	0.00017575	0
QVSYATEVTAFVEDR	4	2	1	MLOC_64088.2;MLOC_64088.2:Predicted	N-Term(TMT6plex)	1944	1.08817	2	5.12135	1.19957	2	29.1915	0	1.915e-08	High	5.17305	High	38.69	0.0150486	0
IIEDPESLTL	6	2	1	MLOC_64363.1;MLOC_64363.1:Predicted	N-Term(TMT6plex)	1358.77	1.09425	3	2.10424	1.1379	3	2.23991	0.0005049	0.01096	High	2.57356	High	38.22	0.0179512	0
AFEPILLAGR	6	3	1	MLOC_64774.1;MLOC_64774.1:Predicted	N-Term(TMT6plex)	1315.8	1.02897	3	1.72227	1.18903	3	4.32414	0	4.008e-05	High	3.51656	High	37.55	0.0176496	0
NIPEDDPR	1	6	1	MLOC_6480.1;MLOC_6480.1:Uncharacterized	N-Term(TMT6plex)	1184.61	1.27453	1		1.27813	1		0.001857	0.03291	High	2.29656				0
GVLVSPVLEPGATTVDAYFPAGR	4	5	1	MLOC_66806.3;	N-Term(TMT6plex)	2545.39	1.18469	2	10.3794	1.14064	2	13.2484	0	2.142e-07	High	5.67967	High	62.05	8.42354e-05	0
ELYLWPSVAASAR	1	4	1	MLOC_66806.3;	N-Term(TMT6plex)	1691.93							0.0003941	0.003366	High	3.26212				0
QQIEER	1	2	1	MLOC_67497.2;MLOC_67497.2:Uncharacterized	N-Term(TMT6plex)	1031.57	0.404736	1		0.382597	1		0.009381	0.1225			High	12.73	5.28268	0
DLVSNPDLVSTDAVVSFR	8	2	2	MLOC_68184.1;MLOC_68184.1:Predicted;MLOC_65311.2;MLOC_65311.2:Chitinase\x3b	N-Term(TMT6plex)	2163.16							0	6.737e-09	High	4.8449	High	107.28	2.9669e-09	0
SVYASMLPNR	1	1	1	MLOC_68184.1;MLOC_68184.1:Predicted	N-Term(TMT6plex)	1366.75	1.21327	1		1.23179	1		0.004506	0.06766	High	2.28311				0
ALADAAR	1	1	1	MLOC_68859.1;MLOC_68859.1:Predicted	N-Term(TMT6plex)	916.542	1.06182	1		1.12291	1		0.004348	0.06531	High	2.62224				0
VSGTTERPR	1	1	1	MLOC_68859.1;MLOC_68859.1:Predicted	N-Term(TMT6plex)	1231.7	1.12298	1		1.10375	1		0.005171	0.07198			High	21.8	0.926292	0
LPGGFAAQR	1	2	1	MLOC_68939.1;MLOC_68939.1:Uncharacterized	N-Term(TMT6plex)	1145.67	1.28892	1		1.08746	1		0.00494	0.07404	High	2.31159				0
VFINFR	1	2	1	MLOC_68939.1;MLOC_68939.1:Uncharacterized	N-Term(TMT6plex)	1024.62	1.20909	1		1.14215	1		0.009454	0.1239			High	16.16	1.50951	0
LMTVVANPR	3	1	1	MLOC_69019.1;MLOC_69019.1:Uncharacterized	N-Term(TMT6plex)	1229.72	1.05936	2	13.2134	1.08281	2	3.76707	0	0.000638	High	3.22958	High	37.86	0.018897	0
TDDGTER	1	1	1	MLOC_69205.1;MLOC_69205.1:Predicted	N-Term(TMT6plex)	1022.5	0.881416	1		1.03452	1		0.004243	0.0632	High	2.60289				0
DDGPRPGQGGPPR	4	1	1	MLOC_69944.1;MLOC_69944.1:Predicted	N-Term(TMT6plex)	1534.8	1.12559	2	20.4349	1.0527	2	19.4935	0	6.925e-05	High	4.03653	High	28.77	0.158425	0
AGGPGGPGGAPAGAGAVPGAPAPR	4	1	1	MLOC_69944.1;MLOC_69944.1:Predicted	N-Term(TMT6plex)	2096.12	1.36652	2	1.16563	1.20111	2	20.555	0	2.53e-13	High	7.59607	High	121.81	1.02765e-10	0
ALVDGIIPAIR	6	1	1	MLOC_70664.2;	N-Term(TMT6plex)	1366.87	1.20938	3	6.61128	1.11491	3	3.77497	0	0.0004472	High	4.02569	High	27.6	0.0892361	0
FVIDVAGSQLGAAA	10	2	1	MLOC_71136.4;MLOC_71136.4:Predicted	N-Term(TMT6plex)	1547.87	1.32893	5	9.93073	1.28397	5	8.10532	0	6.039e-05	High	3.20146	High	84.2	6.06402e-07	0
IVALMGSAST	3	3	1	MLOC_72465.1;MLOC_72465.1:Uncharacterized	N-Term(TMT6plex)	1178.67	1.24083	2	27.0805	1.10551	2	37.4342	0.0004984	0.00697	High	2.52859	High	43.38	0.00701884	0
EFASGLAR	1	2	1	MLOC_73638.2;MLOC_73638.2:Uncharacterized	N-Term(TMT6plex)	1079.61	1.00803	1		1.06908	1		0.004533	0.06404			High	17.87	1.97926	0
GSQMYR	1	5	2	MLOC_74587.1;MLOC_74587.1:Beta;MLOC_7744.1;MLOC_7744.1:Uncharacterized	N-Term(TMT6plex)	970.498							0.003787	0.05429			High	17.66	0.776423	0
ESTERDER	4	1	1	MLOC_74707.2;MLOC_74707.2:Uncharacterized	N-Term(TMT6plex)	1250.62	1.16347	2	16.1531	1.24275	2	23.554	0.001627	0.02773	High	2.56942	High	30.04	0.0767399	1
YIGLSEASPDTIR	4	1	1	MLOC_75225.1;MLOC_75225.1:Uncharacterized	N-Term(TMT6plex)	1650.89	1.28917	2	0.60552	1.26376	2	2.10384	0	6.753e-07	High	4.95566	High	51.83	0.000972079	0
LNAFIQGGY	6	1	1	MLOC_75234.1;MLOC_75234.1:Uncharacterized	N-Term(TMT6plex)	1211.67	1.19453	3	0.30213	1.27521	3	8.88477	0.0004128	0.006243	High	2.42612	High	40.9	0.00810392	0
ITLISDFSEISGSR	1	1	1	MLOC_75851.1;MLOC_75851.1:Uncharacterized	N-Term(TMT6plex)	1753.96	1.84991	1		1.31966	1		0.0003941	0.003331	High	2.51564				0
TWPEDVVPLQPVGR	11	1	1	MLOC_76546.1;	N-Term(TMT6plex)	1822.01	1.06782	6	3.55939	1.16464	6	13.2556	0	0.0001856	High	3.09286	High	30.99	0.115045	0
YSSAAPLSPDAR	2	3	1	MLOC_77860.2;MLOC_77860.2:Predicted	N-Term(TMT6plex)	1463.77	1.28671	1		1.1758	1		0	0.0006089	High	5.13449	High	34.34	0.0475439	0
ATSSIFPLQNVYVR	4	2	1	MLOC_78862.3;MLOC_78862.3:Uncharacterized	N-Term(TMT6plex)	1824.03	1.01752	3	3.62722	1.19041	3	2.88674	0	8.367e-07	High	3.64534	High	36.87	0.0321233	0
ALEGAGER	2	1	1	MLOC_79250.1;MLOC_79250.1:Uncharacterized	N-Term(TMT6plex)	1031.57	1.16812	1		1.19938	1		0.0001337	0.001736	High	3.07622	High	37.34	0.0186992	0
GSASGGAGGR	2	2	1	MLOC_79739.1;MLOC_79739.1:Uncharacterized	N-Term(TMT6plex)	1005.53	1.14254	1		1.24245	1		0	0.0001094	High	2.53573	High	56.13	0.000213065	0
SLGAAIIYNR	4	2	1	MLOC_80094.1;	N-Term(TMT6plex)	1306.77	1.08255	2	7.30586	1.14227	2	2.58785	0	0.000208	High	3.84027	High	52.16	0.000888181	0
QGVLTPGR	1	1	1	MLOC_80708.1;MLOC_80708.1:40S	N-Term(TMT6plex)	1056.64	1.16825	1		1.31491	1		0.001109	0.02244	High	2.35371				0
GLETQSDPSR	2	2	1	MLOC_80837.1;MLOC_80837.1:Predicted	N-Term(TMT6plex)	1318.68	1.14157	1		1.09491	1		8.952e-05	0.0005769	High	3.248	High	35.34	0.0310106	0
LIADQGR	2	2	1	MLOC_80837.1;MLOC_80837.1:Predicted	N-Term(TMT6plex)	1001.59	1.01946	1		1.16931	1		0.001231	0.02364	High	2.29997	High	10.69	7.55847	0
ALAADQR	1	1	1	MLOC_81070.2;MLOC_81070.2:Predicted	N-Term(TMT6plex)	973.564	1.0881	1		1.18133	1		0.008381	0.1142	High	2.29685				0
ELLAVSR	2	1	1	MLOC_81756.1;MLOC_81756.1:Uncharacterized	N-Term(TMT6plex)	1016.63	1.10423	1		1.126	1		0.000548	0.01157	High	2.55293	High	13.48	6.08947	0
GANEESTGISR	2	2	1	MLOC_9018.1;MLOC_9018.1:50S	N-Term(TMT6plex)	1349.69	1.2211	1		1.20209	1		0	1.095e-05	High	3.8063	High	46.65	0.00193347	0
AAVTPAFVGQFPGVNGLGISAAR	14	2	1	MLOC_9957.3;MLOC_9957.3:Predicted	N-Term(TMT6plex)	2429.36	1.17588	7	8.95422	1.07713	7	5.46163	0	6.049e-12	High	6.56498	High	105.55	3.73758e-09	0
SADFQER	2	1	1	AGP50758	N-Term(TMT6plex)	1081.55	1.05469	1		1.11432	1		0.005374	0.07841	High	2.8863	High	15.04	1.9818	0
GQGIIPLTR	2	1	1	AGP50765;AGP50765:photosystem	N-Term(TMT6plex)	1183.74	1.12755	1		1.27091	1		0.0003704	0.003879	High	3.46779	High	46.68	0.00125004	0
TQSNPNEQNVELNR	2	1	1	AGP50769:photosystem	N-Term(TMT6plex)	1871.94	1.15067	2	10.7729	1.05527	2	1.14531	0	5.486e-09			High	74.81	3.33673e-06	0
TYPIFTVR	7	1	1	AGP50770;AGP50770:photosystem	N-Term(TMT6plex)	1225.72	1.14133	4	4.77237	1.15551	4	4.76721	0.0001673	0.002015	High	2.98491	High	28.31	0.141373	0
YALQALEPAWITAR	2	1	1	AGP50792;AGP50792:ribosomal	N-Term(TMT6plex)	1832.03	1.21547	1		1.27734	1		0	0.0004844	High	3.43471	High	33.85	0.0648023	0
IADFGIAR	2	14	1	MLOC_10169.4	N-Term(TMT6plex)	1091.64	1.09814	1		1.12283	1		0.001484	0.02661	High	2.3984	High	27.68	0.258983	0
LYAPPAPPR	2	1	1	MLOC_10282.1	N-Term(TMT6plex)	1210.72	1.28502	1		1.87849	1		0.001002	0.01899	High	2.20532	High	20.82	0.707891	0
SNFSSAR	2	1	1	MLOC_10408.1	N-Term(TMT6plex)	997.527	1.03472	1		1.13476	1		0.0004647	0.007582	High	2.88883	High	16.99	1.18492	0
QVEQQTGAR	2	6	1	MLOC_10424.1;MLOC_10424.1:Uncharacterized	N-Term(TMT6plex)	1245.68	1.06165	1		1.14314	1		0	0.0004573	High	2.93083	High	23.25	0.551458	0
AGVLAVVDSR	2	1	1	MLOC_10622.1;MLOC_10622.1:Citrate	N-Term(TMT6plex)	1215.73	1.1828	1		1.14515	1		0	0.0003229	High	3.34163	High	61.67	8.88064e-05	0
GSNPDR	1	1	1	MLOC_10647.1:Predicted	N-Term(TMT6plex)	874.457	1.0847	1		1.16009	1		0.005972	0.08553			High	32.79	0.0347697	0
ENYVTEDR	2	1	1	MLOC_1069.1	N-Term(TMT6plex)	1254.62	1.29665	1		1.27401	1		0.0007465	0.01391	High	2.33513	High	18.32	0.807563	0
GQDGNEVFFR	2	1	1	MLOC_10713.1;MLOC_10713.1:Uncharacterized	N-Term(TMT6plex)	1397.7	1.21177	1		1.15066	1		0	0.000371	High	3.7108	High	39.94	0.0078426	0
VNAGVVAR	2	1	1	MLOC_10956.1	N-Term(TMT6plex)	1014.63	1.03687	1		1.10788	1		0.0003704	0.004351	High	2.84476	High	24.95	0.219284	0
TFGFDTAVEEAQR	2	4	1	MLOC_11145.2;MLOC_11145.2:Uncharacterized	N-Term(TMT6plex)	1699.85	1.06014	1		1.12321	1		0	1.226e-07	High	5.30657	High	56.75	0.000196977	0
VEPTPDGNGR	2	2	1	MLOC_11586.2;MLOC_11586.2:Uncharacterized	N-Term(TMT6plex)	1270.66	1.11753	1		1.03331	1		0.001292	0.02415	High	2.96153	High	36.53	0.0165414	0
AIFVDLEPTVIDEVR	2	1	1	MLOC_11751.1;MLOC_11751.1:Tubulin	N-Term(TMT6plex)	1945.1	1.3298	1		1.18159	1		0.0001673	0.001934	High	2.01279	High	21.02	1.12593	0
DQQTITQVTIAR	2	2	1	MLOC_11850.1;MLOC_11850.1:Uncharacterized	N-Term(TMT6plex)	1602.9	1.25578	1		1.26741	1		0	4.447e-06	High	3.78766	High	21.57	1.04807	0
VLPFGAGR	2	2	1	MLOC_11860.1	N-Term(TMT6plex)	1045.64	1.20979	1		1.14506	1		0.004533	0.06215	High	2.97303	High	17.89	2.53667	0
QIEPDTTR	2	3	1	MLOC_12228.2	N-Term(TMT6plex)	1188.64	1.18446	1		1.14891	1		0.0004683	0.00366	High	3.13495	High	20.47	0.953518	0
DDYEGGGSGR	2	1	1	MLOC_12347.1	N-Term(TMT6plex)	1241.56	1.30546	1		1.30784	1		0.003855	0.06041	High	2.22524	High	15.17	0.562564	0
LTNATFQER	1	1	1	MLOC_12352.2	N-Term(TMT6plex)	1308.71	1.16799	1		1.2068	1		8.952e-05	0.0004811	High	2.56188				0
IVNYGVPI	2	1	1	MLOC_12367.2;MLOC_12367.2:Uncharacterized	N-Term(TMT6plex)	1103.67	1.11225	1		1.00205	1		0.003477	0.05026	High	2.16528	High	34.64	0.0484073	0
EAALGGLLELAR	1	3	1	MLOC_12937.1	N-Term(TMT6plex)	1441.85	1.18186	1		1.21996	1		0.002123	0.03563	High	2.19156				0
SSVLESIVGR	2	3	1	MLOC_1306.2	N-Term(TMT6plex)	1275.75	1.39118	1		1.22271	1		8.952e-05	0.00021	High	3.1974	High	17.81	2.44971	0
QLLNLNAGDESAVR	2	1	1	MLOC_13408.1;MLOC_13408.1:Uncharacterized	N-Term(TMT6plex)	1728.95	1.44856	1		1.2335	1		0	2.183e-07	High	4.33404	High	39.83	0.0134774	0
SDLVALLSDAS	2	2	1	MLOC_13411.1;MLOC_13411.1:Uncharacterized	N-Term(TMT6plex)	1319.73	1.07038	1		1.2043	1		0.001484	0.02645	High	1.60102	High	22.19	1.00014	0
SDNSNVER	1	4	1	MLOC_13554.1	N-Term(TMT6plex)	1149.57	1.14982	1		1.17597	1		0.001231	0.02365	High	2.44915				0
NLGANQPYDR	2	1	1	MLOC_13658.1	N-Term(TMT6plex)	1376.71	1.14301	1		1.08061	1		0.001231	0.02316	High	2.97843	High	17.02	1.93843	0
SAVESFGGGGR	2	9	1	MLOC_13943.2	N-Term(TMT6plex)	1252.65	1.24989	1		1.15934	1		8.952e-05	0.0006383	High	3.31723	High	13.12	5.06055	0
IGPTEPSQLSINQNAQGLAR	2	2	1	MLOC_14013.2;MLOC_14013.2:Fructose-bisphosphate	N-Term(TMT6plex)	2323.26	1.25908	1		1.38989	1		0	2.138e-09	High	5.5618	High	74.32	6.16319e-06	0
STNTILATGGYGR	2	1	1	MLOC_14114.2;MLOC_14114.2:Uncharacterized	N-Term(TMT6plex)	1539.83	1.12996	1		1.18816	1		0	3.592e-08	High	4.93188	High	43.58	0.00544874	0
AYGELPDTLR	2	1	1	MLOC_14205.1;MLOC_14205.1:Predicted	N-Term(TMT6plex)	1363.74	1.24021	1		1.27846	1		0.0007465	0.01423	High	3.40618	High	24.87	0.464643	0
SSDNSTLR	2	3	1	MLOC_14775.1;MLOC_14775.1:Uncharacterized	N-Term(TMT6plex)	1108.58	1.37122	1		1.08275	1		0.002287	0.03604	High	3.15082	High	35.29	0.0280124	0
NTVDGAQR	2	1	1	MLOC_14916.1	N-Term(TMT6plex)	1089.59	1.01181	1		1.03425	1		0.005263	0.07751	High	2.40288	High	13.64	3.70664	0
DNEAIGASYDR	2	1	1	MLOC_15070.1;MLOC_15070.1:Uncharacterized	N-Term(TMT6plex)	1439.7	1.16232	1		1.16862	1		0	1.919e-06	High	4.43199	High	47.94	0.00105255	0
SSTAGGGGR	2	3	1	MLOC_15094.3;MLOC_15094.3:Uncharacterized	N-Term(TMT6plex)	978.516	1.12893	1		1.14986	1		0.002551	0.0414	High	2.44413	High	42.09	0.00562086	0
GFTQSNAR	2	1	1	MLOC_15334.1;MLOC_15334.1:Uncharacterized	N-Term(TMT6plex)	1109.59	1.14761	1		1.21929	1		0.0001998	0.002103	High	3.09299	High	30.91	0.0749328	0
GQQAAGQER	2	1	1	MLOC_15528.2;MLOC_15528.2:Uncharacterized	N-Term(TMT6plex)	1173.62	0.90426	1		0.956418	1		0	3.284e-05	High	2.9132	High	54.57	0.000270758	0
LDSQEMIR	2	2	1	MLOC_15735.2;MLOC_15735.2:Peptidyl-prolyl	N-Term(TMT6plex)	1220.65	1.23542	1		1.1969	1		7.166e-05	0.0009848	High	3.11644	High	32.32	0.0737069	0
IPATWQGIEASR	2	1	1	MLOC_16094.1;MLOC_16094.1:Uncharacterized	N-Term(TMT6plex)	1557.86	1.21044	1		1.18699	1		0	0.0001034	High	3.93179	High	29.48	0.138589	0
EVDVVGIFR	2	1	1	MLOC_16210.1;MLOC_16210.1:Uncharacterized	N-Term(TMT6plex)	1262.73	1.60559	1		1.6076	1		0.0004128	0.005123	High	2.09895	High	14.04	6.83595	0
IPIIATGNDFSTLYAPLIR	4	3	1	MLOC_16226.4;MLOC_16226.4:Uncharacterized	N-Term(TMT6plex)	2304.33	0.972813	2	3.61363	1.06935	2	9.0442	0	3.884e-08	High	5.07448	High	81.82	7.63541e-07	0
VALQLGR	2	1	1	MLOC_16344.1	N-Term(TMT6plex)	985.637	1.40133	1		1.16419	1		0.005642	0.08111	High	2.64677	High	14.28	1.4762	0
EFVGGAAELPR	2	2	1	MLOC_16880.2;MLOC_16880.2:Uncharacterized	N-Term(TMT6plex)	1374.76	1.1381	1		1.1367	1		0	1.075e-06	High	4.35808	High	46.86	0.00293537	0
DFLEEVE	1	2	1	MLOC_18019.1:Uncharacterized	N-Term(TMT6plex)	1109.56	0.987411	1		0.954489	1		0.002864	0.04722			High	25.78	0.186422	0
GDDTTPPAPAR	2	1	1	MLOC_18031.1;MLOC_18031.1:Uncharacterized	N-Term(TMT6plex)	1326.69	1.2885	1		1.18418	1		8.952e-05	0.0003142	High	3.89143	High	28.27	0.118702	0
NIYEDIISG	9	4	1	MLOC_18308.7;MLOC_18308.7:Uncharacterized	N-Term(TMT6plex)	1252.67	1.22612	6	10.1329	1.17224	6	5.07749	0.001002	0.01976	High	2.25313	High	46.94	0.0023639	0
GSPEPVMVLR	2	2	1	MLOC_18354.3;MLOC_18354.3:Uncharacterized	N-Term(TMT6plex)	1313.75	0.991341	1		1.00133	1		0.004974	0.06884	High	3.47638	High	27.52	0.172055	0
AQQQEAVR	2	3	1	MLOC_18553.3	N-Term(TMT6plex)	1158.64	1.16473	1		1.25708	1		0.0001337	0.001145	High	2.97714	High	15.96	2.56175	0
LNIGGDPIR	2	1	1	MLOC_19434.1;MLOC_19434.1:Uncharacterized	N-Term(TMT6plex)	1183.7	1.07344	1		1.12735	1		0.0005676	0.0108	High	2.91514	High	24.07	0.301054	0
GDGVILVSPPLR	2	1	1	MLOC_20249.1;MLOC_20249.1:Uncharacterized	N-Term(TMT6plex)	1451.88	1.26434	1		1.23476	1		0	2.389e-06	High	3.8338	High	39.08	0.00967129	0
ILDGPPGVPER	1	2	1	MLOC_20396.3	N-Term(TMT6plex)	1378.8	1.1872	1		1.10348	1		0.001509	0.0279	High	3.16176				0
YDTLFQGQLTEELQPVA	4	2	1	MLOC_21220.2;MLOC_21220.2:Uroporphyrinogen	N-Term(TMT6plex)	2181.13	1.0836	2	5.37571	1.1468	2	9.72529	0	4.119e-05	High	2.82206	High	58.79	0.00020163	0
DSPGPSDSDR	2	1	1	MLOC_21832.1	N-Term(TMT6plex)	1261.59	1.67655	1		1.47126	1		0.005171	0.07221	High	2.45293	High	17.08	0.514197	0
SAPEADDAASAR	2	1	1	MLOC_22201.2;MLOC_22201.2:Uncharacterized	N-Term(TMT6plex)	1389.68	1.10207	1		1.22882	1		0	0.000177	High	3.60934	High	22.81	0.309971	0
DSSGAAGAAPR	2	2	1	MLOC_22410.2;MLOC_22410.2:Uncharacterized	N-Term(TMT6plex)	1188.62	1.11257	1		2.73178	1		0	4.752e-05	High	2.54506	High	40.09	0.0076841	0
SNVIVEYPGTVPGR	2	1	1	MLOC_24548.1;MLOC_24548.1:Uncharacterized	N-Term(TMT6plex)	1716.95	1.14442	1		1.18835	1		0	2.825e-06	High	4.28638	High	22.57	0.816191	0
FESTVGAGLPVIASVTR	2	2	1	MLOC_25403.5;MLOC_25403.5:Homoserine	N-Term(TMT6plex)	1933.1	1.14886	1		1.15786	1		0	7.566e-05	High	3.4186	High	41.82	0.00966099	0
FISENGLTAVR	2	1	1	MLOC_25763.1;MLOC_25763.1:Uncharacterized	N-Term(TMT6plex)	1435.81	1.13821	1		1.27943	1		0	2.639e-06	High	4.01732	High	47.83	0.00260327	0
IPEDLAVNVAR	2	2	1	MLOC_26028.2;MLOC_26028.2:Reticulon-like	N-Term(TMT6plex)	1425.83	1.03007	1		1.09679	1		8.952e-05	0.0003598	High	2.92588	High	17.18	1.84343	0
TILDQSVR	2	1	1	MLOC_26199.1;MLOC_26199.1:Uncharacterized	N-Term(TMT6plex)	1160.69	1.19493	1		1.20238	1		0.0003704	0.004264	High	3.50655	High	32.57	0.0883423	0
SGYNAPGGYQGR	2	1	1	MLOC_3078.1;MLOC_3078.1:Uncharacterized	N-Term(TMT6plex)	1455.72	1.25902	1		1.161	1		0.0004128	0.004547	High	2.61127	High	18.03	1.0467	0
VLEEPLPA	1	2	1	MLOC_30872.1:Uncharacterized	N-Term(TMT6plex)	1096.65	1.38084	1		1.30082	1		0.009534	0.1251			High	28.86	0.104469	0
GVEVTDGAIEAPNSIVFPQAENR	4	1	1	MLOC_32988.1;MLOC_32988.1:Predicted	N-Term(TMT6plex)	2642.36	1.47426	2	18.2572	1.24967	2	13.1384	0	1.101e-09	High	5.37207	High	53.8	0.000674078	0
LMGSLTNNEGLR	2	2	1	MLOC_33074.1	N-Term(TMT6plex)	1533.83	1.15357	1		1.21752	1		8.952e-05	0.0002234	High	3.53154	High	17.08	2.87754	0
LLEPLSR	2	1	1	MLOC_34370.1	N-Term(TMT6plex)	1056.66	1.22341	1		1.20998	1		0.003564	0.05147	High	2.70509	High	23.15	0.344247	0
IFVDTVASTPHIG	5	1	1	MLOC_34615.3;MLOC_34615.3:Uncharacterized	N-Term(TMT6plex)	1585.89	1.05499	3	6.0759	1.08505	3	11.7143	7.166e-05	0.0009401	High	3.2919	High	38.72	0.018369	0
WTPTAADNAAGR	2	1	1	MLOC_35512.1;MLOC_35512.1:Uncharacterized	N-Term(TMT6plex)	1459.75	1.07005	1		1.10027	1		0	0.0004062	High	3.71501	High	37.19	0.0168258	0
EQQALLELEDTAAR	2	1	1	MLOC_35890.1;MLOC_35890.1:Uncharacterized	N-Term(TMT6plex)	1815.97	1.2061	1		1.26599	1		0	7.058e-06	High	3.9542	High	41.69	0.0100901	0
AEAFVNLGEPNIPVA	2	2	1	MLOC_36735.1;MLOC_36735.1:Superoxide	N-Term(TMT6plex)	1769.97	1.26839	1		1.23272	1		0.0004128	0.005279	High	1.94423	High	24.93	0.478353	0
VVIDAFR	2	1	1	MLOC_37295.1;MLOC_37295.1:Uncharacterized	N-Term(TMT6plex)	1048.64	1.09575	1		1.05626	1		0.0009343	0.0194	High	2.54907	High	20.19	1.27929	0
SLEGLTVQQALAGNR	5	1	1	MLOC_37378.1;	N-Term(TMT6plex)	1786.01	1.19357	3	5.15635	1.17764	3	14.4157	0	2.11e-08	High	5.33615	High	79.09	1.61783e-06	0
DAIALAGGPSYAVELGR	3	2	1	MLOC_37675.2;MLOC_37675.2:Predicted	N-Term(TMT6plex)	1889.04	1.17141	2	2.58317	1.17927	2	3.34449	0	0.0001582	High	4.62969	High	24.12	0.550293	0
IDIPYAASEEELR	3	2	1	MLOC_37702.1;MLOC_37702.1:Predicted	N-Term(TMT6plex)	1734.92	1.385	2	6.62599	1.20828	2	11.0871	0	2.548e-08	High	4.83149	High	61.54	0.000103324	0
ATPALAASLGGR	2	1	1	MLOC_37710.1;MLOC_37710.1:Uncharacterized	N-Term(TMT6plex)	1313.78	1.21412	1		1.2675	1		0	0.0001987	High	3.46384	High	34.66	0.0334456	0
ELLGIEPLELR	2	3	1	MLOC_37926.4	N-Term(TMT6plex)	1510.91	1.18258	1		1.25241	1		0.0004984	0.00538	High	2.96346	High	10.28	7.31298	0
SLNAAAATPADR	2	1	1	MLOC_3822.1;MLOC_3822.1:Non-specific	N-Term(TMT6plex)	1386.76	1.13972	1		1.14755	1		0	1.396e-06	High	4.45544	High	44.91	0.00370147	0
DQGITINR	2	2	1	MLOC_38414.3;MLOC_38414.3:Predicted	N-Term(TMT6plex)	1145.65	1.21253	1		1.27175	1		0.0001337	0.001308	High	2.84265	High	33.02	0.0567481	0
DLVVVSPDVGGVVR	2	3	1	MLOC_38511.2;MLOC_38511.2:Ribose-phosphate	N-Term(TMT6plex)	1639.95	1.33616	1		1.22283	1		0	0.0003593	High	3.30952	High	21.96	0.748872	0
ETNQVTAQTTR	2	1	1	MLOC_39065.1;MLOC_39065.1:Uncharacterized	N-Term(TMT6plex)	1477.78	0.92644	1		1.23239	1		0	0.0001248	High	2.66375	High	26.53	0.285473	0
GEGLGNQFLSNIR	2	1	1	MLOC_39121.2;MLOC_39121.2:Uncharacterized	N-Term(TMT6plex)	1633.89	1.37948	1		1.49808	1		0	2.795e-08	High	4.69273	High	58.92	0.000204596	0
QQVSTAVSYDR	2	3	1	MLOC_39198.5;MLOC_39198.5:Uncharacterized	N-Term(TMT6plex)	1482.78	1.00681	1		1.09506	1		0	2.903e-06	High	4.42316	High	65.49	3.03816e-05	0
GTAVEGLR	2	1	1	MLOC_39436.1	N-Term(TMT6plex)	1031.61	1.12313	1		1.16674	1		0.000548	0.01307	High	2.58742	High	11.36	10.6381	0
ASMTNNQDER	2	1	1	MLOC_3970.1	N-Term(TMT6plex)	1394.65	1.24267	1		1.2589	1		0.000548	0.01257	High	1.65055	High	16.79	0.754928	0
ESAFAAGER	2	1	1	MLOC_39835.1	N-Term(TMT6plex)	1166.6	1.19689	1		1.15478	1		0.0008789	0.01736	High	2.80782	High	15.2	2.65605	0
TADQAPR	2	1	1	MLOC_39962.1	N-Term(TMT6plex)	987.542	1.20317	1		1.29374	1		0.001002	0.01909	High	2.35632	High	17.04	1.33742	0
FDDVQGYNVGFNGTTF	2	1	1	MLOC_42279.1;MLOC_42279.1:Predicted	N-Term(TMT6plex)	2009.95	1.42218	1		1.44572	1		0	0.0003211	High	2.90461	High	38.92	0.00774528	0
EELAEFLR	2	1	1	MLOC_4257.1;MLOC_4257.1:ATP-dependent	N-Term(TMT6plex)	1235.69	1.20471	1		1.15675	1		0.000263	0.002244	High	3.28622	High	26.21	0.384606	0
RDPNAEDAQGR	2	1	1	MLOC_43394.1;MLOC_43394.1:Uncharacterized	N-Term(TMT6plex)	1457.73	0.959995	1		1.24652	1		0	0.0001134	High	2.6786	High	28.43	0.100054	1
QVSSGSPWYGSDR	4	2	1	MLOC_44067.1;MLOC_44067.1:Uncharacterized	N-Term(TMT6plex)	1654.81	1.09357	2	16.3321	1.14142	2	7.73969	0	2.018e-07	High	4.485	High	49.1	0.000814438	0
IESILVSLPLTAR	2	3	1	MLOC_44116.2;MLOC_44116.2:Predicted	N-Term(TMT6plex)	1641.02	0.977209	1		1.0942	1		0	4.372e-05	High	4.44084	High	37.58	0.00989881	0
RQEAQSQNR	2	4	1	MLOC_44147.2;MLOC_44147.2:Uncharacterized	N-Term(TMT6plex)	1345.71	1.09783	1		1.09091	1		0.000263	0.002185	High	2.90108	High	25.66	0.280744	1
LTGSIPNSFADLPSLR	2	2	1	MLOC_44630.2;MLOC_44630.2:Uncharacterized	N-Term(TMT6plex)	1917.07	1.45675	1		1.60525	1		0.0001673	0.001466	High	3.30281	High	45.22	0.00490742	0
QLDPALDALR	2	2	1	MLOC_44777.2	N-Term(TMT6plex)	1340.77	1.21546	1		1.08864	1		0.0004128	0.006132	High	2.65257	High	16.99	2.14585	0
LGDLLR	2	2	1	MLOC_4724.1	N-Term(TMT6plex)	915.584	1.01038	1		1.13107	1		0.00625	0.09298	High	2.37596	High	16.52	1.86409	0
VTVVLTPVAAAR	2	1	1	MLOC_4918.1	N-Term(TMT6plex)	1425.9	1.14958	1		1.32257	1		0.0004683	0.003946	High	2.72786	High	12.38	2.91071	0
EIEIDIEPTDTIDR	3	1	1	MLOC_50842.1;MLOC_50842.1:Uncharacterized	N-Term(TMT6plex)	1887.98	1.27117	2	10.2507	1.14529	2	19.9152	0	4.455e-05	High	4.06814	High	33.23	0.0662855	0
IVSDGMLQAAAER	2	1	1	MLOC_51144.1;MLOC_51144.1:Malic	N-Term(TMT6plex)	1589.85	1.21868	1		1.14581	1		0	1.22e-05	High	4.21379	High	32.02	0.0858242	0
EIEILR	2	4	1	MLOC_51157.1:Uncharacterized	N-Term(TMT6plex)	1001.62	1.2021	1		1.30443	1		0.004016	0.05667	High	2.51072	High	21.31	0.875323	0
SPIDESADPVADFR	2	1	1	MLOC_51197.1;MLOC_51197.1:Uncharacterized	N-Term(TMT6plex)	1747.87	1.36056	1		1.35563	1		0	8.654e-05	High	3.49997	High	39.24	0.0116444	0
GAIPALPTR	2	1	1	MLOC_51348.1;MLOC_51348.1:Predicted	N-Term(TMT6plex)	1124.7	1.19536	1		1.22951	1		0.002464	0.04013	High	2.46459	High	23.1	0.372232	0
VTAGELEDEFR	2	1	1	MLOC_51556.1;MLOC_51556.1:Predicted	N-Term(TMT6plex)	1494.77	1.38325	1		1.37892	1		0	3.731e-05	High	3.83905	High	29.35	0.123346	0
ANASAAPR	2	1	1	MLOC_51943.1;MLOC_51943.1:Predicted	N-Term(TMT6plex)	986.559	1.00806	1		0.980416	1		0	0.0008018	High	2.54883	High	26.81	0.156233	0
DVVVTLPAEATAR	2	2	1	MLOC_51967.1;MLOC_51967.1:Uncharacterized	N-Term(TMT6plex)	1570.91	1.19708	1		1.10197	1		0	0.0006407	High	4.10552	High	25.31	0.340375	0
TTTSAEDNFER	2	1	1	MLOC_52073.1;MLOC_52073.1:Predicted	N-Term(TMT6plex)	1499.72	1.14664	1		1.06915	1		0	4.462e-06	High	4.44491	High	40.7	0.00405142	0
DSSEGGPGTGGR	2	3	1	MLOC_52596.5	N-Term(TMT6plex)	1305.62	1.21554	1		1.14107	1		8.952e-05	0.001293	High	2.068	High	15.19	1.2259	0
AQVQIPVEVTNLR	2	5	1	MLOC_52663.1;MLOC_52663.1:Uncharacterized	N-Term(TMT6plex)	1696	1.20083	1		1.21666	1		0	3.589e-05	High	3.91165	High	26.97	0.199001	0
TQGGNPSATR	2	4	1	MLOC_5291.2;MLOC_5291.2:Predicted	N-Term(TMT6plex)	1217.64	1.05282	1		1.14102	1		0.003742	0.05386	High	3.0561	High	28.58	0.140686	0
TAVSPLLR	2	1	1	MLOC_53258.1;MLOC_53258.1:Photosystem	N-Term(TMT6plex)	1085.69	1.11239	1		1.16265	1		0.002457	0.04508	High	3.18323	High	43.54	0.00317557	0
GDVTILPTLVVNNR	4	5	1	MLOC_53273.3;MLOC_53273.3:Uncharacterized	N-Term(TMT6plex)	1740.02	1.11401	2	8.85421	1.1368	2	3.72185	0	4.223e-06	High	4.16776	High	46.13	0.00255239	0
ALLALAER	2	2	1	MLOC_53747.2	N-Term(TMT6plex)	1085.69	1.2327	1		1.28243	1		0.0003199	0.002984	High	2.66829	High	24.43	0.232213	0
AVIPIITGR	2	4	1	MLOC_53993.4	N-Term(TMT6plex)	1168.76	1.0961	1		1.10314	1		0.0001673	0.002212	High	2.9166	High	23.47	0.144604	0
AAQDSSGASTR	4	1	1	MLOC_54334.1;MLOC_54334.1:Uncharacterized	N-Term(TMT6plex)	1279.65	1.19025	2	1.92163	1.21505	2	0.0604642	0	5.639e-06	High	3.41376	High	62.71	4.0533e-05	0
NADVLGALAEQGINPDYR	12	4	1	MLOC_54395.1;MLOC_54395.1:Uncharacterized	N-Term(TMT6plex)	2145.12	1.15929	6	8.11996	1.26668	6	7.91214	0	2.786e-09	High	6.05306	High	82.73	7.53336e-07	0
AFSGLGGLGVDER	6	1	1	MLOC_54932.1;MLOC_54932.1:Uncharacterized	N-Term(TMT6plex)	1506.81	1.18728	3	1.08937	1.26924	3	14.1591	0	7.605e-06	High	4.78265	High	60.39	0.000133141	0
AESLDDAIQIVNR	4	1	1	MLOC_55009.1;MLOC_55009.1:Uncharacterized	N-Term(TMT6plex)	1672.91	1.24032	2	14.3299	1.18136	2	9.1464	0	2.561e-08	High	4.89112	High	71.91	8.73171e-06	0
QVASSSPWYGADR	4	2	1	MLOC_56052.1;MLOC_56052.1:Predicted	N-Term(TMT6plex)	1652.83	1.00018	2	11.2596	1.07505	2	5.65232	0	4.455e-06	High	4.89196	High	41.14	0.00737596	0
SIDGGAAFGFPDTPEEAAR	4	2	1	MLOC_56293.1;MLOC_56293.1:Phospholipase	N-Term(TMT6plex)	2137.05	1.37641	2	24.68	1.32018	2	15.3514	0	1.699e-11	High	6.05009	High	95.87	2.73574e-08	0
AIPTLPINLEDAAR	4	2	1	MLOC_57322.3;MLOC_57322.3:Uncharacterized	N-Term(TMT6plex)	1723	1.63269	2	40.9058	1.61136	2	27.4019	0	6.548e-06	High	4.1295	High	60	0.0001128	0
AQGDADGSLDR	4	1	1	MLOC_57475.1;MLOC_57475.1:40S	N-Term(TMT6plex)	1333.66	1.11516	2	5.76578	1.08474	2	3.78781	0	8.854e-07	High	4.55716	High	57.59	0.000109995	0
GLTSAPGRPR	3	2	1	MLOC_61078.3;MLOC_61078.3:Peptidyl-prolyl	N-Term(TMT6plex)	1240.73	1.07469	2	2.09589	1.11824	2	5.27399	8.952e-05	0.001043	High	3.64668	High	33.24	0.0409982	0
NIGFISDDVGLDADR	10	6	1	MLOC_61720.3;MLOC_61720.3:S-adenosylmethionine	N-Term(TMT6plex)	1835.94	1.20969	5	1.35979	1.17812	5	14.2778	0	6.797e-07	High	5.40445	High	61.25	9.9136e-05	0
ESSFLSPDVNLQELAAR	3	1	1	MLOC_62603.1;MLOC_62603.1:Uncharacterized	N-Term(TMT6plex)	2105.11	1.18168	2	4.10301	1.29299	2	4.49135	0	2.053e-07	High	4.81358	High	82.95	8.38563e-07	0
LTAPANQILPAYR	12	1	1	MLOC_64235.1;MLOC_64235.1:Predicted	N-Term(TMT6plex)	1656.97	1.28954	7	9.73167	1.26029	7	12.597	0	4.839e-06	High	4.9127	High	58.49	0.000165082	0
VGDVLSQPLGFVADR	1	1	1	MLOC_64667.1	N-Term(TMT6plex)	1802.01	1.4065	1		1.41001	1		0.004506	0.06777	High	2.435				0
TAVFFR	1	5	1	MLOC_64782.1;MLOC_64782.1:Predicted	N-Term(TMT6plex)	969.572	1.106	1		1.15117	1		0.003878	0.0558			High	22.54	0.255191	0
ALPASSSTLSR	1	1	1	MLOC_65053.1;MLOC_65053.1:Predicted	N-Term(TMT6plex)	1318.76	1.18266	1		1.24229	1		0	7.762e-06			High	33.25	0.066596	0
SYVTALNEDPEQYR	4	2	1	MLOC_65067.1;MLOC_65067.1:Predicted	N-Term(TMT6plex)	1913.95	1.0014	2	29.5856	1.07884	2	15.4913	0	4.61e-08	High	4.99081	High	62.76	4.69282e-05	0
LGADEFLVSR	1	2	1	MLOC_65081.1;MLOC_65081.1:Uncharacterized	N-Term(TMT6plex)	1335.75	1.21118	1		1.31951	1		0.008783	0.1209	High	1.49103				0
DSVVALGGPSWTVPLGR	1	6	2	MLOC_65225.2;MLOC_65225.2:Predicted;MLOC_55663.1;MLOC_55663.1:Peroxidase	N-Term(TMT6plex)	1940.09							0.0009343	0.01779	High	1.42386				0
TAPAVTLR	1	1	1	MLOC_65825.1	N-Term(TMT6plex)	1057.66	1.45368	1		1.32972	1		0.003181	0.05427	High	2.98898				0
GLFSAAR	1	4	1	MLOC_6651.6;	N-Term(TMT6plex)	950.564	1.1169	1		1.27172	1		0.002353	0.04017	High	1.70731				0
QFDGIVDVYR	6	1	1	MLOC_66700.1;MLOC_66700.1:Uncharacterized	N-Term(TMT6plex)	1440.77	1.14642	3	4.90489	1.19029	3	1.97124	0	3.48e-05	High	4.07698	High	35.28	0.0328652	0
QVWYAPEVTAVVER	4	2	1	MLOC_66864.3;MLOC_66864.3:Predicted	N-Term(TMT6plex)	1876.02	1.16803	2	2.06331	1.20074	2	9.8115	0	0.0003426	High	3.65016	High	27.09	0.304682	0
QNTVTR	1	1	1	MLOC_66898.1;MLOC_66898.1:Chorismate	N-Term(TMT6plex)	947.547	0.990375	1		1.06426	1		0.005208	0.07478			High	20.83	1.20354	0
GAVEGYR	1	2	1	MLOC_67012.1:Uncharacterized	N-Term(TMT6plex)	980.536	1.12883	1		1.21596	1		0.00751	0.1029			High	26.9	0.204684	0
TSPQWLGPQIEVIR	6	8	2	MLOC_67067.1;MLOC_67067.1:Phenylalanine;MLOC_64900.1;MLOC_64900.1:Phenylalanine	N-Term(TMT6plex)	1853.05							0	7.584e-06	High	4.84196	High	32.61	0.0737158	0
SAADLILR	2	1	1	MLOC_81454.2	N-Term(TMT6plex)	1087.67	1.15503	1		1.09455	1		0.0004683	0.003858	High	2.7995	High	31.31	0.0877542	0
AAAGASGAR	2	1	1	MLOC_8168.1;MLOC_8168.1:Uncharacterized	N-Term(TMT6plex)	960.542	1.21782	1		1.41149	1		0.0001673	0.001909	High	2.75045	High	36.81	0.0251911	0
GGINIIR	1	2	1	MLOC_81993.5:Predicted	N-Term(TMT6plex)	971.622	1.01966	1		1.05844	1		0.007582	0.1048			High	27.26	0.0869184	0
SISELGIYPAVDPLDSTSR	14	1	1	MLOC_75792.2;MLOC_75792.2:Uncharacterized	N-Term(TMT6plex)	2249.19	1.25841	7	1.40632	1.33385	7	6.71262	0	7.262e-11	High	5.58696	High	104.74	4.95213e-09	0
CSYTIWPGALPGGGAR	2	1	1	MLOC_2781.1;MLOC_2781.1:Uncharacterized	N-Term(TMT6plex); C1(Carbamidomethyl)	1891.97	0.967239	1		1.00212	1		0	2.146e-06	High	4.88575	High	27.79	0.217824	0
CYPTVSDEYLAAVAK	8	1	1	MLOC_69302.1;MLOC_69302.1:Uncharacterized	N-Term(TMT6plex); C1(Carbamidomethyl); K15(TMT6plex)	2145.14	1.17692	4	3.02367	1.1974	4	2.16189	0	1.127e-08	High	5.20736	High	86.02	3.69551e-07	0
CAQALLEAGAAADAVDK	2	2	1	MLOC_51713.1;MLOC_51713.1:Uncharacterized	N-Term(TMT6plex); C1(Carbamidomethyl); K17(TMT6plex)	2132.15	1.34528	1		1.24217	1		0	7.515e-06	High	3.96017	High	31.01	0.119153	0
CQELSK	1	1	1	MLOC_12284.1;MLOC_12284.1:Predicted	N-Term(TMT6plex); C1(Carbamidomethyl); K6(TMT6plex)	1222.69	1.04008	1		1.05497	1		0.005845	0.0831			High	15.16	3.91197	0
CPSNNGQK	1	1	1	MLOC_66363.2;MLOC_66363.2:Uncharacterized	N-Term(TMT6plex); C1(Carbamidomethyl); K8(TMT6plex)	1362.72	0.866043	1		1.24021	1		0.005845	0.08311			High	25.9	0.291226	0
CPDAYSYAK	2	3	1	MLOC_2781.1;MLOC_2781.1:Uncharacterized	N-Term(TMT6plex); C1(Carbamidomethyl); K9(TMT6plex)	1532.78	1.10254	1		1.05194	1		0	0.0004205	High	3.87989	High	43.06	0.00454272	0
GSGTSPSAGCCSGVK	2	1	1	MLOC_15917.1;MLOC_15917.1:Non-specific	N-Term(TMT6plex); C10(Carbamidomethyl); C11(Carbamidomethyl); K15(TMT6plex)	1869.92	1.04076	1		1.19493	1		0.0001337	0.001607	High	2.6646	High	25.47	0.253284	0
NIANMVPAYCK	5	2	1	MLOC_43331.1;MLOC_43331.1:Carbonic	N-Term(TMT6plex); C10(Carbamidomethyl); K11(TMT6plex)	1738.94	1.11822	3	1.34266	1.00514	3	7.25366	0	3.066e-05	High	3.59593	High	37.88	0.0251563	0
LQGLFNEEGCEAK	2	2	1	MLOC_17604.2;MLOC_17604.2:Uncharacterized	N-Term(TMT6plex); C10(Carbamidomethyl); K13(TMT6plex)	1953.02	1.25221	1		1.24886	1		0	7.914e-09	High	5.44007	High	79.11	1.86325e-06	0
GHYLNATAGTCEEMIK	6	2	1	AGP50763;AGP50763:ribulose-1,5-bisphosphate	N-Term(TMT6plex); C11(Carbamidomethyl); K16(TMT6plex)	2253.15	1.02542	3	6.16818	0.884216	3	1.90221	0	4.85e-06	High	5.93899	High	71.21	1.11898e-05	0
VSAQVPDSGPCVTYIGK	2	2	1	MLOC_25686.1;MLOC_25686.1:6-phosphogluconate	N-Term(TMT6plex); C11(Carbamidomethyl); K17(TMT6plex)	2236.21	1.17341	1		1.18977	1		0	6.727e-06	High	3.30737	High	26.9	0.31259	0
GHYLNATAGTCEEMIK	5	2	1	AGP50763;AGP50763:ribulose-1,5-bisphosphate	N-Term(TMT6plex); C11(Carbamidomethyl); M14(Oxidation); K16(TMT6plex)	2269.14	1.05215	3	1.6439	1.198	3	4.93701	0	6.373e-08	High	4.76961	High	65.53	3.61069e-05	0
GHYLNATAGTCEEMIKR	2	2	1	AGP50763;AGP50763:ribulose-1,5-bisphosphate	N-Term(TMT6plex); C11(Carbamidomethyl); M14(Oxidation); K16(TMT6plex)	2425.24	1.04457	1		1.18217	1		0	0.0002974	High	4.27159	High	30.59	0.123045	1
MVVELIQPVACEQGMR	2	2	1	MLOC_81977.1;MLOC_81977.1:Elongation	N-Term(TMT6plex); C11(Carbamidomethyl); M15(Oxidation)	2105.08	1.32533	1		1.1787	1		0	0.0005267	High	2.65769	High	22.83	0.727327	0
IIYGGSVTGASCK	4	2	1	MLOC_10457.2;MLOC_10457.2:Triosephosphate	N-Term(TMT6plex); C12(Carbamidomethyl); K13(TMT6plex)	1770.99	1.02743	2	9.8193	1.09828	2	6.44344	0	3.833e-09	High	5.91086	High	77.96	2.1842e-06	0
GILAMDESNATCGK	12	4	2	MLOC_58958.2;MLOC_58958.2:Fructose-bisphosphate;MLOC_52040.2;MLOC_52040.2:Fructose-bisphosphate	N-Term(TMT6plex); C12(Carbamidomethyl); K14(TMT6plex)	1924.99							0	5.6e-10	High	5.72803	High	94.98	4.30149e-08	0
SSGSSYPSLLQCLK	5	1	1	P00761 SWISS-PROT:P00761	N-Term(TMT6plex); C12(Carbamidomethyl); K14(TMT6plex)	1985.09	1.23218	5	3.05153	1.17325	5	9.22151	0	3.678e-07	High	4.68306				0
NVGSNAQAEISCLTWNPK	1	1	1	MLOC_10432.1;MLOC_10432.1:Uncharacterized	N-Term(TMT6plex); C12(Carbamidomethyl); K18(TMT6plex)	2447.28	1.20779	1		1.29812	1		8.952e-05	7.794e-05	High	2.07123				0
AAVEEGIVVGGGCTLLR	12	2	2	MLOC_57334.1;MLOC_57334.1:Uncharacterized;MLOC_50049.1;MLOC_50049.1:Uncharacterized	N-Term(TMT6plex); C13(Carbamidomethyl)	1930.07							0	3.454e-11	High	5.32474	High	91.49	1.05337e-07	0
TNDSAGDGTTTACVLAR	4	1	1	MLOC_51927.1;MLOC_51927.1:Uncharacterized	N-Term(TMT6plex); C13(Carbamidomethyl)	1938.94	1.15483	2	21.3732	1.1777	2	13.9635	0	6.307e-13	High	6.06281	High	92.08	4.73872e-08	0
SSYPGQITGNMICVGFLEGGK	1	1	1	P00761 SWISS-PROT:P00761	N-Term(TMT6plex); C13(Carbamidomethyl); K21(TMT6plex)	2673.39	1.19761	1		1.15684	1		0	6.373e-07	High	5.63603				0
GLVPLTGSNDESWCQGLDGLASR	6	1	1	MLOC_58958.2;MLOC_58958.2:Fructose-bisphosphate	N-Term(TMT6plex); C14(Carbamidomethyl)	2661.33	1.54633	3	17.2944	1.04748	3	3.07034	0	6.04e-10	High	6.32177	High	76.99	2.29584e-06	0
GLVPLVGSNDESWCQGLDGLASR	6	2	1	MLOC_52040.2;MLOC_52040.2:Fructose-bisphosphate	N-Term(TMT6plex); C14(Carbamidomethyl)	2659.35	1.35378	3	0.220375	1.27035	3	12.8074	0	3.534e-11	High	6.59395	High	88.84	1.67516e-07	0
DVPTYLPEGTILPCNLPR	2	2	1	MLOC_12220.1;MLOC_12220.1:Uncharacterized	N-Term(TMT6plex); C14(Carbamidomethyl)	2284.22	1.08018	1		0.949247	1		0	0.0001805	High	3.70329	High	40.58	0.0140216	0
VCPSVTLGLEPGEAFTIR	12	2	1	MLOC_43331.1;MLOC_43331.1:Carbonic	N-Term(TMT6plex); C2(Carbamidomethyl)	2175.18	0.992766	6	14.8525	1.35136	6	10.2909	0	2.625e-08	High	6.07443	High	69.42	1.95032e-05	0
ACAAATER	2	1	1	MLOC_8225.1;MLOC_8225.1:Fructose-bisphosphate	N-Term(TMT6plex); C2(Carbamidomethyl)	1078.55	1.21127	1		1.31981	1		7.166e-05	0.0008466	High	2.16935	High	13.04	4.50409	0
VCNYVNWIQQTIAAN	2	1	1	P00761 SWISS-PROT:P00761	N-Term(TMT6plex); C2(Carbamidomethyl)	2023.03	1.28086	2	2.82787	1.25324	2	23.7626	8.952e-05	0.0003822	High	3.60964				0
HCEEEDAH	2	2	1	MLOC_15707.1;MLOC_15707.1:Predicted	N-Term(TMT6plex); C2(Carbamidomethyl)	1255.52	1.06675	1		1.11767	1		0.0003704	0.003992	High	2.14866	High	53.75	3.98503e-05	0
ACYECLR	2	2	1	AGP50763;AGP50763:ribulose-1,5-bisphosphate	N-Term(TMT6plex); C2(Carbamidomethyl); C5(Carbamidomethyl)	1200.57	0.776901	1		0.753843	1		0.00259	0.04421	High	2.29192	High	23.47	0.161021	0
NCYNACR	2	1	1	MLOC_40202.1	N-Term(TMT6plex); C2(Carbamidomethyl); C6(Carbamidomethyl)	1186.53	0.930739	1		1.09621	1		0.0004128	0.005295	High	2.54936	High	19.84	0.14681	0
FCLEPTSFTVK	6	3	1	MLOC_78630.1;MLOC_78630.1:Predicted	N-Term(TMT6plex); C2(Carbamidomethyl); K11(TMT6plex)	1786.98	0.987708	3	3.28579	1.23069	3	8.62193	0	3.076e-05	High	3.53958	High	34.73	0.044756	0
FCNPELSEIVTK	2	1	1	MLOC_4869.1;	N-Term(TMT6plex); C2(Carbamidomethyl); K12(TMT6plex)	1895.04	1.64998	1		1.26347	1		0	0.0001053	High	3.14162	High	23.56	0.66656	0
DCLGTIAQSGTSK	2	2	1	MLOC_3272.1;MLOC_3272.1:Uncharacterized	N-Term(TMT6plex); C2(Carbamidomethyl); K13(TMT6plex)	1795.97	1.08283	1		1.21071	1		0	2.812e-05	High	3.31066	High	34.47	0.0526442	0
SCYDEGK	1	3	1	MLOC_66511.1;MLOC_66511.1:Predicted	N-Term(TMT6plex); C2(Carbamidomethyl); K7(TMT6plex)	1316.65	1.10194	1		1.16786	1		0.0009343	0.0179	High	3.04032				0
SCYDEGKR	1	3	1	MLOC_66511.1;MLOC_66511.1:Predicted	N-Term(TMT6plex); C2(Carbamidomethyl); K7(TMT6plex)	1472.76	1.009	1		1.10192	1		0.005429	0.079	High	2.37159				1
SCPTDTLK	2	1	1	MLOC_12610.1;MLOC_12610.1:Uncharacterized	N-Term(TMT6plex); C2(Carbamidomethyl); K8(TMT6plex)	1379.76	1.08674	1		1.20074	1		0.0001337	0.001582	High	3.42716	High	33.33	0.0653108	0
VCGTIDIEK	1	2	1	MLOC_11877.3;MLOC_11877.3:Uncharacterized	N-Term(TMT6plex); C2(Carbamidomethyl); K9(TMT6plex)	1492.85	1.1608	1		1.17468	1		0.0001673	0.001842	High	3.18812				0
NCLVQLYSK	1	1	1	MLOC_10405.1;MLOC_10405.1:Predicted	N-Term(TMT6plex); C2(Carbamidomethyl); K9(TMT6plex)	1582.9	1.14727	1		1.06682	1		0.0004984	0.006416	High	2.24177				0
GCAENEEYK	2	1	1	MLOC_35914.2;MLOC_35914.2:Uncharacterized	N-Term(TMT6plex); C2(Carbamidomethyl); K9(TMT6plex)	1557.76	1.25882	1		1.40392	1		0.0003704	0.003742	High	2.11003	High	20.64	0.523828	0
ACPTDVLEMIPWDGCK	1	1	1	AGP50806;AGP50806:photosystem	N-Term(TMT6plex); C2(Carbamidomethyl); M9(Oxidation); C15(Carbamidomethyl); K16(TMT6plex)	2366.17	1.31047	1		1.23027	1		0.003233	0.05641	High	2.54584				0
YYCTVIDAPGHR	1	1	1	MLOC_2917.1;MLOC_2917.1:Uncharacterized	N-Term(TMT6plex); C3(Carbamidomethyl)	1680.84	1.43472	1		1.39336	1		8.952e-05	0.001225	High	2.69803				0
EQCLALGNR	2	1	1	MLOC_81416.1;MLOC_81416.1:Photosystem	N-Term(TMT6plex); C3(Carbamidomethyl)	1289.68	1.08104	1		1.12625	1		0.0001337	0.001529	High	3.14772	High	26.95	0.228378	0
TGCTFDR	2	1	1	MLOC_2781.1;MLOC_2781.1:Uncharacterized	N-Term(TMT6plex); C3(Carbamidomethyl)	1085.53	1.07511	1		1.16029	1		0.001109	0.02214	High	2.44346	High	11.09	2.79704	0
TDCSFNGNSGR	2	1	1	MLOC_20378.1;MLOC_20378.1:Uncharacterized	N-Term(TMT6plex); C3(Carbamidomethyl)	1443.65	1.00701	1		1.06615	1		0	0.0002168	High	3.21618	High	34.55	0.00733071	0
TTCIEK	1	1	1	MLOC_10856.1;MLOC_10856.1:Dihydrolipoyl	N-Term(TMT6plex); C3(Carbamidomethyl); K6(TMT6plex)	1209.69	1.21061	1		1.29679	1		0.003878	0.05557			High	24.66	0.384043	0
ALCTGEK	2	7	2	MLOC_4890.1;MLOC_4890.1:Peptidyl-prolyl;MLOC_60375.1;MLOC_60375.1:Peptidyl-prolyl	N-Term(TMT6plex); C3(Carbamidomethyl); K7(TMT6plex)	1236.7							0.0009343	0.01916	High	2.41035	High	12.13	8.59434	0
TACGGQK	1	2	1	MLOC_28183.3	N-Term(TMT6plex); C3(Carbamidomethyl); K7(TMT6plex)	1179.66	1.09723	1		1.13062	1		0.002614	0.04978	High	2.4849				0
NLICTLQQEVAEEAAAATA	2	1	1	MLOC_36667.1;MLOC_36667.1:Uncharacterized	N-Term(TMT6plex); C4(Carbamidomethyl)	2232.14	1.13132	1		1.19755	1		0	0.0001687	High	3.2592	High	34.37	0.0522069	0
VIACVGETLEQR	4	1	1	MLOC_10457.2;MLOC_10457.2:Triosephosphate	N-Term(TMT6plex); C4(Carbamidomethyl)	1603.87	0.814806	2	25.9551	0.853229	2	24.6887	0	3.723e-06	High	4.69278	High	32.99	0.0719103	0
LAPCVAYVTGR	3	1	1	MLOC_38476.1;MLOC_38476.1:Non-specific	N-Term(TMT6plex); C4(Carbamidomethyl)	1435.8	0.893047	2	11.8406	1.14387	2	13.0821	0.0003293	0.002459	High	3.49108	High	38.17	0.0231199	0
FVFCAEAIYK	2	2	1	AGP50763;AGP50763:ribulose-1,5-bisphosphate	N-Term(TMT6plex); C4(Carbamidomethyl); K10(TMT6plex)	1705.94	0.937376	1		1.03023	1		0	6.301e-06	High	4.81721	High	50.57	0.00129007	0
SFQCELVFAK	10	2	1	MLOC_70817.2;MLOC_70817.2:Ribulose	N-Term(TMT6plex); C4(Carbamidomethyl); K10(TMT6plex)	1686.93	1.07859	5	9.6582	1.14818	5	5.8459	0	2.384e-06	High	4.20876	High	51.09	0.00108653	0
AGNCQTGKPVAVR	4	1	1	MLOC_23006.1;MLOC_23006.1:Uncharacterized	N-Term(TMT6plex); C4(Carbamidomethyl); K8(TMT6plex)	1816.03	0.908441	2	9.10375	1.07683	2	13.1218	0	8.162e-08	High	3.50783	High	48.6	0.00207955	0
WVPCLEFSK	10	2	1	MLOC_64679.1;MLOC_64679.1:Ribulose	N-Term(TMT6plex); C4(Carbamidomethyl); K9(TMT6plex)	1623.9	1.01652	5	7.52381	1.06513	5	19.0091	0	0.00063	High	3.47579	High	45.84	0.00369422	0
ISQVCSELNVDGLR	2	2	1	MLOC_11877.3;MLOC_11877.3:Uncharacterized	N-Term(TMT6plex); C5(Carbamidomethyl)	1818.96	1.28973	1		1.10744	1		0	1.305e-08	High	4.86159	High	61.66	8.97617e-05	0
LTEGCSFR	2	1	1	MLOC_53060.1;MLOC_53060.1:40S	N-Term(TMT6plex); C5(Carbamidomethyl)	1198.61	1.20941	1		1.17262	1		0.0001337	0.001181	High	3.32499	High	30.7	0.0503023	0
GQASCGR	2	1	1	MLOC_4511.1;MLOC_4511.1:Uncharacterized	N-Term(TMT6plex); C5(Carbamidomethyl)	964.483	1.14675	1		1.13446	1		0.0005049	0.01091	High	2.61772	High	21.77	0.418789	0
TLASCGVAVPR	2	1	1	MLOC_79437.1;MLOC_79437.1:Predicted	N-Term(TMT6plex); C5(Carbamidomethyl)	1359.76	1.09479	1		1.13601	1		0	1.046e-06	High	4.25974	High	57.34	0.000266605	0
NDAACLAR	2	1	1	MLOC_45209.1	N-Term(TMT6plex); C5(Carbamidomethyl)	1119.58	1.15813	1		1.20879	1		0.0004984	0.008957	High	2.8883	High	22.4	0.468696	0
TIAECLADELINAAK	2	2	1	MLOC_81866.1;MLOC_81866.1:Uncharacterized	N-Term(TMT6plex); C5(Carbamidomethyl); K15(TMT6plex)	2090.16	1.2443	1		1.19677	1		0	6.394e-07	High	4.36293	High	47.55	0.00268259	0
IIWDCEVK	2	2	1	AGP50761;AGP50761:ATP	N-Term(TMT6plex); C5(Carbamidomethyl); K8(TMT6plex)	1520.86	1.00914	1		1.17168	1		0	0.0007218	High	3.69068	High	33.59	0.0754507	0
DGDGCITTK	2	1	1	MLOC_19924.1;	N-Term(TMT6plex); C5(Carbamidomethyl); K9(TMT6plex)	1424.75	1.0261	1		1.11376	1		8.952e-05	0.001403	High	3.45017	High	31.87	0.0788932	0
VALEACVQAR	66	1	1	AGP50763;AGP50763:ribulose-1,5-bisphosphate	N-Term(TMT6plex); C6(Carbamidomethyl)	1345.75	1.13177	33	10.3088	1.13378	33	9.77172	0	9.909e-06	High	3.9319	High	44.6	0.00452838	0
QINVTCEVQQLLGNNR	8	2	1	AGP50762;AGP50762:ATP	N-Term(TMT6plex); C6(Carbamidomethyl)	2115.12	1.21055	4	12.8447	1.2465	4	10.4088	0	1.132e-08	High	5.97499	High	71.09	1.20557e-05	0
GILDVCDEPLVSVDFR	2	3	2	MLOC_52515.2;MLOC_52515.2:Predicted;MLOC_44511.1;MLOC_44511.1:Predicted	N-Term(TMT6plex); C6(Carbamidomethyl)	2063.07							0	3.516e-09	High	5.54491	High	77.87	2.19809e-06	0
YMVFACADSR	2	4	1	MLOC_43331.1;MLOC_43331.1:Carbonic	N-Term(TMT6plex); C6(Carbamidomethyl)	1448.69	1.13591	1		1.13932	1		0.0003704	0.004086	High	3.69483	High	38.15	0.00671382	0
EQLEGCYLLAGIR	1	1	1	MLOC_7979.1;MLOC_7979.1:Predicted	N-Term(TMT6plex); C6(Carbamidomethyl)	1750.95	1.43459	1		1.38631	1		0.0004984	0.005537	High	1.77081				0
VATVQCLSGTGSLR	2	1	1	MLOC_13742.1;MLOC_13742.1:Aspartate	N-Term(TMT6plex); C6(Carbamidomethyl)	1677.91	1.2692	1		1.26659	1		0	0.0005348	High	3.55437	High	19.3	1.83519	0
VVISECGELPVV	8	1	1	MLOC_44278.1;MLOC_44278.1:Uncharacterized	N-Term(TMT6plex); C6(Carbamidomethyl)	1529.85	1.2882	4	18.1086	1.1956	4	3.32552	0	0.0002061	High	3.05705	High	51.2	0.000942153	0
NLSQQCLNALAK	4	4	1	MLOC_20190.3;MLOC_20190.3:Uncharacterized	N-Term(TMT6plex); C6(Carbamidomethyl); K12(TMT6plex)	1818.04	0.988605	2	4.3493	0.968401	2	21.8119	0	8.622e-08	High	5.57494	High	84.88	4.32529e-07	0
LSSSPCVLVSGK	2	2	1	MLOC_3272.1;MLOC_3272.1:Uncharacterized	N-Term(TMT6plex); C6(Carbamidomethyl); K12(TMT6plex)	1691.98	1.14457	1		1.04556	1		0	0.0006765	High	3.94453	High	12.62	7.39566	0
ELEALCNPIIAK	2	5	2	MLOC_78867.1;MLOC_78867.1:Predicted;MLOC_53941.2;MLOC_53941.2:Uncharacterized	N-Term(TMT6plex); C6(Carbamidomethyl); K12(TMT6plex)	1829.07							0	3.636e-05	High	3.51883	High	45.82	0.00282109	0
ELEGICNPIIAK	2	7	3	MLOC_45046.1;MLOC_45046.1:Uncharacterized;MLOC_14228.1;MLOC_14228.1:Uncharacterized;MLOC_12446.5;MLOC_12446.5:Uncharacterized	N-Term(TMT6plex); C6(Carbamidomethyl); K12(TMT6plex)	1815.05							0	1.779e-05	High	2.63213	High	22.89	0.688047	0
LPMFGCTDATQVLNEVEEVKK	4	3	1	MLOC_64679.1;MLOC_64679.1:Ribulose	N-Term(TMT6plex); C6(Carbamidomethyl); K20(TMT6plex); K21(TMT6plex)	3095.68	0.777533	2	6.77881	1.07446	2	3.45505	0	3.041e-13	High	8.74424	High	87.88	2.14171e-07	1
ALQNTCLK	4	3	2	MLOC_58958.2;MLOC_58958.2:Fructose-bisphosphate;MLOC_52040.2;MLOC_52040.2:Fructose-bisphosphate	N-Term(TMT6plex); C6(Carbamidomethyl); K8(TMT6plex)	1405.82							0	0.0004558	High	3.77492	High	46.75	0.00336362	0
VIPDFMCQGGDFTR	3	1	1	MLOC_4890.1;MLOC_4890.1:Peptidyl-prolyl	N-Term(TMT6plex); C7(Carbamidomethyl)	1871.91	1.23107	2	1.83272	1.28642	2	0.21937	8.952e-05	0.000821	High	3.07369	High	20.03	0.674822	0
ELEVIHCR	2	12	5	MLOC_945.1;MLOC_945.1:Chlorophyll;MLOC_58758.1;MLOC_58758.1:Uncharacterized;MLOC_44067.1;MLOC_44067.1:Uncharacterized;MLOC_56052.1;MLOC_56052.1:Predicted;MLOC_69498.1;MLOC_69498.1:Uncharacterized	N-Term(TMT6plex); C7(Carbamidomethyl)	1284.69							0.0003199	0.002953	High	1.46305	High	19.1	1.17737	0
ASTSIGCAR	2	2	1	MLOC_48531.1;MLOC_48531.1:Uncharacterized	N-Term(TMT6plex); C7(Carbamidomethyl)	1151.61	1.26377	1		1.23918	1		0	0.0002969	High	3.33199	High	22.45	0.664989	0
LATEELCK	2	3	2	MLOC_44090.1;MLOC_44090.1:Uncharacterized;MLOC_56703.1;MLOC_56703.1:Uncharacterized	N-Term(TMT6plex); C7(Carbamidomethyl); K8(TMT6plex)	1421.81							7.166e-05	0.0008551	High	3.2545	High	13.41	7.07997	0
GPTPEPLCQVMLR	1	1	1	MLOC_12359.1;MLOC_12359.1:Predicted	N-Term(TMT6plex); C8(Carbamidomethyl)	1726.92	1.24708	1		1.12061	1		0.001109	0.0219	High	2.53331				0
IGAINVICTAPEVADR	2	1	1	MLOC_16420.1;MLOC_16420.1:Aspartate	N-Term(TMT6plex); C8(Carbamidomethyl)	1928.06	1.33408	1		1.4573	1		0	1.515e-07	High	4.66489	High	57.31	0.000270032	0
DFGYSFPCDGPGR	7	1	1	AGP50754;AGP50754:photosystem	N-Term(TMT6plex); C8(Carbamidomethyl)	1703.77	1.24226	4	18.6599	1.27195	4	3.40829	0	6.21e-06	High	4.51024	High	32.57	0.0127824	0
VANSFALCLPSDGR	2	1	1	MLOC_26558.1;MLOC_26558.1:Uncharacterized	N-Term(TMT6plex); C8(Carbamidomethyl)	1735.91	1.12118	1		1.12422	1		0	1.267e-06	High	4.9207	High	37.67	0.0228971	0
NISVVAVCPK	2	2	1	MLOC_10676.3;MLOC_10676.3:Uncharacterized	N-Term(TMT6plex); C8(Carbamidomethyl); K10(TMT6plex)	1544.93	1.01177	1		1.08686	1		0	6.337e-06	High	4.00527	High	55.86	0.000309226	0
SVEAISACLK	4	1	1	MLOC_51587.1;MLOC_51587.1:Pyruvate	N-Term(TMT6plex); C8(Carbamidomethyl); K10(TMT6plex)	1535.89	1.14323	2	1.05164	1.18762	2	0.781353	0	0.0003707	High	4.11402	High	38.1	0.0214898	0
ALIAAEYCGVK	2	3	1	MLOC_50898.6;MLOC_50898.6:Uncharacterized	N-Term(TMT6plex); C8(Carbamidomethyl); K11(TMT6plex)	1652.95	0.997438	1		1.14691	1		0	3.361e-07	High	5.1029	High	52.13	0.000783502	0
YGRPLLGCTIKPK	1	2	1	AGP50763;AGP50763:ribulose-1,5-bisphosphate	N-Term(TMT6plex); C8(Carbamidomethyl); K11(TMT6plex); K13(TMT6plex)	2190.35	0.784179	1		0.997212	1		0.0004984	0.009109	High	2.10147				0
DSPPLGLCGLAK	6	1	1	MLOC_23006.1;MLOC_23006.1:Uncharacterized	N-Term(TMT6plex); C8(Carbamidomethyl); K12(TMT6plex)	1685.97	1.10116	3	1.03578	1.22566	3	5.65211	0	8.762e-06	High	4.42937	High	60.17	0.00013727	0
GPDFATICNSVTSK	4	3	1	MLOC_4948.3;MLOC_4948.3:Triosephosphate	N-Term(TMT6plex); C8(Carbamidomethyl); K14(TMT6plex)	1955.04	1.1353	2	4.48853	1.07921	2	12.8514	0	1.23e-07	High	4.64198	High	67.19	2.88483e-05	0
VLALPGACGEPASVLNK	2	2	1	MLOC_37473.1;MLOC_37473.1:Uncharacterized	N-Term(TMT6plex); C8(Carbamidomethyl); K17(TMT6plex)	2154.24	1.18675	1		1.21274	1		0	0.0001298	High	3.91658	High	48.78	0.00156934	0
GTGTANQCPTIDGGVDSFPFK	10	3	1	MLOC_78630.1;MLOC_78630.1:Predicted	N-Term(TMT6plex); C8(Carbamidomethyl); K21(TMT6plex)	2627.33	1.07512	5	11.5139	1.08891	5	12.457	0	3.042e-08	High	5.74657	High	83.06	6.30246e-07	0
TDPNAVECK	2	1	1	MLOC_52515.2;MLOC_52515.2:Predicted	N-Term(TMT6plex); C8(Carbamidomethyl); K9(TMT6plex)	1491.79	1.07419	1		1.10108	1		0	0.0004986	High	3.74255	High	54.17	0.000485996	0
ETPAIDVCK	2	4	3	MLOC_5287.1;MLOC_5287.1:UDP-glucose;MLOC_63077.3;MLOC_63077.3:UDP-glucose;MLOC_70967.1;MLOC_70967.1:UDP-glucose	N-Term(TMT6plex); C8(Carbamidomethyl); K9(TMT6plex)	1490.83							0.0003704	0.004488	High	2.92911	High	36.28	0.0397886	0
GPTPEPLCQVMLR	1	1	1	MLOC_12359.1;MLOC_12359.1:Predicted	N-Term(TMT6plex); C8(Carbamidomethyl); M11(Oxidation)	1742.92	1.13741	1		1.20184	1		0.003564	0.05094			High	42.37	0.00705454	0
APVLSDSSCK	2	1	1	P00761 SWISS-PROT:P00761	N-Term(TMT6plex); C9(Carbamidomethyl); K10(TMT6plex)	1521.84	1.16318	2	2.0469	1.04648	2	1.51879	0	5.832e-06	High	4.17575				0
VIDGQQLLCK	2	2	1	MLOC_38276.2	N-Term(TMT6plex); C9(Carbamidomethyl); K10(TMT6plex)	1631.96	1.14635	1		1.30986	1		7.166e-05	0.001005	High	3.15351	High	15.52	3.78313	0
WSPELAAACEVWK	13	1	1	AGP50763;AGP50763:ribulose-1,5-bisphosphate	N-Term(TMT6plex); C9(Carbamidomethyl); K13(TMT6plex)	2005.07	1.04486	7	12.9842	1.05868	7	6.29723	0	8.752e-09	High	6.13256	High	76.65	3.35438e-06	0
GGNNILVICDTYTPQGEPIPTNK	2	4	1	MLOC_54057.7;MLOC_54057.7:Glutamine	N-Term(TMT6plex); C9(Carbamidomethyl); K23(TMT6plex)	2959.58	1.029	1		1.15481	1		0	3.208e-09	High	5.20426	High	70.12	1.38908e-05	0
KVGIENIGR	4	1	1	AGP50752;AGP50752:ATP	N-Term(TMT6plex); K1(TMT6plex)	1443.91	1.02168	4	4.25811	1.08821	4	3.01588	0	0.0002786			High	26.54	0.169027	1
KYDEIDAAPEER	2	1	1	MLOC_81977.1;MLOC_81977.1:Elongation	N-Term(TMT6plex); K1(TMT6plex)	1894	1.07806	2	3.12439	1.08318	2	7.50133	0	1.919e-05			High	37.96	0.0239214	1
KGVVTLEEGR	4	2	1	MLOC_57334.1;MLOC_57334.1:Uncharacterized	N-Term(TMT6plex); K1(TMT6plex)	1545.94	1.06658	4	4.0804	1.11932	4	3.19079	0	4.1e-05			High	37.67	0.0185793	1
KEYPDAYVR	1	3	1	MLOC_64679.1;MLOC_64679.1:Ribulose	N-Term(TMT6plex); K1(TMT6plex)	1598.9	0.994363	1		1.13766	1		0.0003199	0.002784			High	23.72	0.514002	1
KADSFVGDMER	1	1	1	MLOC_80878.1;MLOC_80878.1:Uncharacterized	N-Term(TMT6plex); K1(TMT6plex)	1712.91	1.16656	1		1.21856	1		0.000263	0.002364			High	10.6	11.1135	1
KAEQWNVEVY	3	2	1	MLOC_71570.2;MLOC_71570.2:Uncharacterized	N-Term(TMT6plex); K1(TMT6plex)	1723.95	1.0154	3	0.218609	1.07076	3	1.11299	0.0005049	0.01034			High	25.92	0.385579	1
KIPAGELSLA	1	2	1	MLOC_15501.1;MLOC_15501.1:Predicted	N-Term(TMT6plex); K1(TMT6plex)	1456.92	1.18332	1		1.12025	1		0.001484	0.02657			High	34.27	0.0263	1
KFVENAAGSFSVA	20	1	1	MLOC_54528.1;MLOC_54528.1:Uncharacterized	N-Term(TMT6plex); K1(TMT6plex)	1785	1.10423	19	7.54996	1.20972	19	7.87911	0	0.0007874			High	46.66	0.00290001	1
KSEQWNVEVY	1	1	1	MLOC_70480.1;MLOC_70480.1:Uncharacterized	N-Term(TMT6plex); K1(TMT6plex)	1739.94	0.990515	1		1.02787	1		0.0004128	0.005852			High	41.83	0.00906137	1
KADIGIAVDDATDAAR	1	4	1	MLOC_75846.4;MLOC_75846.4:Uncharacterized	N-Term(TMT6plex); K1(TMT6plex)	2060.14	1.09866	1		1.11697	1		0	7.134e-07			High	34.1	0.0555946	1
KAPEPEPAFQILANPAR	2	3	1	MLOC_16279.1;MLOC_16279.1:Uncharacterized	N-Term(TMT6plex); K1(TMT6plex)	2307.33	1.14591	2	0.662052	1.2216	2	7.6586	0	6.537e-09			High	59.53	0.000115162	1
KYAPDSAPALAIQATIDKTK	3	3	1	MLOC_66074.1;MLOC_66074.1:Photosystem	N-Term(TMT6plex); K1(TMT6plex)	2560.51	1.0811	3	0.0933376	1.18079	3	2.95119	0	1.054e-05			High	63.69	2.46062e-05	2
KLIGATNPLQAEPGTIR	1	2	1	MLOC_20045.2;MLOC_20045.2:Nucleoside	N-Term(TMT6plex); K1(TMT6plex)	2237.34	1.25078	1		1.1657	1		0	1.058e-08			High	53.61	0.000262396	1
KQIAEITSELEMPSVNLEV	1	1	1	MLOC_74679.1;MLOC_74679.1:Uncharacterized	N-Term(TMT6plex); K1(TMT6plex)	2588.43	1.26457	1		1.32087	1		0	8.757e-06			High	36.11	0.0325481	1
KTEEEGYGGSGYGSGR	1	2	1	MLOC_25601.2;MLOC_25601.2:Uncharacterized	N-Term(TMT6plex); K1(TMT6plex)	2092.04	1.02478	1		1.01361	1		0	4.827e-11			High	56.44	0.000254452	1
KPQQEEAAYGSGYGR	1	2	1	MLOC_25601.2;MLOC_25601.2:Uncharacterized	N-Term(TMT6plex); K1(TMT6plex)	2099.09	0.988047	1		1.09137	1		0	1.136e-09			High	40.59	0.0120295	0
KGPQLPPTPGPR	2	2	1	MLOC_53469.1;MLOC_53469.1:Photosystem	N-Term(TMT6plex); K1(TMT6plex)	1703.04	1.12374	2	1.53185	1.24931	2	9.99345	0	1.717e-05			High	32.33	0.0504674	1
KPDLNDPVLR	2	1	1	AGP50785:cytochrome	N-Term(TMT6plex); K1(TMT6plex)	1624.98	1.17724	2	9.36951	1.1669	2	0.380017	0.0005049	0.01023			High	19.19	0.895342	0
KDDDAAVR	1	1	1	MLOC_68938.2;MLOC_68938.2:Uncharacterized	N-Term(TMT6plex); K1(TMT6plex)	1347.77	1.25532	1		1.22834	1		0.0004647	0.007331			High	31.99	0.0884428	1
KGANEESTGISR	2	2	1	MLOC_9018.1;MLOC_9018.1:50S	N-Term(TMT6plex); K1(TMT6plex)	1706.94	1.21666	2	6.40387	1.34999	2	9.07832	0	0.000804			High	45.86	0.00409102	1
KCMEPVEK	1	12	6	MLOC_72334.1;MLOC_72334.1:Uncharacterized;MLOC_78867.1;MLOC_78867.1:Predicted;MLOC_53941.2;MLOC_53941.2:Uncharacterized;MLOC_12446.5;MLOC_12446.5:Uncharacterized;MLOC_45046.1;MLOC_45046.1:Uncharacterized;MLOC_14228.1;MLOC_14228.1:Uncharacterized	N-Term(TMT6plex); K1(TMT6plex); C2(Carbamidomethyl); M3(Oxidation); K8(TMT6plex)	1723.97							0.007582	0.1043			High	16.61	2.99034	1
KEQCLALGNR	1	1	1	MLOC_81416.1;MLOC_81416.1:Photosystem	N-Term(TMT6plex); K1(TMT6plex); C4(Carbamidomethyl)	1646.94	1.00751	1		1.17778	1		0	1.676e-05			High	19.54	1.85437	1
KTLASCGVAVPR	2	1	1	MLOC_79437.1;MLOC_79437.1:Predicted	N-Term(TMT6plex); K1(TMT6plex); C6(Carbamidomethyl)	1717.03	1.0811	2	6.72687	1.25204	2	4.57899	0	5.297e-07			High	38.75	0.0136686	1
KQDEGVVTNK	1	2	1	MLOC_71570.2;MLOC_71570.2:Uncharacterized	N-Term(TMT6plex); K1(TMT6plex); K10(TMT6plex)	1805.08	1.19571	1		1.17633	1		0.0004128	0.005147			High	22.23	0.730661	1
KTAEAVDILK	3	1	1	MLOC_64900.1;MLOC_64900.1:Phenylalanine	N-Term(TMT6plex); K1(TMT6plex); K10(TMT6plex)	1775.13	1.18782	3	6.85905	1.26636	3	6.34197	0	8.447e-07			High	28.67	0.0565058	1
KLIGATDPQK	2	1	1	MLOC_37421.1;MLOC_37421.1:Nucleoside	N-Term(TMT6plex); K1(TMT6plex); K10(TMT6plex)	1758.11	1.13614	2	3.71252	1.24475	2	7.55633	0	2.762e-05			High	35.33	0.0141709	1
KAVENSPFLEK	1	7	2	MLOC_72488.3;MLOC_72488.3:Uncharacterized;MLOC_18664.2;MLOC_18664.2:Uncharacterized	N-Term(TMT6plex); K1(TMT6plex); K11(TMT6plex)	1949.17							0	2.325e-07			High	45.34	0.00265513	1
KITVGQGPEEK	1	2	1	MLOC_12614.1;MLOC_12614.1:Uncharacterized	N-Term(TMT6plex); K1(TMT6plex); K11(TMT6plex)	1873.14	1.25361	1		1.15715	1		0	5.182e-07			High	38.36	0.0116413	1
KELATDIESFK	3	1	1	MLOC_6256.2;MLOC_6256.2:Predicted	N-Term(TMT6plex); K1(TMT6plex); K11(TMT6plex)	1968.17	1.04198	3	1.93972	1.11482	3	4.80838	0	1.31e-07			High	44.4	0.00301355	1
KGGSSSQDVSK	1	0	0		N-Term(TMT6plex); K1(TMT6plex); K11(TMT6plex)	1767.03							0	6.031e-05			High	18	2.15228	1
KADDVIGPEVEK	5	1	1	MLOC_76055.1;MLOC_76055.1:Phosphoglycerate	N-Term(TMT6plex); K1(TMT6plex); K12(TMT6plex)	1987.17	1.0771	5	1.53926	1.17109	5	8.51759	0	6.734e-06			High	73.41	4.12713e-06	1
KVTPPGNEAGLK	2	1	1	MLOC_23006.1;MLOC_23006.1:Uncharacterized	N-Term(TMT6plex); K1(TMT6plex); K12(TMT6plex)	1898.17	1.06622	2	11.3861	1.17952	2	2.23304	0	4.795e-06			High	68.93	6.44168e-06	1
KISEEEYTNAIK	1	6	1	MLOC_76000.1;MLOC_76000.1:Uncharacterized	N-Term(TMT6plex); K1(TMT6plex); K12(TMT6plex)	2112.22	0.925842	1		1.21485	1		0	7.349e-07			High	38.24	0.0154168	1
KPDFDAFIDPQK	4	1	1	MLOC_58999.1;	N-Term(TMT6plex); K1(TMT6plex); K12(TMT6plex)	2108.21	1.06553	4	4.00063	1.10255	4	10.7269	0	0.0001847			High	40.11	0.0119144	0
KEAAENTLVAYK	3	2	1	MLOC_69312.2;MLOC_69312.2:14-3-3-like	N-Term(TMT6plex); K1(TMT6plex); K12(TMT6plex)	2024.2	1.03311	3	2.64647	1.13984	3	5.52236	0	1.324e-08			High	82.6	4.41831e-07	1
KALDTEGIDSVK	1	1	1	MLOC_75180.1;MLOC_75180.1:Endoplasmin	N-Term(TMT6plex); K1(TMT6plex); K12(TMT6plex)	1963.17	1.27816	1		1.26729	1		0	6.684e-08			High	34.42	0.0335388	1
KGAAPPPSAENK	1	2	1	MLOC_66670.1;MLOC_66670.1:Uncharacterized	N-Term(TMT6plex); K1(TMT6plex); K12(TMT6plex)	1854.11	1.23302	1		1.29789	1		0	0.0001029			High	21.74	0.576436	1
KMDATAQELSEEK	1	1	1	MLOC_75045.1;MLOC_75045.1:Malate	N-Term(TMT6plex); K1(TMT6plex); K13(TMT6plex)	2167.19	0.936699	1		1.06761	1		0	3.514e-06			High	22.38	0.92004	1
KLAEDNNVQLSSVK	1	1	1	MLOC_31098.1;MLOC_31098.1:Uncharacterized	N-Term(TMT6plex); K1(TMT6plex); K14(TMT6plex)	2232.32	1.17865	1		1.17716	1		0	3.175e-07			High	48.48	0.00119839	1
KNTDFVAYSGEGFK	3	1	1	MLOC_54528.1;MLOC_54528.1:Uncharacterized	N-Term(TMT6plex); K1(TMT6plex); K14(TMT6plex)	2250.24	1.02049	3	6.07397	1.19903	3	7.38894	0	1.264e-08			High	63.58	7.1941e-05	1
KQEEGVVTNTFRPK	1	1	1	MLOC_70480.1;MLOC_70480.1:Uncharacterized	N-Term(TMT6plex); K1(TMT6plex); K14(TMT6plex)	2320.36	0.983793	1		1.13466	1		0	1.943e-05			High	22.26	0.496828	1
KIPGVVAASSYDGK	1	1	1	MLOC_10432.1;MLOC_10432.1:Uncharacterized	N-Term(TMT6plex); K1(TMT6plex); K14(TMT6plex)	2079.25	0.978705	1		1.10191	1		0	2.153e-08			High	54.46	0.000260157	1
KLTETSGDSGANVK	1	1	1	MLOC_28316.1;MLOC_28316.1:Uncharacterized	N-Term(TMT6plex); K1(TMT6plex); K14(TMT6plex)	2094.2	1.14847	1		1.15288	1		0	5.996e-11			High	67.46	2.30444e-05	1
KYPGGAFDPLGFSK	2	4	1	MLOC_20487.3;MLOC_20487.3:Chlorophyll	N-Term(TMT6plex); K1(TMT6plex); K14(TMT6plex)	2171.25	1.05681	2	1.33648	1.09289	2	0.44661	0	5.553e-06			High	41	0.0084596	1
KPAPPSSPDTIVAK	1	2	1	MLOC_16803.2;MLOC_16803.2:Uncharacterized	N-Term(TMT6plex); K1(TMT6plex); K14(TMT6plex)	2095.28	1.09045	1		1.12888	1		0	6.167e-09			High	77.93	8.76997e-07	0
KVEVSIPTGSQVVYSK	2	1	1	MLOC_15907.1;MLOC_15907.1:Uncharacterized	N-Term(TMT6plex); K1(TMT6plex); K16(TMT6plex)	2408.45	1.17631	2	6.07098	1.159	2	2.88094	0	1.439e-06			High	36.07	0.0132484	1
KDLPVETSPSQVDAEK	1	2	1	MLOC_13165.2:Uncharacterized	N-Term(TMT6plex); K1(TMT6plex); K16(TMT6plex)	2430.37	1.31366	1		1.08339	1		0	6.672e-08			High	44.65	0.00444056	1
KGVTTIIGGGDSVAAVEK	6	1	1	MLOC_76055.1;MLOC_76055.1:Phosphoglycerate	N-Term(TMT6plex); K1(TMT6plex); K18(TMT6plex)	2389.44	1.15025	6	11.0594	1.22908	6	9.74125	0	1.765e-07			High	80.18	4.27413e-07	1
KFETLSYLPPLSTEALLK	3	3	1	MLOC_64679.1;MLOC_64679.1:Ribulose	N-Term(TMT6plex); K1(TMT6plex); K18(TMT6plex)	2737.64	0.989557	3	12.777	1.19648	3	3.15716	0	5.608e-09			High	69.67	4.33737e-06	1
KDDDAAMQLPAEFLQATK	1	1	1	MLOC_65245.1:Uncharacterized	N-Term(TMT6plex); K1(TMT6plex); K18(TMT6plex)	2679.47	1.27653	1		0.944387	1		0	3.68e-05			High	13.21	7.17726	1
KDVMTK	1	2	1	MLOC_75045.1;MLOC_75045.1:Malate	N-Term(TMT6plex); K1(TMT6plex); K6(TMT6plex)	1408.88	1.03532	1		1.14501	1		0.008213	0.1102			High	14.19	2.78178	1
KATLIK	1	2	2	MLOC_13138.1;MLOC_13138.1:Predicted;MLOC_44154.1;MLOC_44154.1:Predicted	N-Term(TMT6plex); K1(TMT6plex); K6(TMT6plex)	1360.95							0.000548	0.01277			High	16.16	0.186419	1
KPVAEK	1	1	1	MLOC_76747.1;MLOC_76747.1:Histone	N-Term(TMT6plex); K1(TMT6plex); K6(TMT6plex)	1358.9	1.8084	1		2.10565	1		0.002332	0.03625			High	12.71	2.56379	0
KAEFFK	1	1	1	AGP50737;AGP50737:ribosomal	N-Term(TMT6plex); K1(TMT6plex); K6(TMT6plex)	1456.92	1.15291	1		1.20661	1		0.003564	0.05111			High	11.6	4.85665	1
KTAALK	1	1	1	AGP50778;AGP50778:ribosomal	N-Term(TMT6plex); K1(TMT6plex); K6(TMT6plex)	1318.9	1.09596	1		1.21785	1		0.001146	0.02219			High	10.83	2.82918	1
KAIQEAK	1	2	1	MLOC_20190.3;MLOC_20190.3:Uncharacterized	N-Term(TMT6plex); K1(TMT6plex); K7(TMT6plex)	1474.96	1.17831	1		1.14933	1		0	0.0007577			High	12.44	3.13875	1
KLAELSK	3	1	1	MLOC_76055.1;MLOC_76055.1:Phosphoglycerate	N-Term(TMT6plex); K1(TMT6plex); K7(TMT6plex)	1475.98	1.12962	3	7.83725	1.23465	3	5.36049	0.000548	0.01311			High	26.34	0.0794376	1
KTELEPK	2	2	1	MLOC_12553.1;MLOC_12553.1:Uncharacterized	N-Term(TMT6plex); K1(TMT6plex); K7(TMT6plex)	1531.97	1.07147	2	1.64914	1.14029	2	4.65088	0.0004647	0.007237			High	25.61	0.200184	1
KDYNLAK	1	1	1	MLOC_21004.1;MLOC_21004.1:Predicted	N-Term(TMT6plex); K1(TMT6plex); K7(TMT6plex)	1538.95	0.859083	1		1.03053	1		0.0001337	0.001218			High	16.49	1.26218	1
KLEELAK	3	2	2	MLOC_71386.1;MLOC_71386.1:Uncharacterized;MLOC_79958.1;MLOC_79958.1:Predicted	N-Term(TMT6plex); K1(TMT6plex); K7(TMT6plex)	1517.99							0.0001337	0.001686			High	36.02	0.0111765	1
KAVAVLK	2	1	1	MLOC_17760.1;MLOC_17760.1:Superoxide	N-Term(TMT6plex); K1(TMT6plex); K7(TMT6plex)	1415.99	1.02957	2	6.07064	1.03967	2	9.27558	0	0.0004187			High	27.44	0.0263241	1
KATAGLK	1	1	1	MLOC_6738.1;MLOC_6738.1:Photosystem	N-Term(TMT6plex); K1(TMT6plex); K7(TMT6plex)	1375.93	1.18054	1		1.16586	1		0.001288	0.02405			High	15.99	0.786774	1
KAAAAAK	1	2	1	MLOC_19136.2;MLOC_19136.2:Uncharacterized	N-Term(TMT6plex); K1(TMT6plex); K7(TMT6plex)	1317.88	1.09527	1		1.21383	1		0.001288	0.02499			High	18.95	0.720803	1
KDLLAAK	1	2	2	MLOC_68938.2;MLOC_68938.2:Uncharacterized;MLOC_65245.1:Uncharacterized	N-Term(TMT6plex); K1(TMT6plex); K7(TMT6plex)	1445.97							0.000263	0.002205			High	21.1	0.26897	1
KLVAAGK	1	4	2	MLOC_74808.1;MLOC_74808.1:Predicted;MLOC_63569.1;MLOC_63569.1:Uncharacterized	N-Term(TMT6plex); K1(TMT6plex); K7(TMT6plex)	1373.94							0.0006979	0.01622			High	18.06	0.323572	1
KAADGPLK	2	2	1	MLOC_52515.2;MLOC_52515.2:Predicted	N-Term(TMT6plex); K1(TMT6plex); K8(TMT6plex)	1486.96	1.12088	2	5.00911	1.12678	2	8.83185	0	0.0007451			High	25.84	0.125226	1
KLQVGVNK	4	2	1	MLOC_57334.1;MLOC_57334.1:Uncharacterized	N-Term(TMT6plex); K1(TMT6plex); K8(TMT6plex)	1573.04	0.955785	4	8.79275	1.04264	4	5.77666	0	0.0007703			High	33.71	0.00800125	1
KLVDDASK	3	2	2	MLOC_37101.1;MLOC_37101.1:Uncharacterized;MLOC_55086.1;MLOC_55086.1:Uncharacterized	N-Term(TMT6plex); K1(TMT6plex); K8(TMT6plex)	1562.97							0.0003199	0.002398			High	32.97	0.0343674	1
KNSAAVIK	1	2	1	MLOC_12553.1;MLOC_12553.1:Uncharacterized	N-Term(TMT6plex); K1(TMT6plex); K8(TMT6plex)	1518	1.08746	1		1.14392	1		0	4.546e-05			High	15.13	1.0895	1
KVADVAAK	2	1	1	MLOC_21708.1;MLOC_21708.1:Uncharacterized	N-Term(TMT6plex); K1(TMT6plex); K8(TMT6plex)	1488.97	1.12146	2	8.07492	1.18508	2	6.2552	0	0.0004987			High	26.91	0.088815	1
KLSEDNVK	1	5	1	MLOC_64606.4;MLOC_64606.4:Predicted	N-Term(TMT6plex); K1(TMT6plex); K8(TMT6plex)	1619.99	1.0534	1		1.10688	1		0.0003199	0.002559			High	15.59	2.22088	1
KVPVTGLK	1	2	1	MLOC_79988.1;MLOC_79988.1:Predicted	N-Term(TMT6plex); K1(TMT6plex); K8(TMT6plex)	1529.04	1.27463	1		1.19694	1		0	0.0003247			High	34.92	0.00357539	1
KSPAAAEK	3	2	1	MLOC_24886.1;MLOC_24886.1:Histone	N-Term(TMT6plex); K1(TMT6plex); K8(TMT6plex)	1488.94	1.50608	3	4.23361	1.51503	3	7.39437	0	0.000159			High	20.77	0.675049	1
KSAAAAEK	1	3	1	MLOC_29188.3;MLOC_29188.3:Histone	N-Term(TMT6plex); K1(TMT6plex); K8(TMT6plex)	1462.92	1.49938	1		1.38794	1		0.0003704	0.003892			High	10.53	6.98356	1
KAFEEAEK	1	3	2	MLOC_76416.1;MLOC_76416.1:Uncharacterized;MLOC_74069.1;MLOC_74069.1:Uncharacterized	N-Term(TMT6plex); K1(TMT6plex); K8(TMT6plex)	1638.97							0.0001337	0.001143			High	30.98	0.0803182	1
KVLSTVEK	1	1	1	MLOC_72316.1;MLOC_72316.1:Uncharacterized	N-Term(TMT6plex); K1(TMT6plex); K8(TMT6plex)	1591.04	1.29063	1		1.29438	1		0.0003704	0.004019			High	16.4	0.520027	1
KVTTEVLK	3	1	1	MLOC_6380.1;MLOC_6380.1:Uncharacterized	N-Term(TMT6plex); K1(TMT6plex); K8(TMT6plex)	1605.06	1.16427	3	3.86932	1.1401	3	6.12517	0	0.0001916			High	36.58	0.00529684	1
KFEQAASK	1	0	0		N-Term(TMT6plex); K1(TMT6plex); K8(TMT6plex)	1595.97							0.001288	0.02478			High	12.03	4.28604	1
KVIITAPAK	2	2	1	MLOC_52515.2;MLOC_52515.2:Predicted	N-Term(TMT6plex); K1(TMT6plex); K9(TMT6plex)	1628.11	1.05335	2	9.09693	1.16808	2	12.0949	0	9.907e-05			High	31.87	0.00565613	1
KAAAAEFLK	2	2	1	MLOC_12553.1;MLOC_12553.1:Uncharacterized	N-Term(TMT6plex); K1(TMT6plex); K9(TMT6plex)	1636.04	1.05514	2	1.23379	1.1491	2	7.52351	0	0.0003091			High	30.69	0.0358302	1
KVIISAPSK	5	2	1	MLOC_72170.1;MLOC_72170.1:Glyceraldehyde-3-phosphate	N-Term(TMT6plex); K1(TMT6plex); K9(TMT6plex)	1630.09	1.09568	5	1.32629	1.12931	5	9.69054	0	1.727e-05			High	39.92	0.00230202	1
KPDFFEPLK	5	2	1	MLOC_43331.1;MLOC_43331.1:Carbonic	N-Term(TMT6plex); K1(TMT6plex); K9(TMT6plex)	1808.09	1.0789	5	3.5228	1.10608	5	12.8882	0	0.0006534			High	22.93	0.404154	0
KVLITAPGK	3	1	1	MLOC_44511.1;MLOC_44511.1:Predicted	N-Term(TMT6plex); K1(TMT6plex); K9(TMT6plex)	1614.1	1.19681	3	3.0079	1.24637	3	2.26	0	0.0001741			High	30.87	0.00793911	1
KQLEGVGAK	2	1	1	MLOC_52160.1;MLOC_52160.1:Uncharacterized	N-Term(TMT6plex); K1(TMT6plex); K9(TMT6plex)	1617.03	1.16925	2	1.86125	1.18188	2	18.687	0	0.0001299			High	36.15	0.0129096	1
KISANIAAK	1	1	1	MLOC_11548.2;MLOC_11548.2:Malic	N-Term(TMT6plex); K1(TMT6plex); K9(TMT6plex)	1603.05	1.12319	1		1.22527	1		0	0.0002058			High	29.14	0.0400438	1
KVPIEIGSK	1	1	1	AGP50799;AGP50799:ribosomal	N-Term(TMT6plex); K1(TMT6plex); K9(TMT6plex)	1658.09							0.0001337	0.001814			High	22.46	0.15721	1
KGVYQFVDK	2	1	1	MLOC_43461.1;MLOC_43461.1:Predicted	N-Term(TMT6plex); K1(TMT6plex); K9(TMT6plex)	1771.08	1.00757	2	8.8227	1.07358	2	2.7338	0	4.332e-05			High	28.13	0.117746	1
KANIEAQLK	3	1	1	MLOC_61959.1;MLOC_61959.1:Predicted	N-Term(TMT6plex); K1(TMT6plex); K9(TMT6plex)	1702.09	1.13661	3	7.53457	1.08539	3	1.90763	0	0.0003838			High	33.09	0.0227536	1
KGDAAEAAEPMEVSK	1	1	1	MLOC_13565.1;MLOC_13565.1:Methionine	N-Term(TMT6plex); K1(TMT6plex); M11(Oxidation); K15(TMT6plex)	2236.21	1.20039	1		1.21176	1		0	4.82e-06			High	37.04	0.0304651	1
KDLVGAAQPITPVMLDYK	1	2	1	MLOC_17089.1;MLOC_17089.1:Phosphoserine	N-Term(TMT6plex); K1(TMT6plex); M14(Oxidation); K18(TMT6plex)	2662.55	1.23672	1		1.27411	1		0	2.35e-07			High	62.79	3.69001e-05	1
KIGQVAIGSSGGNPFLGQQMSSQK	1	2	1	MLOC_72928.1;MLOC_72928.1:Uncharacterized	N-Term(TMT6plex); K1(TMT6plex); M20(Oxidation); K24(TMT6plex)	3122.73	1.18848	1		1.21586	1		0	4.492e-09			High	64.04	4.62698e-05	1
KTMEINPENAIMDELR	1	2	1	MLOC_72488.3;MLOC_72488.3:Uncharacterized	N-Term(TMT6plex); K1(TMT6plex); M3(Oxidation)	2378.25	1.13946	1		1.05487	1		0	3.834e-06			High	38.22	0.0234127	1
KGMLEVYNSLSAEGK	1	2	1	MLOC_10676.3;MLOC_10676.3:Uncharacterized	N-Term(TMT6plex); K1(TMT6plex); M3(Oxidation); K15(TMT6plex)	2329.31	1.22999	1		1.18663	1		0	1.546e-07			High	47.35	0.002474	1
KPMALVK	1	1	1	MLOC_80550.1;MLOC_80550.1:Predicted	N-Term(TMT6plex); K1(TMT6plex); M3(Oxidation); K7(TMT6plex)	1489.98	1.1147	1		1.16215	1		0.006452	0.09			High	15.89	1.07561	0
KVDMLDGVTILR	2	2	1	MLOC_23107.1;MLOC_23107.1:Uncharacterized	N-Term(TMT6plex); K1(TMT6plex); M4(Oxidation)	1834.09	1.16667	2	6.82397	1.23649	2	0.711527	0.0005049	0.008378			High	21.96	0.64985	1
KVLTMNPTGDLSSAR	1	1	1	MLOC_64900.1;MLOC_64900.1:Phenylalanine	N-Term(TMT6plex); K1(TMT6plex); M5(Oxidation)	2064.16	1.51875	1		1.303	1		0	9.129e-06			High	30.78	0.131315	1
KFTSMTEGK	1	1	1	MLOC_20806.1;MLOC_20806.1:Uncharacterized	N-Term(TMT6plex); K1(TMT6plex); M5(Oxidation); K9(TMT6plex)	1731.99	1.15251	1		1.1479	1		0.0003704	0.003702			High	23.39	0.704393	1
KAADDMSR	1	2	1	MLOC_11180.3;MLOC_11180.3:Uncharacterized	N-Term(TMT6plex); K1(TMT6plex); M6(Oxidation)	1367.74	1.12636	1		1.14978	1		0.005293	0.07552			High	16.75	2.34597	1
KDDDAAMQLPAEFLQATK	1	1	1	MLOC_65245.1:Uncharacterized	N-Term(TMT6plex); K1(TMT6plex); M7(Oxidation); K18(TMT6plex)	2695.46	1.0216	1		1.14365	1		0	5.608e-06			High	23.9	0.563203	1
KDNTYVYMCGLK	1	3	2	MLOC_70480.1;MLOC_70480.1:Uncharacterized;MLOC_71570.2;MLOC_71570.2:Uncharacterized	N-Term(TMT6plex); K1(TMT6plex); M8(Oxidation); C9(Carbamidomethyl); K12(TMT6plex)	2195.18							0	8.37e-05			High	33.35	0.0783967	1
KLPDGSLMEITK	1	1	1	MLOC_68318.1;MLOC_68318.1:Uncharacterized	N-Term(TMT6plex); K1(TMT6plex); M8(Oxidation); K12(TMT6plex)	2035.21	1.20997	1		1.07926	1		0.0001337	0.001787			High	40.95	0.00730807	1
KYDFDNTMGGFYIAPAFMDK	3	2	1	MLOC_70816.2;MLOC_70816.2:Uncharacterized	N-Term(TMT6plex); K1(TMT6plex); M8(Oxidation); M18(Oxidation); K20(TMT6plex)	3050.53	1.16617	3	10.9796	1.20999	3	9.56645	0	7.46e-08			High	48.34	0.00208767	1
KADSFVGDMER	1	1	1	MLOC_80878.1;MLOC_80878.1:Uncharacterized	N-Term(TMT6plex); K1(TMT6plex); M9(Oxidation)	1728.9	1.12407	1		1.17691	1		0.000263	0.002278			High	28.46	0.158171	1
KLEPTPGDMIR	1	2	1	MLOC_72404.1;MLOC_72404.1:Uncharacterized	N-Term(TMT6plex); K1(TMT6plex); M9(Oxidation)	1730.99	1.04499	1		1.16579	1		0.0003199	0.002991			High	21.51	1.07925	1
AGVGFQAGVK	123	2	1	AGP50763;AGP50763:ribulose-1,5-bisphosphate	N-Term(TMT6plex); K10(TMT6plex)	1391.84	1.09334	62	8.7331	1.14216	62	6.4558	0	1.196e-06	High	4.90352	High	73.79	4.76744e-06	0
EGNDLYMEMK	12	1	1	AGP50762;AGP50762:ATP	N-Term(TMT6plex); K10(TMT6plex)	1687.85	1.01031	7	10.1298	1.06059	7	6.98197	0	0.0001062	High	3.41089	High	33.33	0.0469393	0
VLDEEFGIVK	12	1	1	MLOC_52515.2;MLOC_52515.2:Predicted	N-Term(TMT6plex); K10(TMT6plex)	1606.95	1.09786	6	6.20664	1.16221	6	1.80024	0	1.297e-06	High	4.66366	High	65.68	3.41645e-05	0
AVSLVLPQLK	10	2	1	MLOC_52515.2;MLOC_52515.2:Predicted	N-Term(TMT6plex); K10(TMT6plex)	1526.01	1.05479	5	8.38705	1.1374	5	16.6307	0	3.469e-05	High	3.99589	High	53.04	9.85736e-05	0
RLTFDEIQSK	8	2	1	MLOC_78630.1;MLOC_78630.1:Predicted	N-Term(TMT6plex); K10(TMT6plex)	1694.99	1.11606	4	2.13857	1.10051	4	7.27882	0	2.104e-05	High	4.60342	High	44.73	0.00363432	1
IGFDLDSDEK	1	3	2	MLOC_73713.1;MLOC_73713.1:Uncharacterized;MLOC_44327.1;MLOC_44327.1:Uncharacterized	N-Term(TMT6plex); K10(TMT6plex)	1596.86							0.0007465	0.01486	High	2.67769				0
VVITVGPVEK	8	4	1	MLOC_52444.1;MLOC_52444.1:Uncharacterized	N-Term(TMT6plex); K10(TMT6plex)	1498.96	1.05972	4	9.57963	1.10447	4	4.64698	0	0.0003462	High	3.96361	High	50.71	0.000297213	0
AADAQEPTSK	2	1	1	MLOC_52444.1;MLOC_52444.1:Uncharacterized	N-Term(TMT6plex); K10(TMT6plex)	1475.81	1.10929	1		1.05242	1		0	1.029e-05	High	4.29044	High	47.8	0.00235495	0
YEVQGFPTLK	12	4	1	MLOC_351.5;MLOC_351.5:Protein	N-Term(TMT6plex); K10(TMT6plex)	1639.95	1.12377	6	11.6208	1.088	6	11.5247	0	2.202e-05	High	3.72156	High	58.31	0.000174281	0
EAEGIVEYLK	4	4	1	MLOC_351.5;MLOC_351.5:Protein	N-Term(TMT6plex); K10(TMT6plex)	1608.93	1.08102	2	0.0746994	1.17489	2	15.1499	7.166e-05	0.0008232	High	2.45325	High	21.2	0.921292	0
LVYPNPAAYK	3	5	1	MLOC_52767.2;MLOC_52767.2:Uncharacterized	N-Term(TMT6plex); K10(TMT6plex)	1593.95	1.1802	2	6.94915	1.14946	2	0.724577	0	0.0003366	High	3.63161	High	55.17	0.000345597	0
LDLDDPSAVK	2	3	1	MLOC_52767.2;MLOC_52767.2:Uncharacterized	N-Term(TMT6plex); K10(TMT6plex)	1530.88	1.16168	1		1.1751	1		0	1.734e-05	High	3.69502	High	45.43	0.00430343	0
GGAWVVIDSK	2	6	1	MLOC_52767.2;MLOC_52767.2:Uncharacterized	N-Term(TMT6plex); K10(TMT6plex)	1489.88	1.21513	1		1.22141	1		0	2.027e-05	High	3.90781	High	35.98	0.0375115	0
EEIAQVENGK	2	1	1	MLOC_36667.1;MLOC_36667.1:Uncharacterized	N-Term(TMT6plex); K10(TMT6plex)	1574.88	1.02839	1		1.12624	1		0	3.188e-06	High	5.01476	High	59.75	0.000147024	0
GNINIEELRK	2	1	1	MLOC_36667.1;MLOC_36667.1:Uncharacterized	N-Term(TMT6plex); K10(TMT6plex)	1643.98	1.17375	1		1.23003	1		0.000263	0.002364	High	3.76228	High	18.49	1.53047	1
FALESFWDGK	4	13	2	MLOC_53175.2;MLOC_53175.2:Uncharacterized;MLOC_76000.1;MLOC_76000.1:Uncharacterized	N-Term(TMT6plex); K10(TMT6plex)	1657.9							0	2.382e-05	High	4.30193	High	39.43	0.0150114	0
FAVGTEAVAK	14	1	1	MLOC_76055.1;MLOC_76055.1:Phosphoglycerate	N-Term(TMT6plex); K10(TMT6plex)	1450.87	1.09974	7	3.20408	1.12688	7	1.79672	0	1.686e-05	High	4.71151	High	45.74	0.0027962	0
LSELLGIEVK	8	1	1	MLOC_76055.1;MLOC_76055.1:Phosphoglycerate	N-Term(TMT6plex); K10(TMT6plex)	1558.99	1.13994	4	3.11037	1.16989	4	3.74491	0	4.855e-06	High	5.01665	High	65.91	1.74385e-05	0
AHASTEGVTK	4	3	2	MLOC_76055.1;MLOC_76055.1:Phosphoglycerate;MLOC_67009.1;MLOC_67009.1:Phosphoglycerate	N-Term(TMT6plex); K10(TMT6plex)	1458.83							0	2.234e-06	High	3.93053	High	39.31	0.0169441	0
TWGGRPENVK	4	2	1	MLOC_58958.2;MLOC_58958.2:Fructose-bisphosphate	N-Term(TMT6plex); K10(TMT6plex)	1601.92	1.10689	3	4.81889	1.17812	3	7.01607	0.0001673	0.001644	High	4.2845	High	24.85	0.47088	0
TTPSVVAYTK	2	2	2	MLOC_37101.1;MLOC_37101.1:Uncharacterized;MLOC_55086.1;MLOC_55086.1:Uncharacterized	N-Term(TMT6plex); K10(TMT6plex)	1524.91							0	0.0005459	High	3.8943	High	32.7	0.0560393	0
AEMASDDIEK	2	2	1	MLOC_50972.2;MLOC_50972.2:Uncharacterized	N-Term(TMT6plex); K10(TMT6plex)	1566.81	1.09771	1		1.15965	1		0	1.336e-05	High	4.46221	High	49.82	0.00112362	0
LVDAALASGK	2	1	1	MLOC_52687.1;MLOC_52687.1:Uncharacterized	N-Term(TMT6plex); K10(TMT6plex)	1402.87	1.16965	1		1.39839	1		0	0.0007871	High	2.67936	High	36.89	0.0227565	0
ILDWENSATK	2	1	1	MLOC_36344.1;MLOC_36344.1:Uncharacterized	N-Term(TMT6plex); K10(TMT6plex)	1634.92	0.91215	1		0.959504	1		0	4.235e-06	High	4.55788	High	66.22	3.62947e-05	0
NPLDLLPPSK	14	4	1	MLOC_50898.6;MLOC_50898.6:Uncharacterized	N-Term(TMT6plex); K10(TMT6plex)	1551.95	1.18593	7	3.3205	1.14478	7	8.75337	0	0.0005134	High	3.44295	High	44.3	0.00270478	0
QAEVVPSVQK	4	5	1	MLOC_50898.6;MLOC_50898.6:Uncharacterized	N-Term(TMT6plex); K10(TMT6plex)	1542.93	1.1195	2	2.72171	1.11354	2	4.92202	0	4.241e-05	High	3.96306	High	42.05	0.00569782	0
ASGVAYQVGK	2	2	1	MLOC_10856.1;MLOC_10856.1:Dihydrolipoyl	N-Term(TMT6plex); K10(TMT6plex)	1437.85	0.894876	1		1.2198	1		0	1.383e-06	High	4.42866	High	70.65	9.15667e-06	0
AIDDAEGMVK	2	4	2	MLOC_10856.1;MLOC_10856.1:Dihydrolipoyl;MLOC_10877.1;MLOC_10877.1:Uncharacterized	N-Term(TMT6plex); K10(TMT6plex)	1506.83							0	1.26e-05	High	4.15666	High	35.07	0.0481383	0
VVVPESVLLK	8	2	1	MLOC_17150.1;MLOC_17150.1:Predicted	N-Term(TMT6plex); K10(TMT6plex)	1541.01	1.11889	4	8.83951	1.14456	4	4.60761	0	0.0002662	High	4.25336	High	68.87	2.56841e-06	0
GGFYVSPEAK	4	2	1	MLOC_17150.1;MLOC_17150.1:Predicted	N-Term(TMT6plex); K10(TMT6plex)	1512.85	1.04881	2	11.0262	1.18576	2	4.21209	0	0.000243	High	4.25372	High	54.64	0.000427214	0
EANNFLWPFK	4	3	1	MLOC_17150.1;MLOC_17150.1:Predicted	N-Term(TMT6plex); K10(TMT6plex)	1723.96	1.18112	2	16.9547	1.24031	2	7.02235	0	0.0004535	High	3.17432	High	38.4	0.0213058	0
GESLPVTTTK	2	2	1	MLOC_11877.3;MLOC_11877.3:Uncharacterized	N-Term(TMT6plex); K10(TMT6plex)	1490.89	1.0946	1		1.02662	1		0	4.926e-06	High	4.02663	High	76.33	3.27912e-06	0
DLSPATLLAK	4	2	1	MLOC_11947.2;MLOC_11947.2:Uncharacterized	N-Term(TMT6plex); K10(TMT6plex)	1486.93	1.18822	2	6.59223	1.09669	2	5.18773	0	9.327e-05	High	3.86106	High	35.48	0.0228635	0
ASGASQLVVK	2	2	1	MLOC_11947.2;MLOC_11947.2:Uncharacterized	N-Term(TMT6plex); K10(TMT6plex)	1417.88	1.10126	1		1.12953	1		0	7.599e-07	High	4.45906	High	59.78	9.17837e-05	0
YGVSGFPTLK	2	1	1	MLOC_15962.1;MLOC_15962.1:Uncharacterized	N-Term(TMT6plex); K10(TMT6plex)	1526.9	1.33402	1		1.29982	1		0	0.0003659	High	2.96121	High	38.68	0.0124135	0
SFPVLFDVTK	2	2	1	MLOC_21933.2;MLOC_21933.2:Predicted	N-Term(TMT6plex); K10(TMT6plex)	1610.96	1.06039	1		1.07829	1		0	5.757e-06	High	4.30034	High	51.14	0.000673374	0
STTTGHLIYK	2	3	2	MLOC_2917.1;MLOC_2917.1:Uncharacterized;MLOC_67137.1;MLOC_67137.1:Elongation	N-Term(TMT6plex); K10(TMT6plex)	1578.93							0	0.0007096	High	3.0427	High	23.15	0.592143	0
TLEVYDGTAK	2	4	1	MLOC_36416.2;MLOC_36416.2:Predicted	N-Term(TMT6plex); K10(TMT6plex)	1554.88	1.10406	1		1.08644	1		0	3.623e-06	High	4.65789	High	59.21	0.000163132	0
EVPVEAVFQK	4	1	1	MLOC_37798.1;MLOC_37798.1:Uncharacterized	N-Term(TMT6plex); K10(TMT6plex)	1603.95	1.04557	2	13.3304	1.18926	2	2.14043	0	0.0006398	High	3.68289	High	34.87	0.040697	0
AVALVLPNLK	14	1	1	MLOC_44511.1;MLOC_44511.1:Predicted	N-Term(TMT6plex); K10(TMT6plex)	1496	1.12102	7	8.42746	1.1905	7	7.40769	0	3.565e-05	High	4.0186	High	52.64	6.83351e-05	0
FVLPPGLTLK	17	4	1	MLOC_75010.1;MLOC_75010.1:Uncharacterized	N-Term(TMT6plex); K10(TMT6plex)	1543.01	1.11959	9	11.2393	1.18315	9	4.56269	0	0.0004701	High	3.39087	High	51.7	0.00022446	0
DLLEGDPYLK	2	2	1	MLOC_10405.1;MLOC_10405.1:Predicted	N-Term(TMT6plex); K10(TMT6plex)	1620.93	1.10817	1		1.13793	1		0	0.0002414	High	3.77766	High	41.55	0.0102317	0
SPAEVFDALK	2	1	1	MLOC_10405.1;MLOC_10405.1:Predicted	N-Term(TMT6plex); K10(TMT6plex)	1534.89	1.10512	1		1.10771	1		0	8.776e-06	High	3.61216	High	28.43	0.202835	0
DGSLFNFDPK	4	2	1	MLOC_11135.1;MLOC_11135.1:Uncharacterized	N-Term(TMT6plex); K10(TMT6plex)	1597.87	1.00426	2	2.66501	1.02403	2	4.36403	0	0.0003313	High	3.08164	High	36.98	0.0269601	0
SGSSDQSSEK	2	2	1	MLOC_11135.1;MLOC_11135.1:Uncharacterized	N-Term(TMT6plex); K10(TMT6plex)	1469.75	1.12035	1		1.09411	1		0	7.054e-07	High	4.02815	High	56.46	0.000190922	0
SAEAVLEWPK	8	1	1	MLOC_12359.1;MLOC_12359.1:Predicted	N-Term(TMT6plex); K10(TMT6plex)	1587.92	1.03196	4	11.7186	1.00642	4	3.70196	0	0.000366	High	3.6222	High	43.84	0.00575169	0
SAEAVELVTK	7	1	1	MLOC_12359.1;MLOC_12359.1:Predicted	N-Term(TMT6plex); K10(TMT6plex)	1504.9	1.15792	4	8.07936	1.08453	4	3.7435	0	1.907e-06	High	4.67291	High	70.66	1.1339e-05	0
QGIGIGGFQK	2	1	1	MLOC_15224.1;MLOC_15224.1:Predicted	N-Term(TMT6plex); K10(TMT6plex)	1462.88	1.17251	1		1.19547	1		0	0.0003207	High	3.48036	High	23.09	0.573871	0
IVAISLDDPK	4	2	1	MLOC_15501.1;MLOC_15501.1:Predicted	N-Term(TMT6plex); K10(TMT6plex)	1528.94	1.22127	2	0.786281	1.24001	2	1.59467	0	0.0002064	High	3.74578	High	33.01	0.0445031	0
FSELTSAGAK	6	1	1	MLOC_53370.3;MLOC_53370.3:Uncharacterized	N-Term(TMT6plex); K10(TMT6plex)	1468.84	1.17801	3	8.21159	1.15055	3	2.63125	0	4.705e-06	High	4.08186	High	37.47	0.0189715	0
SSTEDYSSGK	2	2	1	MLOC_15537.2;MLOC_15537.2:Uncharacterized	N-Term(TMT6plex); K10(TMT6plex)	1518.77	1.08298	1		1.04185	1		0	4.207e-06	High	4.82117	High	51.11	0.000659841	0
SSDDTGGFNK	2	2	1	MLOC_15537.2;MLOC_15537.2:Uncharacterized	N-Term(TMT6plex); K10(TMT6plex)	1485.76	1.12614	1		1.19092	1		0	3.748e-05	High	4.05901	High	50.86	0.000759235	0
GFGFVTMASK	4	1	1	MLOC_15678.1;MLOC_15678.1:Uncharacterized	N-Term(TMT6plex); K10(TMT6plex)	1502.85	1.06856	2	5.64602	1.18159	2	14.9612	0	1.058e-06	High	4.70628	High	63.66	6.97023e-05	0
ISLAGLNLAK	4	1	1	MLOC_16420.1;MLOC_16420.1:Aspartate	N-Term(TMT6plex); K10(TMT6plex)	1457.95	1.10408	2	3.0169	1.22617	2	1.54581	0	1.99e-06	High	4.64985	High	53.09	0.000225818	0
EAYDSIEIPK	8	1	1	MLOC_21708.1;MLOC_21708.1:Uncharacterized	N-Term(TMT6plex); K10(TMT6plex)	1622.91	1.13737	4	5.61833	1.09813	4	2.01138	0	7.037e-06	High	3.56522	High	50.49	0.00142304	0
ILGDGDLSVK	5	1	1	MLOC_38404.1;MLOC_38404.1:Uncharacterized	N-Term(TMT6plex); K10(TMT6plex)	1474.89	1.15491	3	12.3516	1.14754	3	6.62031	0	3.606e-05	High	3.62549	High	38.85	0.0177361	0
ASAYADELVK	3	2	1	MLOC_52040.2;MLOC_52040.2:Fructose-bisphosphate	N-Term(TMT6plex); K10(TMT6plex)	1524.87	1.16845	2	10.0637	1.11328	2	3.25156	0	1.222e-06	High	4.42959	High	53.16	0.00063329	0
ATFDNPDYDK	4	3	1	MLOC_59924.1;MLOC_59924.1:Predicted	N-Term(TMT6plex); K10(TMT6plex)	1643.83	1.18838	2	10.1944	1.10807	2	5.76177	0	5.349e-06	High	4.36253	High	49.61	0.000957759	0
AAGIEGGFFK	8	1	1	MLOC_64900.1;MLOC_64900.1:Phenylalanine	N-Term(TMT6plex); K10(TMT6plex)	1454.84	1.1101	4	2.73331	1.15119	4	6.51106	0	8.102e-06	High	4.56285	High	57.1	0.000204441	0
LFFTNDAYVK	3	6	1	MLOC_71275.3;	N-Term(TMT6plex); K10(TMT6plex)	1675.95	1.09561	2	7.37464	1.20705	2	4.29419	0	5.835e-06	High	4.47588	High	45.73	0.00416454	0
NAAYIGTPGK	4	3	2	MLOC_73299.1;MLOC_73299.1:Fructose-bisphosphate;MLOC_14013.2;MLOC_14013.2:Fructose-bisphosphate	N-Term(TMT6plex); K10(TMT6plex)	1449.85							0	3.431e-05	High	4.08411	High	50.47	0.00121826	0
NYSEGLQEDK	2	1	1	AGP50793;AGP50793:ribosomal	N-Term(TMT6plex); K10(TMT6plex)	1640.86	0.987567	1		1.08794	1		0	3.056e-06	High	5.07363	High	65.49	3.35031e-05	0
VAYALAQGLK	6	1	1	MLOC_10457.2;MLOC_10457.2:Triosephosphate	N-Term(TMT6plex); K10(TMT6plex)	1491.93	0.924763	3	16.6214	1.14787	3	7.39312	0	3.506e-06	High	5.13014	High	57.48	0.000135416	0
ADEVEELGGK	2	2	1	MLOC_38658.1;MLOC_38658.1:Predicted	N-Term(TMT6plex); K10(TMT6plex)	1504.83	1.25905	1		1.14516	1		0	2.076e-05	High	4.51305	High	36.44	0.0371804	0
AFADNITDWK	6	3	1	MLOC_4948.3;MLOC_4948.3:Triosephosphate	N-Term(TMT6plex); K10(TMT6plex)	1638.89	1.05365	3	2.59989	1.13682	3	0.92026	0	1.551e-05	High	4.43156	High	49.87	0.00137969	0
AAYALSQNLK	4	2	1	MLOC_4948.3;MLOC_4948.3:Triosephosphate	N-Term(TMT6plex); K10(TMT6plex)	1536.92	0.883951	2	7.33866	1.1749	2	13.0865	0	1.735e-06	High	5.09363	High	52.26	0.000636487	0
YWNDPEALQK	8	2	1	MLOC_51713.1;MLOC_51713.1:Uncharacterized	N-Term(TMT6plex); K10(TMT6plex)	1721.93	1.16336	4	4.00236	1.2176	4	6.42007	0	0.0007012	High	4.2739	High	42.27	0.00947791	0
SYLIAVSGEK	22	3	1	MLOC_66074.1;MLOC_66074.1:Photosystem	N-Term(TMT6plex); K10(TMT6plex)	1524.91	1.06926	11	7.70674	1.18562	11	7.54094	0	3.436e-06	High	4.72818	High	72.93	5.26393e-06	0
SFPVLFDVDK	1	1	1	MLOC_8106.1;MLOC_8106.1:Uncharacterized	N-Term(TMT6plex); K10(TMT6plex)	1624.93	1.14645	1		1.21959	1		0.004561	0.06887	High	2.05353				0
TNFGIGHSIK	2	1	1	AGP50754;AGP50754:photosystem	N-Term(TMT6plex); K10(TMT6plex)	1531.91	1.0218	1		1.19405	1		0	0.0002513	High	3.5076	High	39.78	0.0122133	0
EGLPAFPMGK	4	3	1	MLOC_10676.3;MLOC_10676.3:Uncharacterized	N-Term(TMT6plex); K10(TMT6plex)	1504.86	1.05993	2	11.77	1.0723	2	2.00491	0	0.000102	High	3.69499	High	47.78	0.00276596	0
DNATGLITIK	4	1	1	MLOC_11084.2;MLOC_11084.2:Uncharacterized	N-Term(TMT6plex); K10(TMT6plex)	1503.92	1.08095	2	11.2399	1.09753	2	2.59286	0	4.267e-06	High	4.75993	High	49.03	0.00150781	0
MAVDTGDAAK	2	1	1	MLOC_13520.1;MLOC_13520.1:Uncharacterized	N-Term(TMT6plex); K10(TMT6plex)	1436.79	1.24362	1		1.23488	1		0	0.0003824	High	3.72067	High	40.53	0.0123562	0
DQTFGFIGEK	2	1	1	MLOC_13520.1;MLOC_13520.1:Uncharacterized	N-Term(TMT6plex); K10(TMT6plex)	1599.88	1.16681	1		1.27497	1		0	0.0005955	High	3.10021	High	31.1	0.101533	0
LGIDWEEVGK	4	1	1	MLOC_20070.1;MLOC_20070.1:Uncharacterized	N-Term(TMT6plex); K10(TMT6plex)	1603.91	1.21826	2	5.5545	1.13509	2	4.40186	0	1.434e-05	High	3.81681	High	42.55	0.00875271	0
TPPASVLLLK	6	1	1	MLOC_22377.1;MLOC_22377.1:Uncharacterized	N-Term(TMT6plex); K10(TMT6plex)	1496.98	1.22084	3	10.1716	1.12249	3	14.3636	0	6.131e-05	High	3.99068	High	60.37	1.40505e-05	0
TVTVQPAAEK	2	1	1	MLOC_27966.1;MLOC_27966.1:Predicted	N-Term(TMT6plex); K10(TMT6plex)	1501.9	1.08106	1		1.16484	1		0	1.41e-05	High	4.32864	High	69.64	1.25156e-05	0
EMTVVLSTTK	2	1	1	MLOC_27966.1;MLOC_27966.1:Predicted	N-Term(TMT6plex); K10(TMT6plex)	1566.92	1.07837	1		1.11208	1		0	7.458e-06	High	4.64902	High	56.08	0.000279772	0
SAESQTAAAK	2	1	1	MLOC_4200.1;MLOC_4200.1:Uncharacterized	N-Term(TMT6plex); K10(TMT6plex)	1421.8	1.03255	1		0.967021	1		0	1.085e-06	High	4.57141	High	59.02	0.000192858	0
GPGLFTDIGK	6	2	1	MLOC_52671.1;MLOC_52671.1:Predicted	N-Term(TMT6plex); K10(TMT6plex)	1462.87	1.13661	3	11.2053	1.10379	3	2.31925	0	7.359e-06	High	3.99865	High	58.29	0.000198361	0
NLFFSTDVEK	4	3	2	MLOC_5287.1;MLOC_5287.1:UDP-glucose;MLOC_63077.3;MLOC_63077.3:UDP-glucose	N-Term(TMT6plex); K10(TMT6plex)	1657.92							0	0.0002503	High	3.84182	High	47.12	0.00256585	0
LALDIDSAVK	8	1	1	MLOC_64997.1;MLOC_64997.1:Uncharacterized	N-Term(TMT6plex); K10(TMT6plex)	1502.92	1.07244	4	14.2367	1.05233	4	5.81325	0	8.158e-06	High	4.57876	High	69.14	1.25434e-05	0
TFAEALDTTK	9	1	1	MLOC_67009.1;MLOC_67009.1:Phosphoglycerate	N-Term(TMT6plex); K10(TMT6plex)	1554.88	1.20808	5	6.83877	1.13514	5	3.68436	0	5.163e-06	High	4.76126	High	66.8	2.86547e-05	0
GYVSEEEAGKR	4	3	1	MLOC_73304.2;MLOC_73304.2:Protochlorophyllide	N-Term(TMT6plex); K10(TMT6plex)	1682.91	1.02867	2	4.84319	1.09532	2	2.22552	0	1.685e-06	High	4.84766	High	38.83	0.0166986	1
LEGEELDAFK	2	1	1	MLOC_77840.1;MLOC_77840.1:Translationally-controlled	N-Term(TMT6plex); K10(TMT6plex)	1608.89	1.21207	1		1.0294	1		0	4.09e-06	High	4.52319	High	44.28	0.005386	0
DGIYIPDTEKLER	5	2	1	MLOC_11961.1;MLOC_11961.1:Predicted	N-Term(TMT6plex); K10(TMT6plex)	2007.12	1.15662	3	3.42056	1.14492	3	2.01119	0	3.468e-05	High	4.30056	High	28	0.218081	1
DGIYIPDTEK	4	2	1	MLOC_11961.1;MLOC_11961.1:Predicted	N-Term(TMT6plex); K10(TMT6plex)	1608.89	1.12331	2	2.37791	1.12438	2	0.322671	0	3.053e-05	High	4.05612	High	48.44	0.00199074	0
FLYPLDSSIK	2	1	1	MLOC_12614.1;MLOC_12614.1:Uncharacterized	N-Term(TMT6plex); K10(TMT6plex)	1640.97	1.09899	1		1.17919	1		0.0001673	0.001682	High	3.83362	High	26.62	0.213307	0
GAPGDFGGEK	2	1	1	MLOC_21004.1;MLOC_21004.1:Predicted	N-Term(TMT6plex); K10(TMT6plex)	1392.75	1.07574	1		1.05628	1		0	1.694e-05	High	3.69445	High	51.93	0.000939693	0
AYVAGAQESK	2	1	1	MLOC_4339.1;MLOC_4339.1:Predicted	N-Term(TMT6plex); K10(TMT6plex)	1481.84	1.2038	1		1.2331	1		0	3.615e-06	High	4.62806	High	56.51	0.000301532	0
YNGEDAAAVK	2	1	1	MLOC_4339.1;MLOC_4339.1:Predicted	N-Term(TMT6plex); K10(TMT6plex)	1495.82	1.06355	1		1.05696	1		0	1.672e-05	High	4.39773	High	43.91	0.00496267	0
TLFVQADGVK	2	4	1	MLOC_48070.2;MLOC_48070.2:Uncharacterized	N-Term(TMT6plex); K10(TMT6plex)	1535.92	1.06775	1		1.12129	1		0	3.939e-06	High	4.7515	High	63.65	4.56979e-05	0
LNNAILAEDK	8	1	1	MLOC_61064.1;MLOC_61064.1:Uncharacterized	N-Term(TMT6plex); K10(TMT6plex)	1558.92	1.16451	4	4.22275	1.07413	4	1.65071	0	8.637e-05	High	4.55888	High	70.23	1.002e-05	0
ISQLPLASGK	8	1	1	MLOC_61064.1;MLOC_61064.1:Uncharacterized	N-Term(TMT6plex); K10(TMT6plex)	1471.93	1.11197	4	13.2725	1.22271	4	8.18555	0	4.805e-05	High	4.10823	High	59.19	7.24829e-05	0
EGLLQLPTDK	19	1	1	MLOC_69302.1;MLOC_69302.1:Uncharacterized	N-Term(TMT6plex); K10(TMT6plex)	1571.94	1.11005	10	8.82866	1.14171	10	8.01722	0	0.0006147	High	3.75004	High	49.95	0.00101057	0
EVGEYVAEIK	10	2	1	MLOC_70369.1;MLOC_70369.1:Uncharacterized	N-Term(TMT6plex); K10(TMT6plex)	1594.91	1.20979	5	14.2397	1.30431	5	8.1465	0	1.237e-06	High	4.41188	High	47.18	0.00256702	0
ATLLTPDVLK	6	1	1	MLOC_70369.1;MLOC_70369.1:Uncharacterized	N-Term(TMT6plex); K10(TMT6plex)	1528.98	1.1355	3	10.5687	1.16418	3	0.386056	0	7.466e-05	High	4.67807	High	53.51	0.000260263	0
INYEAYTYPK	3	3	1	MLOC_74910.3;MLOC_74910.3:Predicted	N-Term(TMT6plex); K10(TMT6plex)	1719.94	1.04296	2	4.01306	1.21805	2	11.1181	0	6.365e-06	High	4.44696	High	31.42	0.119199	0
FAGSQDAFFK	6	1	1	MLOC_79167.1;MLOC_79167.1:Uncharacterized	N-Term(TMT6plex); K10(TMT6plex)	1575.86	1.18436	3	19.6557	1.21452	3	13.4508	0	6.069e-06	High	4.54311	High	49.77	0.00163746	0
SLPGITIDEK	4	1	1	MLOC_10877.1;MLOC_10877.1:Uncharacterized	N-Term(TMT6plex); K10(TMT6plex)	1530.92	1.1121	2	4.45955	1.10405	2	1.79658	0	1.542e-05	High	4.14392	High	56.15	0.000276512	0
ATEGPIVADK	2	1	1	MLOC_12710.1;MLOC_12710.1:Proteasome	N-Term(TMT6plex); K10(TMT6plex)	1458.86	1.0854	1		1.20682	1		0	0.0007149	High	2.95713	High	18.29	2.14076	0
GELDDTAAFK	2	3	1	MLOC_17197.3;MLOC_17197.3:Predicted	N-Term(TMT6plex); K10(TMT6plex)	1524.83	1.112	1		1.0643	1		0	1.537e-05	High	3.9217	High	60.88	0.000105135	0
YNEAIFSTAK	5	1	1	MLOC_22512.2;MLOC_22512.2:Predicted	N-Term(TMT6plex); K10(TMT6plex)	1601.9	1.17178	4	6.99454	1.10726	4	14.0156	0	7.549e-05	High	3.91643	High	50.14	0.00136043	0
LLPVVINSSK	2	2	1	MLOC_2967.2;MLOC_2967.2:Uncharacterized	N-Term(TMT6plex); K10(TMT6plex)	1527.99	0.974641	1		1.09081	1		0	1.956e-05	High	3.88448	High	57.25	7.09194e-05	0
NLGLEEVGVK	2	2	1	MLOC_32914.2;MLOC_32914.2:Uncharacterized	N-Term(TMT6plex); K10(TMT6plex)	1515.92	1.06502	1		1.04708	1		0	1.91e-06	High	4.65712	High	69.75	1.18266e-05	0
DAVLLVFANK	2	3	1	MLOC_33833.2;MLOC_33833.2:Uncharacterized	N-Term(TMT6plex); K10(TMT6plex)	1547.96	1.32767	1		1.48206	1		0	0.000392	High	2.92411	High	22.16	0.491069	0
AYGSNIGGYK	2	2	1	MLOC_36959.2;MLOC_36959.2:Uncharacterized	N-Term(TMT6plex); K10(TMT6plex)	1487.83	1.02228	1		1.07867	1		0	9.201e-07	High	4.66259	High	58.75	0.000191627	0
VTVISSSPGK	2	4	1	MLOC_3734.1;MLOC_3734.1:Uncharacterized	N-Term(TMT6plex); K10(TMT6plex)	1432.88	1.16583	1		1.16531	1		0	4.545e-05	High	3.97148	High	38.8	0.0161223	0
LGADAFVVSK	2	4	1	MLOC_3734.1;MLOC_3734.1:Uncharacterized	N-Term(TMT6plex); K10(TMT6plex)	1464.89	1.12319	1		1.14749	1		0	7.442e-05	High	4.11402	High	36.02	0.0265537	0
EALMNDDEAK	2	2	1	MLOC_53374.1;MLOC_53374.1:GrpE	N-Term(TMT6plex); K10(TMT6plex)	1593.82	1.12685	1		1.22718	1		0	6.806e-07	High	4.24163	High	68.84	1.48708e-05	0
INDSYQGIYK	2	2	1	MLOC_53374.1;MLOC_53374.1:GrpE	N-Term(TMT6plex); K10(TMT6plex)	1658.92	1.06521	1		1.08451	1		0	2.709e-06	High	4.85431	High	47.68	0.00239193	0
LGSLSGLVPK	4	3	1	MLOC_53996.3;MLOC_53996.3:Predicted	N-Term(TMT6plex); K10(TMT6plex)	1428.92	1.1533	2	0.649934	1.03038	2	9.14608	0	0.0003093	High	2.68105	High	41.13	0.00429779	0
SELPFLNSLK	2	11	1	MLOC_53996.3;MLOC_53996.3:Predicted	N-Term(TMT6plex); K10(TMT6plex)	1605.98	1.19643	1		1.09366	1		0	0.0006916	High	3.69749	High	19.53	1.15385	0
LIASPDMMPK	4	1	1	MLOC_59016.1;MLOC_59016.1:Predicted	N-Term(TMT6plex); K10(TMT6plex)	1560.89	1.03074	2	11.2857	1.01857	2	4.12413	0.0001673	0.001841	High	3.6445	High	33.33	0.071396	0
DVNAAVATIK	1	5	3	MLOC_69930.2;MLOC_69930.2:Tubulin;MLOC_11751.1;MLOC_11751.1:Tubulin;MLOC_52788.1;MLOC_52788.1:Alpha-tubulin	N-Term(TMT6plex); K10(TMT6plex)	1459.89							0	8.333e-06	High	4.91094				0
ALQSFYYDQK	2	1	1	MLOC_7826.2;MLOC_7826.2:Uncharacterized	N-Term(TMT6plex); K10(TMT6plex)	1720.94	1.04442	1		1.09287	1		0	0.0001277	High	3.31747	High	47.25	0.00287445	0
AIINDVLILK	2	2	1	MLOC_7826.2;MLOC_7826.2:Uncharacterized	N-Term(TMT6plex); K10(TMT6plex)	1570.04	1.23069	1		1.35984	1		0	3.456e-05	High	3.57407	High	40.15	0.00190312	0
TIQLEYTDAK	2	5	1	MLOC_81613.2;MLOC_81613.2:Predicted	N-Term(TMT6plex); K10(TMT6plex)	1639.94	1.14442	1		1.22696	1		0	8.375e-06	High	4.10883	High	30.97	0.101139	0
ISTSYQGIYK	2	1	1	MLOC_82094.1;MLOC_82094.1:GrpE	N-Term(TMT6plex); K10(TMT6plex)	1617.93	1.07442	1		1.2458	1		0	2.774e-05	High	4.29329	High	31.69	0.102866	0
LSSELVDAAK	2	1	1	AGP50799;AGP50799:ribosomal	N-Term(TMT6plex); K10(TMT6plex)	1490.88	1.08943	1		1.16967	1		0	1.828e-06	High	4.33726	High	70.36	1.33189e-05	0
AMQLLESGLK	4	1	1	MLOC_10588.1;MLOC_10588.1:Uncharacterized	N-Term(TMT6plex); K10(TMT6plex)	1547.93	1.16679	2	15.8862	1.11009	2	12.1706	0	1.455e-06	High	5.05327	High	58.81	0.000160194	0
AAQAAEFASK	1	1	1	MLOC_12284.1;MLOC_12284.1:Predicted	N-Term(TMT6plex); K10(TMT6plex)	1451.83	1.02435	1		1.07583	1		0	2.903e-05	High	5.17789				0
VDGMDVLAVK	2	2	1	MLOC_12984.1;MLOC_12984.1:Uncharacterized	N-Term(TMT6plex); K10(TMT6plex)	1504.88	1.09607	1		1.24658	1		0	0.000328	High	4.04626	High	31.05	0.118492	0
YPLTTESAMK	2	1	1	MLOC_14244.1;MLOC_14244.1:Uncharacterized	N-Term(TMT6plex); K10(TMT6plex)	1598.89	1.3311	1		1.5747	1		0	2.031e-05	High	4.32286	High	43.42	0.00606272	0
TLGDIIGVVK	3	1	1	MLOC_15467.1;MLOC_15467.1:Adenylosuccinate	N-Term(TMT6plex); K10(TMT6plex)	1472.95	1.28641	2	16.4198	1.23859	2	1.79713	0	2.16e-05	High	3.72435	High	37.61	0.00845229	0
VQPDEAIYLK	2	3	1	MLOC_16742.5;MLOC_16742.5:Uncharacterized	N-Term(TMT6plex); K10(TMT6plex)	1633.96	1.27454	1		1.15128	1		0.0003704	0.004048	High	3.90091	High	32.38	0.0734471	0
GVEELADAVK	2	3	1	MLOC_18416.1;MLOC_18416.1:Uncharacterized	N-Term(TMT6plex); K10(TMT6plex)	1488.87	1.0957	1		1.08044	1		0	0.0004328	High	2.90523	High	51.79	0.00111087	0
IYSVNEGNAK	2	2	1	MLOC_19670.2;MLOC_19670.2:Uncharacterized	N-Term(TMT6plex); K10(TMT6plex)	1552.87	1.17586	1		1.13458	1		0	7.336e-06	High	4.84933	High	42.27	0.00852034	0
YVNLPFPIAK	4	3	1	MLOC_22334.1;MLOC_22334.1:Uncharacterized	N-Term(TMT6plex); K10(TMT6plex)	1620	1.17929	2	0.223768	1.17438	2	4.52975	0	0.0001071	High	3.55967	High	45.25	0.00230024	0
IINPNTDDAK	2	1	1	MLOC_28508.2;MLOC_28508.2:Uncharacterized	N-Term(TMT6plex); K10(TMT6plex)	1558.88	1.10789	1		1.10809	1		0	0.0005627	High	3.78961	High	47.26	0.00244217	0
YQIQIPLPPK	2	3	1	MLOC_28508.2;MLOC_28508.2:Uncharacterized	N-Term(TMT6plex); K10(TMT6plex)	1655.03	1.20935	1		1.08596	1		0	0.0007652	High	3.19651	High	30.85	0.041811	0
AAFILPTFVK	2	1	1	MLOC_34756.1;MLOC_34756.1:Predicted	N-Term(TMT6plex); K10(TMT6plex)	1564.99	0.997499	1		1.1472	1		0	0.0006913	High	2.92732	High	27.68	0.0939198	0
DAVLANETAK	2	1	1	MLOC_36316.1;	N-Term(TMT6plex); K10(TMT6plex)	1489.86	1.35545	1		1.06558	1		0	7.809e-06	High	4.78915	High	54.75	0.000539462	0
QTDLLVAAAK	2	1	1	MLOC_44325.2;MLOC_44325.2:Predicted	N-Term(TMT6plex); K10(TMT6plex)	1487.92	1.23477	1		1.24288	1		0	1.681e-05	High	4.54884	High	51.17	0.000713423	0
YASVASPEIK	2	5	1	MLOC_49095.3;MLOC_49095.3:Uncharacterized	N-Term(TMT6plex); K10(TMT6plex)	1522.89	1.19715	1		1.15599	1		0	0.0002599	High	3.46488	High	25.36	0.343465	0
AAAAAAAAEK	2	3	1	MLOC_53047.4;MLOC_53047.4:Predicted	N-Term(TMT6plex); K10(TMT6plex)	1302.78	1.09083	1		1.1328	1		0	9.986e-06	High	4.04044	High	43.01	0.00630544	0
ILEEMDAVEK	6	1	1	MLOC_5958.1;MLOC_5958.1:Predicted	N-Term(TMT6plex); K10(TMT6plex)	1634.91	1.11242	3	2.42827	1.09757	3	4.85125	0	2.776e-06	High	4.71477	High	67.85	2.51995e-05	0
VAQRPENAGK	4	3	2	MLOC_73014.2;MLOC_73014.2:Cysteine;MLOC_22001.1;MLOC_22001.1:Uncharacterized	N-Term(TMT6plex); K10(TMT6plex)	1527.9							0.0001673	0.001573	High	3.24462	High	26.5	0.223089	0
NYITGNTVEK	2	1	1	MLOC_10208.1;MLOC_10208.1:Uncharacterized	N-Term(TMT6plex); K10(TMT6plex)	1596.9	1.08675	1		1.19353	1		0	3.742e-05	High	3.2652	High	28.25	0.188675	0
LLLDGLTVGK	2	1	1	MLOC_10428.1;MLOC_10428.1:Uncharacterized	N-Term(TMT6plex); K10(TMT6plex)	1486.97	1.17329	1		1.08829	1		0	3.195e-05	High	4.35201	High	37.89	0.00764821	0
ASGVGVPSSK	2	2	1	MLOC_12134.2;MLOC_12134.2:Uncharacterized	N-Term(TMT6plex); K10(TMT6plex)	1346.81	1.10467	1		1.091	1		0	0.0001904	High	3.06192	High	25.4	0.387325	0
EFITGFAVAK	2	1	1	MLOC_12689.1;MLOC_12689.1:Predicted	N-Term(TMT6plex); K10(TMT6plex)	1540.92	1.01616	1		1.24361	1		0	2.423e-06	High	4.44366	High	61.42	6.28085e-05	0
LNSALASLEK	2	1	1	MLOC_15154.1;MLOC_15154.1:Uncharacterized	N-Term(TMT6plex); K10(TMT6plex)	1503.92	1.21075	1		1.16383	1		0	2.256e-06	High	4.42184	High	69.68	1.19918e-05	0
TEFPELLSIK	2	1	1	MLOC_17826.1;MLOC_17826.1:Uncharacterized	N-Term(TMT6plex); K10(TMT6plex)	1634.99	1.22698	1		1.19878	1		0.000263	0.00226	High	3.03464	High	20.27	0.996107	0
FGEIIGILNK	2	1	1	MLOC_18650.1;MLOC_18650.1:Predicted	N-Term(TMT6plex); K10(TMT6plex)	1561.97	1.05945	1		1.12852	1		0	0.0007943	High	2.82467	High	31.81	0.0481856	0
SAAGGLNAGK	6	2	1	MLOC_19141.1;MLOC_19141.1:Non-specific	N-Term(TMT6plex); K10(TMT6plex)	1303.78	1.15244	3	0.960117	1.23408	3	5.70544	0	1.352e-06	High	4.51588	High	69.41	1.80189e-05	0
YVFGVDDTLK	2	2	1	MLOC_33306.1;MLOC_33306.1:Predicted	N-Term(TMT6plex); K10(TMT6plex)	1614.92	1.17919	1		1.15214	1		0	6.876e-06	High	4.48625	High	46.22	0.0032725	0
GADWIVNEMK	3	2	1	MLOC_37893.2;MLOC_37893.2:Predicted	N-Term(TMT6plex); K10(TMT6plex)	1620.89	1.13717	2	5.87647	1.23499	2	1.91822	0	4.175e-05	High	3.52138	High	35.78	0.040125	0
LAEAAAATMK	2	1	1	MLOC_38823.1;MLOC_38823.1:Uncharacterized	N-Term(TMT6plex); K10(TMT6plex)	1434.84	1.10778	1		1.07164	1		0	1.935e-06	High	4.96137	High	57.34	0.000277859	0
LFLANPDLPK	4	9	1	MLOC_45125.1;MLOC_45125.1:Uncharacterized	N-Term(TMT6plex); K10(TMT6plex)	1585.97	1.17474	2	3.95042	1.162	2	5.70322	0	4.916e-05	High	3.77816	High	44.8	0.00269375	0
EGGNVVTQVK	2	1	1	MLOC_45674.1;MLOC_45674.1:Predicted	N-Term(TMT6plex); K10(TMT6plex)	1488.88	1.18735	1		1.13917	1		0	1.867e-06	High	4.66232	High	51.9	0.00102594	0
EGDLVDVSAK	2	1	1	MLOC_45674.1;MLOC_45674.1:Predicted	N-Term(TMT6plex); K10(TMT6plex)	1490.85	1.17829	1		1.1056	1		0	1.023e-05	High	4.22088	High	43.68	0.00691249	0
EGGFGLIIPK	4	1	1	MLOC_51334.2;MLOC_51334.2:Uncharacterized	N-Term(TMT6plex); K10(TMT6plex)	1488.92	1.10471	2	2.08219	1.10015	2	6.45283	8.952e-05	0.001209	High	3.06898	High	27.11	0.191326	0
EQEAINFLEK	4	1	1	MLOC_52257.1;MLOC_52257.1:Proteasome	N-Term(TMT6plex); K10(TMT6plex)	1678.94	1.21037	2	1.56887	1.23036	2	11.8846	0	2.94e-06	High	4.41551	High	62.29	9.23074e-05	0
TFASGILVPK	3	2	1	MLOC_53738.2;MLOC_53738.2:Uncharacterized	N-Term(TMT6plex); K10(TMT6plex)	1490.94	1.2124	2	1.68365	1.22147	2	1.97946	8.952e-05	0.0003214	High	2.89896	High	39.54	0.00957757	0
QLAFGSLGPK	4	1	1	MLOC_54544.1;MLOC_54544.1:Uncharacterized	N-Term(TMT6plex); K10(TMT6plex)	1475.9	1.20588	2	0.713168	1.27433	2	8.31079	0	0.0001409	High	3.08011	High	42.24	0.00594647	0
YVDAVLTIPK	11	2	2	MLOC_6065.1;MLOC_6065.1:Uncharacterized;MLOC_77094.1;MLOC_77094.1:Uncharacterized	N-Term(TMT6plex); K10(TMT6plex)	1576.98							0	4.469e-05	High	3.34622	High	38.2	0.0135691	0
ELATDIESFK	10	1	1	MLOC_6256.2;MLOC_6256.2:Predicted	N-Term(TMT6plex); K10(TMT6plex)	1610.91	1.11651	5	4.62544	1.17434	5	1.76943	0	3.343e-05	High	4.6122	High	69.64	1.36346e-05	0
GDEELDTLIK	4	2	1	MLOC_64906.1;MLOC_64906.1:Histone	N-Term(TMT6plex); K10(TMT6plex)	1590.9	1.09851	2	19.4442	1.24925	2	28.5229	0	0.0005144	High	3.20431	High	26.16	0.394144	0
EVAGFAPYEK	7	3	1	MLOC_65048.2;MLOC_65048.2:60S	N-Term(TMT6plex); K10(TMT6plex)	1568.88	1.27182	4	12.9668	1.22317	4	4.25995	0	9.084e-06	High	4.32841	High	54.53	0.000444868	0
YGLPFLPPSK	12	2	1	MLOC_65304.2;MLOC_65304.2:Predicted	N-Term(TMT6plex); K10(TMT6plex)	1576.95	1.05086	6	11.8386	1.16255	6	9.21793	0	0.0002234	High	3.32719	High	46.23	0.00236326	0
LLTPAEVAAK	10	1	1	MLOC_65378.1;MLOC_65378.1:Predicted	N-Term(TMT6plex); K10(TMT6plex)	1470.93	1.22534	5	6.53858	1.20194	5	11.2708	0	0.0005453	High	4.03504	High	48.06	0.000783137	0
AAYPTAFPLK	4	3	1	MLOC_70839.4;MLOC_70839.4:Uncharacterized	N-Term(TMT6plex); K10(TMT6plex)	1536.92	1.13085	2	17.6441	1.04258	2	1.4707	0	9.813e-05	High	4.23087	High	52.51	0.000586856	0
VAPLLDVMGK	4	2	1	MLOC_70839.4;MLOC_70839.4:Uncharacterized	N-Term(TMT6plex); K10(TMT6plex)	1500.93	1.15737	2	2.61348	1.08504	2	6.85087	0	6.227e-05	High	3.70781	High	31.6	0.0515414	0
DIFYLTGSSK	4	1	1	MLOC_75180.1;MLOC_75180.1:Endoplasmin	N-Term(TMT6plex); K10(TMT6plex)	1588.9	1.16888	2	25.6329	1.1381	2	11.2124	0	3.723e-05	High	3.77822	High	49.01	0.0017396	0
YGLGVESAAK	2	1	1	MLOC_81818.1;MLOC_81818.1:3-isopropylmalate	N-Term(TMT6plex); K10(TMT6plex)	1452.85	1.00175	1		1.09952	1		0	2.984e-06	High	4.66226	High	50.95	0.000858568	0
DVFMSADEAK	2	1	1	AGP50779;AGP50779:ATP-dependent	N-Term(TMT6plex); K10(TMT6plex)	1570.82	0.962874	1		1.0799	1		0	8.189e-06	High	4.62543	High	51.55	0.000803069	0
IYTNYQGIPK	4	2	1	AGP50790;AGP50790:ribosomal	N-Term(TMT6plex); K10(TMT6plex)	1654.96	1.11256	2	1.27431	1.17175	2	7.4527	0	0.0007611	High	3.96405	High	42.21	0.00618307	0
YGLAAGVVTK	2	2	2	MLOC_10218.1;MLOC_10218.1:Uncharacterized;MLOC_63457.1;MLOC_63457.1:Uncharacterized	N-Term(TMT6plex); K10(TMT6plex)	1436.89							0	1.637e-06	High	4.70973	High	56.79	0.000172345	0
NLQYYEISAK	6	5	1	MLOC_10456.4;MLOC_10456.4:Predicted	N-Term(TMT6plex); K10(TMT6plex)	1686.95	1.00376	3	2.5731	1.10806	3	5.04394	0	4.699e-06	High	4.70857	High	59.68	0.000155065	0
IELNPDGTVK	2	5	1	MLOC_10702.6;MLOC_10702.6:Uncharacterized	N-Term(TMT6plex); K10(TMT6plex)	1543.91	1.20239	1		1.19853	1		0	6.005e-06	High	3.7033	High	57.46	0.000195357	0
GTASFAAAVK	2	3	1	MLOC_12252.1;MLOC_12252.1:Uncharacterized	N-Term(TMT6plex); K10(TMT6plex)	1380.83	1.03139	1		1.21425	1		0	1.68e-06	High	4.19435	High	59.97	9.23356e-05	0
LTVNFVLPYK	2	1	1	MLOC_13690.1;MLOC_13690.1:Uncharacterized	N-Term(TMT6plex); K10(TMT6plex)	1652.02	1.1609	1		1.06009	1		0.001436	0.02608	High	1.96416	High	12.54	3.49913	0
VLSMAPGLEK	2	2	1	MLOC_15256.3;MLOC_15256.3:Uncharacterized	N-Term(TMT6plex); K10(TMT6plex)	1502.9	1.25278	1		1.16114	1		0.0004128	0.005725	High	2.3847	High	17.76	2.1523	0
GAPVADAAEK	2	2	1	MLOC_17029.1;MLOC_17029.1:Uncharacterized	N-Term(TMT6plex); K10(TMT6plex)	1386.8	1.10341	1		1.07762	1		0	3.015e-06	High	3.92965	High	45.79	0.00336132	0
LLTDNLESIK	2	1	1	MLOC_17457.1;MLOC_17457.1:Uncharacterized	N-Term(TMT6plex); K10(TMT6plex)	1603.97	1.25083	1		1.0493	1		0	2.626e-05	High	3.88969	High	25.38	0.26192	0
MANMLEGGGK	2	1	1	MLOC_19198.1;MLOC_19198.1:Uncharacterized	N-Term(TMT6plex); K10(TMT6plex)	1465.79	1.11663	1		1.11779	1		0	3.674e-05	High	4.24822	High	33.37	0.0594882	0
QQGYPVIYAK	2	1	1	MLOC_21535.1;MLOC_21535.1:Uncharacterized	N-Term(TMT6plex); K10(TMT6plex)	1624.95	0.942184	1		1.07917	1		0	5.761e-05	High	4.13944	High	48.44	0.0014995	0
NFDQAFLLGK	2	1	1	MLOC_32662.1;MLOC_32662.1:Predicted	N-Term(TMT6plex); K10(TMT6plex)	1610.94	1.1883	1		1.19261	1		0	0.0007095	High	2.54169	High	12.25	6.728	0
WNPVANVDGK	2	1	1	MLOC_34830.1;MLOC_34830.1:Uncharacterized	N-Term(TMT6plex); K10(TMT6plex)	1557.88	1.07237	1		1.15024	1		0	4.245e-05	High	4.56772	High	33.45	0.0594868	0
IDYGTFYASK	2	1	1	MLOC_35957.1;MLOC_35957.1:Uncharacterized	N-Term(TMT6plex); K10(TMT6plex)	1622.89	0.951953	1		1.27016	1		0	4.066e-06	High	4.43558	High	52.1	0.000995184	0
IESSQEAAQK	2	3	1	MLOC_36620.1;MLOC_36620.1:Uncharacterized	N-Term(TMT6plex); K10(TMT6plex)	1548.87	1.17049	1		1.15302	1		0	1.107e-05	High	5.01128	High	63.56	7.23391e-05	0
LLPITTTNFK	4	5	1	MLOC_37132.5;MLOC_37132.5:Uncharacterized	N-Term(TMT6plex); K10(TMT6plex)	1606	1.25451	2	2.52672	1.34314	2	8.17115	0	0.0001151	High	3.32963	High	37.69	0.0129279	0
FTTSMANYIK	2	1	1	MLOC_38099.1;MLOC_38099.1:Uncharacterized	N-Term(TMT6plex); K10(TMT6plex)	1633.91	0.90052	1		1.07024	1		0	1.062e-05	High	4.23791	High	45.5	0.00476025	0
GLTSQIEVVK	2	2	1	MLOC_43485.2;MLOC_43485.2:Predicted	N-Term(TMT6plex); K10(TMT6plex)	1531.95	1.18704	1		1.24883	1		0	3.391e-06	High	3.8228	High	55.93	0.000223872	0
TLLDSLLAPK	2	1	1	MLOC_44491.1;MLOC_44491.1:Predicted	N-Term(TMT6plex); K10(TMT6plex)	1528.97	1.94633	1		1.48572	1		0.002864	0.04732	High	2.11508	High	12.15	3.5597	0
LSVDINTASK	2	3	1	MLOC_53665.4;MLOC_53665.4:Uncharacterized	N-Term(TMT6plex); K10(TMT6plex)	1505.9	1.16558	1		1.0546	1		0	2.438e-06	High	4.7284	High	65.48	3.71054e-05	0
AVTEIFAEAK	6	1	1	MLOC_55079.1;MLOC_55079.1:Uncharacterized	N-Term(TMT6plex); K10(TMT6plex)	1536.91	1.08594	3	14.6527	1.23864	3	0.88812	0	2.152e-06	High	4.78591	High	70.15	1.17713e-05	0
YAEDQDAFFK	3	1	1	MLOC_55199.2;MLOC_55199.2:Uncharacterized	N-Term(TMT6plex); K10(TMT6plex)	1691.87	1.052	2	4.80043	1.0878	2	2.10495	0	4.237e-06	High	4.53013	High	57.08	0.000243582	0
GSVPPNFTLK	8	3	1	MLOC_57081.3;MLOC_57081.3:Predicted	N-Term(TMT6plex); K10(TMT6plex)	1517.91	1.19096	5	10.9725	1.1999	5	1.52555	0.000263	0.002299	High	3.54303	High	42.18	0.00762427	0
LVFVTNNSTK	4	3	1	MLOC_59521.1;MLOC_59521.1:Uncharacterized	N-Term(TMT6plex); K10(TMT6plex)	1580.94	1.11952	2	4.49086	1.21977	2	4.44792	0	3.64e-05	High	4.23144	High	37.85	0.0152575	0
IAIDLLEPIK	8	2	1	MLOC_6127.1;MLOC_6127.1:Uncharacterized	N-Term(TMT6plex); K10(TMT6plex)	1583.02	1.11551	4	9.90219	1.14208	4	9.15949	0	2.45e-05	High	4.33583	High	50.02	0.000324004	0
AVDSLLTAAK	3	1	1	MLOC_65694.1;MLOC_65694.1:1-Cys	N-Term(TMT6plex); K10(TMT6plex)	1446.89	1.11964	2	14.3463	1.1641	2	11.2057	0	1.113e-05	High	4.5166	High	51.58	0.00070267	0
AGGIFLPLVK	4	1	1	MLOC_69205.1;MLOC_69205.1:Predicted	N-Term(TMT6plex); K10(TMT6plex)	1472.96	1.29029	2	23.6293	1.14887	2	2.39863	0	1.198e-05	High	3.80085	High	52.97	0.000208677	0
ATIGADFLTK	6	5	1	MLOC_70429.1;MLOC_70429.1:Predicted	N-Term(TMT6plex); K10(TMT6plex)	1494.9	1.14903	3	4.04433	1.24431	3	2.89288	0	5.302e-06	High	4.08566	High	28.68	0.131386	0
LGVPGAIIVK	6	2	2	MLOC_70664.2;;MLOC_65160.1;MLOC_65160.1:Uncharacterized	N-Term(TMT6plex); K10(TMT6plex)	1424.96							8.952e-05	0.001118	High	3.31131	High	24.95	0.0305494	0
GRPPGPSAAK	4	2	1	MLOC_7518.1;MLOC_7518.1:Predicted	N-Term(TMT6plex); K10(TMT6plex)	1395.85	1.13868	2	7.03124	1.12292	2	2.80085	0	0.0003739	High	3.30233	High	23.51	0.360982	0
SAAAGLNAGK	2	1	1	MLOC_79050.1;MLOC_79050.1:Non-specific	N-Term(TMT6plex); K10(TMT6plex)	1317.79	1.03262	1		1.06625	1		0	4.885e-06	High	5.31841	High	61.11	0.00010947	0
VVGTGAEAVK	2	2	1	MLOC_80253.1;MLOC_80253.1:Peptidyl-prolyl	N-Term(TMT6plex); K10(TMT6plex)	1388.85	1.1388	1		1.13427	1		0	3.148e-06	High	4.50323	High	62.25	6.79353e-05	0
LPPELAYGEK	2	1	1	MLOC_80253.1;MLOC_80253.1:Peptidyl-prolyl	N-Term(TMT6plex); K10(TMT6plex)	1574.92	1.15952	1		1.13857	1		0.0004128	0.005703	High	3.03093	High	35.4	0.0407658	0
DGWPEYYDGK	2	3	2	MLOC_80687.1;MLOC_80687.1:Uncharacterized;MLOC_7525.4;MLOC_7525.4:Uncharacterized	N-Term(TMT6plex); K10(TMT6plex)	1687.85							0.0005049	0.01069	High	2.74614	High	22.12	0.621434	0
VGELFPGPSK	2	1	1	MLOC_80913.1;MLOC_80913.1:Uncharacterized	N-Term(TMT6plex); K10(TMT6plex)	1488.89	1.11247	1		1.06185	1		0	0.0003685	High	3.35916	High	42.95	0.00834507	0
VTFLDDAQVK	31	3	1	MLOC_9957.3;MLOC_9957.3:Predicted	N-Term(TMT6plex); K10(TMT6plex)	1593.93	1.12832	16	5.07572	1.17746	16	5.73691	0	1.139e-05	High	5.09335	High	66.82	2.57778e-05	0
FGGPAAIAGK	4	1	1	MLOC_9968.1;MLOC_9968.1:Uncharacterized	N-Term(TMT6plex); K10(TMT6plex)	1346.82	1.16129	2	0.274571	1.13847	2	1.40794	0	7.531e-06	High	4.08266	High	54.66	0.000422174	0
FTPPLFTFQK	2	1	1	AGP50786;AGP50786:RNA	N-Term(TMT6plex); K10(TMT6plex)	1684	1.04057	1		1.06692	1		0.0001337	0.001267	High	2.89437	High	30.64	0.0878512	0
DLVGSSVSVK	2	1	1	MLOC_10609.1;MLOC_10609.1:Uncharacterized	N-Term(TMT6plex); K10(TMT6plex)	1448.87	1.08364	1		1.18676	1		0	4.006e-06	High	4.62182	High	58.7	0.00014353	0
TPFVSDFLEK	1	5	1	MLOC_12266.8	N-Term(TMT6plex); K10(TMT6plex)	1640.94	1.20852	1		1.10923	1		0.007412	0.1067	High	1.84747				0
WVDSNVDTSK	1	1	1	MLOC_12810.1	N-Term(TMT6plex); K10(TMT6plex)	1608.86	1.27073	1		1.35101	1		8.952e-05	0.0009229	High	2.0521				0
YAADEEAFFK	2	1	1	MLOC_13927.1	N-Term(TMT6plex); K10(TMT6plex)	1648.87	1.24114	1		1.05985	1		0	0.000174	High	3.26432	High	18.66	1.92032	0
AAGEVLALQK	4	3	1	MLOC_1497.4;MLOC_1497.4:Glucose-6-phosphate	N-Term(TMT6plex); K10(TMT6plex)	1457.91	1.06706	2	4.54584	1.14251	2	5.75565	0	1.426e-06	High	4.25162	High	55.54	0.000197852	0
ILVSQPINAK	2	1	1	MLOC_15266.1;MLOC_15266.1:Uncharacterized	N-Term(TMT6plex); K10(TMT6plex)	1540.98	1.24363	1		1.21486	1		0	4.223e-05	High	4.00653	High	21.87	0.246724	0
ATTQGGDGEK	2	2	1	MLOC_20533.2;MLOC_20533.2:Uncharacterized	N-Term(TMT6plex); K10(TMT6plex)	1421.77	1.10945	1		1.04345	1		0	5.98e-06	High	4.15403	High	48.61	0.00190261	0
LAGIDIEAVK	2	2	1	MLOC_27279.2;MLOC_27279.2:Uncharacterized	N-Term(TMT6plex); K10(TMT6plex)	1486.93	1.18092	1		1.17118	1		0	1.87e-05	High	4.60444	High	37.18	0.0154576	0
AVESSSGATK	2	2	1	MLOC_3113.2	N-Term(TMT6plex); K10(TMT6plex)	1394.79	1.38925	1		1.25075	1		0	0.0001391	High	2.64231	High	17.43	2.46408	0
SDQPTAVLQK	2	1	1	MLOC_34767.1;MLOC_34767.1:Predicted	N-Term(TMT6plex); K10(TMT6plex)	1544.91	1.27341	1		1.29553	1		0	5.445e-06	High	4.47234	High	53.17	0.000620508	0
NILLLDSEGK	2	3	1	MLOC_36574.3;MLOC_36574.3:Predicted	N-Term(TMT6plex); K10(TMT6plex)	1559.95	1.14933	1		1.25113	1		0	6.223e-05	High	3.82301	High	35.56	0.0289507	0
SGELQETLEK	2	1	1	MLOC_3661.1;	N-Term(TMT6plex); K10(TMT6plex)	1591.9	1.17154	1		1.10707	1		0	2.261e-06	High	4.23863	High	44.27	0.00604937	0
TSDEVATELK	2	1	1	MLOC_3702.1;MLOC_3702.1:Uncharacterized	N-Term(TMT6plex); K10(TMT6plex)	1550.87	1.06884	1		1.13839	1		0	1.501e-05	High	3.95611	High	24.8	0.51524	0
TSVLETFQSK	4	2	1	MLOC_39328.3;MLOC_39328.3:Predicted	N-Term(TMT6plex); K10(TMT6plex)	1597.92	1.22727	2	11.326	1.19863	2	6.24284	0	0.0003904	High	3.11618	High	29.72	0.119459	0
RAEAQAAYDK	2	1	1	MLOC_4047.1;MLOC_4047.1:Uncharacterized	N-Term(TMT6plex); K10(TMT6plex)	1580.88	1.1783	1		1.20059	1		0	0.0002636	High	5.00998	High	22.13	0.900155	1
VSVQNEDSSK	2	1	1	MLOC_4782.1;MLOC_4782.1:Predicted	N-Term(TMT6plex); K10(TMT6plex)	1550.84	1.26316	1		1.30013	1		0	7.209e-06	High	4.18536	High	47.21	0.00301891	0
AAAQEAADGK	2	1	1	MLOC_51904.1;MLOC_51904.1:Uncharacterized	N-Term(TMT6plex); K10(TMT6plex)	1389.78	1.10272	1		1.16218	1		0	2.378e-06	High	4.16578	High	65.39	4.00648e-05	0
LSQLPALAAK	2	2	1	MLOC_53132.2;MLOC_53132.2:Uncharacterized	N-Term(TMT6plex); K10(TMT6plex)	1469.95	1.26596	1		1.22013	1		0	1.307e-05	High	4.21745	High	57.61	5.67821e-05	0
NNQSSDLDLK	2	4	1	MLOC_54044.2;MLOC_54044.2:Uncharacterized	N-Term(TMT6plex); K10(TMT6plex)	1591.87	1.45026	1		1.45273	1		0	0.0001322	High	3.7837	High	33.68	0.0643251	0
SLGAAVIYNK	14	5	2	MLOC_54419.3;MLOC_54419.3:Plasma;MLOC_56278.3;MLOC_56278.3:Plasma	N-Term(TMT6plex); K10(TMT6plex)	1493.91							0	6.795e-06	High	4.66334	High	51.99	0.000574862	0
VLQDGNVFEK	6	1	1	MLOC_54774.1;MLOC_54774.1:Coproporphyrinogen-III	N-Term(TMT6plex); K10(TMT6plex)	1606.92	1.1073	3	3.53245	1.19757	3	1.87637	0	8.755e-06	High	3.71775	High	37.89	0.0242369	0
TIGSLALTSK	3	1	1	MLOC_54897.1;MLOC_54897.1:Uncharacterized	N-Term(TMT6plex); K10(TMT6plex)	1448.91	1.22132	2	15.1878	1.20339	2	7.02105	0	5.463e-06	High	4.90947	High	62.29	3.84516e-05	0
ALLPALGSDK	4	2	1	MLOC_55071.4;MLOC_55071.4:Uncharacterized	N-Term(TMT6plex); K10(TMT6plex)	1442.9	1.42714	2	31.6718	1.3573	2	24.6551	0	6.607e-05	High	3.15485	High	23.11	0.372353	0
FAEWESSGLK	4	1	1	MLOC_55152.1;MLOC_55152.1:Uncharacterized	N-Term(TMT6plex); K10(TMT6plex)	1611.88	1.09193	2	1.04616	1.1947	2	13.2849	0	3.844e-06	High	4.21026	High	44.02	0.00557959	0
EVPIDAVFQK	5	1	1	MLOC_56031.1;MLOC_56031.1:Uncharacterized	N-Term(TMT6plex); K10(TMT6plex)	1603.95	1.16074	3	3.73273	1.17177	3	1.83175	0	0.0007959	High	3.7695	High	47.76	0.00214309	0
SQFFVNSFAK	3	2	1	MLOC_56130.2;MLOC_56130.2:Uncharacterized	N-Term(TMT6plex); K10(TMT6plex)	1632.92	1.31344	2	28.202	1.06146	2	5.87533	0	1.391e-06	High	4.68975	High	60.01	0.000153596	0
FLGAAAIATK	4	1	1	MLOC_57422.1;MLOC_57422.1:Uncharacterized	N-Term(TMT6plex); K10(TMT6plex)	1420.89	1.21529	2	6.29015	1.15677	2	7.56567	0	9.918e-06	High	4.27057	High	59.12	0.00010746	0
DAQVFEQFAK	5	2	1	MLOC_58441.3;MLOC_58441.3:Uncharacterized	N-Term(TMT6plex); K10(TMT6plex)	1640.91	1.10073	3	0.608408	1.25731	3	0.3547	0	0.0001102	High	3.51396	High	29.27	0.148531	0
ELLELAPINK	4	1	1	MLOC_59238.1;MLOC_59238.1:Uncharacterized	N-Term(TMT6plex); K10(TMT6plex)	1598	1.26266	2	0.714695	1.30577	2	6.03709	0	3.64e-05	High	3.95456	High	36.19	0.0146426	0
GFLQSDQELK	8	4	2	MLOC_60157.4;MLOC_60157.4:Uncharacterized;MLOC_79167.1;MLOC_79167.1:Uncharacterized	N-Term(TMT6plex); K10(TMT6plex)	1622.92							0	1.231e-06	High	4.70574	High	66.75	3.05188e-05	0
FRPYEPPVAK	4	1	1	MLOC_61025.1;MLOC_61025.1:Predicted	N-Term(TMT6plex); K10(TMT6plex)	1661.98	1.11143	2	0.417541	1.15744	2	0.645964	0	0.0003726	High	3.88541	High	22.08	0.81983	0
YVDAVMTIPK	4	1	1	MLOC_64204.1;MLOC_64204.1:Uncharacterized	N-Term(TMT6plex); K10(TMT6plex)	1594.93	1.23271	2	1.21959	1.22271	2	0.802764	0.0001337	0.0015	High	2.8291	High	24.44	0.422526	0
QTDVTYDPSK	4	1	1	MLOC_65040.1;MLOC_65040.1:Uncharacterized	N-Term(TMT6plex); K10(TMT6plex)	1611.87	1.13521	2	0.247825	1.14708	2	3.70196	0	0.0004423	High	3.6463	High	34.52	0.0484038	0
GFDLSGLFEK	1	3	1	MLOC_9827.3	N-Term(TMT6plex); K10(TMT6plex)	1570.89	1.3103	1		1.2872	1		0.008733	0.1198	High	2.26928				0
LQEIQDELEK	1	0	0		N-Term(TMT6plex); K10(TMT6plex)	1702.97							0.0001998	0.002071			High	21.92	0.895585	0
NYSEGLQEDKK	2	1	1	AGP50793;AGP50793:ribosomal	N-Term(TMT6plex); K10(TMT6plex); K11(TMT6plex)	1998.11	1.0673	1		1.11285	1		0	1.858e-05	High	4.95263	High	20.9	1.13674	1
LEGEELDAFKK	1	1	1	MLOC_77840.1;MLOC_77840.1:Translationally-controlled	N-Term(TMT6plex); K10(TMT6plex); K11(TMT6plex)	1966.15	1.13416	1		1.12783	1		8.952e-05	0.0002672	High	3.29766				1
AGVGFQAGVKDYK	2	2	1	AGP50763;AGP50763:ribulose-1,5-bisphosphate	N-Term(TMT6plex); K10(TMT6plex); K13(TMT6plex)	2027.2	1.17914	1		1.16408	1		0	7.876e-06	High	4.5074	High	39.2	0.0113794	1
SFPVLFDVDKVEK	2	1	1	MLOC_8106.1;MLOC_8106.1:Uncharacterized	N-Term(TMT6plex); K10(TMT6plex); K13(TMT6plex)	2210.31	1.16758	1		1.22395	1		0	2.125e-07	High	5.69474	High	30.38	0.0699992	1
ETSVISAEVKPPVK	2	1	1	MLOC_4114.1;MLOC_4114.1:Uncharacterized	N-Term(TMT6plex); K10(TMT6plex); K14(TMT6plex)	2171.33	1.28851	1		1.19511	1		0	6.971e-07	High	3.9499	High	33.75	0.018154	0
ATQTVEDSSKPRPK	3	1	1	AGP50783;AGP50783:photosystem	N-Term(TMT6plex); K10(TMT6plex); K14(TMT6plex)	2231.3	1.08472	3	3.04228	1.17453	3	7.47221	0	8.462e-09			High	71.22	8.69111e-06	0
ESAQDILNLKPLIDK	8	2	1	MLOC_72691.1;MLOC_72691.1:Uncharacterized	N-Term(TMT6plex); K10(TMT6plex); K15(TMT6plex)	2384.44	1.11329	4	11.2489	1.13057	4	4.53255	0	1.334e-08	High	5.51718	High	49.75	0.000399339	0
ESAQDILNLKPLIDKK	1	2	1	MLOC_72691.1;MLOC_72691.1:Uncharacterized	N-Term(TMT6plex); K10(TMT6plex); K15(TMT6plex); K16(TMT6plex)	2741.7	0.981362	1		1.0893	1		0	6.458e-06	High	2.98574				1
LTYYTPEYETK	64	1	1	AGP50763;AGP50763:ribulose-1,5-bisphosphate	N-Term(TMT6plex); K11(TMT6plex)	1866	1.03001	32	5.51256	1.10893	32	7.1177	0	0.0002165	High	4.88565	High	56.58	0.000306162	0
FEFEPVDTIDK	28	1	1	AGP50763;AGP50763:ribulose-1,5-bisphosphate	N-Term(TMT6plex); K11(TMT6plex)	1797.98	1.16029	14	8.23607	1.09893	14	8.71482	0	8.839e-06	High	4.52675	High	72.81	7.59221e-06	0
SAPAFIELDTK	23	1	1	AGP50762;AGP50762:ATP	N-Term(TMT6plex); K11(TMT6plex)	1649.96	1.09545	12	8.17212	1.15402	12	11.1117	0	1.836e-06	High	4.91064	High	64.58	4.7339e-05	0
IGLFGGAGVGK	16	4	3	AGP50762;AGP50762:ATP;MLOC_70791.2;MLOC_70791.2:ATP;MLOC_75792.2;MLOC_75792.2:Uncharacterized	N-Term(TMT6plex); K11(TMT6plex)	1433.89							0	5.677e-06	High	4.42574	High	67.25	1.82149e-05	0
TFTEQAEILLK	16	1	1	AGP50752;AGP50752:ATP	N-Term(TMT6plex); K11(TMT6plex)	1751.04	1.14409	8	11.5824	1.15049	8	6.34069	0	8.043e-08	High	4.75878	High	74.08	4.26798e-06	0
VVDLAHLVAAK	6	1	1	MLOC_52515.2;MLOC_52515.2:Predicted	N-Term(TMT6plex); K11(TMT6plex)	1594.01	1.11746	3	7.02031	1.06783	3	7.78365	0	6.321e-08	High	5.04318	High	88.2	6.01641e-08	0
NGNDGYDEIRK	3	2	1	MLOC_20190.3;MLOC_20190.3:Uncharacterized	N-Term(TMT6plex); K11(TMT6plex)	1738.91	1.21423	2	14.6494	1.22607	2	19.5165	0	0.0005412	High	3.49966	High	24.64	0.47892	1
SDFDDTEAIAK	2	4	1	MLOC_52444.1;MLOC_52444.1:Uncharacterized	N-Term(TMT6plex); K11(TMT6plex)	1669.87	1.1757	1		1.15855	1		0	9.048e-07	High	5.14575	High	69.68	1.37249e-05	0
AAEPAATEPLKDEL	2	2	1	MLOC_351.5;MLOC_351.5:Protein	N-Term(TMT6plex); K11(TMT6plex)	1913.07	1.23456	1		1.07693	1		0	8.123e-06	High	4.85198	High	40.48	0.0124053	1
QGLAGIIDLPK	6	1	1	MLOC_52767.2;MLOC_52767.2:Uncharacterized	N-Term(TMT6plex); K11(TMT6plex)	1583	1.23886	3	3.71071	1.31719	3	2.82387	0	1.024e-05	High	4.05629	High	53.92	0.000182276	0
LLDLVPVSGNK	6	5	1	MLOC_52767.2;MLOC_52767.2:Uncharacterized	N-Term(TMT6plex); K11(TMT6plex)	1613.01	1.18041	3	11.328	1.27121	3	4.84039	0	7.433e-06	High	3.24264	High	50.13	0.000479917	0
ENPENYQEYIK	2	6	1	MLOC_52767.2;MLOC_52767.2:Uncharacterized	N-Term(TMT6plex); K11(TMT6plex)	1884.98	1.01916	1		1.06553	1		0	3.402e-07	High	4.73914	High	69.65	1.40098e-05	0
TWANETFGSEK	2	1	1	MLOC_52767.2;MLOC_52767.2:Uncharacterized	N-Term(TMT6plex); K11(TMT6plex)	1727.9	1.25575	1		1.1077	1		0	9.03e-07	High	4.84149	High	58.56	0.000162233	0
IIGVSVDSSGKPALR	6	1	1	MLOC_36667.1;MLOC_36667.1:Uncharacterized	N-Term(TMT6plex); K11(TMT6plex)	1957.19	1.14553	3	4.35917	1.23319	3	0.67689	0	0.0001041	High	6.0468	High	47.28	0.00125897	0
FTDSTVQSDIK	4	2	2	MLOC_78867.1;MLOC_78867.1:Predicted;MLOC_53941.2;MLOC_53941.2:Uncharacterized	N-Term(TMT6plex); K11(TMT6plex)	1698.94							0	0.0001043	High	3.79758	High	53.31	0.00063489	0
LRVEDALNATK	4	2	2	MLOC_57334.1;MLOC_57334.1:Uncharacterized;MLOC_50049.1;MLOC_50049.1:Uncharacterized	N-Term(TMT6plex); K11(TMT6plex)	1688.01							0	5.034e-05	High	4.1673	High	22.05	0.700454	1
RPFAAIVGGSK	3	1	1	MLOC_76055.1;MLOC_76055.1:Phosphoglycerate	N-Term(TMT6plex); K11(TMT6plex)	1560.97	1.14489	2	8.6948	1.1676	2	2.35225	0	8.508e-06	High	4.70458	High	29.42	0.0917731	0
YTSDGEAAEAK	4	2	1	MLOC_58958.2;MLOC_58958.2:Fructose-bisphosphate	N-Term(TMT6plex); K11(TMT6plex)	1599.83	1.18249	2	10.3309	1.22012	2	23.0963	0	4.94e-07	High	5.02628	High	60.16	0.000112672	0
TNAENEFVTIK	1	1	1	P04264	N-Term(TMT6plex); K11(TMT6plex)	1723.97	1.36867	1		1.00938	1		0	1.421e-06	High	5.14194				0
VVATEVLGGGK	2	1	1	MLOC_36424.1;MLOC_36424.1:Uncharacterized	N-Term(TMT6plex); K11(TMT6plex)	1487.92	1.15402	1		1.16412	1		0	0.0006143	High	2.8909	High	28.96	0.118672	0
VQEVVSEIFGK	4	3	1	MLOC_50972.2;MLOC_50972.2:Uncharacterized	N-Term(TMT6plex); K11(TMT6plex)	1693	0.974044	2	3.82884	1.09913	2	1.56458	0	0.0003154	High	3.64917	High	35.46	0.0326402	0
TTPSVVAFSQK	2	2	1	MLOC_50972.2;MLOC_50972.2:Uncharacterized	N-Term(TMT6plex); K11(TMT6plex)	1622.95	0.916657	1		1.11581	1		0	3.567e-05	High	4.79617	High	39.71	0.0120162	0
EITALAPSSMK	10	12	3	MLOC_78511.1;MLOC_78511.1:Predicted;MLOC_74533.1;MLOC_74533.1:Predicted;MLOC_54382.1;MLOC_54382.1:Predicted	N-Term(TMT6plex); K11(TMT6plex)	1605.93							0	0.0002098	High	4.35299	High	49.28	0.00160878	0
DAYVGDEAQSK	4	11	4	MLOC_78511.1;MLOC_78511.1:Predicted;MLOC_74533.1;MLOC_74533.1:Predicted;MLOC_73132.2;MLOC_73132.2:Predicted;MLOC_54382.1;MLOC_54382.1:Predicted	N-Term(TMT6plex); K11(TMT6plex)	1640.86							0	8.973e-07	High	4.77587	High	67.84	1.93707e-05	0
NILVIGPVPGK	17	2	1	AGP50767;AGP50767:cytochrome	N-Term(TMT6plex); K11(TMT6plex)	1565.02	1.12691	9	11.9745	1.14509	9	9.12977	0	1.653e-05	High	3.84952	High	54.96	9.31929e-05	0
LSDAESMMALK	2	1	1	MLOC_4114.1;MLOC_4114.1:Uncharacterized	N-Term(TMT6plex); K11(TMT6plex)	1653.9	0.997971	1		1.07977	1		0	2.042e-05	High	3.62183	High	32.34	0.0837535	0
IWEDEGFNYIK	2	1	1	MLOC_52687.1;MLOC_52687.1:Uncharacterized	N-Term(TMT6plex); K11(TMT6plex)	1872	1.13162	1		1.14418	1		0	0.000546	High	2.72722	High	21.66	0.935828	0
MLVIGSEAPFK	4	3	1	MLOC_50898.6;MLOC_50898.6:Uncharacterized	N-Term(TMT6plex); K11(TMT6plex)	1649.98	1.28731	2	4.45782	1.24743	2	6.36967	0	7.168e-05	High	3.99744	High	39.33	0.0126949	0
AGIALNDNFVK	22	2	1	MLOC_72170.1;MLOC_72170.1:Glyceraldehyde-3-phosphate	N-Term(TMT6plex); K11(TMT6plex)	1619.96	1.12493	11	5.76722	1.13605	11	3.48242	0	3.273e-07	High	5.46288	High	83.72	5.26741e-07	0
LGGRDPALVNK	3	2	1	MLOC_80878.1;MLOC_80878.1:Uncharacterized	N-Term(TMT6plex); K11(TMT6plex)	1597.98	1.06904	2	17.592	1.12526	2	1.57233	0.0003704	0.003282	High	3.82085	High	16.94	1.45152	1
NIIVATGSDVK	2	1	1	MLOC_10856.1;MLOC_10856.1:Dihydrolipoyl	N-Term(TMT6plex); K11(TMT6plex)	1574.95	1.10196	1		1.14112	1		0	1.892e-06	High	4.89239	High	46.94	0.00228197	0
NSSGDLMSSSK	2	1	1	MLOC_18081.1;MLOC_18081.1:Predicted	N-Term(TMT6plex); K11(TMT6plex)	1570.82	1.09881	1		1.00845	1		0	2.468e-06	High	5.40448	High	48.66	0.00156975	0
HMAAQIFSDPK	3	4	1	MLOC_54057.7;MLOC_54057.7:Glutamine	N-Term(TMT6plex); K11(TMT6plex)	1702.94	1.01947	2	1.04684	1.07125	2	3.89106	0	0.0002019	High	2.74386	High	13.94	6.14348	0
ALDTAEGLGLK	2	1	1	MLOC_21933.2;MLOC_21933.2:Predicted	N-Term(TMT6plex); K11(TMT6plex)	1545.93	1.0844	1		1.13706	1		0	3.957e-07	High	5.33454	High	79.1	1.49847e-06	0
VTPPGNEAGLK	4	1	1	MLOC_23006.1;MLOC_23006.1:Uncharacterized	N-Term(TMT6plex); K11(TMT6plex)	1540.91	1.13456	2	5.26909	1.15519	2	1.31885	0	0.0001643	High	3.9726	High	55.92	0.000232192	0
DEMIDIIGVTK	2	2	2	MLOC_37798.1;MLOC_37798.1:Uncharacterized;MLOC_56031.1;MLOC_56031.1:Uncharacterized	N-Term(TMT6plex); K11(TMT6plex)	1691.97							0	1.394e-06	High	3.5448	High	60.04	0.000145999	0
NQLETYVYNMK	7	1	1	MLOC_55999.1;MLOC_55999.1:Uncharacterized	N-Term(TMT6plex); K11(TMT6plex)	1861	0.985128	4	27.3495	1.32764	4	4.74128	0	0.0001071	High	3.45788	High	43.79	0.00612539	0
ITSFLDPDGWK	4	1	1	MLOC_12359.1;MLOC_12359.1:Predicted	N-Term(TMT6plex); K11(TMT6plex)	1736.97	1.07458	2	6.77302	1.10193	2	8.27482	0	4.634e-06	High	4.26371	High	49.89	0.00148463	0
QPGPLPGLNTK	2	1	1	MLOC_12359.1;MLOC_12359.1:Predicted	N-Term(TMT6plex); K11(TMT6plex)	1579.96	1.13801	1		1.16222	1		0	0.0003028	High	3.80721	High	60.51	6.18439e-05	0
VVLVDYADFLK	2	1	1	MLOC_12359.1;MLOC_12359.1:Predicted	N-Term(TMT6plex); K11(TMT6plex)	1740.04	1.11222	1		1.28527	1		0	5.11e-07	High	5.34948	High	75	2.73063e-06	0
MELPEWVDIVK	2	1	1	MLOC_15224.1;MLOC_15224.1:Predicted	N-Term(TMT6plex); K11(TMT6plex)	1817.04	0.975942	1		1.16	1		0	1.205e-06	High	4.71409	High	61.92	8.68592e-05	0
VIEETNESWEK	3	2	1	MLOC_15501.1;MLOC_15501.1:Predicted	N-Term(TMT6plex); K11(TMT6plex)	1821.97	1.12405	2	9.65188	1.06949	2	3.60873	0	3.534e-08	High	5.0559	High	78.15	2.2974e-06	0
IAFTGSTDTGK	2	2	1	MLOC_34526.1;MLOC_34526.1:Predicted	N-Term(TMT6plex); K11(TMT6plex)	1555.88	1.26123	1		1.32393	1		0	2.072e-06	High	4.7018	High	60.08	0.000119381	0
NVVLDEHGNPK	2	1	1	MLOC_51927.1;MLOC_51927.1:Uncharacterized	N-Term(TMT6plex); K11(TMT6plex)	1679.95	0.935633	1		1.14285	1		0	0.0001572	High	3.26925	High	42.06	0.00895179	0
LFAIPLTTTSK	4	1	1	MLOC_13187.1;MLOC_13187.1:Uncharacterized	N-Term(TMT6plex); K11(TMT6plex)	1650.03	1.15308	2	13.721	1.17496	2	6.43949	0	5.227e-05	High	3.64593	High	48.96	0.000839849	0
SLILTGLAESK	2	4	1	MLOC_15227.8;MLOC_15227.8:Uncharacterized	N-Term(TMT6plex); K11(TMT6plex)	1589.99	1.16271	1		1.17752	1		0	0.0007337	High	3.10445	High	35.01	0.0265336	0
SSNDNNDGGYK	2	2	1	MLOC_15537.2;MLOC_15537.2:Uncharacterized	N-Term(TMT6plex); K11(TMT6plex)	1628.79	1.03739	1		1.08548	1		0	1.654e-07	High	4.852	High	82.21	4.14509e-07	0
SSTEDSQAYNK	2	2	1	MLOC_15537.2;MLOC_15537.2:Uncharacterized	N-Term(TMT6plex); K11(TMT6plex)	1687.86	1.0987	1		1.11574	1		0	1.812e-06	High	4.69734	High	68.41	1.56109e-05	0
SSSDDYDGGYK	2	2	1	MLOC_15537.2;MLOC_15537.2:Uncharacterized	N-Term(TMT6plex); K11(TMT6plex)	1651.79	0.869416	1		0.93382	1		0	2.776e-07	High	4.38054	High	65.27	1.7518e-05	0
TSTDGYGSGYK	2	2	1	MLOC_15537.2;MLOC_15537.2:Uncharacterized	N-Term(TMT6plex); K11(TMT6plex)	1593.82	0.891357	1		0.928215	1		0	4.691e-07	High	5.16426	High	48.97	0.00137857	0
SSTEDSQAYMK	2	2	1	MLOC_15537.2;MLOC_15537.2:Uncharacterized	N-Term(TMT6plex); K11(TMT6plex)	1704.85	0.963517	1		1.07587	1		0	1.445e-06	High	4.24529	High	58.39	0.000134156	0
YNQDYDEGNIK	2	2	1	MLOC_37729.2;MLOC_37729.2:Uncharacterized	N-Term(TMT6plex); K11(TMT6plex)	1816.91	1.05498	1		1.18938	1		0	0.0005433	High	2.90732	High	29.53	0.101679	0
QQVQDVLEAAK	2	2	1	MLOC_37729.2;MLOC_37729.2:Uncharacterized	N-Term(TMT6plex); K11(TMT6plex)	1686.98	1.13746	1		1.154	1		0	1.264e-07	High	5.4147	High	81.1	9.4741e-07	0
DGDEISLESLK	2	1	1	MLOC_38404.1;MLOC_38404.1:Uncharacterized	N-Term(TMT6plex); K11(TMT6plex)	1663.92	1.2017	1		1.18485	1		0	9.977e-08	High	4.62413	High	59.65	0.000183617	0
YTSDGEAAAAK	6	1	1	MLOC_52040.2;MLOC_52040.2:Fructose-bisphosphate	N-Term(TMT6plex); K11(TMT6plex)	1541.82	1.04682	3	0.308663	1.10702	3	8.11718	0	5.002e-07	High	5.43725	High	75.31	3.43172e-06	0
VGQVAAVAQAK	4	1	1	MLOC_64900.1;MLOC_64900.1:Phenylalanine	N-Term(TMT6plex); K11(TMT6plex)	1499.93	1.02008	2	12.6911	1.11851	2	2.66558	0	6.784e-07	High	5.27675	High	69.46	7.73429e-06	0
GIGESVASVAK	4	1	1	MLOC_65133.1;MLOC_65133.1:Uncharacterized	N-Term(TMT6plex); K11(TMT6plex)	1475.89	1.08678	2	6.55692	1.11836	2	2.13917	0	2.895e-07	High	5.09995	High	64.22	4.63403e-05	0
GDILAVAVTEK	4	1	1	MLOC_65133.1;MLOC_65133.1:Uncharacterized	N-Term(TMT6plex); K11(TMT6plex)	1573.96	1.21809	2	1.95732	1.22051	2	12.9859	0	2.237e-07	High	4.54811	High	75.38	2.88141e-06	0
EVALETASFSK	2	1	1	MLOC_78015.1;MLOC_78015.1:Predicted	N-Term(TMT6plex); K11(TMT6plex)	1639.93	1.12525	1		1.24824	1		0	6.226e-07	High	4.58143	High	50.89	0.00105341	0
VVLSVSNADTK	2	2	1	MLOC_13565.1;MLOC_13565.1:Methionine	N-Term(TMT6plex); K11(TMT6plex)	1590.95	1.21024	1		1.16772	1		0	6.646e-07	High	4.84264	High	64.26	4.76966e-05	0
LPTAILSTYAK	4	2	1	MLOC_16279.1;MLOC_16279.1:Uncharacterized	N-Term(TMT6plex); K11(TMT6plex)	1636.01	0.973746	2	15.9557	1.25514	2	0.434956	0	8.275e-07	High	3.92853	High	69.77	8.3771e-06	0
FVHAGNAQPGK	2	2	1	MLOC_18287.1;MLOC_18287.1:Predicted	N-Term(TMT6plex); K11(TMT6plex)	1583.91	1.2333	1		1.09829	1		0	0.0001435	High	3.59202	High	43.43	0.0055449	0
ETGLDQYAIAK	2	2	1	MLOC_44122.1;MLOC_44122.1:Uncharacterized	N-Term(TMT6plex); K11(TMT6plex)	1666.94	1.03429	1		1.27423	1		0	6.936e-07	High	4.56417	High	47.63	0.00254906	0
ALEAFNLDPEK	8	2	1	MLOC_59370.1;MLOC_59370.1:Serine	N-Term(TMT6plex); K11(TMT6plex)	1704.96	1.11679	4	17.5017	1.0553	4	7.59048	0	1.31e-05	High	4.00168	High	57.35	0.000275379	0
VLENVHIAANK	4	2	1	MLOC_59370.1;MLOC_59370.1:Serine	N-Term(TMT6plex); K11(TMT6plex)	1666.01	0.984102	2	14.6855	0.948652	2	4.48883	0	6.862e-05	High	3.80923	High	49.14	0.00098921	0
YNLSLGLGLNK	8	3	1	MLOC_69030.1;MLOC_69030.1:Predicted	N-Term(TMT6plex); K11(TMT6plex)	1650	1.02203	4	14.9578	1.08097	4	17.6403	0	1.591e-07	High	4.99067	High	66.26	1.93651e-05	0
GLDGSLENAIK	4	2	1	MLOC_70866.2;MLOC_70866.2:Ferredoxin-dependent	N-Term(TMT6plex); K11(TMT6plex)	1574.92	1.13214	2	10.7523	1.15061	2	16.1712	0	2.325e-05	High	4.14554	High	41.14	0.0105563	0
VVPGNPIEDIK	10	1	1	MLOC_73052.1;MLOC_73052.1:Predicted	N-Term(TMT6plex); K11(TMT6plex)	1638.99	1.31492	5	10.18	1.21667	5	3.43845	0	5.301e-06	High	3.87633	High	52.41	0.000499481	0
AASDTADAAMK	2	1	1	MLOC_13520.1;MLOC_13520.1:Uncharacterized	N-Term(TMT6plex); K11(TMT6plex)	1509.8	1.09418	1		1.08573	1		0	6.575e-07	High	4.47578	High	65.16	4.26705e-05	0
ETPGDWSHIIK	2	1	1	MLOC_13742.1;MLOC_13742.1:Aspartate	N-Term(TMT6plex); K11(TMT6plex)	1740.97	1.11811	1		1.15699	1		0.001727	0.02873	High	2.61466	High	20.35	1.20349	0
GVTSNPTIFQK	4	1	1	MLOC_20070.1;MLOC_20070.1:Uncharacterized	N-Term(TMT6plex); K11(TMT6plex)	1649.97	1.13363	2	1.6465	1.18124	2	3.23616	0	3.029e-08	High	5.62844	High	85.84	3.19254e-07	0
LLLIGDSGVGK	8	5	2	MLOC_26110.1;MLOC_26110.1:Predicted;MLOC_57578.2;MLOC_57578.2:Predicted	N-Term(TMT6plex); K11(TMT6plex)	1529.97							0	1.739e-06	High	4.26924	High	68.94	9.30524e-06	0
LDPELISLNAK	2	4	1	MLOC_37244.2;MLOC_37244.2:Uncharacterized	N-Term(TMT6plex); K11(TMT6plex)	1671.02	1.26911	1		1.16938	1		8.952e-05	0.0008417	High	2.67212	High	20.41	0.782525	0
SVGTLGEADLK	4	1	1	MLOC_67009.1;MLOC_67009.1:Phosphoglycerate	N-Term(TMT6plex); K11(TMT6plex)	1547.91	1.11369	2	0.921868	1.11339	2	1.61913	0	7.365e-07	High	4.74044	High	71.88	8.48414e-06	0
LTEGYYVMDPK	1	1	1	MLOC_77915.1;MLOC_77915.1:Predicted	N-Term(TMT6plex); K11(TMT6plex)	1773.95	1.38777	1		1.20529	1		0.001509	0.02718	High	1.22115				0
GDTNTISMSYK	2	1	1	MLOC_79331.1;MLOC_79331.1:Pyruvate	N-Term(TMT6plex); K11(TMT6plex)	1674.88	1.11452	1		1.09845	1		0	1.37e-06	High	4.16549	High	60.92	9.59183e-05	0
DLAEDVLQLAK	2	2	1	MLOC_79988.1;MLOC_79988.1:Predicted	N-Term(TMT6plex); K11(TMT6plex)	1672.99	1.33856	1		1.2204	1		0	2.727e-07	High	4.47136	High	60	0.00011735	0
QPSQGPTFGIK	2	2	1	MLOC_12614.1;MLOC_12614.1:Uncharacterized	N-Term(TMT6plex); K11(TMT6plex)	1617.94	1.01066	1		1.0859	1		0	1.258e-06	High	4.60027	High	50.62	0.00129264	0
TAGTTILSAIK	10	1	1	MLOC_165.1;MLOC_165.1:Uncharacterized	N-Term(TMT6plex); K11(TMT6plex)	1533.96	1.11428	5	3.76836	1.12891	5	5.9848	0	1.388e-07	High	5.24736	High	74.68	2.60753e-06	0
SASTPLLPLPK	7	1	1	MLOC_165.1;MLOC_165.1:Uncharacterized	N-Term(TMT6plex); K11(TMT6plex)	1582	1.15919	4	4.20864	1.12777	4	6.39203	0	3.173e-06	High	3.95351	High	50.37	0.000417382	0
YLFQEGVLYAK	1	1	1	MLOC_21004.1;MLOC_21004.1:Predicted	N-Term(TMT6plex); K11(TMT6plex)	1789.04	1.21126	1		1.13039	1		0.0004984	0.01043	High	2.39738				0
IVLTISNAASK	2	1	1	MLOC_212.1;MLOC_212.1:Uncharacterized	N-Term(TMT6plex); K11(TMT6plex)	1574.99	1.09697	1		1.12417	1		0	1.738e-06	High	4.77377	High	36.48	0.0141128	0
QLEEQAQAILK	24	1	1	MLOC_22198.1;MLOC_22198.1:Predicted	N-Term(TMT6plex); K11(TMT6plex)	1729.03	1.10995	12	5.6569	1.16166	12	5.84936	0	5.431e-07	High	5.3945	High	77.02	1.88083e-06	0
SSASFPAQVAK	2	1	1	MLOC_26558.1;MLOC_26558.1:Uncharacterized	N-Term(TMT6plex); K11(TMT6plex)	1550.9	1.15637	1		1.08102	1		0	6.324e-07	High	5.09083	High	67.12	2.70365e-05	0
VGIDEVASVVK	4	1	1	MLOC_34374.2;MLOC_34374.2:Uncharacterized	N-Term(TMT6plex); K11(TMT6plex)	1573.96	1.19377	2	4.10866	1.15588	2	0.922728	0	2.383e-07	High	4.959	High	58.49	0.000141013	0
AGVDAAVEALK	2	2	1	MLOC_34374.2;MLOC_34374.2:Uncharacterized	N-Term(TMT6plex); K11(TMT6plex)	1501.9	1.16559	1		1.10584	1		0	1.385e-06	High	3.9311	High	47.11	0.00217297	0
MPADLIISAEK	2	1	1	MLOC_34595.1;MLOC_34595.1:Uncharacterized	N-Term(TMT6plex); K11(TMT6plex)	1645.96	1.14287	1		1.14705	1		0.0004647	0.007068	High	2.03767	High	27.56	0.225549	0
QATAQVLASQK	2	2	1	MLOC_44064.1;MLOC_44064.1:Uncharacterized	N-Term(TMT6plex); K11(TMT6plex)	1602.96	1.076	1		1.17432	1		0	1.999e-06	High	5.40055	High	49.42	0.00137431	0
SVVENLVSNTK	2	1	1	MLOC_44064.1;MLOC_44064.1:Uncharacterized	N-Term(TMT6plex); K11(TMT6plex)	1647.97	1.2105	1		1.13575	1		0	1.582e-06	High	4.86053	High	47.85	0.00202777	0
SITSGFGVLLK	8	1	1	MLOC_53211.1;MLOC_53211.1:Uncharacterized	N-Term(TMT6plex); K11(TMT6plex)	1579.99	1.14655	4	3.20599	1.15139	4	4.76839	0	4.921e-07	High	5.2349	High	82.86	2.73814e-07	0
LLIQNQDEMIK	4	2	2	MLOC_55848.1;MLOC_55848.1:Uncharacterized;MLOC_66700.1;MLOC_66700.1:Uncharacterized	N-Term(TMT6plex); K11(TMT6plex)	1803.05							0	6.817e-08	High	4.82427	High	76.69	2.73219e-06	0
FLELAGIPTVK	6	1	1	MLOC_58581.1;MLOC_58581.1:Uncharacterized	N-Term(TMT6plex); K11(TMT6plex)	1646.03	1.1318	3	10.6679	1.15243	3	5.99815	0	1.585e-05	High	4.42952	High	51.05	0.000467608	0
IGVQIIQNALK	4	2	1	MLOC_66031.3;MLOC_66031.3:Uncharacterized	N-Term(TMT6plex); K11(TMT6plex)	1655.07	1.07335	3	0.923133	1.08247	3	4.26631	0	1.168e-06	High	5.46565	High	39.48	0.00337032	0
QVHPDIGISSK	4	6	2	MLOC_76747.1;MLOC_76747.1:Histone;MLOC_72322.1;MLOC_72322.1:Uncharacterized	N-Term(TMT6plex); K11(TMT6plex)	1638.96							0	5.302e-06	High	3.99565	High	61.6	7.46486e-05	0
DLEQQEYYDPK	2	2	1	MLOC_10230.2;MLOC_10230.2:Uncharacterized	N-Term(TMT6plex); K11(TMT6plex)	1885.96	1.01804	1		1.06705	1		0	2.586e-05	High	3.3147	High	63.09	5.92771e-05	0
NIIIATGSDVK	2	1	1	MLOC_10877.1;MLOC_10877.1:Uncharacterized	N-Term(TMT6plex); K11(TMT6plex)	1588.97	1.26158	1		1.27398	1		0	5.994e-06	High	4.56771	High	40.91	0.00739596	0
TLPGPVTDPSK	2	1	1	MLOC_11890.1;MLOC_11890.1:Glutamine	N-Term(TMT6plex); K11(TMT6plex)	1569.93	1.25776	1		1.28242	1		0	4.142e-06	High	3.70074	High	59.98	9.83017e-05	0
FLADGAAAYTK	6	1	1	MLOC_12954.1;MLOC_12954.1:Uncharacterized	N-Term(TMT6plex); K11(TMT6plex)	1585.91	1.05995	3	3.80366	1.28435	3	12.1702	0	4.975e-06	High	4.30318	High	52.71	0.000726272	0
ALGLELDLTEK	6	1	1	MLOC_12954.1;MLOC_12954.1:Uncharacterized	N-Term(TMT6plex); K11(TMT6plex)	1660	1.32789	3	6.03052	1.33311	3	19.464	0	7.587e-07	High	4.87543	High	69.09	1.25838e-05	0
GGPNYQTGLAK	2	4	1	MLOC_17197.3;MLOC_17197.3:Predicted	N-Term(TMT6plex); K11(TMT6plex)	1563.89	1.10255	1		1.16801	1		0	5.9e-08	High	4.95813	High	69.36	1.71383e-05	0
LSGIVGVPTSK	11	1	1	MLOC_17604.2;MLOC_17604.2:Uncharacterized	N-Term(TMT6plex); K11(TMT6plex)	1515.95	1.13818	6	15.5175	1.20253	6	12.5179	0	0.0002069	High	3.73001	High	52.2	0.000483855	0
WYPTVEEGSNK	4	1	1	MLOC_22512.2;MLOC_22512.2:Predicted	N-Term(TMT6plex); K11(TMT6plex)	1767.94	1.1397	2	8.76854	1.18989	2	1.73511	0	9.494e-06	High	3.9121	High	62.11	8.68015e-05	0
FAATVEQSHLK	2	4	1	MLOC_2967.2;MLOC_2967.2:Uncharacterized	N-Term(TMT6plex); K11(TMT6plex)	1688.98	1.02453	1		1.11666	1		0	7.22e-05	High	3.58623	High	44.04	0.00595039	0
ILMVGLDAAGK	4	4	1	MLOC_33833.2;MLOC_33833.2:Uncharacterized	N-Term(TMT6plex); K11(TMT6plex)	1545.95	1.26601	2	0.379041	1.21819	2	10.8357	0	1.239e-05	High	3.20208	High	23.9	0.433453	0
DTQEMLDLAAK	2	3	1	MLOC_3734.1;MLOC_3734.1:Uncharacterized	N-Term(TMT6plex); K11(TMT6plex)	1692.93	1.10512	1		1.16031	1		0	1.682e-05	High	3.79737	High	15.18	4.99834	0
ISEETLPEQLK	5	3	1	MLOC_44588.1;MLOC_44588.1:Uncharacterized	N-Term(TMT6plex); K11(TMT6plex)	1744.99	1.19053	3	1.42439	1.10113	3	2.01437	0.000263	0.002377	High	2.91098	High	26.48	0.327575	0
DAAGAPDVLTK	2	2	1	MLOC_44588.1;MLOC_44588.1:Uncharacterized	N-Term(TMT6plex); K11(TMT6plex)	1515.88	1.1518	1		1.22683	1		0	4.991e-07	High	5.12064	High	70.23	1.25665e-05	0
FLSVVLAPSTK	2	2	1	MLOC_50248.1;MLOC_50248.1:Uncharacterized	N-Term(TMT6plex); K11(TMT6plex)	1620.02	1.13918	1		1.16636	1		0	0.0001592	High	3.35833	High	43.11	0.00303453	0
QFGIGGALPPK	8	2	2	MLOC_58090.1;MLOC_58090.1:Uncharacterized;MLOC_32946.1;MLOC_32946.1:Uncharacterized	N-Term(TMT6plex); K11(TMT6plex)	1542.95							0	9.87e-05	High	3.14457	High	53.64	0.000382775	0
SEIGQFAATIK	10	2	1	MLOC_73817.1;MLOC_73817.1:Uncharacterized	N-Term(TMT6plex); K11(TMT6plex)	1622.96	1.19139	5	3.7316	1.2188	5	6.29687	0	1.886e-07	High	5.0113	High	68.39	1.64725e-05	0
TPNPGPEFIEK	2	3	1	MLOC_10028.3;MLOC_10028.3:Uncharacterized	N-Term(TMT6plex); K11(TMT6plex)	1686.95	1.2561	1		1.13748	1		0	9.934e-05	High	3.68768	High	66.37	3.25251e-05	0
EAGPLPGLGTK	4	2	1	MLOC_12179.2;MLOC_12179.2:Predicted	N-Term(TMT6plex); K11(TMT6plex)	1497.91	0.986566	2	5.858	1.03188	2	6.17499	0	5.217e-05	High	4.55808	High	56.54	0.000183223	0
SVFVDNVDFAK	4	2	1	MLOC_12179.2;MLOC_12179.2:Predicted	N-Term(TMT6plex); K11(TMT6plex)	1698.95	1.14504	2	4.14962	1.12329	2	0.167248	0	2.75e-05	High	4.21183	High	53.54	0.000563636	0
ITAILDPDGWK	4	2	1	MLOC_12179.2;MLOC_12179.2:Predicted	N-Term(TMT6plex); K11(TMT6plex)	1686.99	1.06301	2	0.879825	1.09563	2	0.983724	0	1.993e-05	High	4.4776	High	65.2	3.6028e-05	0
SGEVVETTQVK	2	2	1	MLOC_13519.1;MLOC_13519.1:Uncharacterized	N-Term(TMT6plex); K11(TMT6plex)	1634.94	1.23925	1		1.1966	1		0	1.265e-05	High	3.98132	High	40.31	0.0137106	0
AQGQYIVASSK	2	1	1	MLOC_17554.1;MLOC_17554.1:Predicted	N-Term(TMT6plex); K11(TMT6plex)	1609.94	1.06896	1		1.25305	1		0	3.663e-07	High	5.32008	High	66.76	2.60099e-05	0
IGIVGLPNVGK	4	1	1	MLOC_19548.2;MLOC_19548.2:Uncharacterized	N-Term(TMT6plex); K11(TMT6plex)	1524.99	1.25658	2	32.5379	1.39289	2	29.5477	0	0.0001242	High	4.24168	High	52.72	0.000130166	0
ELEAYNTSTEK	2	1	1	MLOC_34756.1;MLOC_34756.1:Predicted	N-Term(TMT6plex); K11(TMT6plex)	1742.92	1.16398	1		1.28477	1		0	3.46e-06	High	3.79814	High	58.23	0.000190448	0
ELVSYTSNEEK	4	1	1	MLOC_37421.1;MLOC_37421.1:Nucleoside	N-Term(TMT6plex); K11(TMT6plex)	1756.94	1.09207	2	10.7263	1.05673	2	4.54893	0	1.931e-07	High	5.20256	High	60.87	0.000116058	0
GAGIGTPEAIK	2	2	1	MLOC_4273.1;MLOC_4273.1:Uncharacterized	N-Term(TMT6plex); K11(TMT6plex)	1471.89	1.2643	1		1.36778	1		0	1.627e-05	High	4.41106	High	68.34	1.40986e-05	0
NADFSLANVTK	4	1	1	MLOC_48344.2;MLOC_48344.2:Uncharacterized	N-Term(TMT6plex); K11(TMT6plex)	1637.93	1.16643	2	6.07008	1.18829	2	1.83752	0	5.939e-07	High	4.91742	High	68.06	2.04616e-05	0
VGAEALSWAAK	2	2	1	MLOC_49095.3;MLOC_49095.3:Uncharacterized	N-Term(TMT6plex); K11(TMT6plex)	1560.92	0.861584	1		1.06163	1		0	6.637e-07	High	5.16978	High	67.86	2.38402e-05	0
VLQAQDDLVNK	12	1	1	MLOC_57866.1;MLOC_57866.1:Predicted	N-Term(TMT6plex); K11(TMT6plex)	1701	1.26643	6	6.45648	1.14662	6	3.93475	0	4.751e-07	High	5.16929	High	62.44	6.96456e-05	0
AFVPFSQVSSK	8	1	1	MLOC_72404.1;MLOC_72404.1:Uncharacterized	N-Term(TMT6plex); K11(TMT6plex)	1654.96	0.901404	4	5.72294	1.1035	4	10.9575	0	2.656e-06	High	3.55273	High	50.42	0.000955935	0
GGVVALVEGLK	4	1	1	MLOC_72404.1;MLOC_72404.1:Uncharacterized	N-Term(TMT6plex); K11(TMT6plex)	1499.96	1.18323	2	15.9789	1.13422	2	2.69591	0	3.429e-07	High	4.72276	High	59.85	4.65814e-05	0
ASSSGASSASK	2	2	1	MLOC_80839.1;MLOC_80839.1:Predicted	N-Term(TMT6plex); K11(TMT6plex)	1397.76	1.05123	1		0.945481	1		0	4.03e-08	High	4.65991	High	77.27	2.08874e-06	0
SESSSEVTGPK	2	2	1	MLOC_81502.1;MLOC_81502.1:Predicted	N-Term(TMT6plex); K11(TMT6plex)	1565.84	1.27888	1		1.10604	1		0	3.746e-05	High	3.32325	High	47.62	0.00250996	0
VSELQQQFEGK	2	2	1	MLOC_81502.1;MLOC_81502.1:Predicted	N-Term(TMT6plex); K11(TMT6plex)	1750.98	1.37631	1		1.20604	1		0	9.128e-06	High	3.31657	High	17.3	2.84061	0
ALEIAEANLSK	14	1	1	AGP50761;AGP50761:ATP	N-Term(TMT6plex); K11(TMT6plex)	1616.96	1.16521	7	7.63815	1.13713	7	10.1836	0	1.941e-07	High	5.19263	High	84.51	4.4232e-07	0
IGSFTTSFGAK	1	1	1	AGP50802;AGP50802:NADH-plastoquinone	N-Term(TMT6plex); K11(TMT6plex)	1573.9	1.20509	1		1.27607	1		0.0001673	0.002085	High	2.65658				0
GLVDFNISGAK	2	1	1	MLOC_1509.1;MLOC_1509.1:Predicted	N-Term(TMT6plex); K11(TMT6plex)	1578.93	1.28534	1		1.22591	1		0	3.664e-06	High	3.54337	High	22.96	0.64872	0
QQLEEAVSIPK	2	2	1	MLOC_15154.1;MLOC_15154.1:Uncharacterized	N-Term(TMT6plex); K11(TMT6plex)	1700	1.33428	1		1.35265	1		0	1.983e-06	High	3.62377	High	58.57	0.000153937	0
FNPNLWPSGQK	1	3	1	MLOC_15937.4;MLOC_15937.4:Uncharacterized	N-Term(TMT6plex); K11(TMT6plex)	1745.98	1.16724	1		1.17649	1		0.002566	0.04665	High	2.27312				0
SGGGGGRPEPK	1	1	1	MLOC_1635.1;MLOC_1635.1:Uncharacterized	N-Term(TMT6plex); K11(TMT6plex)	1456.82	1.09559	1		1.28151	1		0.0004984	0.005729	High	2.87351				0
LAGAAQSTADK	4	4	2	MLOC_19141.1;MLOC_19141.1:Non-specific;MLOC_79050.1;MLOC_79050.1:Non-specific	N-Term(TMT6plex); K11(TMT6plex)	1490.86							0	1.238e-06	High	5.45266	High	69.59	1.79797e-05	0
AYDGQDADPAK	2	3	1	MLOC_19422.4;MLOC_19422.4:Uncharacterized	N-Term(TMT6plex); K11(TMT6plex)	1608.83	1.3162	1		1.34636	1		0	0.0001889	High	2.29756	High	36.69	0.0272683	0
IMAPVFADLAK	6	1	1	MLOC_19488.1;	N-Term(TMT6plex); K11(TMT6plex)	1633.98	1.27675	3	7.32856	1.21108	3	5.11688	0	3.177e-07	High	4.7928	High	67.72	1.86202e-05	0
VADIPFLEPYK	2	1	1	MLOC_2075.1;MLOC_2075.1:Predicted	N-Term(TMT6plex); K11(TMT6plex)	1750.03	1.12699	1		1.10553	1		0.0001337	0.0017	High	2.66626	High	19	1.54281	0
ITVDSATLFNK	2	1	1	MLOC_21379.2;MLOC_21379.2:Uncharacterized	N-Term(TMT6plex); K11(TMT6plex)	1666.98	1.04093	1		1.35871	1		0	0.0004024	High	2.64196	High	43.83	0.00440082	0
TIAGNLEGLVK	4	2	1	MLOC_2513.2;MLOC_2513.2:Predicted	N-Term(TMT6plex); K11(TMT6plex)	1572.98	1.13633	2	7.25101	1.10443	2	10.5067	0	1.159e-07	High	5.44764	High	77.07	1.34392e-06	0
YFEEISQDTGK	2	4	1	MLOC_33306.1;MLOC_33306.1:Predicted	N-Term(TMT6plex); K11(TMT6plex)	1774.93	1.2905	1		1.29501	1		0	0.0003637	High	3.25579	High	30.43	0.109141	0
NVIFSAADNAK	4	3	1	MLOC_37549.3;MLOC_37549.3:Predicted	N-Term(TMT6plex); K11(TMT6plex)	1607.92	1.08097	2	8.73731	1.10352	2	7.13877	0	1.296e-07	High	4.5545	High	76.89	2.87525e-06	0
ASGASYSSVVK	2	1	1	MLOC_38258.1;MLOC_38258.1:Uncharacterized	N-Term(TMT6plex); K11(TMT6plex)	1513.87	0.862308	1		1.18926	1		0	3.389e-08	High	4.77781	High	81.01	9.65663e-07	0
LQPFGQVPAFK	8	1	1	MLOC_39273.1;MLOC_39273.1:Uncharacterized	N-Term(TMT6plex); K11(TMT6plex)	1690.01	1.05428	4	3.76159	1.12312	4	6.09849	0	3.439e-05	High	3.72598	High	48.8	0.00154632	0
IDVDELAEVAK	2	2	1	MLOC_43714.4;MLOC_43714.4:Uncharacterized	N-Term(TMT6plex); K11(TMT6plex)	1659.96	1.33826	1		1.16262	1		0	9.534e-05	High	2.86567	High	35.35	0.0398083	0
VEAMPTFVLVK	2	2	1	MLOC_43714.4;MLOC_43714.4:Uncharacterized	N-Term(TMT6plex); K11(TMT6plex)	1692.02	1.08721	1		1.11798	1		0	0.0004178	High	2.87075	High	23.05	0.460521	0
FSDASVQSDAK	2	1	1	MLOC_45046.1;MLOC_45046.1:Uncharacterized	N-Term(TMT6plex); K11(TMT6plex)	1612.86	1.07633	1		1.10987	1		0	5.742e-07	High	4.53839	High	47.5	0.00224419	0
EGVEVGQLVEK	2	1	1	MLOC_45195.1;MLOC_45195.1:Uncharacterized	N-Term(TMT6plex); K11(TMT6plex)	1644.96	1.26013	1		1.08457	1		0	0.0005834	High	2.97292	High	15.44	3.68486	0
TLNDQIVVLSK	2	1	1	MLOC_49966.1;MLOC_49966.1:Uncharacterized	N-Term(TMT6plex); K11(TMT6plex)	1688.04	0.972817	1		1.10518	1		0	3.702e-07	High	4.69044	High	68.56	1.23155e-05	0
GEQFDGVEAVK	2	2	1	MLOC_52405.1;MLOC_52405.1:Predicted	N-Term(TMT6plex); K11(TMT6plex)	1636.9	1.13956	1		1.15158	1		0	1.628e-07	High	4.87229	High	70.01	1.53097e-05	0
FFNTFAAPFTK	6	2	1	MLOC_53469.1;MLOC_53469.1:Photosystem	N-Term(TMT6plex); K11(TMT6plex)	1748.98	0.859935	3	7.11121	1.094	3	4.2544	0	6.275e-06	High	4.0643	High	55.16	0.000495435	0
ADAPASEAASK	2	1	1	MLOC_53947.1;MLOC_53947.1:Predicted	N-Term(TMT6plex); K11(TMT6plex)	1475.81	1.14538	1		1.11093	1		0	1.216e-07	High	4.66335	High	70.01	1.37383e-05	0
YTTPLQGLGAK	3	1	1	MLOC_54544.1;MLOC_54544.1:Uncharacterized	N-Term(TMT6plex); K11(TMT6plex)	1606.96	1.2308	2	1.11318	1.15903	2	13.2468	0	8.945e-05	High	5.14921	High	49.77	0.00116035	0
MIAPVIDELAK	6	1	1	MLOC_54831.1;MLOC_54831.1:Uncharacterized	N-Term(TMT6plex); K11(TMT6plex)	1658	1.0042	3	13.7983	1.07192	3	17.0801	0	1.738e-07	High	5.06981	High	75.39	2.45274e-06	0
ETIAGLGENIK	7	1	1	MLOC_58105.1;MLOC_58105.1:Elongation	N-Term(TMT6plex); K11(TMT6plex)	1602.95	1.07662	4	2.60848	1.09249	4	7.50953	0	9.733e-07	High	4.53393	High	63.59	5.32027e-05	0
EVVEAMEGQLK	4	1	1	MLOC_61327.1;MLOC_61327.1:Uncharacterized	N-Term(TMT6plex); K11(TMT6plex)	1690.95	1.12626	2	5.03182	1.08551	2	4.03875	0	1.166e-06	High	5.82944	High	62.84	8.48633e-05	0
TILSFAVPDQK	8	1	1	MLOC_64156.12;MLOC_64156.12:Uncharacterized	N-Term(TMT6plex); K11(TMT6plex)	1677	1.19413	4	15.2518	1.2517	4	16.4001	0	0.0002634	High	4.16624	High	43.39	0.00513577	0
TVTVGDLTAGK	4	1	1	MLOC_74367.1;MLOC_74367.1:Predicted	N-Term(TMT6plex); K11(TMT6plex)	1519.91	1.36378	2	25.1634	1.30137	2	16.6363	0	1.968e-06	High	5.09729	High	69.91	1.13733e-05	0
YALLADDGVVK	4	3	1	MLOC_74367.1;MLOC_74367.1:Predicted	N-Term(TMT6plex); K11(TMT6plex)	1621.96	1.13312	2	3.09497	1.07116	2	0.209184	0	6.636e-07	High	5.20244	High	58.06	0.000190782	0
TDVFQALEASK	4	1	1	MLOC_74461.1;MLOC_74461.1:Uncharacterized	N-Term(TMT6plex); K11(TMT6plex)	1666.94	1.33667	2	9.84023	1.30971	2	4.71911	0	1.938e-06	High	4.76763	High	43.87	0.00605461	0
LDGLTEAQIDK	2	1	1	MLOC_79958.1;MLOC_79958.1:Predicted	N-Term(TMT6plex); K11(TMT6plex)	1660.96	1.1675	1		1.11123	1		0	1.724e-06	High	5.0146	High	57.68	0.000257704	0
VTTPIAFDALK	4	6	1	MLOC_80320.6;MLOC_80320.6:Uncharacterized	N-Term(TMT6plex); K11(TMT6plex)	1633.99	1.11382	2	7.88557	1.10452	2	9.42495	0	3.387e-05	High	3.99652	High	40	0.009435	0
VLVTPTSDLGK	2	2	1	MLOC_81736.1;MLOC_81736.1:Predicted	N-Term(TMT6plex); K11(TMT6plex)	1587.98	1.01699	1		1.10819	1		0	9.817e-05	High	3.94866	High	54.32	0.000382587	0
LVIVGDGGTGK	4	4	1	MLOC_10456.4;MLOC_10456.4:Predicted	N-Term(TMT6plex); K11(TMT6plex)	1473.91	1.16045	2	18.2046	1.15654	2	16.4286	0	4.486e-06	High	4.25078	High	51.9	0.000656308	0
VLIEVAVAEDK	1	1	1	MLOC_11113.1;MLOC_11113.1:Uncharacterized	N-Term(TMT6plex); K11(TMT6plex)	1644.01	1.07416	1		1.12932	1		0.009783	0.1273			High	11.43	6.48224	0
FVFDDDALEVK	4	1	1	MLOC_12176.3;MLOC_12176.3:Predicted	N-Term(TMT6plex); K11(TMT6plex)	1755.96	1.16008	2	8.87703	1.2615	2	6.72057	0	1.642e-07	High	4.44883	High	72.75	7.09527e-06	0
EPGPLPGISTK	2	3	1	MLOC_15889.1;MLOC_15889.1:Uncharacterized	N-Term(TMT6plex); K11(TMT6plex)	1553.93	1.20396	1		1.2451	1		0	6.671e-05	High	3.31159	High	30.17	0.0826987	0
LSLDVPAADGK	2	1	1	MLOC_17803.1;MLOC_17803.1:Uncharacterized	N-Term(TMT6plex); K11(TMT6plex)	1543.91	1.16681	1		1.14284	1		0	7.49e-06	High	3.98465	High	38.09	0.0168512	0
AGIALNDHFVK	4	1	1	MLOC_18233.1;MLOC_18233.1:Glyceraldehyde-3-phosphate	N-Term(TMT6plex); K11(TMT6plex)	1642.97	1.02056	2	4.30001	1.03889	2	9.10524	0	6.733e-06	High	3.55891	High	54.36	0.000406379	0
LIPAGETEFAK	2	1	1	MLOC_19210.1;MLOC_19210.1:Uncharacterized	N-Term(TMT6plex); K11(TMT6plex)	1633.96	1.14328	1		1.14986	1		0	0.0002342	High	3.32577	High	38.53	0.0177596	0
FQTMSENIITK	2	1	1	MLOC_19554.1;MLOC_19554.1:Predicted	N-Term(TMT6plex); K11(TMT6plex)	1769.99	1.13942	1		1.17583	1		0	3.573e-06	High	2.96155	High	41.23	0.0101025	0
GNEPSAVEFIK	2	1	1	MLOC_20786.2;MLOC_20786.2:Predicted	N-Term(TMT6plex); K11(TMT6plex)	1648.93	1.13697	1		1.16226	1		0	6.262e-07	High	4.38839	High	67.25	2.94979e-05	0
DYFATPYPLPK	2	1	1	MLOC_21535.1;MLOC_21535.1:Uncharacterized	N-Term(TMT6plex); K11(TMT6plex)	1770	1.25653	2	14.6568	1.28468	2	18.3181	0.002088	0.03503	High	2.24622				0
LSFAGADLEIK	1	3	1	MLOC_30718.1;MLOC_30718.1:Uncharacterized	N-Term(TMT6plex); K11(TMT6plex)	1621.96	1.30468	1		1.09282	1		8.952e-05	0.0001126	High	3.99461				0
GVPDAEEYFEK	2	1	1	MLOC_35914.2;MLOC_35914.2:Uncharacterized	N-Term(TMT6plex); K11(TMT6plex)	1741.91	1.08246	1		1.24968	1		0	1.091e-05	High	4.0377	High	51.29	0.000870447	0
ETDSPSDDLAK	2	1	1	MLOC_35957.1;MLOC_35957.1:Uncharacterized	N-Term(TMT6plex); K11(TMT6plex)	1635.85	1.17009	1		1.16134	1		0	1.648e-06	High	4.43474	High	61.3	9.60738e-05	0
YDAQISVFGSK	2	3	2	MLOC_37095.1;MLOC_37095.1:Uncharacterized;MLOC_34537.1;MLOC_34537.1:Uncharacterized	N-Term(TMT6plex); K11(TMT6plex)	1672.94							0	2.084e-05	High	4.3546	High	44.65	0.00502155	0
TYFTTGEQETK	2	1	1	MLOC_39121.1;MLOC_39121.1:Uncharacterized	N-Term(TMT6plex); K11(TMT6plex)	1762.93	1.11564	1		1.07567	1		0	8.308e-08	High	5.40112	High	69.6	1.55535e-05	0
DTAEESGFLFK	2	1	1	MLOC_43525.15;MLOC_43525.15:Uncharacterized	N-Term(TMT6plex); K11(TMT6plex)	1701.91	1.25796	1		1.27109	1		0	1.663e-06	High	4.29687	High	36.38	0.0300338	0
AQALVEALEGK	2	11	1	MLOC_43525.15;MLOC_43525.15:Uncharacterized	N-Term(TMT6plex); K11(TMT6plex)	1586.96	1.20405	1		1.14725	1		0	2.217e-07	High	4.36497	High	61.62	7.5373e-05	0
LVVAPQNFAIK	3	1	1	MLOC_53798.1;MLOC_53798.1:Proteasome	N-Term(TMT6plex); K11(TMT6plex)	1658.05	1.00855	2	28.2901	1.26106	2	1.7949	0	2.556e-07	High	4.31403	High	59.4	6.29762e-05	0
YVDIGIPANNK	11	2	1	MLOC_55662.1;MLOC_55662.1:40S	N-Term(TMT6plex); K11(TMT6plex)	1661.97	1.12387	6	9.15285	1.10838	6	2.7744	0	1.542e-05	High	4.26618	High	60.08	0.000138377	0
AVAVPYDGEDK	4	3	1	MLOC_60122.1;MLOC_60122.1:Uncharacterized	N-Term(TMT6plex); K11(TMT6plex)	1621.89	1.13717	2	2.28636	1.1236	2	5.34519	0	0.0007101	High	3.56073	High	27.04	0.316513	0
GVLSLPFPYQK	6	1	1	MLOC_61455.1;MLOC_61455.1:Predicted	N-Term(TMT6plex); K11(TMT6plex)	1707.03	1.07355	3	5.76054	1.12416	3	7.45149	0	4.865e-05	High	4.13576	High	37.58	0.0161489	0
LVFLGDQSVGK	4	1	1	MLOC_63589.1;MLOC_63589.1:Uncharacterized	N-Term(TMT6plex); K11(TMT6plex)	1620.98	1.18107	2	2.22593	1.2935	2	9.19468	0	6.045e-07	High	4.62798	High	62.28	6.27943e-05	0
AADVGADLVGK	6	10	1	MLOC_6480.1;MLOC_6480.1:Uncharacterized	N-Term(TMT6plex); K11(TMT6plex)	1473.87	1.22171	3	6.99328	1.19658	3	11.6458	0	1.618e-06	High	4.89926	High	68.64	1.79856e-05	0
DFFGEVTSGAK	6	1	1	MLOC_66290.1;MLOC_66290.1:Predicted	N-Term(TMT6plex); K11(TMT6plex)	1615.88	1.22087	3	0.544062	1.23797	3	1.59076	0	2.039e-06	High	4.8704	High	56.41	0.000315184	0
VTVEAAEATLK	1	1	1	MLOC_69600.1;MLOC_69600.1:Isocitrate	N-Term(TMT6plex); K11(TMT6plex)	1589.95	1.16138	1		1.13002	1		0.0008789	0.01762	High	2.2636				0
VIILGDSGVGK	4	3	1	MLOC_70429.1;MLOC_70429.1:Predicted	N-Term(TMT6plex); K11(TMT6plex)	1515.95	1.42187	2	21.3872	1.39231	2	5.40135	0	2.116e-05	High	4.04964	High	52.39	0.000457664	0
LPNLLSGLQGK	1	1	1	MLOC_72208.1;MLOC_72208.1:Uncharacterized	N-Term(TMT6plex); K11(TMT6plex)	1598.01	1.22846	1		1.05303	1		0.0004984	0.004645	High	2.44766				0
VIAPVFAEYAK	6	4	1	MLOC_72465.1;MLOC_72465.1:Uncharacterized	N-Term(TMT6plex); K11(TMT6plex)	1666	1.14205	3	6.01107	1.12994	3	2.07726	0	3.372e-07	High	4.5431	High	71.31	6.60468e-06	0
FGTDDIVTSLK	6	1	1	MLOC_75811.1;	N-Term(TMT6plex); K11(TMT6plex)	1653.95	1.28526	3	3.08715	1.33357	3	9.56687	0	4.037e-05	High	3.91584	High	34.64	0.0400245	0
DFPLAVYSIEK	6	1	1	MLOC_76349.2;MLOC_76349.2:Uncharacterized	N-Term(TMT6plex); K11(TMT6plex)	1740	1.04527	3	9.16825	1.28312	3	5.32485	0	6.202e-05	High	3.86288	High	36.21	0.0301677	0
STAFPDVYYVK	2	1	1	MLOC_78490.1;MLOC_78490.1:Uncharacterized	N-Term(TMT6plex); K11(TMT6plex)	1747.97	1.02994	1		1.24461	1		8.952e-05	0.001108	High	4.09218	High	40.22	0.0160224	0
SIPSGDAIFMK	1	1	1	MLOC_78823.1	N-Term(TMT6plex); K11(TMT6plex)	1623.92	1.29229	1		1.20897	1		0.001351	0.02513	High	2.95249				0
NDLPGLTDTEKPR	2	1	1	MLOC_80708.1;MLOC_80708.1:40S	N-Term(TMT6plex); K11(TMT6plex)	1914.07	1.27765	1		1.26185	1		0	2.854e-06	High	4.72117	High	27.32	0.233267	0
LGQQQPDGSYK	2	1	1	MLOC_10935.1;MLOC_10935.1:Uncharacterized	N-Term(TMT6plex); K11(TMT6plex)	1678.92	1.0347	1		1.06132	1		0	0.0003042	High	4.50927	High	35.69	0.0436359	0
YSQANGLQFLK	2	1	1	MLOC_12822.1;MLOC_12822.1:Photosystem	N-Term(TMT6plex); K11(TMT6plex)	1726.99	1.03952	1		1.08337	1		0	6.811e-07	High	4.52395	High	44.99	0.00433755	0
GSPEIVADTQK	2	1	1	MLOC_14345.1;MLOC_14345.1:Uncharacterized	N-Term(TMT6plex); K11(TMT6plex)	1602.92	1.06365	1		1.02115	1		0.0003704	0.003299	High	3.01017	High	29.03	0.188477	0
VPGGWQLDGQK	2	3	1	MLOC_14621.4;MLOC_14621.4:Uncharacterized	N-Term(TMT6plex); K11(TMT6plex)	1642.94	1.03062	1		1.17357	1		0.0004128	0.006187	High	3.31917	High	45.73	0.00368608	0
IQLIDLPDFSK	1	3	1	MLOC_14917.3	N-Term(TMT6plex); K11(TMT6plex)	1747.04	1.13861	1		1.20685	1		0.0004984	0.007909	High	1.91505				0
QGVSPVEQILK	2	2	1	MLOC_1507.2;MLOC_1507.2:Uncharacterized	N-Term(TMT6plex); K11(TMT6plex)	1656.02	1.07432	1		1.1669	1		0	6.749e-07	High	4.70428	High	60.36	6.86195e-05	0
LGDPVPLYANK	4	1	1	MLOC_16677.1;MLOC_16677.1:Predicted	N-Term(TMT6plex); K11(TMT6plex)	1644.98	1.05653	2	3.864	1.08576	2	1.06283	0	0.0006193	High	3.17132	High	21.41	0.835161	0
ALGGSVAGADKR	2	1	1	MLOC_172.1;MLOC_172.1:Uncharacterized	N-Term(TMT6plex); K11(TMT6plex)	1559.93	1.14286	1		1.33138	1		0.0004647	0.007556	High	2.41539	High	30.98	0.0973953	1
FFDGQTGFSDK	5	1	1	MLOC_17429.1;MLOC_17429.1:Uncharacterized	N-Term(TMT6plex); K11(TMT6plex)	1706.88	1.15184	3	8.18467	1.13188	3	7.59287	0	4.533e-07	High	4.32291	High	63.31	5.72591e-05	0
DLDASSSSPAK	2	1	1	MLOC_19301.1;MLOC_19301.1:Uncharacterized	N-Term(TMT6plex); K11(TMT6plex)	1535.83	1.15207	1		1.12402	1		0	5.301e-06	High	3.39375	High	47.92	0.0025184	0
FGSTASSPLVK	2	1	1	MLOC_19966.1;MLOC_19966.1:Uncharacterized	N-Term(TMT6plex); K11(TMT6plex)	1551.92	1.19122	1		1.19577	1		0	3.356e-07	High	4.66369	High	65.59	2.90551e-05	0
SFSTEGWVVPK	1	4	1	MLOC_20525.1	N-Term(TMT6plex); K11(TMT6plex)	1694.95	1.07745	1		1.25629	1		0.0003941	0.003217	High	2.56781				0
FDDSFSVASLK	9	2	1	MLOC_22808.3;MLOC_22808.3:Delta	N-Term(TMT6plex); K11(TMT6plex)	1673.92	1.12115	5	2.62082	1.15735	5	7.58646	0	1.131e-06	High	5.02253	High	48.66	0.00197001	0
VVTSDINELYK	2	2	1	MLOC_24733.1;MLOC_24733.1:DNA-directed	N-Term(TMT6plex); K11(TMT6plex)	1739.01	1.27184	1		1.20582	1		0	9.382e-05	High	3.63086	High	26.79	0.247001	0
ITAGFTEEDLK	5	2	1	MLOC_2642.1;MLOC_2642.1:Uncharacterized	N-Term(TMT6plex); K11(TMT6plex)	1681.94	1.19524	3	0.931509	1.22279	3	5.31537	0	5.265e-07	High	4.68798	High	57	0.000296596	0
IGYDNAAAVAK	2	2	1	MLOC_36687.1;MLOC_36687.1:Uncharacterized	N-Term(TMT6plex); K11(TMT6plex)	1550.9	1.08559	1		1.16441	1		0	2.896e-07	High	5.05665	High	56.11	0.000343604	0
SLDSFEDLGTK	2	6	1	MLOC_36880.1;MLOC_36880.1:Uncharacterized	N-Term(TMT6plex); K11(TMT6plex)	1669.91	1.40167	1		1.33085	1		0	0.0001692	High	3.28319	High	29.52	0.158036	0
SQDFLFISGTK	4	1	1	MLOC_38928.1;MLOC_38928.1:Uncharacterized	N-Term(TMT6plex); K11(TMT6plex)	1700.97	1.08021	2	10.0008	1.17903	2	4.38945	0	2.262e-06	High	4.39605	High	47.01	0.00259882	0
LAGQGVLPVWK	4	1	1	MLOC_39886.1;MLOC_39886.1:Predicted	N-Term(TMT6plex); K11(TMT6plex)	1626.01	1.14719	2	23.0631	1.2388	2	25.2798	0	1.111e-05	High	4.022	High	55.67	0.000144995	0
EQWSPALTVSK	2	1	1	MLOC_41497.1	N-Term(TMT6plex); K11(TMT6plex)	1703.98	1.09443	1		1.16804	1		0	1.317e-05	High	3.24536	High	15.65	4.36313	0
YGNPTTEALEK	2	2	1	MLOC_51447.3;MLOC_51447.3:Uncharacterized	N-Term(TMT6plex); K11(TMT6plex)	1680.92	1.20167	1		1.02844	1		0	1.215e-05	High	3.52981	High	41.16	0.011304	0
SSIILPLSGLK	4	1	1	MLOC_51913.1;MLOC_51913.1:Uncharacterized	N-Term(TMT6plex); K11(TMT6plex)	1586.04	1.17418	2	5.09179	1.23289	2	14.9544	0	0.000145	High	3.61285	High	32.02	0.0211028	0
GAVPVSAPEQK	2	1	1	MLOC_52193.1;MLOC_52193.1:Uncharacterized	N-Term(TMT6plex); K11(TMT6plex)	1540.91	1.15527	1		1.10676	1		0	5.031e-05	High	3.8166	High	45.42	0.00267126	0
VAVNAQELGFK	2	3	1	MLOC_52252.3;MLOC_52252.3:Uncharacterized	N-Term(TMT6plex); K11(TMT6plex)	1633.97	1.07839	1		1.11909	1		0	1.968e-05	High	2.8815	High	25.01	0.390432	0
NAQYYDEGLEK	2	2	1	MLOC_52471.2	N-Term(TMT6plex); K11(TMT6plex)	1787.93	1.1323	1		1.14446	1		0	0.0005693	High	1.88088	High	17.59	1.84632	0
AAAGLANLETK	2	1	1	MLOC_54003.2	N-Term(TMT6plex); K11(TMT6plex)	1516.91	1.46111	1		1.39643	1		8.952e-05	0.0002764	High	3.02302	High	10.41	10.7961	0
IILVGPPGSGK	4	1	1	MLOC_5567.1;MLOC_5567.1:Predicted	N-Term(TMT6plex); K11(TMT6plex)	1495.96	1.33821	2	13.8716	1.15845	2	8.52851	0	7.331e-05	High	3.47374	High	54.84	0.000104498	0
LQLAAEALDAK	4	3	1	MLOC_57408.1;MLOC_57408.1:Uncharacterized	N-Term(TMT6plex); K11(TMT6plex)	1600.97	1.16806	2	9.74513	1.17723	2	0.561328	0	1.057e-07	High	5.52584	High	77.97	1.45943e-06	0
QQYNAENPNNK	4	1	1	MLOC_57633.1;MLOC_57633.1:Uncharacterized	N-Term(TMT6plex); K11(TMT6plex)	1777.93	0.971471	2	9.80787	1.15298	2	4.69294	0	1.088e-06	High	4.8591	High	61	9.74641e-05	0
VLEEVSILQSK	8	1	1	MLOC_57634.1;MLOC_57634.1:Uncharacterized	N-Term(TMT6plex); K11(TMT6plex)	1703.04	1.15581	4	5.5515	1.19605	4	2.15442	0	2.742e-07	High	4.81044	High	57.79	0.000139727	0
VPTVDGVVDLK	4	2	1	MLOC_59824.1;MLOC_59824.1:Uncharacterized	N-Term(TMT6plex); K11(TMT6plex)	1599.98	1.13736	2	3.60577	1.18087	2	3.28613	0	0.0002444	High	4.12285	High	53.47	0.000389959	0
VLPSIGNEVLK	4	5	1	MLOC_61726.3;MLOC_61726.3:Predicted	N-Term(TMT6plex); K11(TMT6plex)	1627.03	1.10571	2	22.3682	1.08678	2	16.8389	0	8.931e-06	High	4.23392	High	62.27	2.33613e-05	0
GYLEVETEGLK	3	2	1	MLOC_63808.2;MLOC_63808.2:Uncharacterized	N-Term(TMT6plex); K11(TMT6plex)	1695.96	1.19989	2	4.17899	1.25813	2	7.86251	0	7.807e-08	High	4.78688	High	82.56	7.14635e-07	0
GNTYTPEFLTK	4	4	1	MLOC_6580.5;MLOC_6580.5:Uncharacterized	N-Term(TMT6plex); K11(TMT6plex)	1728.96	1.11115	2	4.97444	1.13045	2	4.82463	0	3.251e-06	High	4.23989	High	62.92	6.75653e-05	0
EQWSPALTISK	4	2	1	MLOC_66347.1;MLOC_66347.1:Uncharacterized	N-Term(TMT6plex); K11(TMT6plex)	1717.99	1.21151	2	4.82523	1.20514	2	4.41899	0	4.305e-07	High	4.65247	High	62.51	7.74246e-05	0
GVSSVEGVEAK	1	1	0		N-Term(TMT6plex); K11(TMT6plex)	1519.88							0	7.791e-06			High	64.53	5.24328e-05	0
AIDLVDEAAAK	1	1	0		N-Term(TMT6plex); K11(TMT6plex)	1573.92							0	1.28e-05			High	42.54	0.0069286	0
FEFEPVDTIDKK	6	1	1	AGP50763;AGP50763:ribulose-1,5-bisphosphate	N-Term(TMT6plex); K11(TMT6plex); K12(TMT6plex)	2155.23	1.15325	3	4.33158	1.12476	3	8.0801	0	5.473e-06	High	4.72274	High	56.21	0.000287557	1
QFGIGGALPPKK	4	2	2	MLOC_58090.1;MLOC_58090.1:Uncharacterized;MLOC_32946.1;MLOC_32946.1:Uncharacterized	N-Term(TMT6plex); K11(TMT6plex); K12(TMT6plex)	1900.2							0	0.000211	High	4.51971	High	24.26	0.138553	1
LDGLTEAQIDKK	1	1	1	MLOC_79958.1;MLOC_79958.1:Predicted	N-Term(TMT6plex); K11(TMT6plex); K12(TMT6plex)	2018.21	1.21911	1		1.10329	1		0.0004984	0.00608	High	2.85222				1
TLPGPVTDPSKLPK	2	1	1	MLOC_11890.1;MLOC_11890.1:Glutamine	N-Term(TMT6plex); K11(TMT6plex); K14(TMT6plex)	2137.32	1.17996	1		1.23378	1		8.952e-05	0.0001462	High	4.38113	High	13.07	1.83707	1
ITSEDPDDGFKPTGGK	2	1	1	MLOC_52767.2;MLOC_52767.2:Uncharacterized	N-Term(TMT6plex); K11(TMT6plex); K16(TMT6plex)	2351.28	1.21779	1		1.25527	1		0	2.7e-06	High	4.59677	High	26.94	0.329954	0
TDAPAAADAPKPDAPK	2	1	1	MLOC_18081.1;MLOC_18081.1:Predicted	N-Term(TMT6plex); K11(TMT6plex); K16(TMT6plex)	2223.26	1.15427	1		1.05165	1		0	5.12e-08	High	4.80327	High	30.82	0.105066	0
QYAEEYDAQDKELVQLK	4	2	1	MLOC_17150.1;MLOC_17150.1:Predicted	N-Term(TMT6plex); K11(TMT6plex); K17(TMT6plex)	2757.5	1.1395	2	1.83033	1.32811	2	4.72232	0	5.18e-08	High	5.92884	High	39.89	0.0157489	1
TAVATDTILNQK	16	1	1	AGP50752;AGP50752:ATP	N-Term(TMT6plex); K12(TMT6plex)	1733.03	1.29721	8	11.8515	1.19368	8	10.3806	0	1.022e-07	High	5.83798	High	77.09	2.16834e-06	0
IVDNETISVDGK	12	2	1	MLOC_52515.2;MLOC_52515.2:Predicted	N-Term(TMT6plex); K12(TMT6plex)	1748	1.15778	6	4.402	1.17809	6	3.23085	0	7.936e-07	High	5.39167	High	73.95	6.66899e-06	0
NIQVVSNRDPLK	2	2	1	MLOC_52515.2;MLOC_52515.2:Predicted	N-Term(TMT6plex); K12(TMT6plex)	1841.11	0.927696	1		1.27627	1		0	7.666e-05	High	3.99658	High	19.3	0.935806	1
VTTTIGFGSPNK	24	2	1	MLOC_20190.3;MLOC_20190.3:Uncharacterized	N-Term(TMT6plex); K12(TMT6plex)	1679.98	1.13481	12	7.40349	1.17703	12	4.17062	0	6.075e-08	High	5.41547	High	72.85	6.77293e-06	0
VVETDVNYTLVK	13	4	1	MLOC_52444.1;MLOC_52444.1:Uncharacterized	N-Term(TMT6plex); K12(TMT6plex)	1838.07	1.14785	8	7.84233	1.19814	8	5.53426	0	1.792e-07	High	6.01045	High	67.37	1.93034e-05	0
AQTLPLSEFLAK	6	4	1	MLOC_52444.1;MLOC_52444.1:Uncharacterized	N-Term(TMT6plex); K12(TMT6plex)	1776.07	1.20424	3	2.24688	1.15532	3	4.10031	0	2.055e-07	High	5.04825	High	74.19	3.5401e-06	0
ELVSNASDALDK	4	2	1	MLOC_3272.1;MLOC_3272.1:Uncharacterized	N-Term(TMT6plex); K12(TMT6plex)	1719.96	1.1003	2	6.98996	1.1691	2	0.546265	0	7.813e-09	High	5.2898	High	92.56	9.86402e-08	0
ELVSNASDALDKLR	4	2	1	MLOC_3272.1;MLOC_3272.1:Uncharacterized	N-Term(TMT6plex); K12(TMT6plex)	1989.15	1.17819	2	3.49586	1.26902	2	1.07513	0	9.658e-08	High	5.61768	High	35.08	0.0444107	1
EVEETEYNEFYK	2	3	1	MLOC_3272.1;MLOC_3272.1:Uncharacterized	N-Term(TMT6plex); K12(TMT6plex)	2038.01	1.04656	1		1.09597	1		0	1.039e-07	High	4.63703	High	77.91	1.5841e-06	0
IFEINPEHPIVK	2	2	1	MLOC_3272.1;MLOC_3272.1:Uncharacterized	N-Term(TMT6plex); K12(TMT6plex)	1894.12	1.21184	1		1.28412	1		0	0.0003585	High	3.31912	High	42.24	0.00628977	0
ETAGQAAAATEK	4	2	1	MLOC_351.5;MLOC_351.5:Protein	N-Term(TMT6plex); K12(TMT6plex)	1605.89	1.15924	2	3.67874	1.08635	2	1.567	0	7.216e-09	High	5.6383	High	80.47	1.35153e-06	0
APEDATYLEDGK	2	4	1	MLOC_351.5;MLOC_351.5:Protein	N-Term(TMT6plex); K12(TMT6plex)	1766.92	1.06247	1		1.17054	1		0	6.569e-08	High	4.92412	High	69.81	1.41403e-05	0
AAISGIDDSQGK	2	6	1	MLOC_52767.2;MLOC_52767.2:Uncharacterized	N-Term(TMT6plex); K12(TMT6plex)	1619.9	1.18339	1		1.24487	1		0	2.276e-08	High	5.18378	High	68.32	2.24675e-05	0
NATVTGVEMFQK	24	2	1	MLOC_81977.1;MLOC_81977.1:Elongation	N-Term(TMT6plex); K12(TMT6plex)	1782.99	1.10472	12	7.97218	1.17632	12	6.24236	0	7.557e-07	High	5.34711	High	66.77	3.17671e-05	0
ALEALMATPGLK	8	1	1	MLOC_81977.1;MLOC_81977.1:Elongation	N-Term(TMT6plex); K12(TMT6plex)	1673.01	1.09707	4	6.14054	1.11721	4	4.78647	0	4.005e-07	High	4.60805	High	66.36	2.36987e-05	0
ATAGIEPEDVAK	4	1	1	MLOC_36667.1;MLOC_36667.1:Uncharacterized	N-Term(TMT6plex); K12(TMT6plex)	1658.94	1.07582	2	4.67365	1.17642	2	0.258058	0	1.118e-08	High	5.6994	High	80.57	1.25148e-06	0
EIAEAFLGSTVK	8	2	1	MLOC_78867.1;MLOC_78867.1:Predicted	N-Term(TMT6plex); K12(TMT6plex)	1723.01	1.20602	4	4.40137	1.22873	4	9.42411	0	4.315e-07	High	5.55462	High	79.07	1.32923e-06	0
GNATVPAMEMTK	2	13	2	MLOC_53175.2;MLOC_53175.2:Uncharacterized;MLOC_76000.1;MLOC_76000.1:Uncharacterized	N-Term(TMT6plex); K12(TMT6plex)	1707.92							0	2.798e-07	High	4.27179	High	55.52	0.000445222	0
NLIEVAEQDYEK	10	1	1	MLOC_57334.1;MLOC_57334.1:Uncharacterized	N-Term(TMT6plex); K12(TMT6plex)	1909.04	1.11472	5	8.69846	1.08069	5	10.3196	0	1.395e-06	High	4.4984	High	62.43	8.49217e-05	0
LADLVGVTLGPK	10	3	2	MLOC_57334.1;MLOC_57334.1:Uncharacterized;MLOC_50049.1;MLOC_50049.1:Uncharacterized	N-Term(TMT6plex); K12(TMT6plex)	1641.04							0	1.199e-07	High	5.09232	High	73.92	1.6119e-06	0
ATPEQVADYTLK	25	1	1	MLOC_58958.2;MLOC_58958.2:Fructose-bisphosphate	N-Term(TMT6plex); K12(TMT6plex)	1794.01	0.913362	13	9.11888	1.1646	13	9.99273	0	4.45e-07	High	5.51192	High	66.88	2.89214e-05	0
SLNNQFASFIDK	2	2	1	P04264	N-Term(TMT6plex); K12(TMT6plex)	1842.02	1.43394	2	2.51247	1.2001	2	8.35101	0	1.925e-05	High	4.16425				0
FLEQQNQVLQTK	2	7	2	P04264;P35908	N-Term(TMT6plex); K12(TMT6plex)	1934.11							0	3.565e-07	High	5.66812				0
LNDLEDALQQAK	1	1	1	P04264	N-Term(TMT6plex); K12(TMT6plex)	1816.03	1.50342	1		1.14081	1		8.952e-05	6.048e-05	High	3.71074				0
VASIQQQLASLK	4	1	1	MLOC_36424.1;MLOC_36424.1:Uncharacterized	N-Term(TMT6plex); K12(TMT6plex)	1744.08	1.16855	2	2.51456	1.13194	2	10.71	0	1.338e-08	High	5.63011	High	74.75	2.04664e-06	0
EAPVIGAFNPAK	2	1	1	MLOC_36424.1;MLOC_36424.1:Uncharacterized	N-Term(TMT6plex); K12(TMT6plex)	1671.98	1.14447	1		1.10005	1		0	0.0001283	High	3.57164	High	37.2	0.0210458	0
TALENLEQFQEK	2	1	1	MLOC_36424.1;MLOC_36424.1:Uncharacterized	N-Term(TMT6plex); K12(TMT6plex)	1908.05	1.25459	1		1.19341	1		0	5.322e-06	High	4.0611	High	50.86	0.00128549	0
SSGGLSESEIEK	2	2	1	MLOC_50972.2;MLOC_50972.2:Uncharacterized	N-Term(TMT6plex); K12(TMT6plex)	1680.91	1.00478	1		1.08881	1		0	2.466e-08	High	5.21577	High	72.85	7.53298e-06	0
NTADTTIYSIEK	2	2	1	MLOC_50972.2;MLOC_50972.2:Uncharacterized	N-Term(TMT6plex); K12(TMT6plex)	1814	0.969755	1		1.06385	1		0	1.283e-07	High	5.2888	High	65.34	4.18446e-05	0
GSGEEIGTYVGK	2	1	1	MLOC_4114.1;MLOC_4114.1:Uncharacterized	N-Term(TMT6plex); K12(TMT6plex)	1654.91	1.02651	1		1.01255	1		0	6.017e-08	High	4.82288	High	76.39	2.83689e-06	0
EQMTPLSDFEDKL	6	2	1	MLOC_360.1;MLOC_360.1:Uncharacterized	N-Term(TMT6plex); K12(TMT6plex)	2011.06	1.2123	3	13.4671	1.24942	3	6.96283	0	0.0002529	High	3.85077	High	53.54	0.000707035	1
DSVVAGFQWASK	5	5	2	MLOC_360.1;MLOC_360.1:Uncharacterized;MLOC_15661.1;MLOC_15661.1:Uncharacterized	N-Term(TMT6plex); K12(TMT6plex)	1752.97							0	2.453e-07	High	5.80554	High	65.8	3.63635e-05	0
LWGENFFDPATK	4	4	2	MLOC_360.1;MLOC_360.1:Uncharacterized;MLOC_42305.1;MLOC_42305.1:Uncharacterized	N-Term(TMT6plex); K12(TMT6plex)	1883.02							0	1.898e-05	High	4.62029	High	57.52	0.000260472	0
VVGVDTSGSGVK	1	2	1	MLOC_10856.1;MLOC_10856.1:Dihydrolipoyl	N-Term(TMT6plex); K12(TMT6plex)	1562.92	0.972642	1		1.13294	1		0	2.583e-07	High	5.22736				0
YAGTEVEYNNSK	2	1	1	MLOC_15907.1;MLOC_15907.1:Uncharacterized	N-Term(TMT6plex); K12(TMT6plex)	1832.95	0.853348	1		0.986088	1		0	1.239e-08	High	5.0719	High	76.32	2.71615e-06	0
TEAGLILTETTK	2	2	1	MLOC_15907.1;MLOC_15907.1:Uncharacterized	N-Term(TMT6plex); K12(TMT6plex)	1735.03	1.13844	1		1.03879	1		0	5.54e-06	High	4.27747	High	35.96	0.0315877	0
SSDGFGLDDVMK	6	1	1	MLOC_18081.1;MLOC_18081.1:Predicted	N-Term(TMT6plex); K12(TMT6plex)	1728.89	1.13054	3	1.14896	1.12207	3	2.91356	0	4.477e-08	High	4.92594	High	66.61	2.33225e-05	0
LVGGHYDFVSGK	2	2	1	MLOC_43331.1;MLOC_43331.1:Carbonic	N-Term(TMT6plex); K12(TMT6plex)	1736.98	1.00067	1		1.07725	1		0	0.0001202	High	3.45144	High	30.37	0.13022	0
EVDEQMINVQNK	6	3	2	MLOC_60992.1;MLOC_60992.1:Tubulin;MLOC_74587.1;MLOC_74587.1:Beta	N-Term(TMT6plex); K12(TMT6plex)	1905.02							0	4.422e-08	High	5.40461	High	70.48	1.3323e-05	0
ITATTTGSVTLK	2	2	1	MLOC_11947.2;MLOC_11947.2:Uncharacterized	N-Term(TMT6plex); K12(TMT6plex)	1651.01	1.14029	1		1.2299	1		0	1.285e-07	High	5.38707	High	72.7	4.50033e-06	0
LVLGELQASAVK	2	3	1	MLOC_29110.1;MLOC_29110.1:Uncharacterized	N-Term(TMT6plex); K12(TMT6plex)	1686.06	1.34866	1		1.36953	1		0	1.172e-08	High	5.52848	High	76.5	1.36674e-06	0
ADIEDYLASGAK	2	1	1	MLOC_31098.1;MLOC_31098.1:Uncharacterized	N-Term(TMT6plex); K12(TMT6plex)	1710.93	1.13753	1		1.16685	1		0	4.376e-05	High	3.22934	High	48.11	0.00211623	0
AVPSLSLQDIPK	7	4	1	MLOC_36416.2;MLOC_36416.2:Predicted	N-Term(TMT6plex); K12(TMT6plex)	1726.06	1.0785	5	1.96526	1.13645	5	2.59494	0.0003704	0.00357	High	3.53672	High	41.53	0.00454888	0
LVYTNDAGELVK	12	2	1	MLOC_71570.2;MLOC_71570.2:Uncharacterized	N-Term(TMT6plex); K12(TMT6plex)	1780.03	1.19403	6	6.40714	1.19214	6	5.63775	0	5.301e-08	High	5.46579	High	73.17	6.59787e-06	0
GIDDIMVDLAAK	4	2	1	MLOC_71570.2;MLOC_71570.2:Uncharacterized	N-Term(TMT6plex); K12(TMT6plex)	1718.98	1.08314	2	13.3121	1.12331	2	1.98548	0	1.33e-07	High	4.55006	High	72.22	9.24278e-06	0
ANIGILGSLEWK	4	1	1	AGP50751;AGP50751:ATP	N-Term(TMT6plex); K12(TMT6plex)	1759.06	1.08808	2	2.69064	1.2227	2	10.8187	0	2.278e-08	High	5.76709	High	62.35	5.71334e-05	0
SIPSIVELDSLK	12	2	1	MLOC_13920.1;MLOC_13920.1:UTP--glucose-1-phosphate	N-Term(TMT6plex); K12(TMT6plex)	1759.06	1.16002	6	3.98396	1.21479	6	6.85761	0	3.772e-07	High	5.33233	High	83.92	3.13255e-07	0
LEIPDGAVLENK	4	2	1	MLOC_13920.1;MLOC_13920.1:UTP--glucose-1-phosphate	N-Term(TMT6plex); K12(TMT6plex)	1756.03	1.1355	2	7.71245	1.22988	2	6.29796	0	4.062e-07	High	4.85492	High	60.01	0.000107303	0
HQLITATVADGK	6	1	1	MLOC_54528.1;MLOC_54528.1:Uncharacterized	N-Term(TMT6plex); K12(TMT6plex)	1712.01	1.06301	3	1.70405	1.07275	3	2.21517	0	1.17e-07	High	4.91394	High	46.81	0.00196567	0
DGVINQAFEEFK	6	1	1	MLOC_64972.1;MLOC_64972.1:Lipoxygenase	N-Term(TMT6plex); K12(TMT6plex)	1855.01	1.20263	3	5.96784	1.23746	3	1.31577	0	2.674e-07	High	5.86799	High	72.32	8.68657e-06	0
IINVIGEPIDHK	4	3	2	MLOC_70791.2;MLOC_70791.2:ATP;MLOC_75792.2;MLOC_75792.2:Uncharacterized	N-Term(TMT6plex); K12(TMT6plex)	1806.09							0	2.975e-06	High	4.28753	High	58.34	0.000125817	0
TFEDVNHQLQTK	2	1	1	MLOC_21708.1;MLOC_21708.1:Uncharacterized	N-Term(TMT6plex); K12(TMT6plex)	1918.05	1.07295	1		1.11419	1		0	8.612e-06	High	3.56429	High	44.5	0.00581362	0
ELPELDDSLAAK	2	2	1	MLOC_37729.2;MLOC_37729.2:Uncharacterized	N-Term(TMT6plex); K12(TMT6plex)	1758.99	1.16771	1		1.31382	1		0	8.139e-08	High	5.15521	High	52.96	0.000691209	0
LQDWYNPGSMGK	6	1	1	MLOC_49483.1;MLOC_49483.1:Predicted	N-Term(TMT6plex); K12(TMT6plex)	1853.97	1.11066	3	6.2195	1.15749	3	7.29865	0	4.874e-05	High	4.11783	High	51.99	0.000840159	0
ATPEEVASYTLK	34	1	1	MLOC_52040.2;MLOC_52040.2:Fructose-bisphosphate	N-Term(TMT6plex); K12(TMT6plex)	1767	0.874288	17	14.4102	1.18234	17	8.08623	0	2.143e-08	High	5.96104	High	78.9	1.89437e-06	0
GIFTNVTSPTAK	22	3	1	MLOC_59924.1;MLOC_59924.1:Predicted	N-Term(TMT6plex); K12(TMT6plex)	1693.99	1.21195	11	11.7617	1.1787	11	9.01711	0	1.024e-05	High	5.00024	High	77.89	2.09127e-06	0
LVYTNDAGEVVK	4	1	1	MLOC_70480.1;MLOC_70480.1:Uncharacterized	N-Term(TMT6plex); K12(TMT6plex)	1766.01	1.42136	3	6.84816	1.49519	3	3.06135	0.0005049	0.009327	High	2.40521	High	22.74	0.730585	0
GEAVALDAVISK	14	4	1	MLOC_71275.3;	N-Term(TMT6plex); K12(TMT6plex)	1630.98	1.08983	7	3.88423	1.14413	7	3.06246	0	5.663e-08	High	4.64526	High	87.45	2.01653e-07	0
MELVDAAFPLLK	4	2	1	MLOC_75045.1;MLOC_75045.1:Malate	N-Term(TMT6plex); K12(TMT6plex)	1805.07	1.14487	2	4.39076	1.17269	2	3.04057	0	8.992e-08	High	5.08391	High	54.09	0.000468125	0
ADGFAGVFPEHK	4	14	1	MLOC_75846.4;MLOC_75846.4:Uncharacterized	N-Term(TMT6plex); K12(TMT6plex)	1732.95	1.04391	2	0.620989	1.09995	2	6.1003	0	1.561e-05	High	3.5153	High	37.46	0.0269748	0
ELDLSSNEVVTK	2	2	1	MLOC_13565.1;MLOC_13565.1:Methionine	N-Term(TMT6plex); K12(TMT6plex)	1792.02	1.17228	1		1.08042	1		0	2.317e-07	High	4.10661	High	70.65	1.33755e-05	0
IEVSAQNTWIGK	16	2	1	MLOC_4948.3;MLOC_4948.3:Triosephosphate	N-Term(TMT6plex); K12(TMT6plex)	1804.04	1.14761	8	10.5013	1.21463	8	6.15118	0	5.827e-09	High	6.24526	High	75.01	4.32551e-06	0
HVIGEDDQFIGK	2	2	1	MLOC_4948.3;MLOC_4948.3:Triosephosphate	N-Term(TMT6plex); K12(TMT6plex)	1816	1.04948	1		1.1805	1		0	0.000219	High	2.88516	High	11.58	10.6721	0
FVVTSDGSVLAK	14	1	1	MLOC_67371.1;MLOC_67371.1:Uncharacterized	N-Term(TMT6plex); K12(TMT6plex)	1681	1.13972	7	12.4509	1.18668	7	6.63303	0	1.212e-07	High	5.47018	High	65.48	2.95314e-05	0
SLGADVAIDYTK	10	1	1	MLOC_67371.1;MLOC_67371.1:Uncharacterized	N-Term(TMT6plex); K12(TMT6plex)	1710.97	1.13445	7	5.69004	1.14001	7	10.23	0	7.015e-09	High	5.59362	High	92.97	6.7448e-08	0
VAAAALNPVDSK	4	1	1	MLOC_67371.1;MLOC_67371.1:Uncharacterized	N-Term(TMT6plex); K12(TMT6plex)	1613.97	1.05715	2	4.04872	1.09414	2	2.85026	0	2.345e-07	High	5.38448	High	64.27	3.58772e-05	0
STVEGITGIISK	12	2	1	MLOC_10676.3;MLOC_10676.3:Uncharacterized	N-Term(TMT6plex); K12(TMT6plex)	1663.01	1.11514	6	17.6445	1.10496	6	2.24777	0	8.7e-09	High	5.62537	High	94.13	4.55333e-08	0
GLVTINQPTYSK	4	2	1	MLOC_11084.2;MLOC_11084.2:Uncharacterized	N-Term(TMT6plex); K12(TMT6plex)	1779.05	1.08392	2	4.82829	1.12825	2	3.48464	0	5.701e-06	High	3.60853	High	57.49	0.000209519	0
EPNNLYNVHSYK	2	2	2	MLOC_27966.1;MLOC_27966.1:Predicted;MLOC_59273.2;MLOC_59273.2:Uncharacterized	N-Term(TMT6plex); K12(TMT6plex)	1936.03							0	1.392e-06	High	4.83061	High	47.87	0.00237119	0
SLLTISGEFDTK	2	1	1	MLOC_52671.1;MLOC_52671.1:Predicted	N-Term(TMT6plex); K12(TMT6plex)	1769.02	1.24182	1		1.31571	1		0	2.983e-07	High	4.97537	High	40.82	0.0091736	0
VVSSMFNTVSGK	4	3	2	MLOC_5287.1;MLOC_5287.1:UDP-glucose;MLOC_63077.3;MLOC_63077.3:UDP-glucose	N-Term(TMT6plex); K12(TMT6plex)	1713.96							0	7.806e-09	High	5.59692	High	83.27	6.337e-07	0
VNLVQVLGSDSK	4	2	1	MLOC_54096.2;MLOC_54096.2:Uncharacterized	N-Term(TMT6plex); K12(TMT6plex)	1717.03	1.23904	2	0.179505	1.26548	2	11.5032	0	3.259e-05	High	4.14012	High	39.98	0.0100964	0
GVTSFANVVSGK	2	2	1	MLOC_54096.2;MLOC_54096.2:Uncharacterized	N-Term(TMT6plex); K12(TMT6plex)	1623.95	0.947987	1		1.15201	1		0	1.302e-08	High	5.58644	High	84	4.7116e-07	0
SYDDGTFYFDEK	2	2	1	MLOC_54096.2;MLOC_54096.2:Uncharacterized	N-Term(TMT6plex); K12(TMT6plex)	1944.93	1.04115	1		1.06982	1		0	4.196e-05	High	4.27721	High	39.4	0.00714726	0
YTTVQFTGEVLK	7	5	1	MLOC_61085.1;MLOC_61085.1:V-type	N-Term(TMT6plex); K12(TMT6plex)	1844.06	1.08822	4	4.97364	1.11076	4	5.69353	0	2.702e-08	High	5.43041	High	70.53	1.14622e-05	0
GVLLVGPPGTGK	4	11	2	MLOC_64997.1;MLOC_64997.1:Uncharacterized;MLOC_65455.1;MLOC_65455.1:Uncharacterized	N-Term(TMT6plex); K12(TMT6plex)	1552.99							0	1.063e-05	High	3.70745	High	57.37	8.30038e-05	0
LLLPTDVVVADK	8	1	1	MLOC_67009.1;MLOC_67009.1:Phosphoglycerate	N-Term(TMT6plex); K12(TMT6plex)	1741.09	1.2734	4	6.76705	1.2119	4	5.19959	0	4.077e-05	High	4.6141	High	55.9	0.000105258	0
ADLNVPLDDAQK	4	1	1	MLOC_67009.1;MLOC_67009.1:Phosphoglycerate	N-Term(TMT6plex); K12(TMT6plex)	1756.99	1.24188	2	6.16094	1.27009	2	8.7277	0	1.22e-07	High	4.34749	High	66.83	2.63722e-05	0
LAQVVSEPSLTK	12	3	1	MLOC_73304.2;MLOC_73304.2:Protochlorophyllide	N-Term(TMT6plex); K12(TMT6plex)	1730.05	1.1651	6	7.71082	1.11777	6	13.7916	0	1.705e-08	High	5.55801	High	65.34	2.30569e-05	0
GLIPLLAEGSAK	2	2	1	MLOC_79331.1;MLOC_79331.1:Pyruvate	N-Term(TMT6plex); K12(TMT6plex)	1627.02	1.24427	1		1.09189	1		0	5.007e-05	High	3.20619	High	47.1	0.000802361	0
NLAGEIAQEFQK	4	4	1	MLOC_11882.1;MLOC_11882.1:Predicted	N-Term(TMT6plex); K12(TMT6plex)	1806.02	1.21162	2	7.47869	1.20241	2	5.17582	0	0.0001401	High	4.47196	High	39.13	0.0186752	0
QVYTATDDLVLK	2	4	1	MLOC_11882.1;MLOC_11882.1:Predicted	N-Term(TMT6plex); K12(TMT6plex)	1824.06	1.23079	1		1.24462	1		0.0001337	0.001539	High	3.30521	High	17.59	2.15984	0
FFDPLGLGGETK	12	2	1	MLOC_11961.1;MLOC_11961.1:Predicted	N-Term(TMT6plex); K12(TMT6plex)	1738.98	1.14639	6	5.81451	1.1367	6	5.6066	0	1.153e-05	High	4.83994	High	69.1	1.5606e-05	0
SADQLPMNVGDK	2	1	1	MLOC_165.1;MLOC_165.1:Uncharacterized	N-Term(TMT6plex); K12(TMT6plex)	1732.94	1.12862	1		1.13046	1		0	0.0002224	High	2.80715	High	15	4.72128	0
SSLDAFNQILAK	14	1	1	MLOC_55848.1;MLOC_55848.1:Uncharacterized	N-Term(TMT6plex); K12(TMT6plex)	1765.03	1.1288	7	6.07913	1.19047	7	8.43499	0	7.749e-07	High	4.9492	High	74.49	4.18045e-06	0
ANDFDLMYEQVK	8	2	1	MLOC_58999.1;	N-Term(TMT6plex); K12(TMT6plex)	1931	1.18288	4	5.01738	1.10941	4	3.72834	0	2.297e-06	High	4.3446	High	37.48	0.0235459	0
LMEPGTYEYLDK	3	1	1	MLOC_76419.1;MLOC_76419.1:Glutamate-1-semialdehyde	N-Term(TMT6plex); K12(TMT6plex)	1917.01	1.14836	2	4.57759	1.26844	2	8.44659	0	2.431e-06	High	4.08004	High	42.34	0.00924177	0
ALEESNYELEGK	1	2	1	P13645	N-Term(TMT6plex); K12(TMT6plex)	1839.98	1.49156	1		1.48402	1		0	9.386e-08	High	5.57457				0
VVGVDTSGDGVK	1	1	1	MLOC_10877.1;MLOC_10877.1:Uncharacterized	N-Term(TMT6plex); K12(TMT6plex)	1590.91	1.09195	1		1.12256	1		0	3.687e-08	High	4.6612				0
DYSQGEVTGLLK	2	1	1	MLOC_11787.1;MLOC_11787.1:Uncharacterized	N-Term(TMT6plex); K12(TMT6plex)	1767.99	1.03436	1		1.08261	1		0	1.18e-05	High	3.99396	High	45.23	0.00415684	0
LGPVVSEGQYEK	2	1	1	MLOC_1705.1;MLOC_1705.1:Uncharacterized	N-Term(TMT6plex); K12(TMT6plex)	1764	1.14796	1		1.16079	1		0	1.338e-05	High	3.81214	High	24.66	0.520322	0
QNAAVALPENFK	2	1	1	MLOC_1705.1;MLOC_1705.1:Uncharacterized	N-Term(TMT6plex); K12(TMT6plex)	1760.01	0.998909	1		1.01623	1		0	1.42e-05	High	4.18274	High	46.02	0.00367176	0
SDLLLESNPVNK	4	1	1	MLOC_17220.1;MLOC_17220.1:Uncharacterized	N-Term(TMT6plex); K12(TMT6plex)	1787.04	1.17323	2	3.72337	1.22834	2	0.990941	0	1.719e-07	High	4.87184	High	57.51	0.000210241	0
GNATLLDYTATK	2	2	1	MLOC_18586.1;MLOC_18586.1:Predicted	N-Term(TMT6plex); K12(TMT6plex)	1725.99	1.11399	1		1.15001	1		0	9.548e-08	High	5.36806	High	57.92	0.000213337	0
ALAENEGDGIAK	2	1	1	MLOC_37338.2;MLOC_37338.2:Dihydrolipoyl	N-Term(TMT6plex); K12(TMT6plex)	1645.92	1.12153	1		1.20572	1		0	5.776e-08	High	4.91215	High	69.49	1.76001e-05	0
GSTNLESIQILK	2	2	1	MLOC_38451.1;MLOC_38451.1:Predicted	N-Term(TMT6plex); K12(TMT6plex)	1761.05	1.24709	1		1.23467	1		0	2.784e-07	High	4.44103	High	53.64	0.00043619	0
DLTIENAAGPSK	2	1	1	MLOC_54267.1;	N-Term(TMT6plex); K12(TMT6plex)	1673.95	0.969335	1		1.15073	1		0	1.451e-06	High	4.93056	High	57.48	0.00024591	0
TLTDNIIVGVSK	7	2	1	MLOC_73817.1;MLOC_73817.1:Uncharacterized	N-Term(TMT6plex); K12(TMT6plex)	1718.05	1.14055	4	7.11296	1.13835	4	4.87451	0	1.161e-07	High	5.08219	High	73.76	4.283e-06	0
LIVADNELGALK	2	2	1	MLOC_82117.2;MLOC_82117.2:Uncharacterized	N-Term(TMT6plex); K12(TMT6plex)	1714.06	1.20891	1		1.19711	1		0	2.192e-08	High	5.22032	High	67.16	1.28366e-05	0
SYAAGFGYDPSK	2	3	1	MLOC_10028.3;MLOC_10028.3:Uncharacterized	N-Term(TMT6plex); K12(TMT6plex)	1720.9	1.0186	1		1.22312	1		0	5.813e-07	High	4.00098	High	58.58	0.000180764	0
LPTDDVLLGQIK	8	1	1	MLOC_11928.1;MLOC_11928.1:Uncharacterized	N-Term(TMT6plex); K12(TMT6plex)	1770.08	1.09324	4	6.53887	1.08263	4	8.30968	0	2.846e-07	High	5.28463	High	57.82	9.77135e-05	0
ANALLEFENVVK	8	1	1	MLOC_16610.1;MLOC_16610.1:Uncharacterized	N-Term(TMT6plex); K12(TMT6plex)	1805.06	1.19766	4	11.1737	1.26845	4	3.03922	0	1.382e-08	High	5.00389	High	78.34	1.90814e-06	0
TGSVAAEEQAGK	2	2	1	MLOC_19793.1;MLOC_19793.1:Uncharacterized	N-Term(TMT6plex); K12(TMT6plex)	1605.89	1.10086	1		1.21289	1		0	1.169e-07	High	5.13891	High	79.67	1.64378e-06	0
GGPSFGSTVSEK	2	1	1	MLOC_22334.1;MLOC_22334.1:Uncharacterized	N-Term(TMT6plex); K12(TMT6plex)	1610.88	1.14165	1		1.13517	1		0	1.123e-08	High	5.38036	High	69.75	1.41781e-05	0
NPGSVNQDPIFK	4	2	1	MLOC_44755.1;MLOC_44755.1:Predicted	N-Term(TMT6plex); K12(TMT6plex)	1773.99	1.10185	2	5.52541	1.10794	2	5.88552	0	5.564e-07	High	4.4072	High	65.95	3.59929e-05	0
LGDLSQTLIFAK	2	1	1	MLOC_51587.1;MLOC_51587.1:Pyruvate	N-Term(TMT6plex); K12(TMT6plex)	1764.07	1.14778	1		1.21122	1		0	2.672e-06	High	3.66302	High	56.81	0.000179787	0
LNPLVNEFDEIK	8	1	1	MLOC_64514.1;MLOC_64514.1:Uncharacterized	N-Term(TMT6plex); K12(TMT6plex)	1889.08	1.21329	4	0.843438	1.17335	4	3.4439	0	3.845e-06	High	5.37075	High	70.77	1.06659e-05	0
AIGTEIEWYPGK	2	6	1	MLOC_81305.3;MLOC_81305.3:Uncharacterized	N-Term(TMT6plex); K12(TMT6plex)	1822.02	1.10217	1		1.12217	1		0	4.053e-05	High	3.11778	High	42.93	0.00704659	0
SGVSFFSQNIPK	2	1	1	AGP50802;AGP50802:NADH-plastoquinone	N-Term(TMT6plex); K12(TMT6plex)	1769	1.4006	1		1.482	1		0	0.000145	High	2.57626	High	27.76	0.206939	0
LNVGQFGSALQK	2	1	1	MLOC_10450.1;MLOC_10450.1:Uncharacterized	N-Term(TMT6plex); K12(TMT6plex)	1720.02	1.28071	1		1.28534	1		0	3.275e-08	High	5.09809	High	64.44	4.48967e-05	0
EAGVTVVESPAK	4	1	1	MLOC_15935.1;MLOC_15935.1:Uncharacterized	N-Term(TMT6plex); K12(TMT6plex)	1644.96	1.17474	2	5.99958	1.22379	2	0.201131	0	2.653e-08	High	5.23427	High	83.59	5.59153e-07	0
RLAGAAQSTADK	4	4	2	MLOC_19141.1;MLOC_19141.1:Non-specific;MLOC_79050.1;MLOC_79050.1:Non-specific	N-Term(TMT6plex); K12(TMT6plex)	1646.96							0	8.139e-08	High	4.41961	High	46.6	0.00339869	1
LLAASGALASPK	4	1	1	MLOC_34629.1;MLOC_34629.1:Predicted	N-Term(TMT6plex); K12(TMT6plex)	1556.98	1.27788	2	8.85162	1.34785	2	18.5964	0	4.277e-08	High	4.96394	High	74.05	1.80443e-06	0
GVILYGEPGTGK	2	1	1	MLOC_36705.1;MLOC_36705.1:Uncharacterized	N-Term(TMT6plex); K12(TMT6plex)	1648.97	1.15845	1		1.15355	1		0	1.408e-05	High	4.37288	High	60.75	0.000101641	0
ESGDSPLQLGPK	2	2	1	MLOC_36760.1;MLOC_36760.1:Uncharacterized	N-Term(TMT6plex); K12(TMT6plex)	1685.95	1.07235	1		1.2739	1		0	4.031e-06	High	4.55189	High	38.91	0.0182575	0
LEEIDMLQEVTK	4	2	1	MLOC_37893.2;MLOC_37893.2:Predicted	N-Term(TMT6plex); K12(TMT6plex)	1906.07	1.21224	2	3.02822	1.37665	2	6.23238	0	0.000152	High	2.49247	High	25.41	0.470167	0
DADTMNFADIEK	2	2	1	MLOC_4487.1;MLOC_4487.1:Uncharacterized	N-Term(TMT6plex); K12(TMT6plex)	1827.92	1.1554	1		1.10139	1		0	7.54e-08	High	4.32948	High	82.65	5.4814e-07	0
LSAGIASILESK	2	1	1	MLOC_4561.1;MLOC_4561.1:Predicted	N-Term(TMT6plex); K12(TMT6plex)	1647.01	1.16366	1		1.13506	1		0	9.956e-06	High	4.49097	High	30.95	0.0741253	0
NEQTGEVNILYK	2	1	1	MLOC_51334.2;MLOC_51334.2:Uncharacterized	N-Term(TMT6plex); K12(TMT6plex)	1866.04	1.12042	1		1.08656	1		0	4.706e-09	High	5.77392	High	80.59	1.27279e-06	0
TLSGNAPAVIAK	2	1	1	MLOC_53738.2;MLOC_53738.2:Uncharacterized	N-Term(TMT6plex); K12(TMT6plex)	1599.99	1.02942	1		0.999115	1		0	6.463e-08	High	4.97192	High	69.12	9.20299e-06	0
LGTQLEILAPIKY	8	1	1	MLOC_59942.1;MLOC_59942.1:Predicted	N-Term(TMT6plex); K12(TMT6plex)	1917.19	1.14513	4	5.32703	1.21256	4	1.05781	0	4.255e-06	High	4.70704	High	48.93	0.000687667	1
DAVLDGGIPFNK	10	3	2	MLOC_65378.1;MLOC_65378.1:Predicted;MLOC_73233.1;MLOC_73233.1:Flavonoid	N-Term(TMT6plex); K12(TMT6plex)	1703.98							0	9.544e-06	High	4.3906	High	44.47	0.00574316	0
LLATSGALASPK	4	1	1	MLOC_69432.2;MLOC_69432.2:Uncharacterized	N-Term(TMT6plex); K12(TMT6plex)	1586.99	1.2629	2	19.5184	1.19681	2	12.6127	0	1.901e-07	High	4.76478	High	57.04	0.00014254	0
YGEFSLAEVAPK	10	1	1	MLOC_69873.1;MLOC_69873.1:Uncharacterized	N-Term(TMT6plex); K12(TMT6plex)	1768.99	1.24814	5	7.68598	1.22278	5	15.3136	0	1.526e-06	High	4.03049	High	46.13	0.00310577	0
GDPTYLVVESDK	6	1	1	MLOC_70835.1;MLOC_70835.1:Cytochrome	N-Term(TMT6plex); K12(TMT6plex)	1780.98	1.17216	3	5.72515	1.17911	3	6.28608	0	5.139e-07	High	5.10152	High	69.67	1.55476e-05	0
LGNDILVEDWLK	1	1	1	MLOC_70835.1;MLOC_70835.1:Cytochrome	N-Term(TMT6plex); K12(TMT6plex)	1873.09	0.980491	1		1.10475	1		0.0004984	0.006894	High	2.09943				0
YAPTTSPLSIEK	4	1	1	MLOC_73559.1;MLOC_73559.1:Glutathione	N-Term(TMT6plex); K12(TMT6plex)	1765.02	0.917503	2	4.46622	1.06046	2	3.17017	0	1.142e-05	High	4.79411	High	59.9	0.000129805	0
VATTFDLSDQSK	4	1	1	MLOC_74247.1;MLOC_74247.1:Uncharacterized	N-Term(TMT6plex); K12(TMT6plex)	1769.98	1.22745	2	4.4204	1.20972	2	1.73049	0	1.331e-07	High	5.54722	High	71.72	1.02091e-05	0
LTTIEPVYDTAK	4	1	1	MLOC_74247.1;MLOC_74247.1:Uncharacterized	N-Term(TMT6plex); K12(TMT6plex)	1809.04	1.22531	2	1.13305	1.20818	2	5.97561	0	6.467e-07	High	5.23513	High	63.41	5.42e-05	0
DVGVNSFVLFPK	4	5	1	MLOC_74261.2;MLOC_74261.2:Delta-aminolevulinic	N-Term(TMT6plex); K12(TMT6plex)	1780.05	0.992163	2	3.83967	1.23665	2	9.42426	0	0.0007441	High	3.42978	High	28.34	0.177991	0
GILLFGPPGSGK	4	3	2	MLOC_76416.1;MLOC_76416.1:Uncharacterized;MLOC_74069.1;MLOC_74069.1:Uncharacterized	N-Term(TMT6plex); K12(TMT6plex)	1600.99							0	2.012e-06	High	3.76729	High	57.21	0.00014952	0
AFLPTLVDVYNK	4	3	1	MLOC_76802.3;MLOC_76802.3:Uncharacterized	N-Term(TMT6plex); K12(TMT6plex)	1838.09	1.20911	2	2.18308	1.1765	2	2.76786	0	5.121e-05	High	4.187	High	34.95	0.0284542	0
DDLFNINAGIVK	10	5	2	MLOC_7780.1;MLOC_7780.1:Uncharacterized;MLOC_59050.1;MLOC_59050.1:Malate	N-Term(TMT6plex); K12(TMT6plex)	1777.03							0	5.517e-08	High	5.22363	High	82.7	7.08613e-07	0
VVSTNITENIVK	4	1	1	AGP50790;AGP50790:ribosomal	N-Term(TMT6plex); K12(TMT6plex)	1775.07	1.08696	2	4.02361	1.32693	2	6.66539	0	3.164e-08	High	5.68099	High	86.26	2.20031e-07	0
GALLVGPPGTGK	2	2	1	MLOC_10200.2;MLOC_10200.2:Uncharacterized	N-Term(TMT6plex); K12(TMT6plex)	1524.95	1.14356	1		1.23435	1		0	6.499e-05	High	3.52784	High	39.97	0.00477789	0
TATDNPNIVFLK	2	2	1	MLOC_13732.1;MLOC_13732.1:Uncharacterized	N-Term(TMT6plex); K12(TMT6plex)	1791.04	1.17083	1		1.1424	1		0	2.224e-07	High	4.89186	High	61.48	9.13909e-05	0
GVLLYGPPGTGK	8	10	3	MLOC_15823.1;MLOC_15823.1:Predicted;MLOC_80698.1;MLOC_80698.1:Uncharacterized;MLOC_53150.2;MLOC_53150.2:Uncharacterized	N-Term(TMT6plex); K12(TMT6plex)	1616.98							0	3.742e-05	High	3.64433	High	52.32	0.000637132	0
RTEGVTGQYEPK	2	1	1	MLOC_16662.1;MLOC_16662.1:Predicted	N-Term(TMT6plex); K12(TMT6plex)	1823.01	1.07374	1		1.09243	1		0.0003199	0.002721	High	2.93073	High	12.32	8.61037	1
SAGYGFVSFGTK	4	2	1	MLOC_16803.2;MLOC_16803.2:Uncharacterized	N-Term(TMT6plex); K12(TMT6plex)	1678.92	1.24149	2	3.8942	1.1957	2	1.34652	0	4.614e-05	High	3.33491	High	22.82	0.878409	0
ETFSTFDELLEK	2	1	1	MLOC_21488.1;MLOC_21488.1:Uncharacterized	N-Term(TMT6plex); K12(TMT6plex)	1917.03	1.09606	1		1.20549	1		0	0.0002066	High	3.25943	High	18.51	2.27882	0
YTDFLLATAAGK	1	1	1	MLOC_21697.1;MLOC_21697.1:Uncharacterized	N-Term(TMT6plex); K12(TMT6plex)	1729	1.26327	1		1.25506	1		0.007304	0.1018	High	1.91614				0
AVAVLTGSEGVK	2	1	1	MLOC_22278.1;MLOC_22278.1:Superoxide	N-Term(TMT6plex); K12(TMT6plex)	1588.97	1.27998	1		1.0344	1		0	4.531e-08	High	4.4779	High	74.98	2.88937e-06	0
NPMDVNADDFFK	2	1	1	MLOC_27693.1;MLOC_27693.1:Uncharacterized	N-Term(TMT6plex); K12(TMT6plex)	1870.95	1.2858	1		1.20151	1		0	0.000174	High	2.22766	High	32.44	0.0614637	0
TLADNPVVIYSK	2	1	1	MLOC_37055.1;MLOC_37055.1:Uncharacterized	N-Term(TMT6plex); K12(TMT6plex)	1778.05	1.08484	1		1.2204	1		0	4.48e-07	High	5.11062	High	71.95	7.19004e-06	0
APPELVDSILSK	4	1	1	MLOC_37312.1;MLOC_37312.1:Predicted	N-Term(TMT6plex); K12(TMT6plex)	1727.04	1.17577	2	0.966407	1.27896	2	12.7916	0	2.181e-05	High	4.04893	High	80.74	7.65748e-07	0
ATGDNVGPLLVK	2	1	1	MLOC_37626.1;MLOC_37626.1:Predicted	N-Term(TMT6plex); K12(TMT6plex)	1642	1.0771	1		1.12443	1		0	5.29e-07	High	4.24933	High	71.98	4.75085e-06	0
GLLSSDEVLLTK	3	3	1	MLOC_39332.1;MLOC_39332.1:Uncharacterized	N-Term(TMT6plex); K12(TMT6plex)	1733.05	1.32074	2	10.1189	1.2161	2	1.26827	0	9.386e-08	High	4.51857	High	88.04	1.30968e-07	0
TSTDAPLLPLPK	4	1	1	MLOC_39594.1;MLOC_39594.1:Uncharacterized	N-Term(TMT6plex); K12(TMT6plex)	1711.04	1.04887	2	5.15232	1.14117	2	4.08215	0	1.75e-05	High	3.66698	High	59.76	8.02653e-05	0
TTVGTTILEAVK	2	1	1	MLOC_39594.1;MLOC_39594.1:Uncharacterized	N-Term(TMT6plex); K12(TMT6plex)	1691.04	0.98167	1		1.12627	1		0	0.0001777	High	3.22713	High	23.67	0.326018	0
SDLASLSLLESKPLNNVR	2	3	1	MLOC_5294.3;MLOC_5294.3:Glutamyl-tRNA(Gln)	N-Term(TMT6plex); K12(TMT6plex)	2414.41	1.16994	1		1.12111	1		0	1.691e-06	High	4.93407	High	27.63	0.147128	0
FAGAPSGSSEGK	2	2	1	MLOC_53110.1;MLOC_53110.1:Uncharacterized	N-Term(TMT6plex); K12(TMT6plex)	1552.84	1.39534	1		1.24257	1		0	1.756e-07	High	4.13041	High	73.3	6.47813e-06	0
NSYSVPNTLLVK	2	3	1	MLOC_53114.1;MLOC_53114.1:Uncharacterized	N-Term(TMT6plex); K12(TMT6plex)	1793.06	1.1999	1		1.2333	1		0	0.0002617	High	4.02701	High	62.11	6.28403e-05	0
AIASNIDANFLK	4	2	1	MLOC_53150.2;MLOC_53150.2:Uncharacterized	N-Term(TMT6plex); K12(TMT6plex)	1735.02	1.13269	2	2.32072	1.16245	2	9.1004	0	6.446e-08	High	5.53156	High	77.34	2.4142e-06	0
IGWPTSLPTSEK	2	3	1	MLOC_53665.4;MLOC_53665.4:Uncharacterized	N-Term(TMT6plex); K12(TMT6plex)	1774.02	1.13916	1		1.05413	1		8.952e-05	0.001071	High	2.8345	High	15.17	4.23899	0
LPFTLLSDEGNK	6	2	1	MLOC_57081.3;MLOC_57081.3:Predicted	N-Term(TMT6plex); K12(TMT6plex)	1792.03	0.914313	3	0.856771	1.16016	3	2.4025	0	1.298e-06	High	3.95538	High	63.16	7.03092e-05	0
FVNATTLTIPTK	4	1	1	MLOC_59758.1;MLOC_59758.1:Methionine	N-Term(TMT6plex); K12(TMT6plex)	1764.07	1.22338	2	8.87393	1.25459	2	5.3547	0	2.812e-05	High	3.51548	High	36.64	0.0193359	0
IEPSALADTLEK	4	1	1	MLOC_59758.1;MLOC_59758.1:Methionine	N-Term(TMT6plex); K12(TMT6plex)	1745.02	1.15459	2	11.7631	1.04015	2	22.1688	0	1.003e-07	High	4.95133	High	49.55	0.00151181	0
SVITFSTEVDTK	3	1	1	MLOC_61455.1;MLOC_61455.1:Predicted	N-Term(TMT6plex); K12(TMT6plex)	1785.01	1.23571	1		1.23554	1		7.166e-05	0.001045	High	2.7143	High	22.35	0.787295	0
EIYDQYGEDALK	4	1	1	MLOC_6462.2;MLOC_6462.2:Uncharacterized	N-Term(TMT6plex); K12(TMT6plex)	1902	1.06334	2	7.59301	1.12822	2	5.94057	0	7.698e-07	High	4.41877	High	57.53	0.000251307	0
GLTPYEFVEGMK	4	3	1	MLOC_66461.2;MLOC_66461.2:Uncharacterized	N-Term(TMT6plex); K12(TMT6plex)	1829	1.12215	2	0.73853	1.16311	2	4.65389	0	0.0003881	High	3.62253	High	36.3	0.0348118	0
FYASTSFYDPAK	5	6	1	MLOC_67531.5;MLOC_67531.5:Sucrose\x3afructan	N-Term(TMT6plex); K12(TMT6plex)	1854.97	1.22361	4	3.5614	1.08754	4	5.72093	0	1.674e-05	High	2.97162	High	38.92	0.018363	0
IISLPLEELPNK	6	3	1	MLOC_69891.3;MLOC_69891.3:Uncharacterized	N-Term(TMT6plex); K12(TMT6plex)	1824.13	1.20212	3	5.50762	1.19774	3	12.6202	0	8.142e-07	High	3.81992	High	51.32	0.000347184	0
YPQPSLATPPEK	4	2	1	MLOC_71781.1;MLOC_71781.1:Uncharacterized	N-Term(TMT6plex); K12(TMT6plex)	1786.02	1.11244	2	17.9881	1.11911	2	19.9081	0	0.0002545	High	4.00744	High	52.44	0.000709284	0
SIVGATLEVIQK	6	1	1	MLOC_74010.1;MLOC_74010.1:60S	N-Term(TMT6plex); K12(TMT6plex)	1716.07	1.16905	3	8.72658	1.19272	3	14.5394	0	7.402e-08	High	5.47102	High	62.67	3.44731e-05	0
SDSQVFLFANSK	5	1	1	MLOC_74010.1;MLOC_74010.1:60S	N-Term(TMT6plex); K12(TMT6plex)	1801	1.10036	3	4.24407	1.37513	3	14.1783	0	3.913e-07	High	4.69917	High	62.85	7.82869e-05	0
LLPQGTGALIGK	4	3	1	MLOC_74063.2;MLOC_74063.2:Uncharacterized	N-Term(TMT6plex); K12(TMT6plex)	1626.04	1.13291	2	4.56943	1.10728	2	13.1347	0	2.236e-06	High	3.99954	High	45.94	0.000921953	0
GNNMLLGSVVSK	6	1	1	MLOC_76349.2;MLOC_76349.2:Uncharacterized	N-Term(TMT6plex); K12(TMT6plex)	1676.98	1.04685	3	7.89705	1.12571	3	6.60413	0	3.184e-08	High	4.99141	High	72.34	7.80066e-06	0
VLIAVADNVGSK	8	2	1	MLOC_7688.1;MLOC_7688.1:Predicted	N-Term(TMT6plex); K12(TMT6plex)	1644.02	1.16898	4	3.58619	1.13756	4	16.7829	0	1.653e-08	High	5.22477	High	90.4	8.0257e-08	0
LVIVPPELAYGK	4	2	1	MLOC_81237.1;MLOC_81237.1:Peptidyl-prolyl	N-Term(TMT6plex); K12(TMT6plex)	1757.1	1.22698	2	4.86769	1.2004	2	0.487489	0	4.582e-06	High	3.44282	High	72.58	2.52023e-06	0
YAQQTDAGQQTK	2	1	1	MLOC_81756.1;MLOC_81756.1:Uncharacterized	N-Term(TMT6plex); K12(TMT6plex)	1796.96	1.02934	1		1.15965	1		0	6.059e-07	High	4.65883	High	60.3	0.000127436	0
VAQGVVGAVADK	2	1	1	MLOC_10567.1;MLOC_10567.1:Inosine-5'-monophosphate	N-Term(TMT6plex); K12(TMT6plex)	1571.96	1.15596	1		1.26231	1		0	1.535e-07	High	5.6626	High	66.97	1.56508e-05	0
NSTVGDVLSDIK	4	2	1	MLOC_12516.3;MLOC_12516.3:Ubiquitin	N-Term(TMT6plex); K12(TMT6plex)	1705.98	1.24323	2	21.6206	1.30634	2	7.57497	0	0.0002338	High	3.98712	High	27.04	0.289725	0
AAVLADMDSIGK	4	2	1	MLOC_13017.2;MLOC_13017.2:Uncharacterized	N-Term(TMT6plex); K12(TMT6plex)	1648.94	1.33901	2	28.2729	1.16437	2	12.4398	0	0.0004557	High	2.81424	High	47	0.00307071	0
EIAEAFLGNSVK	3	2	1	MLOC_14228.1;MLOC_14228.1:Uncharacterized	N-Term(TMT6plex); K12(TMT6plex)	1736	1.21125	2	14.5559	1.29312	2	11.7829	0	3.473e-05	High	3.39167	High	32.43	0.0748637	0
TVGSVANGTDAK	2	2	1	MLOC_14666.6	N-Term(TMT6plex); K12(TMT6plex)	1577.89	1.14363	2	0.834464	1.14958	2	1.04849	0.001351	0.02471	High	2.56225				0
LAQVVAEPSLTK	4	1	1	MLOC_1579.2;MLOC_1579.2:Protochlorophyllide	N-Term(TMT6plex); K12(TMT6plex)	1714.06	1.19119	2	4.66115	1.11742	2	6.39336	0	6.178e-07	High	4.73619	High	41.86	0.00434962	0
TVQPLGDYGFGK	2	1	1	MLOC_34010.1;MLOC_34010.1:Uncharacterized	N-Term(TMT6plex); K12(TMT6plex)	1739.98	1.13805	1		1.19443	1		0	0.0005907	High	4.12717	High	36.03	0.0345501	0
QIVALLSAPLEK	2	1	1	MLOC_35769.1;MLOC_35769.1:Uncharacterized	N-Term(TMT6plex); K12(TMT6plex)	1740.11	1.02227	1		1.37356	1		0	0.0002565	High	2.63563	High	26.25	0.0743426	0
GAPSQQNAGQQK	2	2	1	MLOC_38134.1;MLOC_38134.1:Uncharacterized	N-Term(TMT6plex); K12(TMT6plex)	1671.92	1.00737	1		1.10475	1		0	7.104e-08	High	4.29611	High	73.68	6.0661e-06	0
IDELEQSVNDLK	2	1	1	MLOC_38178.5;MLOC_38178.5:Uncharacterized	N-Term(TMT6plex); K12(TMT6plex)	1861.04	1.27664	1		1.22213	1		0	1.565e-05	High	4.12843	High	28.95	0.20376	0
AVIPDDEFTLAK	2	1	1	MLOC_39970.1;MLOC_39970.1:Uncharacterized	N-Term(TMT6plex); K12(TMT6plex)	1777.02	1.24137	1		1.29568	1		0	0.0002671	High	3.16255	High	44.28	0.00527962	0
APPEILSLLVPK	4	1	1	MLOC_44448.1;MLOC_44448.1:Uncharacterized	N-Term(TMT6plex); K12(TMT6plex)	1735.12	1.18229	2	17.0933	1.19078	2	16.5815	0	5.364e-06	High	4.6935	High	42.61	0.00129942	0
SNLNPEWNEEFK	2	3	1	MLOC_5128.5;MLOC_5128.5:Uncharacterized	N-Term(TMT6plex); K12(TMT6plex)	1965.02	1.27755	1		1.2082	1		0	0.0001767	High	3.41154	High	35.45	0.0404559	0
VIDLVSSPDVVK	10	2	1	MLOC_53830.1;MLOC_53830.1:Uncharacterized	N-Term(TMT6plex); K12(TMT6plex)	1729.06	1.12166	5	18.9662	1.20439	5	5.51407	0	1.991e-06	High	5.46161	High	74.93	2.28973e-06	0
EIAEAFLGTTVK	8	2	1	MLOC_53941.2;MLOC_53941.2:Uncharacterized	N-Term(TMT6plex); K12(TMT6plex)	1737.02	1.12822	4	4.03462	1.167	4	4.17537	0	2.317e-07	High	5.04526	High	72.81	5.72557e-06	0
DLLPVGGDSLLK	2	1	1	MLOC_54031.1;MLOC_54031.1:Linoleate	N-Term(TMT6plex); K12(TMT6plex)	1685.03	1.00821	1		1.09746	1		0	0.0002653	High	3.40706	High	30.11	0.0646418	0
AQAPSVLSQAVK	2	2	1	MLOC_54133.3;MLOC_54133.3:Uncharacterized	N-Term(TMT6plex); K12(TMT6plex)	1657.01	1.17214	1		1.17193	1		0	3.11e-08	High	4.76927	High	68.44	1.00182e-05	0
EFSGSIGNVAWK	3	5	1	MLOC_55153.1;MLOC_55153.1:Uncharacterized	N-Term(TMT6plex); K12(TMT6plex)	1752.97	1.22421	2	8.93628	1.26023	2	5.59801	0	0.0002371	High	3.51001	High	21.45	0.983623	0
IADVNLINVGQK	8	1	1	MLOC_57195.1;MLOC_57195.1:Uncharacterized	N-Term(TMT6plex); K12(TMT6plex)	1742.06	1.11079	4	2.15342	1.14642	4	4.70651	0	4.23e-07	High	4.97987	High	50.21	0.000672198	0
SGIYYYTPEQEK	4	1	1	MLOC_57759.1;MLOC_57759.1:Uncharacterized	N-Term(TMT6plex); K12(TMT6plex)	1936.02	1.0525	2	9.78524	1.1116	2	6.55747	0	4.79e-06	High	4.89125	High	53.65	0.000594418	0
LGSQLDILAPIKY	8	1	1	MLOC_58847.1;MLOC_58847.1:Uncharacterized	N-Term(TMT6plex); K12(TMT6plex)	1889.16	1.16875	4	4.73549	1.21419	4	6.8414	0	2.224e-05	High	4.17845	High	41.77	0.00403156	1
SQLLENVFADPK	6	1	1	MLOC_62637.1;MLOC_62637.1:Uncharacterized	N-Term(TMT6plex); K12(TMT6plex)	1819.04	1.13898	3	14.1045	1.21094	3	1.8613	0	1.609e-05	High	3.38892	High	74.12	5.68881e-06	0
GVADFLQEVTSK	1	16	1	MLOC_64715.1	N-Term(TMT6plex); K12(TMT6plex)	1752	1.33395	1		1.17285	1		0.0008789	0.01719	High	1.94956				0
VDLLNQEIEFLK	1	1	1	P35908	N-Term(TMT6plex); K12(TMT6plex)	1919.12	1.19922	1		1.19652	1		0.001509	0.02884	High	2.49404				0
DDTVILDGAGDKK	1	5	2	MLOC_66031.3;MLOC_66031.3:Uncharacterized;MLOC_18416.1;MLOC_18416.1:Uncharacterized	N-Term(TMT6plex); K12(TMT6plex); K13(TMT6plex)	2034.17							0	2.416e-05	High	3.47321				1
TEATPAVPEEEKK	2	1	1	MLOC_14884.1;MLOC_14884.1:Uncharacterized	N-Term(TMT6plex); K12(TMT6plex); K13(TMT6plex)	2116.22	1.39809	1		1.34595	1		0	2.449e-05	High	4.28194	High	25.04	0.375524	1
SAIEQSTSDYDKEK	2	3	1	MLOC_18416.1;MLOC_18416.1:Uncharacterized	N-Term(TMT6plex); K12(TMT6plex); K14(TMT6plex)	2288.22	1.14785	1		1.18063	1		0	4.646e-06	High	5.1476	High	17.45	2.90428	1
LINSDEVQSVVKPINK	4	2	1	MLOC_34840.1;MLOC_34840.1:Uncharacterized	N-Term(TMT6plex); K12(TMT6plex); K16(TMT6plex)	2470.49	1.08663	2	3.60873	1.07952	2	4.0609	0	5.4e-09	High	5.89419	High	52.03	0.000236547	0
NSYDEILTSLAKPGGGADFGK	2	1	1	MLOC_36344.1;MLOC_36344.1:Uncharacterized	N-Term(TMT6plex); K12(TMT6plex); K21(TMT6plex)	2827.55	1.696	1		1.35455	1		0	5.136e-07	High	3.53824	High	35.41	0.0376651	0
TVLIMELINNIAK	2	1	1	AGP50762;AGP50762:ATP	N-Term(TMT6plex); K13(TMT6plex)	1930.19	1.05636	1		1.05383	1		0	0.000145	High	2.93662	High	48.52	0.000850659	0
GYLDSLEIEQVNK	22	1	1	AGP50752;AGP50752:ATP	N-Term(TMT6plex); K13(TMT6plex)	1966.1	1.06488	11	6.6559	1.10992	11	4.66135	0	1.877e-09	High	5.69798	High	99.88	1.49576e-08	0
ISIEAGSTLGWQK	19	3	1	MLOC_20190.3;MLOC_20190.3:Uncharacterized	N-Term(TMT6plex); K13(TMT6plex)	1848.07	1.15376	10	6.04381	1.14776	10	11.4219	0	5.299e-10	High	6.75216	High	80.94	1.13317e-06	0
MPTLEEYGTNLTK	6	3	1	MLOC_73713.1;MLOC_73713.1:Uncharacterized	N-Term(TMT6plex); K13(TMT6plex)	1955.06	1.01535	3	0.519018	1.03506	3	1.18425	0	3.032e-08	High	5.21993	High	60.18	0.00015432	0
SAYYGAVEEFSGK	6	7	1	MLOC_351.5;MLOC_351.5:Protein	N-Term(TMT6plex); K13(TMT6plex)	1865.97	1.08058	3	1.38108	1.12605	3	3.62046	0	2.351e-08	High	6.12869	High	74.31	4.93005e-06	0
SEPIPEANNEPVK	4	5	1	MLOC_351.5;MLOC_351.5:Protein	N-Term(TMT6plex); K13(TMT6plex)	1882.03	1.06474	2	10.0894	1.08977	2	2.84281	0	0.0006601	High	4.52567	High	52.39	0.000829967	0
VVVADNVHDVVFK	2	4	1	MLOC_351.5;MLOC_351.5:Protein	N-Term(TMT6plex); K13(TMT6plex)	1899.11	0.970954	1		1.06521	1		0	5.818e-05	High	4.17672	High	46.02	0.00273288	0
GNVLEPQGLIEIK	2	6	1	MLOC_52767.2;MLOC_52767.2:Uncharacterized	N-Term(TMT6plex); K13(TMT6plex)	1868.13	1.18356	1		1.13344	1		0	3.933e-06	High	4.57272	High	55.95	0.000169864	0
QVGVPSIVVFLNK	8	1	1	MLOC_81977.1;MLOC_81977.1:Elongation	N-Term(TMT6plex); K13(TMT6plex)	1858.16	1.02504	4	3.69296	1.19485	4	3.74403	0	1.126e-05	High	4.78679	High	53.36	0.000212206	0
GYISPYFVTDSEK	8	3	2	MLOC_57334.1;MLOC_57334.1:Uncharacterized;MLOC_50049.1;MLOC_50049.1:Uncharacterized	N-Term(TMT6plex); K13(TMT6plex)	1964.05							0	2.632e-06	High	4.91385	High	73.17	7.6943e-06	0
ELDYLDGAVSNPK	20	1	1	MLOC_76055.1;MLOC_76055.1:Phosphoglycerate	N-Term(TMT6plex); K13(TMT6plex)	1879.03	1.12486	10	5.40808	1.17252	10	8.67829	0	8.317e-09	High	4.99879	High	74.95	5.06225e-06	0
SVGDLTAADLEGK	14	1	1	MLOC_76055.1;MLOC_76055.1:Phosphoglycerate	N-Term(TMT6plex); K13(TMT6plex)	1733.97	1.17783	7	12.2472	1.09664	7	9.03569	0	2.726e-08	High	4.62915	High	86.43	3.69476e-07	0
SVGDLTAADLEGKR	9	1	1	MLOC_76055.1;MLOC_76055.1:Phosphoglycerate	N-Term(TMT6plex); K13(TMT6plex)	1890.07	1.10925	5	4.55783	1.15018	5	2.22273	0	6.292e-09	High	5.89985	High	62	8.66304e-05	1
DLSLELVENGLAK	2	1	1	MLOC_36424.1;MLOC_36424.1:Uncharacterized	N-Term(TMT6plex); K13(TMT6plex)	1859.09	1.26282	1		1.24687	1		0	0.0001133	High	3.06867	High	19.04	1.24177	0
IGNLAFQSYRPDK	2	2	1	AGP50767;AGP50767:cytochrome	N-Term(TMT6plex); K13(TMT6plex)	1967.11	1.01151	1		1.04987	1		0	3.367e-05	High	4.80752	High	28.33	0.190226	0
ANVILPSSAFSEK	4	1	1	MLOC_4114.1;MLOC_4114.1:Uncharacterized	N-Term(TMT6plex); K13(TMT6plex)	1821.05	1.05823	2	13.9866	1.05472	2	5.95919	0	1.906e-05	High	4.05979	High	47.61	0.00241692	0
LNEDINEEWISDK	2	1	1	MLOC_4114.1;MLOC_4114.1:Uncharacterized	N-Term(TMT6plex); K13(TMT6plex)	2063.07	1.20372	1		1.27375	1		0	1.143e-05	High	2.78946	High	27.23	0.262941	0
VVETIEASPPEIK	5	2	1	MLOC_12553.1;MLOC_12553.1:Uncharacterized	N-Term(TMT6plex); K13(TMT6plex)	1870.1	1.19963	3	8.03648	1.24526	3	24.8243	0	1.088e-07	High	4.62887	High	63.61	4.36383e-05	0
LAFYDYIGNNPAK	12	2	1	AGP50780;AGP50780:photosystem	N-Term(TMT6plex); K13(TMT6plex)	1944.07	1.0086	6	2.25541	1.07609	6	2.45279	0	2.19e-08	High	5.74274	High	70.07	1.52915e-05	0
VEPYVAYGYPNLK	4	2	1	MLOC_17150.1;MLOC_17150.1:Predicted	N-Term(TMT6plex); K13(TMT6plex)	1971.11	1.12443	2	7.86129	1.33967	2	6.08479	0	4.975e-06	High	4.24514	High	65.83	3.58911e-05	0
GELNPLQEASGGK	2	1	1	MLOC_31098.1;MLOC_31098.1:Uncharacterized	N-Term(TMT6plex); K13(TMT6plex)	1757.98	1.21214	1		1.19757	1		0	3.438e-08	High	4.72962	High	68.65	1.87084e-05	0
VVDLADIVANQWK	6	1	1	MLOC_44511.1;MLOC_44511.1:Predicted	N-Term(TMT6plex); K13(TMT6plex)	1929.13	1.12818	3	11.9822	1.21989	3	6.97895	0	3.405e-05	High	5.80977	High	85.19	3.2948e-07	0
IGPGAEPSELAVK	4	1	1	MLOC_8225.1;MLOC_8225.1:Fructose-bisphosphate	N-Term(TMT6plex); K13(TMT6plex)	1726.02	1.18637	2	5.92846	1.26707	2	0.551796	0	4.458e-09	High	5.57637	High	71.44	7.89933e-06	0
LLVSEGLQPLGEK	4	2	1	MLOC_10405.1;MLOC_10405.1:Predicted	N-Term(TMT6plex); K13(TMT6plex)	1841.12	1.25059	2	15.8659	1.24264	2	4.83131	0	7.37e-06	High	4.22536	High	73.11	3.33505e-06	0
TVLVTGSTGFLGK	2	1	1	MLOC_11135.1;MLOC_11135.1:Uncharacterized	N-Term(TMT6plex); K13(TMT6plex)	1738.06	1.11698	1		1.33024	1		0	1.317e-09	High	4.8251	High	91.95	5.72203e-08	0
NTDFVAYSGEGFK	26	1	1	MLOC_54528.1;MLOC_54528.1:Uncharacterized	N-Term(TMT6plex); K13(TMT6plex)	1892.98	1.0119	13	7.12263	1.17755	13	6.05755	0	1.548e-08	High	5.25336	High	63.46	6.11082e-05	0
EDDLNEIVQLVGK	6	3	1	MLOC_59546.1;MLOC_59546.1:V-type	N-Term(TMT6plex); K13(TMT6plex)	1930.09	1.28194	3	14.4692	1.25728	3	0.572648	0	3.483e-06	High	4.57128	High	75.77	3.83106e-06	0
EGVQSFQGVLDGK	4	3	2	MLOC_70791.2;MLOC_70791.2:ATP;MLOC_75792.2;MLOC_75792.2:Uncharacterized	N-Term(TMT6plex); K13(TMT6plex)	1822.01							0	1.567e-08	High	5.74725	High	84.73	4.90129e-07	0
TGAEDYSASGDYK	2	2	1	MLOC_15537.2;MLOC_15537.2:Uncharacterized	N-Term(TMT6plex); K13(TMT6plex)	1821.9	1.07541	1		1.06202	1		0	7.17e-09	High	5.22431	High	84.22	3.37571e-07	0
TEELQPAVLNVVK	5	1	1	MLOC_16420.1;MLOC_16420.1:Aspartate	N-Term(TMT6plex); K13(TMT6plex)	1898.14	1.1358	3	13.0158	1.16632	3	13.8713	0	9.552e-08	High	4.36007	High	43.55	0.00337139	0
AENLQYSTDQLVK	2	2	1	MLOC_37729.2;MLOC_37729.2:Uncharacterized	N-Term(TMT6plex); K13(TMT6plex)	1967.09	1.01182	1		1.12098	1		0	1.348e-08	High	5.56959	High	62.75	7.84647e-05	0
YVNDLSSGVIFGK	8	1	1	MLOC_65133.1;MLOC_65133.1:Uncharacterized	N-Term(TMT6plex); K13(TMT6plex)	1857.06	1.2328	4	4.02423	1.15848	4	5.36632	0	2.066e-07	High	4.39745	High	62.51	6.7971e-05	0
LNTGDISPNVSSK	2	1	1	MLOC_10432.1;MLOC_10432.1:Uncharacterized	N-Term(TMT6plex); K13(TMT6plex)	1790.01	1.18047	1		1.10955	1		0	3.634e-06	High	4.11635	High	60.46	0.000140457	0
SLLGESSEFVGEK	18	1	1	MLOC_10457.2;MLOC_10457.2:Triosephosphate	N-Term(TMT6plex); K13(TMT6plex)	1840.01	1.13245	9	2.22925	1.1525	9	3.47289	0	9.926e-10	High	6.24275	High	84.75	4.96251e-07	0
FEPMEAGSGYEFK	2	1	1	MLOC_36541.1;MLOC_36541.1:Uncharacterized	N-Term(TMT6plex); K13(TMT6plex)	1949.98	1.06476	1		1.06126	1		0	5.807e-09	High	5.20329	High	79.34	1.28811e-06	0
ESGGLYDEEFVQK	4	2	1	MLOC_38658.1;MLOC_38658.1:Predicted	N-Term(TMT6plex); K13(TMT6plex)	1959.01	1.17732	2	1.90098	1.18835	2	2.16021	0	1.354e-09	High	4.89939	High	90.78	1.10801e-07	0
GNGTGGESIYGEK	2	1	1	MLOC_4890.1;MLOC_4890.1:Peptidyl-prolyl	N-Term(TMT6plex); K13(TMT6plex)	1726.9	0.888658	1		0.928913	1		0	9.973e-10	High	5.4021	High	88.48	1.79795e-07	0
SPQEVAAALDPQK	4	2	1	MLOC_51713.1;MLOC_51713.1:Uncharacterized	N-Term(TMT6plex); K13(TMT6plex)	1812.03	1.23259	2	6.82665	1.23363	2	9.95826	0	7.484e-06	High	3.93522	High	52.92	0.000676164	0
DPSFSEMAEQLQK	2	2	1	MLOC_51713.1;MLOC_51713.1:Uncharacterized	N-Term(TMT6plex); K13(TMT6plex)	1968.02	1.00958	1		1.01377	1		0	6.421e-06	High	4.34208	High	49.05	0.0017697	0
VTLVGDAAGYVTK	13	1	1	MLOC_73052.1;MLOC_73052.1:Predicted	N-Term(TMT6plex); K13(TMT6plex)	1752.04	1.09264	7	6.03862	1.22255	7	11.0805	0	1.6e-09	High	5.43355	High	85.54	2.78417e-07	0
AAEDPEFETFYTK	28	1	1	AGP50740;AGP50740:photosystem	N-Term(TMT6plex); K13(TMT6plex)	2006.03	1.12452	14	3.69058	1.18577	14	10.4836	0	6.871e-08	High	5.37216	High	76.21	3.14242e-06	0
YTEQGMDEESAYK	2	2	1	MLOC_10676.3;MLOC_10676.3:Uncharacterized	N-Term(TMT6plex); K13(TMT6plex)	2008.96	1.1165	1		1.06701	1		0	3.402e-08	High	5.2045	High	65.98	1.76265e-05	0
APVVDVSQFGYFK	2	1	1	MLOC_10838.1;MLOC_10838.1:Uncharacterized	N-Term(TMT6plex); K13(TMT6plex)	1915.08	1.02739	1		1.27241	1		0	0.0003572	High	3.12763	High	40.07	0.0128659	0
[truncated: 2,158 more rows]

## Sheet: SDC-FASP-PEP
Sequence	# PSMs	# Proteins	# Protein Groups	Protein Group Accessions	Modifications	MH+ [Da]	130_C/129_C	130_C/129_C Count	130_C/129_C Variability [%]	131/129_C	131/129_C Count	131/129_C Variability [%]	q-Value	PEP	A2	XCorr A2	A4	IonScore A4	Exp Value A4	# Missed Cleavages
AGVGFQAGVK	103	2	1	AGP50763;AGP50763:ribulose-1,5-bisphosphate	N-Term(TMT6plex); K10(TMT6plex)	1391.84	1.17779	52	7.78335	1.26953	52	6.54005	0	4.655e-07	High	4.75361	High	75.66	3.16737e-06	0
LTYYTPEYETK	60	1	1	AGP50763;AGP50763:ribulose-1,5-bisphosphate	N-Term(TMT6plex); K11(TMT6plex)	1866	1.09233	30	10.8945	1.29368	30	4.90074	0	0.0001673	High	4.90468	High	63.69	6.08208e-05	0
VALEACVQAR	49	1	1	AGP50763;AGP50763:ribulose-1,5-bisphosphate	N-Term(TMT6plex); C6(Carbamidomethyl)	1345.75	1.36763	26	6.2639	1.35527	26	4.74157	0	2.205e-05	High	3.96393	High	44.72	0.00438305	0
FEFEPVDTIDK	32	1	1	AGP50763;AGP50763:ribulose-1,5-bisphosphate	N-Term(TMT6plex); K11(TMT6plex)	1797.97	1.69104	16	9.89163	1.1487	16	6.3799	0	3.688e-05	High	4.76707	High	63.18	7.02747e-05	0
GGLDFTKDDENVNSQPFMR	28	2	1	AGP50763;AGP50763:ribulose-1,5-bisphosphate	N-Term(TMT6plex); K7(TMT6plex); M18(Oxidation)	2644.31	1.26157	15	5.20696	1.0898	15	7.76396	0	0.0002254	High	3.96235	High	77.6	1.96806e-06	1
TFQGPPHGIQVER	24	1	1	AGP50763;AGP50763:ribulose-1,5-bisphosphate	N-Term(TMT6plex)	1694.92	1.29505	13	5.95703	1.30535	13	7.42895	0	1.585e-06	High	5.15201	High	57.39	0.000263644	0
VSPQPGVPPEEAGAAVAAESSTGTWTTVWTDGLTSLDR	23	1	1	AGP50763;AGP50763:ribulose-1,5-bisphosphate	N-Term(TMT6plex)	4070.03	1.43586	8	15.7149	1.24569	8	8.68894	0	3.439e-09	High	7.89988	High	106.34	2.72805e-09	0
AIKFEFEPVDTIDK	23	1	1	AGP50763;AGP50763:ribulose-1,5-bisphosphate	N-Term(TMT6plex); K3(TMT6plex); K14(TMT6plex)	2339.36	1.17345	12	7.26846	1.32581	12	6.34237	0	3.443e-06	High	5.80537	High	66.57	2.15226e-05	1
DTDILAAFR	21	1	1	AGP50763;AGP50763:ribulose-1,5-bisphosphate	N-Term(TMT6plex)	1250.7	1.12765	11	5.99783	1.25359	11	6.23776	0	0.0002215	High	3.85578	High	49.38	0.00149718	0
EMTLGFVDLLR	16	1	1	AGP50763;AGP50763:ribulose-1,5-bisphosphate	N-Term(TMT6plex); M2(Oxidation)	1538.85	1.40888	8	6.24945	1.12438	8	3.52563	0	0.0001026	High	4.28385	High	57.33	0.000250761	0
WSPELAAACEVWK	15	1	1	AGP50763;AGP50763:ribulose-1,5-bisphosphate	N-Term(TMT6plex); C9(Carbamidomethyl); K13(TMT6plex)	2005.07	1.39249	8	10.1001	1.33964	8	4.0436	0	7.192e-06	High	6.18315	High	62.89	7.97539e-05	0
SQAETGEIK	14	2	1	AGP50763;AGP50763:ribulose-1,5-bisphosphate	N-Term(TMT6plex); K9(TMT6plex)	1420.81	1.35664	7	3.73961	1.245	7	3.27888	0	0.0002028	High	4.07836	High	63.88	5.99567e-05	0
GGLDFTKDDENVNSQPFMR	10	2	1	AGP50763;AGP50763:ribulose-1,5-bisphosphate	N-Term(TMT6plex); K7(TMT6plex)	2628.32	1.43926	5	10.8822	1.187	5	5.2947	0	1.74e-06	High	6.49943	High	32.84	0.0676515	1
GHYLNATAGTCEEMIK	4	2	1	AGP50763;AGP50763:ribulose-1,5-bisphosphate	N-Term(TMT6plex); C11(Carbamidomethyl); M14(Oxidation); K16(TMT6plex)	2269.14	1.76794	2	27.8887	1.21654	2	0.877508	0	2.679e-07	High	5.00017	High	85.32	3.78957e-07	0
FEFEPVDTIDKK	4	1	1	AGP50763;AGP50763:ribulose-1,5-bisphosphate	N-Term(TMT6plex); K11(TMT6plex); K12(TMT6plex)	2155.23	1.92864	2	13.0175	1.14542	2	17.313	0	4.148e-08	High	4.4359	High	52.61	0.000640387	1
AGVGFQAGVKDYK	3	2	1	AGP50763;AGP50763:ribulose-1,5-bisphosphate	N-Term(TMT6plex); K10(TMT6plex); K13(TMT6plex)	2027.19	1.08286	2	13.6799	1.27407	2	2.68818	0	1.256e-06	High	4.35703	High	30.45	0.0876327	1
DDENVNSQPFMR	2	2	1	AGP50763;AGP50763:ribulose-1,5-bisphosphate	N-Term(TMT6plex)	1680.79	2.32512	1		1.10955	1		0	1.661e-06	High	5.08261	High	47.69	0.000680863	0
EMTLGFVDLLR	2	1	1	AGP50763;AGP50763:ribulose-1,5-bisphosphate	N-Term(TMT6plex)	1522.85	1.8116	1		1.24132	1		0	1.452e-07	High	4.30156	High	70.68	1.25396e-05	0
GHYLNATAGTCEEMIK	2	2	1	AGP50763;AGP50763:ribulose-1,5-bisphosphate	N-Term(TMT6plex); C11(Carbamidomethyl); K16(TMT6plex)	2253.15	1.96229	1		1.36642	1		0	3.516e-09	High	5.89619	High	71.65	9.76284e-06	0
GHYLNATAGTCEEMIKR	2	2	1	AGP50763;AGP50763:ribulose-1,5-bisphosphate	N-Term(TMT6plex); C11(Carbamidomethyl); M14(Oxidation); K16(TMT6plex)	2425.24	1.25832	1		1.22256	1		0	0.0004395	High	3.03957	High	26.97	0.285593	1
FVFCAEAIYK	2	2	1	AGP50763;AGP50763:ribulose-1,5-bisphosphate	N-Term(TMT6plex); C4(Carbamidomethyl); K10(TMT6plex)	1705.95	1.40944	1		1.1991	1		0	4.182e-05	High	4.48038	High	47.34	0.00270018	0
AGVGFQAGVKDYK	2	2	1	AGP50763;AGP50763:ribulose-1,5-bisphosphate	N-Term(TMT6plex); K13(TMT6plex)	1798.03	1.09862	1		1.33112	1		0	1.015e-05	High	3.49304	High	48.21	0.00186193	1
MSGGDHIHSGTVVGK	2	1	1	AGP50763;AGP50763:ribulose-1,5-bisphosphate	N-Term(TMT6plex); K15(TMT6plex)	1940.04	1.64124	1		1.3047	1		0	8.779e-07	High	3.09182	High	24.18	0.521354	0
MSGGDHIHSGTVVGK	1	1	1	AGP50763;AGP50763:ribulose-1,5-bisphosphate	N-Term(TMT6plex); M1(Oxidation); K15(TMT6plex)	1956.04	1.33193	1		1.00697	1		0	0.0002637			High	28.38	0.197995	0
GIYPAVDPLDSTSTMLQPR	32	1	1	AGP50762;AGP50762:ATP	N-Term(TMT6plex); M15(Oxidation)	2306.21	1.23304	16	7.26389	1.26002	16	8.51603	0	5.494e-05	High	4.41344	High	74.29	5.96199e-06	0
SAPAFIELDTK	30	1	1	AGP50762;AGP50762:ATP	N-Term(TMT6plex); K11(TMT6plex)	1649.96	1.35374	15	5.63719	1.30317	15	3.87114	0	1.783e-06	High	4.76494	High	59.49	0.000151934	0
GMEVIDTGAPLSVPVGGATLGR	24	2	1	AGP50762;AGP50762:ATP	N-Term(TMT6plex)	2326.28	1.43789	12	5.53016	1.29282	12	7.32302	0	2.772e-12	High	6.16248	High	97.04	2.92888e-08	0
MPSAVGYQPTLSTEMGSLQER	22	1	1	AGP50762;AGP50762:ATP	N-Term(TMT6plex)	2511.25	1.43623	11	11.4886	1.41025	11	5.6713	0	4.613e-09	High	6.14198	High	102.92	6.23327e-09	0
VALVYGQMNEPPGAR	22	1	1	AGP50762;AGP50762:ATP	N-Term(TMT6plex)	1830.98	1.3237	11	2.24558	1.36124	11	7.08732	0	1.15e-09	High	5.00242	High	69.58	1.52233e-05	0
GIYPAVDPLDSTSTMLQPR	17	1	1	AGP50762;AGP50762:ATP	N-Term(TMT6plex)	2290.21	1.42885	9	3.35854	1.32909	9	8.47649	0	6.118e-10	High	5.67821	High	93.1	7.35403e-08	0
IGLFGGAGVGK	16	4	3	AGP50762;AGP50762:ATP;MLOC_70791.2;MLOC_70791.2:ATP;MLOC_75792.2;MLOC_75792.2:Uncharacterized	N-Term(TMT6plex); K11(TMT6plex)	1433.89							0	5.757e-07	High	4.52162	High	67.07	1.87206e-05	0
GMEVIDTGAPLSVPVGGATLGR	14	2	1	AGP50762;AGP50762:ATP	N-Term(TMT6plex); M2(Oxidation)	2342.27	1.27748	7	6.7769	1.25236	7	3.68909	0	1.295e-07	High	5.7103	High	93.56	6.55986e-08	0
VALVYGQMNEPPGAR	14	1	1	AGP50762;AGP50762:ATP	N-Term(TMT6plex); M8(Oxidation)	1846.97	1.1677	7	11.1468	1.20804	7	7.05614	0	6.349e-05	High	3.32412	High	71.24	1.09587e-05	0
FVQAGSEVSALLGR	12	1	1	AGP50762;AGP50762:ATP	N-Term(TMT6plex)	1662.94	1.32244	6	11.3835	0.908092	6	46.1485	0	2.208e-07	High	5.43505	High	84.02	6.41376e-07	0
QINVTCEVQQLLGNNR	12	2	1	AGP50762;AGP50762:ATP	N-Term(TMT6plex); C6(Carbamidomethyl)	2115.12	1.44201	6	11.9517	1.35408	6	5.95604	0	4.508e-09	High	5.86776	High	80.64	1.33114e-06	0
EGNDLYMEMK	10	1	1	AGP50762;AGP50762:ATP	N-Term(TMT6plex); K10(TMT6plex)	1687.85	1.48287	6	8.9413	1.37685	6	3.20405	0	1.667e-05	High	3.86421	High	48.79	0.0013682	0
LSIFETGIK	8	1	1	AGP50762;AGP50762:ATP	N-Term(TMT6plex); K9(TMT6plex)	1465.91	1.14929	4	3.9606	1.22268	4	7.76831	0	0.0004029	High	4.40998	High	51.94	0.000442377	0
MPSAVGYQPTLSTEMGSLQER	8	1	1	AGP50762;AGP50762:ATP	N-Term(TMT6plex); M1(Oxidation)	2527.24	1.38433	5	1.42681	1.33805	5	5.44276	0	3.74e-11	High	4.20063	High	107.65	1.86049e-09	0
VVDLLAPYR	6	1	1	AGP50762;AGP50762:ATP	N-Term(TMT6plex)	1274.77	1.13896	3	7.71027	0.965179	3	10.2899	0	0.0005681	High	3.23687	High	35.88	0.0394311	0
VGLTALTMAEYFR	6	1	1	AGP50762;AGP50762:ATP	N-Term(TMT6plex); M8(Oxidation)	1716.92	1.16526	3	4.44785	0.971271	3	17.8158	0	0.0001896	High	2.75073	High	66.19	3.49234e-05	0
LPYIYNALVVQSR	5	2	1	AGP50762;AGP50762:ATP	N-Term(TMT6plex)	1765.03	1.37838	3	21.2458	1.30913	3	10.5134	0	2.562e-05	High	3.34321	High	24.99	0.403011	0
IDQIIGPVLDVTFPPGK	5	2	1	AGP50762;AGP50762:ATP	N-Term(TMT6plex); K17(TMT6plex)	2267.35	1.36484	3	6.3122	0.952453	3	1.52002	0	1.52e-08	High	4.4531	High	63.34	3.18156e-05	0
AITLEEENK	5	1	1	AGP50762;AGP50762:ATP	N-Term(TMT6plex); K9(TMT6plex)	1504.86	1.36852	3	7.89217	1.30963	3	4.79505	0	8.512e-05	High	4.73309	High	56.11	0.000406789	0
AVAMSATDGLMR	5	2	1	AGP50762;AGP50762:ATP	N-Term(TMT6plex); M11(Oxidation)	1467.75	1.24076	3	7.53565	1.24132	3	1.38555	0	0.0002612	High	2.81457	High	43.68	0.00416335	0
AVAMSATDGLMR	4	2	1	AGP50762;AGP50762:ATP	N-Term(TMT6plex)	1451.76	1.34546	2	8.58622	1.23524	2	6.02423	0	6.272e-07	High	4.69191	High	60.63	9.97308e-05	0
IVGNEHYETAQR	4	1	1	AGP50762;AGP50762:ATP	N-Term(TMT6plex)	1645.85	1.33734	2	6.07071	1.38199	2	5.01926	0	3.125e-05	High	4.55228	High	62.24	7.05099e-05	0
TNPTTSRPGVSTSEEK	4	2	1	AGP50762;AGP50762:ATP	N-Term(TMT6plex); K16(TMT6plex)	2149.15	1.18827	2	1.70297	1.28694	2	2.39664	0	0.000567	High	3.09159	High	27.7	0.294815	0
IFNVLGEPVDNLGPVDSSATFPIHR	2	1	1	AGP50762;AGP50762:ATP	N-Term(TMT6plex)	2923.56	1.25716	1		1.38499	1		0	2.499e-06	High	4.13629	High	71.04	1.15499e-05	0
AITLEEENKSQK	2	1	1	AGP50762;AGP50762:ATP	N-Term(TMT6plex); K9(TMT6plex); K12(TMT6plex)	2077.21	0.610305	1		1.59338	1		0	1.217e-06	High	4.70713	High	32.88	0.0615183	1
MPSAVGYQPTLSTEMGSLQER	2	1	1	AGP50762;AGP50762:ATP	N-Term(TMT6plex); M1(Oxidation); M15(Oxidation)	2543.24	1.16305	2	10.4462	1.33477	2	16.6489	0	9.689e-08			High	115.87	2.69692e-10	0
LADLVGVTLGPK	12	3	2	MLOC_57334.1;MLOC_57334.1:Uncharacterized;MLOC_50049.1;MLOC_50049.1:Uncharacterized	N-Term(TMT6plex); K12(TMT6plex)	1641.04							0	4.38e-07	High	5.2605	High	78.26	5.84429e-07	0
EVELEDPVENIGAK	12	5	2	MLOC_57334.1;MLOC_57334.1:Uncharacterized;MLOC_50049.1;MLOC_50049.1:Uncharacterized	N-Term(TMT6plex); K14(TMT6plex)	2000.1							0	9.334e-09	High	5.78027	High	68.31	2.26004e-05	0
LAGGVAVIQVGAQTETELK	10	1	1	MLOC_57334.1;MLOC_57334.1:Uncharacterized	N-Term(TMT6plex); K19(TMT6plex)	2342.38	1.44652	5	3.22761	1.281	5	1.2318	0	4.936e-06	High	5.60776	High	80.37	6.85076e-07	0
TNDLAGDGTTTSVVLAQGLIAEGVK	10	2	1	MLOC_57334.1;MLOC_57334.1:Uncharacterized	N-Term(TMT6plex); K25(TMT6plex)	2888.61	1.39292	5	10.8507	1.30904	5	6.9181	0	3.844e-13	High	7.44329	High	96.97	2.2311e-08	0
AAVEEGIVVGGGCTLLR	10	2	2	MLOC_57334.1;MLOC_57334.1:Uncharacterized;MLOC_50049.1;MLOC_50049.1:Uncharacterized	N-Term(TMT6plex); C13(Carbamidomethyl)	1930.07							0	1.831e-07	High	4.86581	High	71.36	1.09781e-05	0
GYISPYFVTDSEK	8	3	2	MLOC_57334.1;MLOC_57334.1:Uncharacterized;MLOC_50049.1;MLOC_50049.1:Uncharacterized	N-Term(TMT6plex); K13(TMT6plex)	1964.05							0	1.875e-07	High	5.64706	High	68.44	2.33876e-05	0
NLIEVAEQDYEK	6	1	1	MLOC_57334.1;MLOC_57334.1:Uncharacterized	N-Term(TMT6plex); K12(TMT6plex)	1909.04	1.59075	3	6.01378	1.18072	3	1.84151	0	1.383e-08	High	5.36402	High	68.32	2.1459e-05	0
FGYNAATGQYEDLMAAGIIDPTK	6	1	1	MLOC_57334.1;MLOC_57334.1:Uncharacterized	N-Term(TMT6plex); M14(Oxidation); K23(TMT6plex)	2920.49	1.19363	3	2.00405	1.20578	3	0.386887	0	3.928e-11	High	5.86969	High	85.54	4.39407e-07	0
VIAAGANPVQITR	4	2	1	MLOC_57334.1;MLOC_57334.1:Uncharacterized	N-Term(TMT6plex)	1538.92	1.19301	2	1.73441	1.26523	2	2.28002	0	9.963e-05	High	4.24822	High	61.55	6.35806e-05	0
IVNDGVTVAR	4	2	1	MLOC_57334.1;MLOC_57334.1:Uncharacterized	N-Term(TMT6plex)	1272.75	1.16398	2	5.95231	1.33569	2	7.7655	0	6.55e-06	High	3.85102	High	44.44	0.00433138	0
SSENNLYVVEGMQFER	4	2	1	MLOC_57334.1;MLOC_57334.1:Uncharacterized	N-Term(TMT6plex)	2131.04	1.39888	2	6.44302	1.30839	2	2.2625	0	4.08e-05	High	2.88752	High	34.27	0.0312195	0
EPEPAPLVNPMDNSGFGY	4	1	1	MLOC_57334.1;MLOC_57334.1:Uncharacterized	N-Term(TMT6plex)	2163.03	1.40168	2	7.91482	1.24593	2	15.894	0	2.84e-05	High	2.57279	High	36.23	0.0163308	0
ADNTVLGTAAK	4	2	1	MLOC_57334.1;MLOC_57334.1:Uncharacterized	N-Term(TMT6plex); K11(TMT6plex)	1518.89	1.3079	2	4.93277	1.23565	2	6.44906	0	4.37e-08	High	5.15452	High	78.93	1.80457e-06	0
FGYNAATGQYEDLMAAGIIDPTK	4	1	1	MLOC_57334.1;MLOC_57334.1:Uncharacterized	N-Term(TMT6plex); K23(TMT6plex)	2904.5	1.39735	2	0.706168	1.19681	2	6.00293	0	1.14e-08	High	4.74822	High	73.1	7.40546e-06	0
GVVTLEEGR	2	2	1	MLOC_57334.1;MLOC_57334.1:Uncharacterized	N-Term(TMT6plex)	1188.68	1.23754	1		1.28237	1		0	0.0004046	High	3.32963	High	40.64	0.0126383	0
KGVVTLEEGR	2	2	1	MLOC_57334.1;MLOC_57334.1:Uncharacterized	N-Term(TMT6plex); K1(TMT6plex)	1545.94	1.18999	2	1.19203	1.31998	2	3.49427	0	1.38e-05			High	37.57	0.0190208	1
NLIEVAEQDYEKEK	2	1	1	MLOC_57334.1;MLOC_57334.1:Uncharacterized	N-Term(TMT6plex); K12(TMT6plex); K14(TMT6plex)	2395.34	1.11268	1		1.39122	1		0	1.944e-06	High	6.43408	High	27.55	0.228794	1
ESTTIVGDGSTQEEVTKR	2	2	1	MLOC_57334.1;MLOC_57334.1:Uncharacterized	N-Term(TMT6plex); K17(TMT6plex)	2395.28	1.06823	1		1.35843	1		0	9.676e-12	High	7.63459	High	55.32	0.000466058	1
DEVGLTLDK	2	2	1	MLOC_57334.1;MLOC_57334.1:Uncharacterized	N-Term(TMT6plex); K9(TMT6plex)	1447.84	1.50473	1		1.35455	1		0	0.0002067	High	3.57855	High	30.88	0.123508	0
EPEPAPLVNPMDNSGFGY	2	1	1	MLOC_57334.1;MLOC_57334.1:Uncharacterized	N-Term(TMT6plex); M11(Oxidation)	2179.03	1.36825	1		1.2688	1		0	7.484e-05	High	2.58244	High	54.67	0.000198915	0
SSENNLYVVEGMQFER	2	2	1	MLOC_57334.1;MLOC_57334.1:Uncharacterized	N-Term(TMT6plex); M12(Oxidation)	2147.04	1.06326	1		1.15646	1		0	5.471e-06	High	3.80485	High	74.97	2.2369e-06	0
LRVEDALNATK	2	2	2	MLOC_57334.1;MLOC_57334.1:Uncharacterized;MLOC_50049.1;MLOC_50049.1:Uncharacterized	N-Term(TMT6plex); K11(TMT6plex)	1688.01							0	5.186e-05	High	4.89561	High	43.16	0.00534263	1
NAGVNGSVVTEK	2	2	2	MLOC_57334.1;MLOC_57334.1:Uncharacterized;MLOC_50049.1;MLOC_50049.1:Uncharacterized	N-Term(TMT6plex); K12(TMT6plex)	1632.94							0	6.446e-09	High	5.66809	High	77.3	3.00634e-06	0
VEDALNATK	2	2	2	MLOC_57334.1;MLOC_57334.1:Uncharacterized;MLOC_50049.1;MLOC_50049.1:Uncharacterized	N-Term(TMT6plex); K9(TMT6plex)	1418.83							0	5.891e-06	High	4.41296	High	61.89	8.67171e-05	0
VLESLGADPNNIR	9	2	1	MLOC_73713.1;MLOC_73713.1:Uncharacterized	N-Term(TMT6plex)	1626.9	1.29363	5	3.76111	1.3192	5	2.56566	0	2.648e-05	High	3.83803	High	44.85	0.00410322	0
AQITAIIDK	8	2	1	MLOC_73713.1;MLOC_73713.1:Uncharacterized	N-Term(TMT6plex); K9(TMT6plex)	1430.9	1.26933	4	1.37728	1.29759	4	5.23511	0	5.213e-05	High	4.38807	High	59.21	8.67838e-05	0
LIGSPPGYVGYTEGGQLTEAVR	8	5	2	MLOC_73713.1;MLOC_73713.1:Uncharacterized;MLOC_44327.1;MLOC_44327.1:Uncharacterized	N-Term(TMT6plex)	2493.33							0	2.465e-08	High	6.11518	High	111.24	1.16314e-09	0
NTLIIMTSNVGSSVIEK	8	5	2	MLOC_73713.1;MLOC_73713.1:Uncharacterized;MLOC_44327.1;MLOC_44327.1:Uncharacterized	N-Term(TMT6plex); M6(Oxidation); K17(TMT6plex)	2280.3							0	2.677e-07	High	4.83433	High	85.74	3.34691e-07	0
VPEPTVEESIQILR	6	2	1	MLOC_73713.1;MLOC_73713.1:Uncharacterized	N-Term(TMT6plex)	1839.05	1.5251	3	7.77528	1.21232	3	1.27327	0	7.412e-05	High	4.37326	High	39.58	0.013571	0
LLEDSLAEK	6	3	2	MLOC_73713.1;MLOC_73713.1:Uncharacterized;MLOC_44327.1;MLOC_44327.1:Uncharacterized	N-Term(TMT6plex); K9(TMT6plex)	1475.87							0	1.197e-05	High	4.34472	High	49.92	0.00139547	0
MPTLEEYGTNLTK	5	3	1	MLOC_73713.1;MLOC_73713.1:Uncharacterized	N-Term(TMT6plex); K13(TMT6plex)	1955.06	1.37942	3	7.50121	1.3458	3	2.32197	0	2.246e-07	High	5.17354	High	63.68	6.77107e-05	0
GSGFVAVEIPFTPR	4	2	1	MLOC_73713.1;MLOC_73713.1:Uncharacterized	N-Term(TMT6plex)	1705.95	1.39969	2	6.58564	1.35839	2	7.04199	0	1.108e-06	High	4.39388	High	37.86	0.0243149	0
AIDLIDEAGSR	4	4	1	MLOC_73713.1;MLOC_73713.1:Uncharacterized	N-Term(TMT6plex)	1388.76	1.26805	2	2.73495	1.27822	2	7.50626	0	7.252e-06	High	3.61491	High	37.14	0.0271152	0
VITLDMGLLVAGTK	4	2	1	MLOC_73713.1;MLOC_73713.1:Uncharacterized	N-Term(TMT6plex); M6(Oxidation); K14(TMT6plex)	1905.15	1.40419	2	11.5319	1.27004	2	3.77274	0	1.048e-05	High	4.1445	High	49.06	0.000966626	0
LAEEGKLDPVVGR	3	2	1	MLOC_73713.1;MLOC_73713.1:Uncharacterized	N-Term(TMT6plex); K6(TMT6plex)	1841.09	1.10018	2	4.97509	1.3187	2	2.25308	0	0.0002602	High	3.37239	High	28.2	0.139626	1
SLVTEELK	3	2	1	MLOC_73713.1;MLOC_73713.1:Uncharacterized	N-Term(TMT6plex); K8(TMT6plex)	1376.84	1.30593	2	3.81221	1.19114	2	9.96237	0	0.001596	High	3.92056	High	36.93	0.0230649	0
VVVLNSGSGIAEPLAPALSA	2	2	1	MLOC_73713.1;MLOC_73713.1:Uncharacterized	N-Term(TMT6plex)	2094.21	1.71057	1		1.26551	1		0	6.275e-09	High	3.91887	High	99.37	1.39138e-08	0
EGDSAIVDVDSDGK	2	2	1	MLOC_73713.1;MLOC_73713.1:Uncharacterized	N-Term(TMT6plex); K14(TMT6plex)	1864.96	1.46746	1		1.14719	1		0	7.819e-08	High	4.50779	High	85.6	3.55158e-07	0
EIADIMLK	2	2	1	MLOC_73713.1;MLOC_73713.1:Uncharacterized	N-Term(TMT6plex); K8(TMT6plex)	1390.84	1.40518	1		1.22668	1		0	0.0005524	High	2.88136	High	24.92	0.401989	0
IIGQDEAVK	2	2	1	MLOC_73713.1;MLOC_73713.1:Uncharacterized	N-Term(TMT6plex); K9(TMT6plex)	1430.87	1.14125	1		1.18907	1		0	9.557e-06	High	4.46538	High	58.6	0.000166612	0
TAIAEGLAQR	2	5	2	MLOC_73713.1;MLOC_73713.1:Uncharacterized;MLOC_64528.1;MLOC_64528.1:Uncharacterized	N-Term(TMT6plex)	1258.73							0	4.054e-05	High	4.10942	High	52.51	0.000743108	0
MPTLEEYGTNLTK	1	3	1	MLOC_73713.1;MLOC_73713.1:Uncharacterized	N-Term(TMT6plex); M1(Oxidation); K13(TMT6plex)	1971.05	1.17541	1		1.22878	1		0	2.416e-06			High	71.01	1.10712e-05	0
MVGESTEAVGAGVGGGSSGQK	1	2	1	MLOC_73713.1;MLOC_73713.1:Uncharacterized	N-Term(TMT6plex); M1(Oxidation); K21(TMT6plex)	2339.2	1.16035	1		1.22786	1		0	4.412e-05			High	91.81	8.51323e-08	0
EDDLNEIVQLVGK	12	3	1	MLOC_59546.1;MLOC_59546.1:V-type	N-Term(TMT6plex); K13(TMT6plex)	1930.09	1.41116	6	10.0517	1.27307	6	2.232	0	5.709e-06	High	3.81568	High	55.17	0.000428613	0
LAEMPADSGYPAYLASR	10	3	1	MLOC_59546.1;MLOC_59546.1:V-type	N-Term(TMT6plex)	2041.03	1.39892	5	14.0639	1.28084	5	11.8051	0	8.919e-08	High	4.99592	High	67.72	2.05642e-05	0
YSTALEGYYEK	5	3	1	MLOC_59546.1;MLOC_59546.1:V-type	N-Term(TMT6plex); K11(TMT6plex)	1781.94	1.20053	3	6.45102	1.21859	3	1.94316	0	3.3e-07	High	5.36932	High	45.53	0.00400674	0
TTLVANTSNMPVAAR	4	3	1	MLOC_59546.1;MLOC_59546.1:V-type	N-Term(TMT6plex)	1774.97	1.25235	2	2.35584	1.30488	2	5.9394	0	3.993e-06	High	5.00126	High	57.37	0.000279978	0
LAADTPLLTGQR	4	3	1	MLOC_59546.1;MLOC_59546.1:V-type	N-Term(TMT6plex)	1484.87	1.31614	2	12.1181	1.30283	2	1.20164	0	1.032e-05	High	3.98474	High	51.8	0.000770369	0
LYDDLTAGFR	4	3	1	MLOC_59546.1;MLOC_59546.1:V-type	N-Term(TMT6plex)	1399.74	1.16279	2	0.546859	1.25482	2	1.67197	0	0.0001541	High	3.98054	High	33.02	0.0476185	0
EDYLAQNAFTPYDK	4	3	1	MLOC_59546.1;MLOC_59546.1:V-type	N-Term(TMT6plex); K14(TMT6plex)	2133.1	1.56956	2	6.36417	1.20948	2	8.84443	0	1.82e-07	High	4.21229	High	68.72	1.9027e-05	0
GVSVPALDKDQLWEFQPNK	4	3	1	MLOC_59546.1;MLOC_59546.1:V-type	N-Term(TMT6plex); K9(TMT6plex); K19(TMT6plex)	2858.61	1.34428	2	8.30704	1.26412	2	0.35554	0	0.0002362	High	4.4536	High	38.82	0.0134763	1
TTLVANTSNMPVAAR	4	3	1	MLOC_59546.1;MLOC_59546.1:V-type	N-Term(TMT6plex); M10(Oxidation)	1790.97	1.13196	2	4.25678	1.22403	2	1.1683	0	2.36e-06	High	4.41933	High	77.02	3.11618e-06	0
LEGDSATIQVYEETAGLTVNDPVLR	2	3	1	MLOC_59546.1;MLOC_59546.1:V-type	N-Term(TMT6plex)	2919.54	1.33421	1		1.29516	1		0	7.209e-06	High	4.85719	High	45.68	0.00445748	0
MTTFEESER	2	1	1	MLOC_59546.1;MLOC_59546.1:V-type	N-Term(TMT6plex)	1358.65	1.62938	1		1.30133	1		0	1.138e-05	High	3.65377	High	42.06	0.00240519	0
LVSQKFEDPAEGEDVLVAK	2	3	1	MLOC_59546.1;MLOC_59546.1:V-type	N-Term(TMT6plex); K5(TMT6plex); K19(TMT6plex)	2761.57	0.819971	1		1.58664	1		0	4.944e-07	High	4.62135	High	26.06	0.257404	1
DALGESDKITLETAK	2	3	1	MLOC_59546.1;MLOC_59546.1:V-type	N-Term(TMT6plex); K8(TMT6plex); K15(TMT6plex)	2278.31	1.13533	1		1.36734	1		0	1.928e-05	High	4.01858	High	33.04	0.0487157	1
DMGYNVSMMADSTSR	2	3	1	MLOC_59546.1;MLOC_59546.1:V-type	N-Term(TMT6plex); M2(Oxidation); M8(Oxidation); M9(Oxidation)	1941.82	0.987564	1		1.29994	1		0	4.272e-05	High	1.40879	High	88.76	1.37037e-08	0
LAEMPADSGYPAYLASR	2	3	1	MLOC_59546.1;MLOC_59546.1:V-type	N-Term(TMT6plex); M4(Oxidation)	2057.03	0.985796	1		1.12341	1		0	3.778e-06	High	3.77787	High	76.31	2.32013e-06	0
DMGYNVSMMADSTSR	2	3	1	MLOC_59546.1;MLOC_59546.1:V-type	N-Term(TMT6plex); M8(Oxidation); M9(Oxidation)	1925.83	1.0122	1		1.19025	1		0	1.646e-05	High	2.68312	High	77.98	1.66386e-07	0
KVSGPVVVADGMGGAAMYELVR	1	1	1	MLOC_59546.1;MLOC_59546.1:V-type	K1(TMT6plex); N-Term(TMT6plex); M12(Oxidation); M17(Oxidation)	2696.46	1.09834	1		1.19772	1		0	2.621e-09			High	96.58	3.13744e-08	1
IAQIPVSEAYLGR	28	1	1	AGP50752;AGP50752:ATP	N-Term(TMT6plex)	1645.95	1.12652	14	11.4484	1.27715	14	4.31618	0	1.449e-07	High	4.34005	High	64.29	5.27493e-05	0
GIALNLESK	24	1	1	AGP50752;AGP50752:ATP	N-Term(TMT6plex); K9(TMT6plex)	1402.87	1.13067	12	5.46988	1.30971	12	4.59056	0	3.546e-05	High	4.42079	High	65.83	2.71273e-05	0
QSQANPLPVEEQIATIYTGTR	22	1	1	AGP50752;AGP50752:ATP	N-Term(TMT6plex)	2545.36	1.3025	11	3.58605	1.12989	11	15.6976	0	2.462e-09	High	6.66732	High	101.53	1.07254e-08	0
GYLDSLEIEQVNK	20	1	1	AGP50752;AGP50752:ATP	N-Term(TMT6plex); K13(TMT6plex)	1966.1	1.24092	10	3.85589	1.08399	10	7.14202	0	2.537e-09	High	5.74651	High	86.1	3.38873e-07	0
TAVATDTILNQK	16	1	1	AGP50752;AGP50752:ATP	N-Term(TMT6plex); K12(TMT6plex)	1733.02	1.22496	8	7.77291	1.28491	8	6.56781	0	0.0001123	High	5.79199	High	76.5	2.56222e-06	0
LIESPAPSIISR	14	1	1	AGP50752;AGP50752:ATP	N-Term(TMT6plex)	1511.9	1.29752	7	10.1447	1.34128	7	1.71587	0	4.259e-06	High	3.84221	High	52.47	0.000504236	0
TFTEQAEILLK	14	1	1	AGP50752;AGP50752:ATP	N-Term(TMT6plex); K11(TMT6plex)	1751.04	1.22071	7	9.8309	1.27841	7	10.446	0	1.875e-05	High	5.05427	High	69.37	1.28733e-05	0
NVGIVLMGDGLMIQEGSFVK	12	1	1	AGP50752;AGP50752:ATP	N-Term(TMT6plex); M7(Oxidation); M12(Oxidation); K20(TMT6plex)	2597.41	1.24025	6	7.87901	1.19272	6	4.41329	0	3.899e-07	High	5.58522	High	99.5	1.59832e-08	0
DTKPQFQEIISSSK	10	1	1	AGP50752;AGP50752:ATP	N-Term(TMT6plex); K3(TMT6plex); K14(TMT6plex)	2295.32	1.50808	5	3.87883	0.853697	5	4.98002	0	4.668e-08	High	6.59507	High	58.26	0.0001398	0
VVNALAKPIDGK	6	1	1	AGP50752;AGP50752:ATP	N-Term(TMT6plex); K7(TMT6plex); K12(TMT6plex)	1912.23	1.0884	4	9.96021	1.1909	4	2.74804	0	4.879e-06	High	4.83503	High	45.03	0.000500911	0
SVYEPLQTGLIAIDSMIPIGR	6	1	1	AGP50752;AGP50752:ATP	N-Term(TMT6plex); M16(Oxidation)	2518.4	1.37051	3	0.393533	1.27373	3	2.95499	0	7.372e-07	High	5.45627	High	101.51	9.28101e-09	0
EAYPGDVFYLHSR	4	1	1	AGP50752;AGP50752:ATP	N-Term(TMT6plex)	1782.9	1.26403	2	4.76474	1.29383	2	1.24555	0	1.267e-05	High	4.61567	High	45.45	0.00324161	0
EAIQEQLER	4	1	1	AGP50752;AGP50752:ATP	N-Term(TMT6plex)	1344.73	1.21919	2	0.562691	1.30659	2	6.96515	0	0.001151	High	3.48974	High	36.52	0.0251033	0
NVGIVLMGDGLMIQEGSFVK	4	1	1	AGP50752;AGP50752:ATP	N-Term(TMT6plex); M12(Oxidation); K20(TMT6plex)	2581.43	1.35614	2	5.38954	1.20491	2	0.92967	0	1.152e-06	High	4.99592	High	70.82	1.1111e-05	0
IIGLGEIMSGELVQFAEGTR	4	1	1	AGP50752;AGP50752:ATP	N-Term(TMT6plex); M8(Oxidation)	2365.27	1.28904	2	1.51811	1.19607	2	7.64425	0	4.966e-10	High	5.52744	High	108.35	2.16768e-09	0
SVYEPLQTGLIAIDSMIPIGR	2	1	1	AGP50752;AGP50752:ATP	N-Term(TMT6plex)	2502.39	1.4412	1		1.41989	1		0	1.166e-09	High	6.77168	High	82.98	6.20565e-07	0
VVQVGDGIAR	2	1	1	AGP50752;AGP50752:ATP	N-Term(TMT6plex)	1242.74	1.18388	1		1.28553	1		0	0.0003473	High	3.76522	High	51.49	0.000659198	0
GEIIASESR	2	1	1	AGP50752;AGP50752:ATP	N-Term(TMT6plex)	1190.66	1.33906	1		1.26222	1		0	0.0002062	High	3.39368	High	42.19	0.00808083	0
RSVYEPLQTGLIAIDSMIPIGR	2	1	1	AGP50752;AGP50752:ATP	N-Term(TMT6plex); M17(Oxidation)	2674.49	1.20889	1		1.25741	1		0	2.179e-06	High	3.73278	High	41.42	0.00901745	1
GEAVALDAVISK	14	4	1	MLOC_71275.3;	N-Term(TMT6plex); K12(TMT6plex)	1630.98	1.24816	7	7.13886	1.21076	7	3.54286	0	0.0002119	High	4.76495	High	98.92	1.50481e-08	0
LSLQLVSATVPGSDGR	12	6	1	MLOC_71275.3;	N-Term(TMT6plex)	1829.04	1.16702	6	8.12632	1.29863	6	8.64657	0	6.22e-08	High	5.95081	High	56.77	0.000286009	0
LDAVAEAVK	6	4	1	MLOC_71275.3;	N-Term(TMT6plex); K9(TMT6plex)	1373.84	1.2441	3	0.757035	1.23828	3	0.441197	0	0.0001524	High	4.19271	High	55.29	0.000397557	0
ALLEFNAK	5	4	1	MLOC_71275.3;	N-Term(TMT6plex); K8(TMT6plex)	1363.84	1.13186	3	29.8159	1.25449	3	6.69016	0	0.0002395	High	3.8804	High	47.4	0.00187156	0
VYDYALYNDLGNPDLR	4	6	1	MLOC_71275.3;	N-Term(TMT6plex)	2130.09	1.4204	2	11.1699	1.32391	2	2.75103	0	7.207e-07	High	4.28732	High	49.26	0.00158122	0
TGPVAAAPNLPK	4	4	1	MLOC_71275.3;	N-Term(TMT6plex); K12(TMT6plex)	1593.98	1.18789	2	6.09033	1.34001	2	15.0997	0	1.839e-05	High	4.93211	High	42.14	0.00513497	0
LGATSTVYTPPDELK	4	5	1	MLOC_71275.3;	N-Term(TMT6plex); K15(TMT6plex)	2050.15	1.33738	2	3.12017	1.23109	2	11.1349	0	5.648e-07	High	5.29407	High	80.14	1.28055e-06	0
GEGLPTDKPLQK	4	4	1	MLOC_71275.3;	N-Term(TMT6plex); K8(TMT6plex); K12(TMT6plex)	1970.19	1.16349	2	0.823045	1.23335	2	9.09218	0	2.009e-06	High	3.81736	High	21.57	0.443751	0
NGPVEVPYTLLTPR	3	3	1	MLOC_71275.3;	N-Term(TMT6plex)	1785.02	1.20559	2	0.853347	1.15768	2	7.48894	0	4.108e-05	High	4.96943	High	33.14	0.0628449	0
ALGAPGAVVVTNNSDFPVYLR	2	4	1	MLOC_71275.3;	N-Term(TMT6plex)	2389.32	1.30135	1		1.15302	1		0	2.543e-10	High	6.2459	High	102.82	7.64527e-09	0
AVAGSDVQTSPTATSAR	2	4	1	MLOC_71275.3;	N-Term(TMT6plex)	1847.97	1.31675	1		1.34954	1		0	1.968e-11	High	5.61028	High	93.85	5.41496e-08	0
LLLQSSDSPNSPLR	2	6	1	MLOC_71275.3;	N-Term(TMT6plex)	1755.99	1.17171	1		1.26659	1		0	1.387e-05	High	4.35732	High	55.96	0.000317018	0
NTLDTNSTAR	2	6	1	MLOC_71275.3;	N-Term(TMT6plex)	1321.69	2.76414	1		1.31369	1		0	3.951e-05	High	3.85853	High	31.88	0.079555	0
ADPASETR	2	6	1	MLOC_71275.3;	N-Term(TMT6plex)	1075.56	1.10559	1		1.14094	1		0	0.001026	High	2.8412	High	28.3	0.113448	0
LFFTNDAYVK	2	6	1	MLOC_71275.3;	N-Term(TMT6plex); K10(TMT6plex)	1675.96	1.41014	1		1.18495	1		0	4.307e-05	High	4.5178	High	37.21	0.029115	0
DLARPVLGGSK	2	6	1	MLOC_71275.3;	N-Term(TMT6plex); K11(TMT6plex)	1570.97	1.10092	1		1.25937	1		0	0.001159	High	3.42526	High	21.45	0.510968	0
QTLAGANPLSIELVTEFPLTSK	2	6	1	MLOC_71275.3;	N-Term(TMT6plex); K22(TMT6plex)	2787.61	1.35601	1		1.26693	1		0	2.488e-07	High	5.96229	High	67.76	1.34665e-05	0
DGIDYAAVTVQLPGGER	26	2	1	MLOC_78630.1;MLOC_78630.1:Predicted	N-Term(TMT6plex)	1990.05	1.39827	13	10.0206	1.27142	13	9.72602	0	3.35e-10	High	5.94541	High	79.67	1.69772e-06	0
IQGVWYAQLESN	24	2	1	MLOC_78630.1;MLOC_78630.1:Predicted	N-Term(TMT6plex)	1636.86	1.45473	12	9.6785	1.38378	12	4.7842	0	4.484e-05	High	3.02398	High	70.21	1.17623e-05	0
GTGTANQCPTIDGGVDSFPFK	16	3	1	MLOC_78630.1;MLOC_78630.1:Predicted	N-Term(TMT6plex); C8(Carbamidomethyl); K21(TMT6plex)	2627.33	1.49359	8	6.84083	1.27495	8	7.65854	0	2.926e-09	High	5.45518	High	100	1.3255e-08	0
LTFDEIQSK	12	2	1	MLOC_78630.1;MLOC_78630.1:Predicted	N-Term(TMT6plex); K9(TMT6plex)	1538.89	1.43772	6	4.30628	1.2552	6	3.76469	0	0.0002061	High	3.95664	High	55.82	0.000324786	0
NASSSTGNITLSVTK	10	2	1	MLOC_78630.1;MLOC_78630.1:Predicted	N-Term(TMT6plex); K15(TMT6plex)	1938.1	1.17529	5	5.91215	1.18214	5	4.26367	0	3.367e-06	High	7.34189	High	109.56	1.56753e-09	0
QLVATGKPESFSGPFLVPSYR	9	2	1	MLOC_78630.1;MLOC_78630.1:Predicted	N-Term(TMT6plex); K7(TMT6plex)	2738.54	1.06471	5	5.10748	1.05812	5	14.8518	0	7.789e-11	High	8.10476	High	48.44	0.00140784	0
RLTFDEIQSK	8	2	1	MLOC_78630.1;MLOC_78630.1:Predicted	N-Term(TMT6plex); K10(TMT6plex)	1694.99	1.11929	4	7.6008	1.20547	4	4.53283	0	9.756e-05	High	4.45076	High	41.37	0.00791097	1
SKPETGEVIGVFESVQPSDTDLGAK	8	2	1	MLOC_78630.1;MLOC_78630.1:Predicted	N-Term(TMT6plex); K2(TMT6plex); K25(TMT6plex)	3277.79	1.4004	4	5.63765	1.22618	4	8.29415	0	3.48e-13	High	7.11197	High	80.92	9.45024e-07	0
GGSTGYDNAVALPAGGRGDEEELAK	8	2	1	MLOC_78630.1;MLOC_78630.1:Predicted	N-Term(TMT6plex); K25(TMT6plex)	2892.48	1.24511	4	6.8924	1.33841	4	6.56367	0	3.791e-17	High	8.45364	High	65.1	4.64626e-05	1
NEPPAFQK	8	3	1	MLOC_78630.1;MLOC_78630.1:Predicted	N-Term(TMT6plex); K8(TMT6plex)	1388.8	1.16812	6	2.03398	1.29602	6	7.79456	0	0.001434	High	3.48235	High	34.68	0.0514697	0
LTYTLDEMEGPLEVGADGTLK	8	2	1	MLOC_78630.1;MLOC_78630.1:Predicted	N-Term(TMT6plex); M8(Oxidation); K21(TMT6plex)	2726.43	1.55701	4	2.6231	1.16896	4	4.25084	0	3.077e-08	High	5.65281	High	91.7	1.09728e-07	0
FCLEPTSFTVK	6	3	1	MLOC_78630.1;MLOC_78630.1:Predicted	N-Term(TMT6plex); C2(Carbamidomethyl); K11(TMT6plex)	1786.99	1.4843	3	0.128694	1.14544	3	12.0406	0	1.837e-06	High	4.86136	High	44.77	0.0045446	0
LTYTLDEMEGPLEVGADGTLK	6	2	1	MLOC_78630.1;MLOC_78630.1:Predicted	N-Term(TMT6plex); K21(TMT6plex)	2710.44	1.95886	3	8.04586	1.31526	3	0.478889	0	1.888e-09	High	5.44281	High	91.99	9.78341e-08	0
VPFLFTVK	6	2	1	MLOC_78630.1;MLOC_78630.1:Predicted	N-Term(TMT6plex); K8(TMT6plex)	1408.9	1.04401	3	1.42373	0.686962	3	0.101562	0	0.001402	High	3.29331	High	41.67	0.00332896	0
GGSTGYDNAVALPAGGR	4	2	1	MLOC_78630.1;MLOC_78630.1:Predicted	N-Term(TMT6plex)	1791.92	1.49725	2	6.20495	1.22379	2	17.3164	0	1.987e-12	High	6.50934	High	97.19	2.66234e-08	0
QLVATGKPESFSGPFLVPSYR	4	2	1	MLOC_78630.1;MLOC_78630.1:Predicted	N-Term(TMT6plex)	2509.38	1.27137	1		1.25425	1		0	0.0001311	High	3.79836	High	37.75	0.0222609	0
GDEEELAKENVK	4	2	1	MLOC_78630.1;MLOC_78630.1:Predicted	N-Term(TMT6plex); K8(TMT6plex); K12(TMT6plex)	2048.15	1.04339	2	7.25368	1.42145	2	9.36825	0	7.49e-06	High	3.89314	High	57.19	0.000283804	1
NASSSTGNITLSVTK	2	2	1	MLOC_78630.1;MLOC_78630.1:Predicted	K15(TMT6plex)	1708.93	1.32296	1		5.87037	1		0	0.0002715	High	4.01479	High	70.33	1.48339e-05	0
GGSTGYDNAVALPAGGRGDEEELAKENVK	2	2	1	MLOC_78630.1;MLOC_78630.1:Predicted	N-Term(TMT6plex); K25(TMT6plex); K29(TMT6plex)	3591.88	0.700338	1		1.42041	1		0	7.961e-10	High	6.96831	High	32.98	0.0675194	2
GRGGSTGYDNAVALPAGGRGDEEELAK	2	2	1	MLOC_78630.1;MLOC_78630.1:Predicted	N-Term(TMT6plex); K27(TMT6plex)	3105.6	0.985079	1		1.26426	1		0	1.687e-05	High	5.28806	High	13.34	6.55546	2
FEEKDGIDYAAVTVQLPGGER	2	2	1	MLOC_78630.1;MLOC_78630.1:Predicted	N-Term(TMT6plex); K4(TMT6plex)	2752.46	1.45545	1		1.22638	1		0	4.172e-06	High	5.16023	High	43.53	0.00683157	1
SNLDEATYGPADSLITK	18	1	1	MLOC_64972.1;MLOC_64972.1:Lipoxygenase	N-Term(TMT6plex); K17(TMT6plex)	2253.21	1.36301	9	2.23064	1.27162	9	1.66854	0	1.153e-09	High	6.29377	High	77.45	3.08506e-06	0
QTIAGMNPMSIQLVTEFPIK	7	1	1	MLOC_64972.1;MLOC_64972.1:Lipoxygenase	N-Term(TMT6plex); M6(Oxidation); M9(Oxidation); K20(TMT6plex)	2708.48	1.31851	4	10.6364	1.26743	4	7.62577	0	2.556e-07	High	5.04529	High	63.65	6.10815e-05	0
DGVINQAFEEFK	6	1	1	MLOC_64972.1;MLOC_64972.1:Lipoxygenase	N-Term(TMT6plex); K12(TMT6plex)	1855	1.35723	3	0.826548	1.30428	3	2.67913	0	2.744e-08	High	5.87934	High	73.9	6.06386e-06	0
FDMEALPEDLIR	5	3	2	MLOC_64972.1;MLOC_64972.1:Lipoxygenase;MLOC_69781.2;MLOC_69781.2:Lipoxygenase	N-Term(TMT6plex); M3(Oxidation)	1693.87							0	0.0001977	High	2.81108	High	37.5	0.0228064	0
VDDEWDMYEATFK	4	2	1	MLOC_64972.1;MLOC_64972.1:Lipoxygenase	N-Term(TMT6plex); M7(Oxidation); K13(TMT6plex)	2123.01	1.4697	2	9.56825	1.35929	2	3.20102	0	0.0002183	High	2.90281	High	30.21	0.0689824	0
FDMEALPEDLIR	4	3	2	MLOC_64972.1;MLOC_64972.1:Lipoxygenase;MLOC_69781.2;MLOC_69781.2:Lipoxygenase	N-Term(TMT6plex)	1677.88							0	0.0002645	High	3.80611	High	40.74	0.0118784	0
QTIAGMNPMSIQLVTEFPIK	3	1	1	MLOC_64972.1;MLOC_64972.1:Lipoxygenase	N-Term(TMT6plex); M6(Oxidation); K20(TMT6plex)	2692.49	1.3936	1		1.20849	1		0	0.0002581	High	3.62948	High	20.67	1.22599	0
NMPTEIGGDDMR	2	1	1	MLOC_64972.1;MLOC_64972.1:Lipoxygenase	N-Term(TMT6plex)	1564.73	1.61485	1		1.46107	1		0	1.142e-06	High	4.90322	High	45.4	0.00108584	0
LEGAAFLEGIR	2	2	1	MLOC_64972.1;MLOC_64972.1:Lipoxygenase	N-Term(TMT6plex)	1404.81	1.62912	1		1.09831	1		0	1.845e-07	High	4.27033	High	55.95	0.000364375	0
KLDGTTLYGSR	2	1	1	MLOC_64972.1;MLOC_64972.1:Lipoxygenase	N-Term(TMT6plex); K1(TMT6plex)	1668.97	1.08811	2	3.57035	0.867182	2	0.0105752	0	0.0002568			High	20.18	1.146	1
VMTADEAVQNK	2	1	1	MLOC_64972.1;MLOC_64972.1:Lipoxygenase	N-Term(TMT6plex); K11(TMT6plex)	1663.91	1.43011	1		1.2561	1		0	1.276e-06	High	4.7897	High	79.98	1.72191e-06	0
VMTADEAVQNK	2	1	1	MLOC_64972.1;MLOC_64972.1:Lipoxygenase	N-Term(TMT6plex); M2(Oxidation); K11(TMT6plex)	1679.91	1.40571	1		1.26511	1		0	0.0001431	High	2.37784	High	60.19	0.000145876	0
NMPTEIGGDDMRDFVEAPEK	2	1	1	MLOC_64972.1;MLOC_64972.1:Lipoxygenase	N-Term(TMT6plex); M2(Oxidation); K20(TMT6plex)	2725.32	1.03056	1		1.35954	1		0	6.906e-05	High	3.70508	High	34.26	0.0382847	1
NMPTEIGGDDMRDFVEAPEK	2	1	1	MLOC_64972.1;MLOC_64972.1:Lipoxygenase	N-Term(TMT6plex); M2(Oxidation); M11(Oxidation); K20(TMT6plex)	2741.32	1.02174	1		1.22936	1		0	0.0002672	High	2.84275	High	44.93	0.00304012	1
NQPVQPEGGK	2	3	2	MLOC_64972.1;MLOC_64972.1:Lipoxygenase;MLOC_69781.2;MLOC_69781.2:Lipoxygenase	N-Term(TMT6plex); K10(TMT6plex)	1511.86							0	0.0005206	High	3.263	High	36.68	0.0252048	0
LVAEAGIGTVASGVSK	10	2	1	MLOC_70866.2;MLOC_70866.2:Ferredoxin-dependent	N-Term(TMT6plex); K16(TMT6plex)	1917.14	1.30176	5	5.86521	1.26556	5	4.00133	0	3.059e-12	High	6.89587	High	100.06	8.73844e-09	0
ASDSANLDNAAELLLR	8	2	1	MLOC_70866.2;MLOC_70866.2:Ferredoxin-dependent	N-Term(TMT6plex)	1902.02	1.30346	4	8.81838	1.28787	4	2.70439	0	7.154e-10	High	6.40979	High	98.93	2.04573e-08	0
FAQVTNPAIDPLR	7	2	1	MLOC_70866.2;MLOC_70866.2:Ferredoxin-dependent	N-Term(TMT6plex)	1670.95	1.28316	4	8.20572	1.42813	4	4.26193	0	7.326e-05	High	4.74554	High	72.93	6.40993e-06	0
GLDGSLENAIK	4	2	1	MLOC_70866.2;MLOC_70866.2:Ferredoxin-dependent	N-Term(TMT6plex); K11(TMT6plex)	1574.92	1.25078	2	4.60657	1.1817	2	4.61266	0	7.109e-06	High	4.13949	High	41.16	0.0109519	0
EGLVMSLEVNIGK	4	2	1	MLOC_70866.2;MLOC_70866.2:Ferredoxin-dependent	N-Term(TMT6plex); M5(Oxidation); K13(TMT6plex)	1863.08	1.32093	2	10.3165	1.18205	2	5.23448	0	0.001373	High	2.81389	High	17.84	2.14673	0
VEPATSIVER	3	2	1	MLOC_70866.2;MLOC_70866.2:Ferredoxin-dependent	N-Term(TMT6plex)	1329.76	1.19166	2	14.5097	1.27811	2	4.95958	0	0.000146	High	3.36446	High	34.96	0.0370059	0
IGGLTLNELGR	2	2	1	MLOC_70866.2;MLOC_70866.2:Ferredoxin-dependent	N-Term(TMT6plex)	1371.82	1.35567	1		1.52376	1		0	3.528e-05	High	3.96531	High	46.97	0.00210051	0
SNSGEGGEDPIR	2	2	1	MLOC_70866.2;MLOC_70866.2:Ferredoxin-dependent	N-Term(TMT6plex)	1446.7	1.44279	1		1.38761	1		0	3.87e-05	High	3.40734	High	50.26	0.00051333	0
MPTVTIEQAQR	2	2	1	MLOC_70866.2;MLOC_70866.2:Ferredoxin-dependent	N-Term(TMT6plex)	1502.82	1.58104	1		1.40003	1		0	6.223e-05	High	3.39096	High	13.78	5.98247	0
ALCEEADAAVR	2	2	1	MLOC_70866.2;MLOC_70866.2:Ferredoxin-dependent	N-Term(TMT6plex); C3(Carbamidomethyl)	1433.73	1.5587	1		1.3957	1		0	0.0001743	High	3.58922	High	36.45	0.0218651	0
GVTTIIGGGDSVAAVEK	22	2	2	MLOC_76055.1;MLOC_76055.1:Phosphoglycerate;MLOC_67009.1;MLOC_67009.1:Phosphoglycerate	N-Term(TMT6plex); K17(TMT6plex)	2032.17							0	1.98068e-14	High	7.22035	High	145.64	3.32526e-13	0
FAVGTEAVAK	16	1	1	MLOC_76055.1;MLOC_76055.1:Phosphoglycerate	N-Term(TMT6plex); K10(TMT6plex)	1450.87	1.53488	8	6.60818	1.22098	8	6.70542	0	7.663e-06	High	4.55243	High	60.1	0.000102463	0
ELDYLDGAVSNPK	15	1	1	MLOC_76055.1;MLOC_76055.1:Phosphoglycerate	N-Term(TMT6plex); K13(TMT6plex)	1879.03	1.29436	8	8.67752	1.26784	8	2.25521	0	8.419e-09	High	4.86241	High	63.89	6.51065e-05	0
QLPGVVALDEGVVTSSVAV	14	1	1	MLOC_76055.1;MLOC_76055.1:Phosphoglycerate	N-Term(TMT6plex)	2069.18	1.31118	7	6.69133	1.31962	7	5.88899	0	0.000335	High	3.77134	High	71.67	9.39462e-06	0
FSLAPLVPR	12	1	1	MLOC_76055.1;MLOC_76055.1:Phosphoglycerate	N-Term(TMT6plex)	1228.76	1.17878	6	9.09012	1.19119	6	16.3222	0	0.0004836	High	3.56814	High	50.87	0.000777132	0
SVGDLTAADLEGK	12	1	1	MLOC_76055.1;MLOC_76055.1:Phosphoglycerate	N-Term(TMT6plex); K13(TMT6plex)	1733.97	1.55387	6	4.8059	1.29403	6	10.9231	0	3.583e-08	High	5.15781	High	71.43	1.16515e-05	0
GVSLLLPSDVVIADK	10	1	1	MLOC_76055.1;MLOC_76055.1:Phosphoglycerate	N-Term(TMT6plex); K15(TMT6plex)	1984.22	1.32862	5	3.76902	1.14316	5	9.44279	0	0.0001424	High	5.24814	High	105.08	1.45914e-09	0
LSELLGIEVK	6	1	1	MLOC_76055.1;MLOC_76055.1:Phosphoglycerate	N-Term(TMT6plex); K10(TMT6plex)	1558.99	1.23504	3	1.28741	1.31861	3	2.80508	0	3.238e-06	High	4.85818	High	68.69	9.16705e-06	0
RPFAAIVGGSK	6	1	1	MLOC_76055.1;MLOC_76055.1:Phosphoglycerate	N-Term(TMT6plex); K11(TMT6plex)	1560.96	1.08647	3	14.9841	0.936347	3	0.965636	0	1.412e-05	High	4.5062	High	35.05	0.0283535	0
SVGDLTAADLEGKR	6	1	1	MLOC_76055.1;MLOC_76055.1:Phosphoglycerate	N-Term(TMT6plex); K13(TMT6plex)	1890.07	1.12612	3	4.66339	1.3976	3	5.22145	0	1.899e-09	High	5.53746	High	59.68	0.000148122	1
KADDVIGPEVEK	5	1	1	MLOC_76055.1;MLOC_76055.1:Phosphoglycerate	N-Term(TMT6plex); K1(TMT6plex); K12(TMT6plex)	1987.17	1.28102	5	9.99165	1.26231	5	4.63998	0	1.623e-06			High	77.2	1.70539e-06	1
KGVTTIIGGGDSVAAVEK	5	1	1	MLOC_76055.1;MLOC_76055.1:Phosphoglycerate	N-Term(TMT6plex); K1(TMT6plex); K18(TMT6plex)	2389.44	1.32514	5	2.91505	1.26498	5	5.67363	0	1.253e-10			High	113.39	1.96314e-10	1
ADLNVPLDDNQNITDDTR	4	1	1	MLOC_76055.1;MLOC_76055.1:Phosphoglycerate	N-Term(TMT6plex)	2258.12	1.39684	2	6.2417	1.31515	2	1.3379	0	5.087e-10	High	6.02701	High	105.5	3.21859e-09	0
KSVGDLTAADLEGK	1	1	1	MLOC_76055.1;MLOC_76055.1:Phosphoglycerate	N-Term(TMT6plex); K1(TMT6plex); K14(TMT6plex)	2091.23	1.25345	1		1.16764	1		0	5.464e-08			High	58.78	0.000127402	1
ISIEAGSTLGWQK	28	3	1	MLOC_20190.3;MLOC_20190.3:Uncharacterized	N-Term(TMT6plex); K13(TMT6plex)	1848.06	1.2143	14	7.69376	1.26898	14	6.58493	0	2.422e-05	High	5.95709	High	89.05	1.74979e-07	0
EYGITAENVIAAAK	22	3	1	MLOC_20190.3;MLOC_20190.3:Uncharacterized	N-Term(TMT6plex); K14(TMT6plex)	1908.09	1.31273	11	8.31026	1.26562	11	5.42762	0	8.899e-09	High	6.36125	High	97	2.76543e-08	0
VTTTIGFGSPNK	15	2	1	MLOC_20190.3;MLOC_20190.3:Uncharacterized	N-Term(TMT6plex); K12(TMT6plex)	1679.98	1.328	8	1.94505	1.27409	8	7.71213	0	1.45e-06	High	5.36984	High	69.06	1.59428e-05	0
VVPGLIGGSADLASSNMTLLK	12	2	1	MLOC_20190.3;MLOC_20190.3:Uncharacterized	N-Term(TMT6plex); M17(Oxidation); K21(TMT6plex)	2517.44	1.21288	6	3.73301	1.16894	6	7.50759	0	2.784e-08	High	5.57386	High	110.89	8.25703e-10	0
SIITGELPAGWADALPQYTTESPADATR	8	2	1	MLOC_20190.3;MLOC_20190.3:Uncharacterized	N-Term(TMT6plex)	3160.62	1.40557	4	5.76397	1.25285	4	8.17443	0	2.121e-12	High	7.79894	High	106.02	3.41422e-09	0
VVPGLIGGSADLASSNMTLLK	6	2	1	MLOC_20190.3;MLOC_20190.3:Uncharacterized	N-Term(TMT6plex); K21(TMT6plex)	2501.45	1.41726	3	14.8665	1.12329	3	1.03412	0	3.508e-09	High	5.34744	High	90.42	7.48952e-08	0
HIPQGAALEADWDAK	5	2	1	MLOC_20190.3;MLOC_20190.3:Uncharacterized	N-Term(TMT6plex); K15(TMT6plex)	2080.13	1.30605	3	15.2734	1.27781	3	11.8353	0	9.755e-06	High	4.8604	High	42.17	0.00917082	0
ANLGWPYEPFFVPEDVK	4	2	1	MLOC_20190.3;MLOC_20190.3:Uncharacterized	N-Term(TMT6plex); K17(TMT6plex)	2466.32	1.27178	2	8.40357	1.29473	2	6.87531	0	1.245e-06	High	4.845	High	63.18	7.46984e-05	0
FAQYEQKYPEDAATLK	4	2	1	MLOC_20190.3;MLOC_20190.3:Uncharacterized	N-Term(TMT6plex); K7(TMT6plex); K16(TMT6plex)	2589.42	0.761108	2	25.9634	1.37642	2	2.40325	0	2.244e-06	High	5.71227	High	34.23	0.0548612	1
FGASAPAPK	4	3	1	MLOC_20190.3;MLOC_20190.3:Uncharacterized	N-Term(TMT6plex); K9(TMT6plex)	1303.78	1.10929	2	6.11191	1.22718	2	6.90316	0	0.0007012	High	4.10204	High	51.95	0.000896122	0
SVTDKPTMIK	3	2	1	MLOC_20190.3;MLOC_20190.3:Uncharacterized	N-Term(TMT6plex); K5(TMT6plex); K10(TMT6plex)	1807.1	1.37423	2	1.08975	1.37635	2	2.261	0	0.0008193	High	3.07677	High	18.13	1.2136	0
AIYYIATDSLQSAK	4	2	1	MLOC_3272.1;MLOC_3272.1:Uncharacterized	N-Term(TMT6plex); K14(TMT6plex)	2002.14	1.23445	2	7.9165	1.25036	2	4.94482	0	5.109e-09	High	4.21134	High	85.79	4.14563e-07	0
NEPESTEAK	4	2	1	MLOC_3272.1;MLOC_3272.1:Uncharacterized	N-Term(TMT6plex); K9(TMT6plex)	1462.78	1.49216	2	5.63921	1.18485	2	3.7107	0	0.0002269	High	3.61946	High	40.43	0.0120689	0
FLSVTDPSVLADGGDMEIR	4	2	1	MLOC_3272.1;MLOC_3272.1:Uncharacterized	N-Term(TMT6plex); M16(Oxidation)	2267.15	1.42093	2	4.1562	1.35578	2	6.36849	0	1.482e-06	High	4.00902	High	57.42	0.000226055	0
AQTLGDTSSLEFMR	3	2	1	MLOC_3272.1;MLOC_3272.1:Uncharacterized	N-Term(TMT6plex)	1784.91	1.40017	2	3.3733	1.4092	2	1.4899	0	2.148e-09	High	5.49843	High	45.65	0.00306032	0
EDDKYEFADPTR	3	3	1	MLOC_3272.1;MLOC_3272.1:Uncharacterized	N-Term(TMT6plex); K4(TMT6plex)	1943.98	1.23635	2	0.562715	1.30986	2	1.5387	0	0.0006348	High	2.60231	High	34.15	0.0391899	1
VVETDVNYTLVK	10	4	1	MLOC_52444.1;MLOC_52444.1:Uncharacterized	N-Term(TMT6plex); K12(TMT6plex)	1838.07	1.26885	5	7.31495	1.29421	5	1.2998	0	3.583e-07	High	5.22537	High	61.35	8.12702e-05	0
AQTLPLSEFLAK	8	4	1	MLOC_52444.1;MLOC_52444.1:Uncharacterized	N-Term(TMT6plex); K12(TMT6plex)	1776.07	1.17545	4	3.73905	1.22809	4	7.92142	0	4.49e-07	High	5.182	High	74.75	3.11183e-06	0
ASLTEDYDPESSYGLVLAK	8	4	1	MLOC_52444.1;MLOC_52444.1:Uncharacterized	N-Term(TMT6plex); K19(TMT6plex)	2516.32	1.29703	4	2.79333	1.23956	4	2.36868	0	1.731e-06	High	4.54448	High	72.58	8.43298e-06	0
LSTDFSWDK	6	1	1	MLOC_52444.1;MLOC_52444.1:Uncharacterized	N-Term(TMT6plex); K9(TMT6plex)	1556.84	1.21943	3	3.6683	1.31195	3	6.80049	0	0.0001647	High	3.40886	High	27.77	0.200197	0
DQQTVFVAGATGQTGVR	4	4	1	MLOC_52444.1;MLOC_52444.1:Uncharacterized	N-Term(TMT6plex)	1964.04	1.23326	2	10.2369	1.27529	2	2.00649	0	5.211e-09	High	5.86301	High	72.37	9.1289e-06	0
SLIPAFPSPGTGSLFAGGR	4	4	1	MLOC_52444.1;MLOC_52444.1:Uncharacterized	N-Term(TMT6plex)	2061.14	1.21771	2	11.0604	1.03834	2	6.65991	0	6.778e-06	High	4.43988	High	47.86	0.00260745	0
VVITVGPVEK	4	4	1	MLOC_52444.1;MLOC_52444.1:Uncharacterized	N-Term(TMT6plex); K10(TMT6plex)	1498.96	1.29643	2	10.5402	1.3248	2	13.5105	0	0.0001514	High	4.13934	High	51.86	0.00022807	0
AADAQEPTSK	4	1	1	MLOC_52444.1;MLOC_52444.1:Uncharacterized	N-Term(TMT6plex); K10(TMT6plex)	1475.81	1.20882	2	9.28956	1.30382	2	10.9267	0	2.206e-06	High	4.01708	High	61.3	0.000101671	0
AVVKPVAQK	3	1	1	MLOC_52444.1;MLOC_52444.1:Uncharacterized	N-Term(TMT6plex); K4(TMT6plex); K9(TMT6plex)	1627.09	1.17234	2	10.5952	1.23523	2	9.73919	0	0.0006794	High	3.8493	High	37.67	0.00192377	0
VGGGKPGADEEAK	1	4	1	MLOC_52444.1;MLOC_52444.1:Uncharacterized	N-Term(TMT6plex); K5(TMT6plex); K13(TMT6plex)	1902.09	1.14651	1		1.19873	1		0	3.055e-05	High	4.49303				0
AVSLVLPQLK	14	2	1	MLOC_52515.2;MLOC_52515.2:Predicted	N-Term(TMT6plex); K10(TMT6plex)	1526.01	1.16225	7	5.89206	1.10379	7	8.23293	0	0.0002403	High	4.12022	High	57.97	3.1359e-05	0
AAALNIVPTSTGAAK	12	3	2	MLOC_52515.2;MLOC_52515.2:Predicted;MLOC_44511.1;MLOC_44511.1:Predicted	N-Term(TMT6plex); K15(TMT6plex)	1843.11							0	4.805e-08	High	4.10642	High	74.09	3.65376e-06	0
VLDEEFGIVK	10	1	1	MLOC_52515.2;MLOC_52515.2:Predicted	N-Term(TMT6plex); K10(TMT6plex)	1606.95	1.29168	5	6.11075	1.30935	5	10.0236	0	1.416e-05	High	4.74293	High	63.49	5.69939e-05	0
TGITADDVNAAFR	8	2	1	MLOC_52515.2;MLOC_52515.2:Predicted	N-Term(TMT6plex)	1579.83	1.42272	4	2.23585	1.34645	4	6.93133	0	5.184e-08	High	5.3191	High	88.46	1.95593e-07	0
IVDNETISVDGK	8	2	1	MLOC_52515.2;MLOC_52515.2:Predicted	N-Term(TMT6plex); K12(TMT6plex)	1747.99	1.22858	4	3.55222	1.29879	4	5.19553	0	4.868e-07	High	5.45599	High	60.78	0.000138167	0
YDSMLGTFK	6	1	1	MLOC_52515.2;MLOC_52515.2:Predicted	N-Term(TMT6plex); K9(TMT6plex)	1519.83	1.36224	3	3.56302	1.27956	3	2.23694	0	0.0001089	High	4.0257	High	41.85	0.00996677	0
ENSPLEVIVINDSGGVR	4	1	1	MLOC_52515.2;MLOC_52515.2:Predicted	N-Term(TMT6plex)	2027.1	1.63622	2	11.905	1.35833	2	13.5702	0	1.428e-06	High	4.71251	High	60.75	0.000129617	0
NIQVVSNRDPLK	4	2	1	MLOC_52515.2;MLOC_52515.2:Predicted	N-Term(TMT6plex); K12(TMT6plex)	1841.11	1.40326	2	0.789116	1.10924	2	8.4824	0	9.541e-07	High	4.32535	High	24.76	0.244297	1
GTMTTTHSYTGDQR	4	2	2	MLOC_52515.2;MLOC_52515.2:Predicted;MLOC_44511.1;MLOC_44511.1:Predicted	N-Term(TMT6plex)	1784.85							0	2.649e-06	High	4.03935	High	58.27	7.96808e-05	0
GILDVCDEPLVSVDFR	4	3	2	MLOC_52515.2;MLOC_52515.2:Predicted;MLOC_44511.1;MLOC_44511.1:Predicted	N-Term(TMT6plex); C6(Carbamidomethyl)	2063.08							0	8.377e-06	High	3.89702	High	67.5	2.47803e-05	0
GTMTTTHSYTGDQR	4	2	2	MLOC_52515.2;MLOC_52515.2:Predicted;MLOC_44511.1;MLOC_44511.1:Predicted	N-Term(TMT6plex); M3(Oxidation)	1800.84							0	1.646e-06	High	4.7895	High	65.97	1.18624e-05	0
KVIITAPAK	3	2	1	MLOC_52515.2;MLOC_52515.2:Predicted	N-Term(TMT6plex); K1(TMT6plex); K9(TMT6plex)	1628.11	1.06209	3	3.13698	1.19638	3	8.45474	0	2.687e-05			High	48.42	0.000120859	1
GVQYLNEIK	10	5	2	MLOC_360.1;MLOC_360.1:Uncharacterized;MLOC_45952.1;MLOC_45952.1:Uncharacterized	N-Term(TMT6plex); K9(TMT6plex)	1521.91							0	9.119e-05	High	4.03857	High	50.05	0.00109087	0
EQMTPLSDFEDKL	7	2	2	MLOC_360.1;MLOC_360.1:Uncharacterized;MLOC_45952.1;MLOC_45952.1:Uncharacterized	N-Term(TMT6plex); M3(Oxidation); K12(TMT6plex)	2027.05							0	0.001619	High	4.02105	High	36.49	0.0317397	1
LWGENFFDPATK	6	4	1	MLOC_360.1;MLOC_360.1:Uncharacterized	N-Term(TMT6plex); K12(TMT6plex)	1883.02	1.3701	3	6.34238	1.29359	3	6.4519	0	7.177e-05	High	3.62388	High	49.44	0.00169848	0
EQMTPLSDFEDKL	6	2	2	MLOC_360.1;MLOC_360.1:Uncharacterized;MLOC_45952.1;MLOC_45952.1:Uncharacterized	N-Term(TMT6plex); K12(TMT6plex)	2011.05							0	0.0002766	High	4.15424	High	52.85	0.000803102	1
IRPVLTVNK	5	6	1	MLOC_360.1;MLOC_360.1:Uncharacterized	N-Term(TMT6plex); K9(TMT6plex)	1497.99	1.08993	3	2.74452	1.12886	3	2.34915	0	0.000838	High	4.25761	High	25.9	0.061561	0
VMQTWLPASR	4	5	1	MLOC_360.1;MLOC_360.1:Uncharacterized	N-Term(TMT6plex)	1417.79	1.25476	2	9.94658	1.24349	2	5.98288	0	0.0003815	High	4.12646	High	30.48	0.135872	0
GGGQVIPTAR	4	5	2	MLOC_360.1;MLOC_360.1:Uncharacterized;MLOC_45952.1;MLOC_45952.1:Uncharacterized	N-Term(TMT6plex)	1184.7							0	0.001478	High	3.38238	High	36.25	0.0214372	0
DSVVAGFQWASK	4	5	2	MLOC_360.1;MLOC_360.1:Uncharacterized;MLOC_45952.1;MLOC_45952.1:Uncharacterized	N-Term(TMT6plex); K12(TMT6plex)	1752.97							0	0.0003642	High	3.82375	High	59.46	0.000159895	0
ALLEMMIFHLPSPSK	1	5	1	MLOC_360.1;MLOC_360.1:Uncharacterized	N-Term(TMT6plex); M5(Oxidation); M6(Oxidation); K15(TMT6plex)	2204.24	1.25511	1		1.14347	1		0	0.001328	High	2.3996				0
ILSEEFGWDK	1	3	3	MLOC_360.1;MLOC_360.1:Uncharacterized;MLOC_29799.1;MLOC_29799.1:Uncharacterized;MLOC_45952.1;MLOC_45952.1:Uncharacterized	N-Term(TMT6plex); K10(TMT6plex)	1681.93							0	0.001554	High	2.29628				0
LLDLVPVSGNK	6	5	1	MLOC_52767.2;MLOC_52767.2:Uncharacterized	N-Term(TMT6plex); K11(TMT6plex)	1613.01	1.28129	3	1.05078	1.27623	3	1.63757	0	0.0004583	High	3.07022	High	45.71	0.00129434	0
QGLAGIIDLPK	4	1	1	MLOC_52767.2;MLOC_52767.2:Uncharacterized	N-Term(TMT6plex); K11(TMT6plex)	1583	1.31301	2	7.14848	1.3255	2	2.35367	0	2.193e-05	High	4.29404	High	45.65	0.00122385	0
TDQPIILTGFSALNK	4	6	1	MLOC_52767.2;MLOC_52767.2:Uncharacterized	N-Term(TMT6plex); K15(TMT6plex)	2076.22	1.19674	2	15.9945	1.28148	2	5.47557	0	1.376e-06	High	3.65839	High	72.57	5.81848e-06	0
YEVQGFPTLK	10	4	1	MLOC_351.5;MLOC_351.5:Protein	N-Term(TMT6plex); K10(TMT6plex)	1639.95	1.364	5	2.84298	1.28536	5	2.67694	0	5.092e-06	High	4.31288	High	56.52	0.000262621	0
SAYYGAVEEFSGK	8	7	1	MLOC_351.5;MLOC_351.5:Protein	N-Term(TMT6plex); K13(TMT6plex)	1865.97	1.13718	4	4.5976	1.33246	4	2.83994	0	4.026e-07	High	5.67746	High	73.58	5.75352e-06	0
TADEIVDYIR	6	2	1	MLOC_351.5;MLOC_351.5:Protein	N-Term(TMT6plex)	1423.76	1.2424	3	1.65149	1.29741	3	1.33444	0	6.089e-06	High	4.20973	High	48.13	0.00206651	0
VDQAPLILIQDGDSK	6	7	1	MLOC_351.5;MLOC_351.5:Protein	N-Term(TMT6plex); K15(TMT6plex)	2070.19	1.50716	3	10.0349	1.13571	3	1.9374	0	1.092e-06	High	4.38536	High	86.76	2.87722e-07	0
HDPAIVLAK	5	4	1	MLOC_351.5;MLOC_351.5:Protein	N-Term(TMT6plex); K9(TMT6plex)	1421.89	1.27662	3	7.89627	1.2768	3	1.06162	0	0.0009408	High	3.71185	High	39.48	0.00773821	0
ETAGQAAAATEK	4	2	1	MLOC_351.5;MLOC_351.5:Protein	N-Term(TMT6plex); K12(TMT6plex)	1605.89	1.33597	2	7.34557	1.29286	2	3.58125	0	2.154e-07	High	4.83594	High	86.96	3.03267e-07	0
DFDVSALEK	4	4	1	MLOC_351.5;MLOC_351.5:Protein	N-Term(TMT6plex); K9(TMT6plex)	1481.83	1.14093	2	8.29787	1.27536	2	4.44996	0	0.0001459	High	4.43324	High	52.95	0.000704464	0
FIDASSTPK	4	4	1	MLOC_351.5;MLOC_351.5:Protein	N-Term(TMT6plex); K9(TMT6plex)	1423.82	1.17661	2	1.55298	1.34231	2	4.61321	0	5.28e-05	High	4.08415	High	46.1	0.00311748	0
KSEPIPEANNEPVK	1	5	1	MLOC_351.5;MLOC_351.5:Protein	N-Term(TMT6plex); K1(TMT6plex); K14(TMT6plex)	2239.29	1.09263	1		1.28476	1		0	6.066e-05			High	11.49	6.68777	1
NLMENPAWYTQYTPYQAEIAQGR	8	1	1	MLOC_36667.1;MLOC_36667.1:Uncharacterized	N-Term(TMT6plex); M3(Oxidation)	2989.44	1.32743	4	5.11668	1.2696	4	4.30718	0	2.125e-09	High	6.08643	High	64.17	3.71723e-05	0
EYAAFPAAWLR	6	1	1	MLOC_36667.1;MLOC_36667.1:Uncharacterized	N-Term(TMT6plex)	1523.83	1.29588	3	10.2721	1.20165	3	0.29379	0	0.0001859	High	3.97822	High	31.01	0.111505	0
IIGVSVDSSGKPALR	6	1	1	MLOC_36667.1;MLOC_36667.1:Uncharacterized	N-Term(TMT6plex); K11(TMT6plex)	1957.19	1.17861	3	7.93553	1.21064	3	0.850875	0	6.814e-05	High	6.48795	High	54.85	0.000225538	0
LGTVTVQELPYFDTVK	6	1	1	MLOC_36667.1;MLOC_36667.1:Uncharacterized	N-Term(TMT6plex); K16(TMT6plex)	2268.3	1.42797	3	6.0132	1.14246	3	7.23599	0	4.838e-07	High	4.65192	High	65.41	3.04141e-05	0
NLICTLQQEVAEEAAAATA	4	1	1	MLOC_36667.1;MLOC_36667.1:Uncharacterized	N-Term(TMT6plex); C4(Carbamidomethyl)	2232.13	1.40572	2	8.65623	1.21503	2	14.1804	0	0.0001984	High	2.82251	High	61.89	8.93057e-05	0
EEIAQVENGK	4	1	1	MLOC_36667.1;MLOC_36667.1:Uncharacterized	N-Term(TMT6plex); K10(TMT6plex)	1574.88	1.41868	2	6.8686	1.15307	2	15.227	0	1.356e-06	High	3.85202	High	62.28	8.64863e-05	0
LNATVEMMPVTDPK	4	1	1	MLOC_36667.1;MLOC_36667.1:Uncharacterized	N-Term(TMT6plex); M7(Oxidation); M8(Oxidation); K14(TMT6plex)	2036.09	1.22959	2	2.13806	1.2453	2	7.90566	0	0.0002025	High	3.56264	High	54.03	0.000565572	0
VVDANTITVAFDETTTLEDVDK	3	1	1	MLOC_36667.1;MLOC_36667.1:Uncharacterized	N-Term(TMT6plex); K22(TMT6plex)	2854.49	1.62372	2	9.87438	1.15833	2	2.79847	0	1.81e-06	High	5.2064	High	56.79	0.000341759	0
IPAVQDLVK	12	1	1	MLOC_55086.1;MLOC_55086.1:Uncharacterized	N-Term(TMT6plex); K9(TMT6plex)	1440.92	1.28315	6	7.09053	1.31911	6	5.30132	0	0.0002088	High	3.8509	High	43.52	0.00199862	0
AVITVPAYFNDSQR	7	1	1	MLOC_55086.1;MLOC_55086.1:Uncharacterized	N-Term(TMT6plex)	1809.98	1.31637	5	7.96495	1.29904	5	6.91569	0	0.00101	High	3.51396	High	27.15	0.268601	0
SEVFSTAADGQTSVEINVLQGER	4	1	1	MLOC_55086.1;MLOC_55086.1:Uncharacterized	N-Term(TMT6plex)	2666.35	1.56993	2	0.367433	1.36299	2	0.336036	0	3.973e-09	High	5.17491	High	57.47	0.000246029	0
NQAESVIYQTEK	4	1	1	MLOC_55086.1;MLOC_55086.1:Uncharacterized	N-Term(TMT6plex); K12(TMT6plex)	1868.02	1.20219	2	3.892	1.20876	2	12.4569	0	6.123e-07	High	5.30695	High	66.99	2.79581e-05	0
ELGDKVPGDVK	3	1	1	MLOC_55086.1;MLOC_55086.1:Uncharacterized	N-Term(TMT6plex); K5(TMT6plex); K11(TMT6plex)	1844.11	1.1693	2	6.24862	1.19373	2	6.85291	0	0.00101	High	3.90231	High	10.6	8.24367	1
KQDITITGASTLPK	1	1	1	MLOC_55086.1;MLOC_55086.1:Uncharacterized	N-Term(TMT6plex); K1(TMT6plex); K14(TMT6plex)	2160.32	1.62518	1		1.17461	1		0	1.794e-08			High	52.19	0.000299257	1
KQDITITGASTLPKDEVEK	1	1	1	MLOC_55086.1;MLOC_55086.1:Uncharacterized	N-Term(TMT6plex); K1(TMT6plex); K14(TMT6plex); K19(TMT6plex)	2989.76	1.30354	1		1.31278	1		0	1.074e-05			High	27.48	0.0673506	2
QFIDQVVSTALPESK	4	5	1	MLOC_57760.1;MLOC_57760.1:Uncharacterized	N-Term(TMT6plex); K15(TMT6plex)	2120.2	1.40544	2	5.67979	1.35099	2	2.33859	0	1.132e-07	High	5.16297	High	58.94	0.00016983	0
LDESTGLIDYDQLEK	14	3	1	MLOC_59370.1;MLOC_59370.1:Serine	N-Term(TMT6plex); K15(TMT6plex)	2197.18	1.44384	7	9.38488	1.10208	7	1.72505	0	8.93e-07	High	4.85973	High	72.38	9.7467e-06	0
FAESLTSK	14	2	1	MLOC_59370.1;MLOC_59370.1:Serine	N-Term(TMT6plex); K8(TMT6plex)	1340.78	1.1794	7	4.78057	1.27619	7	9.17622	0	0.001197	High	3.76751	High	38.14	0.0159447	0
GFVEEDFAK	14	2	1	MLOC_59370.1;MLOC_59370.1:Serine	N-Term(TMT6plex); K9(TMT6plex)	1499.82	1.24338	7	1.46077	1.26501	7	3.76469	0	0.0002916	High	4.16952	High	59.2	0.000131949	0
ALEAFNLDPEK	11	2	1	MLOC_59370.1;MLOC_59370.1:Serine	N-Term(TMT6plex); K11(TMT6plex)	1704.96	1.45959	6	6.40536	1.13775	6	9.16633	0	0.0007389	High	3.45582	High	48.15	0.00229051	0
QFPTIGFEK	8	1	1	MLOC_59370.1;MLOC_59370.1:Serine	N-Term(TMT6plex); K9(TMT6plex)	1524.89	1.12995	4	2.13955	1.1936	4	2.23026	0	0.0001183	High	3.66711	High	40.88	0.00977857	0
NTVPGDVSAMVPGGIR	4	2	1	MLOC_59370.1;MLOC_59370.1:Serine	N-Term(TMT6plex)	1798.97	1.70994	2	6.1758	1.32338	2	0.757041	0	4.94e-06	High	4.78146	High	49.46	0.0017756	0
VLENVHIAANK	4	2	1	MLOC_59370.1;MLOC_59370.1:Serine	N-Term(TMT6plex); K11(TMT6plex)	1666.01	1.34199	2	13.1983	1.25055	2	5.4479	0	9.558e-05	High	3.59373	High	38.33	0.0116119	0
IISSIEQK	24	12	4	MLOC_61457.1;MLOC_61457.1:14-3-3-like;MLOC_69312.2;MLOC_69312.2:14-3-3-like;MLOC_53619.2;MLOC_53619.2:14-3-3E\x3b;MLOC_56778.1;MLOC_56778.1:Uncharacterized	N-Term(TMT6plex); K8(TMT6plex)	1375.86							0	0.0001947	High	4.17554	High	42.24	0.0059614	0
NLLSVAYK	12	8	5	MLOC_61457.1;MLOC_61457.1:14-3-3-like;MLOC_69312.2;MLOC_69312.2:14-3-3-like;MLOC_53619.2;MLOC_53619.2:14-3-3E\x3b;MLOC_56778.1;MLOC_56778.1:Uncharacterized;MLOC_59363.1;MLOC_59363.1:Uncharacterized	N-Term(TMT6plex); K8(TMT6plex)	1365.85							0	0.001275	High	4.24945	High	47.83	0.00118668	0
EESRGNEDR	1	2	2	MLOC_61457.1;MLOC_61457.1:14-3-3-like;MLOC_56778.1;MLOC_56778.1:Uncharacterized	N-Term(TMT6plex)	1320.63							0	0.001332	High	2.34508				1
KDAAENTMVAYK	1	2	2	MLOC_61457.1;MLOC_61457.1:14-3-3-like;MLOC_56778.1;MLOC_56778.1:Uncharacterized	N-Term(TMT6plex); K1(TMT6plex); M8(Oxidation); K12(TMT6plex)	2044.14							0	6.708e-06			High	47.85	0.0025101	1
AASFNIIPSSTGAAK	20	3	2	MLOC_72170.1;MLOC_72170.1:Glyceraldehyde-3-phosphate;MLOC_18233.1;MLOC_18233.1:Glyceraldehyde-3-phosphate	N-Term(TMT6plex); K15(TMT6plex)	1893.09							0	1.032e-09	High	4.89474	High	81	1.06837e-06	0
AGIALNDNFVK	18	2	1	MLOC_72170.1;MLOC_72170.1:Glyceraldehyde-3-phosphate	N-Term(TMT6plex); K11(TMT6plex)	1619.96	1.17884	9	5.76397	1.23598	9	5.4016	0	3.009e-06	High	5.2891	High	86.25	2.93576e-07	0
VPTVDVSVVDLTVR	8	3	2	MLOC_72170.1;MLOC_72170.1:Glyceraldehyde-3-phosphate;MLOC_18233.1;MLOC_18233.1:Glyceraldehyde-3-phosphate	N-Term(TMT6plex)	1728.01							0	4.056e-05	High	4.33643	High	52.59	0.000619934	0
LAKPATYEQIK	6	2	1	MLOC_72170.1;MLOC_72170.1:Glyceraldehyde-3-phosphate	N-Term(TMT6plex); K3(TMT6plex); K11(TMT6plex)	1949.21	0.870072	3	1.91077	1.15351	3	3.83932	0	5.288e-07	High	5.39376	High	36.66	0.0122884	0
AAIKEESEGNLK	5	2	1	MLOC_72170.1;MLOC_72170.1:Glyceraldehyde-3-phosphate	N-Term(TMT6plex); K4(TMT6plex); K12(TMT6plex)	1976.17	1.12264	3	7.07021	1.28057	3	3.7854	0	5.958e-07	High	5.04905	High	69.4	1.06778e-05	1
KVIISAPSK	4	2	1	MLOC_72170.1;MLOC_72170.1:Glyceraldehyde-3-phosphate	N-Term(TMT6plex); K1(TMT6plex); K9(TMT6plex)	1630.09	1.07412	4	5.87434	1.13592	4	0.152222	0	0.0002684			High	39.05	0.00289972	1
YDTVHGQWK	1	2	1	MLOC_72170.1;MLOC_72170.1:Glyceraldehyde-3-phosphate	N-Term(TMT6plex); K9(TMT6plex)	1591.87	1.28109	1		1.29988	1		0	0.0007711	High	2.80435				0
LINEPTAAAIAYGLDK	16	16	7	MLOC_55999.1;MLOC_55999.1:Uncharacterized;MLOC_72334.1;MLOC_72334.1:Uncharacterized;MLOC_78867.1;MLOC_78867.1:Predicted;MLOC_12446.5;MLOC_12446.5:Uncharacterized;MLOC_45046.1;MLOC_45046.1:Uncharacterized;MLOC_53941.2;MLOC_53941.2:Uncharacterized;MLOC_14228.1;MLOC_14228.1:Uncharacterized	N-Term(TMT6plex); K16(TMT6plex)	2118.23							0	4.353e-09	High	5.37134	High	80.83	8.36776e-07	0
VFSPEEVSAMILGK	12	2	1	MLOC_55999.1;MLOC_55999.1:Uncharacterized	N-Term(TMT6plex); M10(Oxidation); K14(TMT6plex)	1981.11	1.43165	6	21.9218	1.33101	6	4.03286	0	0.0004187	High	4.37101	High	79.19	1.76176e-06	0
INDAVVTVPAYFNDAQR	8	2	1	MLOC_55999.1;MLOC_55999.1:Uncharacterized	N-Term(TMT6plex)	2122.12	1.30628	4	8.07128	1.25359	4	4.57366	0	2.748e-07	High	5.20363	High	69.44	1.8623e-05	0
ITPSWVGFTDGER	6	2	1	MLOC_55999.1;MLOC_55999.1:Uncharacterized	N-Term(TMT6plex)	1693.88	1.32865	3	10.6063	1.43387	3	1.62172	0	0.0001994	High	4.69562	High	42.85	0.00742143	0
DAGVIAGLNVAR	6	2	1	MLOC_55999.1;MLOC_55999.1:Uncharacterized	N-Term(TMT6plex)	1384.81	1.23296	3	7.75409	1.28494	3	8.96228	0	8.629e-08	High	3.83673	High	63.43	4.42139e-05	0
NQLETYVYNMK	5	1	1	MLOC_55999.1;MLOC_55999.1:Uncharacterized	N-Term(TMT6plex); K11(TMT6plex)	1861	1.31263	3	15.4863	1.26887	3	10.5106	0	0.001066	High	3.13642	High	23.7	0.619393	0
VEIESLFDGTDFSEPLTR	4	2	1	MLOC_55999.1;MLOC_55999.1:Uncharacterized	N-Term(TMT6plex)	2284.15	1.39038	2	0.270201	1.34226	2	5.46834	0	3.835e-06	High	5.00017	High	48.36	0.00179872	0
FDLSGIPAAPR	4	1	1	MLOC_55999.1;MLOC_55999.1:Uncharacterized	N-Term(TMT6plex)	1372.78	1.26659	2	2.7254	1.27126	2	3.5779	0	7.996e-06	High	3.752	High	56.26	0.000305677	0
EGKPYIQVK	3	2	1	MLOC_55999.1;MLOC_55999.1:Uncharacterized	N-Term(TMT6plex); K3(TMT6plex); K9(TMT6plex)	1749.09	1.09386	2	2.83149	1.20807	2	2.60775	0	0.0001499	High	3.98651	High	13.64	1.99173	0
TGSFVTLPDGEEGFLPR	6	2	1	MLOC_58105.1;MLOC_58105.1:Elongation	N-Term(TMT6plex)	2051.07	1.43092	3	0.602748	1.2594	3	2.08213	0	1.129e-09	High	5.75084	High	72	8.67882e-06	0
GTNAFELAFR	4	2	1	MLOC_58105.1;MLOC_58105.1:Elongation	N-Term(TMT6plex)	1354.73	1.19894	2	1.95208	1.24305	2	3.90936	0	7.399e-06	High	3.61513	High	35.72	0.0334896	0
ETIAGLGENIK	4	1	1	MLOC_58105.1;MLOC_58105.1:Elongation	N-Term(TMT6plex); K11(TMT6plex)	1602.95	1.29003	2	5.72243	1.2212	2	7.33221	0	0.0001537	High	4.36266	High	40.89	0.00997605	0
EDLLSKPEQIR	1	1	1	MLOC_58105.1;MLOC_58105.1:Elongation	N-Term(TMT6plex); K6(TMT6plex)	1786.05	1.53382	1		1.23158	1		0	3.178e-05	High	4.18119				0
AVVQVFEGTSGIDNK	18	5	1	MLOC_61085.1;MLOC_61085.1:V-type	N-Term(TMT6plex); K15(TMT6plex)	2022.13	1.26896	9	6.41726	1.33136	9	6.56784	0	8.389e-07	High	5.72072	High	75.56	4.29327e-06	0
TVSGVAGPLVILDK	16	5	1	MLOC_61085.1;MLOC_61085.1:V-type	N-Term(TMT6plex); K14(TMT6plex)	1827.14	1.23573	8	7.21636	1.27489	8	7.10181	0	1.697e-06	High	5.96256	High	84.46	1.88001e-07	0
QIYPPINVLPSLSR	11	2	1	MLOC_61085.1;MLOC_61085.1:V-type	N-Term(TMT6plex)	1826.08	1.29691	6	8.84123	1.30366	6	4.60587	0	5.029e-05	High	3.9956	High	58.05	0.000157302	0
YTTVQFTGEVLK	8	5	1	MLOC_61085.1;MLOC_61085.1:V-type	N-Term(TMT6plex); K12(TMT6plex)	1844.06	1.20491	4	10.6439	1.23991	4	2.0511	0	9.512e-07	High	5.10928	High	72.83	6.75729e-06	0
VTLFLNLANDPTIER	4	5	1	MLOC_61085.1;MLOC_61085.1:V-type	N-Term(TMT6plex)	1945.1	1.30763	2	13.603	1.29905	2	0.515339	0	3.951e-05	High	3.46915	High	38.39	0.0201162	0
TYPEEMIQTGISTIDVMNSIAR	4	5	1	MLOC_61085.1;MLOC_61085.1:V-type	N-Term(TMT6plex); M6(Oxidation); M17(Oxidation)	2730.36	1.53837	2	1.69648	1.43497	2	2.02556	0	9.025e-08	High	3.6157	High	46.53	0.00250567	0
ESSDALSPLVDVALK	12	2	1	MLOC_62030.2;MLOC_62030.2:Uncharacterized	N-Term(TMT6plex); K15(TMT6plex)	2002.16	1.29208	6	5.7891	1.25569	6	3.18365	0	2.619e-09	High	5.42942	High	82.15	8.05808e-07	0
SMPTSAALDVVAK	6	2	1	MLOC_62030.2;MLOC_62030.2:Uncharacterized	N-Term(TMT6plex); K13(TMT6plex)	1748.01	1.3889	3	15.4236	1.21551	3	2.2764	0	0.0001568	High	5.03758	High	70.93	1.23305e-05	0
IYIEQYEK	6	2	1	MLOC_62030.2;MLOC_62030.2:Uncharacterized	N-Term(TMT6plex); K8(TMT6plex)	1543.88	1.19044	3	0.95285	1.27694	3	4.00254	0	0.001167	High	3.65661	High	35.07	0.0386475	0
VWVGQDSLLSTPAVSAIIR	4	2	1	MLOC_62030.2;MLOC_62030.2:Uncharacterized	N-Term(TMT6plex)	2241.28	1.37773	2	1.87622	1.27871	2	3.09928	0	1.276e-07	High	5.83759	High	50.44	0.00093347	0
SMPTSAALDVVAK	4	2	1	MLOC_62030.2;MLOC_62030.2:Uncharacterized	N-Term(TMT6plex); M2(Oxidation); K13(TMT6plex)	1764	1.17332	2	11.8273	1.20721	2	5.04131	0	3.397e-05	High	4.19591	High	68.73	1.96263e-05	0
DGSLESLPVDELIEK	10	5	1	MLOC_75846.4;MLOC_75846.4:Uncharacterized	N-Term(TMT6plex); K15(TMT6plex)	2102.17	1.40764	5	3.30681	1.29153	5	6.42606	0	4.026e-06	High	4.3607	High	67.11	2.63499e-05	0
VEIFGLNK	5	9	1	MLOC_75846.4;MLOC_75846.4:Uncharacterized	N-Term(TMT6plex); K8(TMT6plex)	1377.85	1.39184	3	2.55423	1.17027	3	4.73255	0	0.001594	High	3.79724	High	22.01	0.620378	0
IDQSGLTGESLPVTK	4	5	1	MLOC_75846.4;MLOC_75846.4:Uncharacterized	N-Term(TMT6plex); K15(TMT6plex)	2003.14	1.15231	2	22.2203	1.55359	2	53.6336	0	6.991e-07	High	4.73143	High	62.4	8.60283e-05	0
MITGDQLAIGK	1	18	1	MLOC_75846.4;MLOC_75846.4:Uncharacterized	N-Term(TMT6plex); M1(Oxidation); K11(TMT6plex)	1620.94	1.13016	1		1.24211	1		0	1.926e-06			High	55.13	0.000402502	0
AVITVPAYFNDAQR	6	5	1	MLOC_50972.2;MLOC_50972.2:Uncharacterized	N-Term(TMT6plex)	1793.98	1.31175	4	6.9929	1.40318	4	10.0709	0	0.0007543	High	4.36494	High	49.57	0.00169918	0
GVNPDEAVAMGAAIQGGILR	4	7	1	MLOC_50972.2;MLOC_50972.2:Uncharacterized	N-Term(TMT6plex)	2168.18	1.30722	1		1.19532	1		0	7.529e-06	High	5.08953	High	38.65	0.0213967	0
GVNPDEAVAMGAAIQGGILR	4	7	1	MLOC_50972.2;MLOC_50972.2:Uncharacterized	N-Term(TMT6plex); M10(Oxidation)	2184.16	1.38676	1		1.39465	1		0	1.688e-06	High	2.43321	High	39.68	0.0162654	0
FQEVPETGVTFQDVAGADQAK	10	1	1	MLOC_72928.1;MLOC_72928.1:Uncharacterized	N-Term(TMT6plex); K21(TMT6plex)	2695.41	1.46835	5	5.91651	1.2895	5	2.52519	0	1.643e-08	High	5.20797	High	75.81	3.75394e-06	0
GQAGGLTFFAPSEER	8	2	1	MLOC_72928.1;MLOC_72928.1:Uncharacterized	N-Term(TMT6plex)	1795.93	1.2279	4	0.208658	1.24912	4	3.46404	0	1.184e-06	High	5.74378	High	62.73	6.64269e-05	0
VAEEVIFGQDNVTTGASSDFMQVSR	8	2	1	MLOC_72928.1;MLOC_72928.1:Uncharacterized	N-Term(TMT6plex); M21(Oxidation)	2932.43	1.34097	4	8.64811	1.33979	4	4.26282	0	3.754e-10	High	4.49412	High	99.62	1.06961e-08	0
LANLLIEK	6	2	1	MLOC_72928.1;MLOC_72928.1:Uncharacterized	N-Term(TMT6plex); K8(TMT6plex)	1371.9	1.31437	3	0.0816171	1.21079	3	6.99595	0	0.0001407	High	3.82926	High	37.37	0.00579011	0
DYSMATADIVDAEVR	6	2	1	MLOC_72928.1;MLOC_72928.1:Uncharacterized	N-Term(TMT6plex); M4(Oxidation)	1900.92	1.26321	3	4.34658	1.2469	3	1.42103	0	1.315e-05	High	4.62942	High	63.25	3.48949e-05	0
QVTVDRPDVAGR	4	2	1	MLOC_72928.1;MLOC_72928.1:Uncharacterized	N-Term(TMT6plex)	1541.86	1.28261	2	6.52604	1.28397	2	10.0094	0	1.696e-05	High	4.27168	High	31.43	0.0842475	0
[truncated: 4,346 more rows]

## Sheet: FASP-PSM
A2	A4	Sequence	PSM Ambiguity	# Proteins	# Protein Groups	Protein Group Accessions	Modifications	Activation Type	ΔScore	ΔCn	Rank	Search Engine Rank	QuanResultID	Quan Info	Quan Usage	126	127_C	128_C	q-Value	PEP	XCorr	IonScore	Exp Value	# Missed Cleavages	Isolation Interference [%]	Ion Inject Time [ms]	Charge	m/z [Da]	MH+ [Da]	ΔM [ppm]	First Scan	Last Scan	MS Order	Ions Matched	Spectrum File
[truncated: 16,211 more rows]

[truncated: 1 more sheets: SDC-FASP-PSM]
